# Supplementary material for: Comparative Analysis Among Different Species Reveals That the Androgen Receptor Regulates Chicken Follicle Selection Through Species-Specific Genes Related to Follicle Development
Source: Front Genet. 2022 Jan 3;12:752976. doi: 10.3389/fgene.2021.752976 (PMC8762282; doi:10.3389/fgene.2021.752976)
Supplement: Supplementary file 1 [file Table2.XLSX]

## Sheet: GC FPKM (mean)
gene_name_Gallus gallus	gene_name_Homo sapiens	gene_name_Bos taurus	BV GCA	BV GCB	BV GCC	GAL 6mm	GAL F1	GAL F5	GAL ph	GAL po	HG Antral	HG CGC Follicle 1-2mm	HG CGC Follicle 2-5mm	HG MGC Follicle 1-2mm	HG MGC Follicle 2-5mm	HG Preovulatory	HG Primary	HG Primordial	HG Secondary
ACAT1	ACAT1	ACAT1	89.4251	73.1532	40.6701	78.9986	42.7733	84.3547	142.658	101.395	17.5913	22.7005	20.7552	17.8151	18.45	12.506	14.961	6.22538	6.82658
ACVR1	ACVR1	ACVR1	4.11426	6.76414	3.80161	22.167	10.5518	8.37645	38.1394	20.5372	5.0484	0	1.59153	0.90399	0.231756	1.29237	3.20455	0.225422	1.21595
ADSL	ADSL	ADSL	58.9047	53.3972	45.8344	24.8429	29.6027	33.0139	68.3298	44.8331	74.9567	10.7582	10.5671	9.91336	10.5934	71.5461	24.793	11.4927	10.871
AGA	AGA	AGA	38.4082	37.0353	32.4583	25.8189	12.6418	22.9849	19.7333	16.9665	3.18461	11.4215	12.5476	4.85672	9.38297	1.80698	1.1153	0.63452	0.475314
HDHD3	ALAD	ALAD	35.1473	15.8292	28.8024	0	0	0	0	0	17.9606	13.214	21.4786	5.99394	7.74669	67.4741	2.98472	2.98319	3.71837
APOH	APOH	APOH	0	0	0	0.167598	14.1448	8.23425	2.37851	4.17467	0	0	0	0	0	0	0	0	0
FAS	FAS	FAS	1.51002	1.35023	0.741108	1.43633	0.152743	0.548229	15.2087	46.1421	0.581026	0.135156	0.509821	0.64776	0.198557	0.538394	0.186994	0	0.0481087
AR	AR	AR	7.26832	4.48816	1.91066	61.5313	117.19	188.631	61.4251	112.826	7.52533	4.9942	5.73955	2.83148	4.7985	1.46097	1.90773	0.934254	3.99707
ASL2	ASL	ASL	3.71468	3.16659	16.3061	3.50141	493.104	3.05674	1.37482	10.3051	12.4837	7.76108	7.86829	4.96594	5.01974	75.8021	4.51368	3.0467	0.491912
ASL1	ASL	ASL	3.71468	3.16659	16.3061	0.153717	4.80858	0.0854313	0	0	12.4837	7.76108	7.86829	4.96594	5.01974	75.8021	4.51368	3.0467	0.491912
ASPA	ASPA	ASPA	0	0	0	0.321919	0.0912447	0	0	0	0	0	0	0	0.0623976	0	0	0	0
ATP7A	ATP7A	ATP7A	11.7954	9.47554	3.25045	0	0	0	0	0	0.258771	0.767554	1.0027	0.512668	0.346321	0.601334	0.21556	0.153155	0.290999
BCKDHB	BCKDHB	BCKDHB	16.324	14.5349	10.6769	22.7548	13.4268	13.316	17.9002	17.0536	7.51817	2.07892	1.40302	0.992633	1.16749	3.35048	12.3918	1.49085	0.971249
BRCA2	BRCA2	BRCA2	1.48132	1.5956	0.144424	3.66698	0.01292	2.37717	0.503117	3.74006	0.422241	1.97164	0.973984	0.33465	0.405915	0.00429822	0.153759	0.0884526	0.647848
SERPING1	SERPING1	SERPING1	4.05711	2.57017	24.9181	102.39	99.2868	98.7895	103.56	102.342	8.06098	0.907869	11.2554	0	10.0027	15.3847	40.106	43.2992	0.564585
C2	C2	C2	0	0	0	20.1592	25.5943	18.1274	8.21098	4.82005	0	0	0.00686439	0	0.0105263	0	0	0	0
CAPN3	CAPN3	CAPN3	0	0	0	0	0	0	0	0	1.88371	0	0.356591	0	0.474934	2.61449	0.684637	0.186998	0.967893
CD40LG	CD40LG	CD40LG	0	0	0	0	0	0	0	0	0	0	0	0	0.373258	0	0	0	0
CHRNA1	CHRNA1	CHRNA1	0	0	0	0	0	0	0	0	0.00230542	0	0	0	0	0.0241859	0.0738573	0	0
LYST	LYST	LYST	1.1411	2.31282	2.08659	3.80508	0.174596	1.87738	1.81177	2.78532	0.434037	0.279898	0.300573	0.301721	0.420904	0.369533	0.380935	0.3939	0.837319
ERCC8	ERCC8	ERCC8	6.24226	5.92421	2.27412	3.84039	0.565814	3.87254	2.18732	2.98542	1.98011	1.64113	1.00253	0.181115	0.726656	4.76919	0.255746	0.27945	2.02106
CLCN1	CLCN1	CLCN1	0	0	0	0	0	0	0	0	0	0	0	0	0	0	0.212082	0	0
CLCNKB	CLCNKB	CLCNKA	0	0	0	0	0	0	0	0	0.401039	0	0.594828	0	0	0.470488	0.743272	0	6.91847
COL1A2	COL1A2	COL1A2	51.1136	24.2791	102.775	231.165	22.5604	4.1133	102.155	62.7539	2.8087	1.21327	5.5779	1.90811	10.3639	4.43448	1.44458	0	0.761245
COL7A1	COL7A1	COL7A1	0	0	0	0.738051	0.0531323	0.119115	2.15878	0.481066	0.230466	0	0.172144	0	0.15034	1.44176	0.266284	0.00198475	2.33788
COMP	COMP	COMP	0	0	0	1.11974	0.115836	0.36187	0	0	0	0	0	0	0.494322	0	0	0	0
CP	CP	LOC514194	0	0	0	7.17736	0.248395	3.31713	50.39	4.39015	0.235936	0	0	0	0	0.274763	0.381193	0.0305924	0.55422
CPOX	CPOX	CPOX	8.81953	9.74814	6.76988	44.9284	14.5626	37.1179	30.5485	21.5143	0.716884	0.796005	1.16686	0.261603	0.317973	1.77812	1.09736	0.180941	0.711769
CPT2	CPT2	CPT2	21.1342	21.7829	36.7848	18.4295	8.93869	18.8685	17.1356	18.0765	4.15329	2.36616	3.47241	0.673773	0.805263	14.0889	3.31139	0.121086	0.885621
CST3	CST3	CST3	83.3472	99.329	145.977	326.901	458.504	225.158	411.308	226.93	162.137	132.03	198.955	44.6251	95.5161	534.194	47.0435	13.7012	41.4563
CSTB	CSTB	CSTB	4.20591	1.24423	114.021	44.4678	39.9972	39.1774	45.8598	49.5686	77.8538	355.951	326.287	188.442	166.907	473.253	121.327	62.6872	25.1143
DDB2	DDB2	DDB2	1.20402	0.812265	1.07491	22.9777	98.3154	34.0581	11.8918	22.4414	16.2082	10.6653	9.28186	6.95326	5.75229	28.7224	3.38716	21.9112	4.15403
DLD	DLD	DLD	29.1431	28.9295	30.9669	50.3836	65.3669	60.5134	55.7921	51.4458	5.67068	19.9601	21.0842	14.1429	12.7032	4.04434	4.52869	0.838346	5.28682
DPYD	DPYD	DPYD	1.40815	5.43269	0.538596	6.4442	1.34473	5.99067	11.1723	9.6135	0.273871	0.210669	0.721919	1.37954	0.41706	0.967715	2.6135	0.0272247	0
EDN3	EDN3	EDN3	0	0	0	2.51805	10.1541	2.59561	2.67067	8.66092	0	0	0	0	0	0	0	0	0
EDNRB	EDNRB	EDNRB	0	0	0	3.4091	0.80739	0.0968947	2.71157	16.6607	0.548268	0.134949	0.820819	0.401111	0.503956	0.205605	7.74934	6.3382	0.649497
ENG	ENG	ENG	6.13504	5.77725	15.6389	22.6974	1.17017	1.60767	7.94944	0.745986	1.12155	0.4322	0.597658	0	1.80318	0.0365079	12.2744	2.70868	0.378371
EPB42	EPB42	EPB42	0	0	0	0	0	0	0	0	0.00525433	0	0.831534	0	0.294564	0	0.176301	0	0
EPHX1	EPHX1	EPHX1	6.65816	3.86497	1.76043	1.11607	0.837257	0.487932	3.1106	2.86385	10.3983	151.74	153.937	77.5838	84.9847	3.54943	3.2981	1.92739	14.3074
ERCC3	ERCC3	ERCC3	22.6447	19.1703	21.1763	15.0664	21.3006	17.2943	19.3296	21.4402	8.74567	6.56871	6.50107	5.31566	5.19283	6.8106	7.13092	0.842366	2.86999
ETFA	ETFA	ETFA	72.0927	47.0011	34.82	102.912	46.9973	96.6348	90.508	56.7399	42.1164	41.2564	34.8227	19.965	24.4213	39.9233	22.3227	34.0076	5.79535
F5	F5	F5	0	0	0	2.40246	0.0784657	1.31687	0	0	0.036393	0	0.0262435	0	0	1.15875	1.27845	0.100489	0.318836
FABP2	FABP2	FABP2	0	0	0	0	14.1531	0.215107	0	0	0.058217	0	0	0	0	0.00552672	0.0100987	0	0.709103
FANCA	FANCA	FANCA	10.0626	10.569	7.45607	3.0342	0.161035	1.23589	0.809648	1.00182	4.91254	1.63651	0.840169	0	0.523999	1.59956	1.97452	2.51415	1.59825
FANCC	FANCC	FANCC	9.3581	8.34186	6.28534	7.09338	0.521329	2.93321	3.89427	2.57895	2.24089	0.319816	0.541347	0	0.0895537	2.32749	0.910809	0.150792	3.26643
FAH	FAH	FAH	3.72355	2.50361	14.0612	0.27283	0.257738	0.0509467	0.815526	0.843055	5.36101	4.43316	4.25762	1.08454	4.26543	5.38028	10.9323	0.206624	1.24304
FECH	FECH	FECH	21.7126	23.03	12.6458	1.398	1.95917	1.3492	10.9429	5.30025	1.8239	1.38303	2.45764	1.05836	1.85898	0.893531	0.390133	0.0227257	0.225297
FH	FH	FH	58.5035	51.4304	43.8053	40.7392	35.9079	49.0657	70.7602	51.3149	28.3728	17.4235	9.63906	6.54224	9.80718	12.2402	15.68	2.91442	19.6024
FSHR	FSHR	FSHR	114.596	84.3035	20.2996	29.8671	21.0183	54.4617	28.9361	67.9911	6.68568	1.04521	1.72899	0.349063	0.534094	0.00537561	1.37213	0.79713	0.0740847
FUCA2	FUCA2	FUCA2	3.70584	4.17104	3.68909	11.9975	20.8206	10.302	8.37658	6.55824	7.36572	15.673	15.2039	7.31292	19.5429	3.39234	9.25738	1.40417	0.400883
GALC	GALC	GALC	0.815906	1.33387	7.68414	10.8946	142.697	226.242	8.52737	20.5868	2.12984	5.52214	4.82943	7.04589	3.53466	3.2069	4.12598	1.96372	2.23381
GALK1	GALK1	GALK1	51.7711	42.3969	24.6001	14.2292	11.1605	11.7496	25.4206	15.1745	18.3491	10.2393	10.4695	3.40652	10.1063	37.695	8.50686	18.9488	0.502083
GALT	GALT	GALT	12.2287	10.1099	8.82879	7.21519	2.76041	4.70902	6.28565	5.74922	13.3548	14.2842	14.8166	2.18159	10.3513	2.75031	3.92856	0.445745	6.80717
GBE1	GBE1	GBE1	7.58363	8.75489	9.04923	11.0154	0.312173	10.7518	5.1246	5.66581	5.06012	14.5504	13.163	19.6926	19.9831	4.73465	4.68803	6.05787	5.45608
GCDH	GCDH	GCDH	23.6574	23.5433	36.9546	34.287	26.589	35.5453	49.0748	37.524	6.90767	3.95642	6.14635	1.4293	3.00101	9.03627	8.24716	3.03485	1.3035
GIPR	GCGR	GCGR	0	0	0	0	0	0	0	0	0.499049	0	0	0	0	0	0	0.0119456	0.446835
GCH1	GCH1	GCH1	3.70122	4.56715	2.84414	0.874309	0.176885	0.18582	7.89191	8.44179	0.641861	0.193142	0.197459	0.58787	1.45492	0.219183	8.13515	6.3704	0.454862
GHR	GHR	GHR	4.13908	2.79109	0.918586	2.43935	8.41309	12.9558	4.02059	9.01994	0.180094	0.0972648	0.0379578	0.874552	0.230408	0.0669852	1.58187	0.223493	0.426459
GJA1	GJA1	GJA1	288.092	272.771	59.9752	105.962	18.1215	198.829	226.841	318.29	143.036	127.857	177.207	316.587	322.298	35.8803	203.36	137.371	105.25
GJB1	GJB1	GJB1	0.107829	0.403479	0.219407	4.96231	42.4673	6.53153	0.355158	1.02514	0.0135798	0	0	0	0	0.0178258	1.4492	0.235504	0.130392
GLI3	GLI3	LOC785371	0	0	0	0.640592	0.098317	0.566415	1.31616	1.4798	2.73176	0.73096	0.89965	0.965709	0.717576	9.69151	2.32344	0.252126	0.411614
GLDC	GLDC	GLDC	13.6209	19.4451	3.12465	2.75202	0.100217	0.232995	3.59516	1.8925	0.424359	0.306604	0.46802	0.440463	0	0.430077	0.0500023	1.92139	0.40159
GP9	GP9	GP9	0	0	0	0	0	0	0	0	0.335972	0	0	0	0	0	0	0	0
GPI	GPI	GPI	145.429	186.458	210.328	138.557	62.9073	149.76	503.369	233.769	26.6606	3.01825	2.2359	1.69918	1.86475	60.5815	21.3776	5.08191	10.5105
GSN	GSN	GSN	105.081	204.297	185.647	43.792	11.3405	14.2606	54.0584	22.3017	39.0712	5.25659	6.78392	3.12386	4.31664	11.5997	63.0012	56.3961	9.69939
GSS	GSS	GSS	22.1327	26.3984	24.8036	28.1887	14.2998	26.1643	36.5441	25.5762	62.6096	32.1363	22.1971	18.3896	19.1888	15.738	40.6328	5.49861	13.146
MSH6	MSH6	MSH6	32.5255	29.7519	23.8803	21.3803	8.22879	14.9378	12.8565	9.34069	35.8408	17.8454	22.5603	18.75	16.7845	3.05882	22.3124	16.9917	21.3727
HADHA	HADHA	HADHA	99.4774	88.6308	63.0597	93.8457	85.1585	95.3475	152.035	84.311	70.2908	42.839	52.1309	43.8444	53.0011	36.3229	52.5632	42.2222	15.3229
HADHB	HADHB	HADHB	43.3434	44.6335	29.0383	0	0	0	0	0	53.2512	50.4815	54.7909	44.1753	57.1568	26.9484	38.3349	15.3337	10.6167
HGD	HGD	HGD	0	0	0	0	0	0	0	0	0.141596	0	0	0	0	0	0.068898	0	0
HMBS	HMBS	HMBS	17.0864	19.1503	24.3015	48.9288	53.7739	65.1799	53.6945	49.6727	12.2748	3.46133	3.52892	0.670091	1.2657	22.7293	1.97878	0	0.453971
HMGCL	HMGCL	HMGCL	8.61614	6.35341	8.75575	60.4769	37.8535	76.2359	41.1305	38.798	20.2432	15.3568	26.6911	5.84996	11.9862	53.1562	7.53477	0.496493	1.93076
TBX5	TBX5	TBX5	0	0	0	0	0	0	0	0	0.147297	0	0	0	0	0.0831772	0.0244801	0.526598	0.357806
HPS1	HPS1	HPS1	17.6852	17.7109	28.6473	5.23844	3.86955	2.15589	8.53614	8.08124	5.77614	1.70646	3.99912	2.19898	2.86827	27.1575	6.42412	6.52791	1.74712
SGSH	SGSH	SGSH	13.2918	18.4537	12.1963	41.3888	30.7472	21.4573	29.3471	41.6255	9.2207	2.13507	2.1087	0.938379	0.612597	7.83955	3.49715	4.32308	0.256625
IDS	IDS	IDS	15.5475	16.0334	12.7901	12.4114	13.0254	8.04974	7.66463	5.45432	7.20418	2.58389	3.30345	1.79584	2.54402	22.4112	24.5222	19.5083	7.98534
IDUA	IDUA	IDUA	30.2668	38.2829	41.2142	3.66564	6.11839	3.38576	3.11719	2.85019	0.819201	1.02469	2.26397	1.3412	0.853059	1.87151	0.0068462	0.996352	0.325394
CFI	CFI	CFI	0	0	0	0	0	0	0	0	44.4319	43.7394	63.8043	49.6282	42.3221	7.72839	33.5798	7.43055	22.8951
IL2RG	IL2RG	IL2RG	0.296673	0.255306	0.600672	2.56274	0.445194	0.158084	0	0	1.89825	0.570738	1.48261	0	0.338228	0.0119697	2.03587	0.0166154	0.665695
ITGB4	ITGB4	ITGB4	0.27887	0.381507	0.19431	1.76806	0.247774	0.278603	0	0	0.414317	0.304259	0.250429	0	0.227123	0.120321	0.752377	0.0752077	0.0425895
JAG1	JAG1	JAG1	1.33617	0.725729	2.85818	5.27147	0.550977	0.10669	0	0	8.41881	0.122237	0.733747	12.2666	6.49616	0.048902	23.0815	16.7504	7.58806
JAK3	JAK3	JAK3	205.007	219.337	24.5908	0.582874	0	3.71033	0	0	0.804045	0.0632708	0.145487	0	0.10298	1.74518	0.667995	0.092939	3.8048
KCNA1	KCNA1	KCNA1	0	0	0	4.06867	0.586066	4.59503	2.90728	2.61475	0	0	0	0	0	0	0	0	0
KIT	KIT	KIT	1.09601	0.900255	48.0767	0.296511	0.071939	0.00583767	0	0	0.102317	0	1.46426	0.52558	0.484269	0.0467334	1.64129	0.134231	5.45619
KRT12	KRT12	KRT12	0	0	0	0	0	0	0	0	0.0106267	0	0	0	0	0	0.0695933	0.0100263	0
LAMB3	LAMB3	LAMB3	0.116408	0.338456	5.37769	0	0	0	4.87438	2.27924	0.226171	0	0	0	0.652944	3.53422	0.11499	3.60417	0
SGCG	SGCG	SGCG	0	0	0	1.0023	1.99476	1.50756	4.83157	1.35153	0	0	0.148596	0	0	0	0	0	0
SGCB	SGCB	SGCB	26.9173	28.8039	11.3155	4.32625	10.8931	9.42645	12.2915	10.686	3.50432	4.8629	6.57056	6.07055	3.98469	6.97328	5.11265	7.01227	1.30665
LIG1	LIG1	LIG1	40.971	39.5694	11.1	17.6266	2.51847	9.13189	13.5941	8.2211	10.6091	4.70359	2.57472	1.36547	2.053	1.09552	5.78468	9.21368	0.911078
LIPC	LIPC	LIPC	0	0	0	0	0	0	0	0	0.148016	0	0.0514801	0	0	0	0.108813	0	0
LPL	LPL	LPL	13.0701	5.82823	7.52657	112.515	159.636	94.6372	160.78	109.204	30.2595	77.8202	44.366	35.3697	21.0494	1.64462	4.23734	4.15945	11.2777
MET	MET	MET	0.425052	1.2693	0.261845	2.1093	0.0653377	0.100328	7.24385	10.0871	0.0842218	0	0	0	0	0.0644532	1.02851	0.490792	7.82993
LOC416633	CIITA	CIITA	0	0	0	0.313782	0.053543	0.0294693	0	0	0.423453	0	0.0469888	0	0.0475426	0.0292749	0.47676	0.0186398	0.846607
MLH1	MLH1	MLH1	19.1862	21.289	14.9854	12.6015	14.2774	16.7418	4.44911	8.14323	7.91329	2.07199	3.19413	1.82286	3.6404	6.22781	4.91301	1.18572	15.5647
MSH2	MSH2	MSH2	15.8946	11.6332	12.3267	19.6397	5.87129	13.7671	24.6829	14.9946	7.00527	3.08042	3.05704	1.51786	1.71496	0.29675	3.24802	0.317317	4.02674
MTTP	MTTP	MTTP	0	0	0	0	0	0	0	0	4.05647	11.0936	5.54829	0.995306	2.49032	0.593372	2.76231	0.0878068	2.15842
MYBPC3	MYBPC3	MYBPC3	0	0	0	0	0	0	0	0	0.921092	0.267869	0	0	0	0	2.15926	0.0723705	0
MYO7A	MYO7A	MYO7A	0	0	0	0.154161	0.0346667	0.185455	0	0	0.115288	0	0	0	0.0334441	0.0925344	0.806703	0.3072	0.0352372
MYOC	MYOC	MYOC	0.377971	0	1.51558	12.8827	27.4159	38.3392	7.74538	10.9358	0.0120402	0	0	0	0	0	0.0743193	0	2.25278
NAGA	NAGA	NAGA	32.0417	53.3369	78.4166	49.9587	85.5219	87.7221	62.7851	41.9021	3.00333	1.41005	1.11042	0.38308	1.09654	6.3538	6.74908	2.11687	4.89886
PTCH1	PTCH1	PTCH1	11.3639	6.2587	43.2495	1.58627	0.449558	1.49216	2.12538	3.42977	0.248028	0.21907	0.783225	1.03285	0.468981	0.0896141	0.77853	0.0492234	0.0350555
NDP	NDP	NDP	0.0817948	0.18904	7.1706	9.56495	0.0481	0.38545	0.746262	0.363071	78.5461	125.216	279.063	43.5164	121.766	16.8801	17.0741	5.77756	32.1049
PNP	PNP	PNP	24.4353	26.2183	153.175	0.583007	0	0	0	0	33.2181	5.66112	1.93292	17.987	5.1559	4.27772	294.896	146.723	4.37657
PNP	PNP	LOC790312	3.00062	5.71778	29.8412	0.583007	0	0	0	0	33.2181	5.66112	1.93292	17.987	5.1559	4.27772	294.896	146.723	4.37657
NPC1	NPC1	NPC1	75.9112	68.5484	30.2524	209.673	41.6352	135.811	78.3266	68.6824	14.2458	1.90201	2.96176	5.09045	3.34084	8.51243	13.6681	5.20782	7.81189
NPHP1	NPHP1	NPHP1	3.191	2.99261	2.23394	11.2126	8.26862	7.41713	17.6443	15.1646	1.00457	4.23408	2.35434	2.02004	0.681633	0.612582	0.652834	0.0406735	0.486519
GPR143	GPR143	GPR143	0	0	0	0	0	0	0	0	1.13732	0.924688	2.49399	1.33015	2.15748	1.00158	2.5621	1.87708	1.56135
OAT	OAT	OAT	141.697	180.68	51.1375	76.9877	59.7463	115.528	58.8735	78.2786	12.9109	12.1849	16.365	14.663	19.3792	5.358	57.4801	20.4778	11.6149
OCRL	OCRL	OCRL	22.9349	37.005	94.8998	6.43634	11.5951	6.66934	13.2714	10.7066	4.56235	4.53585	4.64838	3.44797	1.65747	11.53	2.69469	0.0774624	0.673701
PCCA	PCCA	PCCA	15.3941	16.1538	32.552	13.5434	6.0952	12.993	13.1009	10.3219	5.20838	1.66377	1.7036	1.51394	0.926275	2.59897	7.06741	0.462873	0.709655
PDE6B	PDE6B	PDE6B	0	0	0	0.211083	0.493297	0.0195487	0	0	1.40041	0.693502	1.08898	0.291205	0.939523	3.09478	0.34167	0.497844	3.81982
PEPD	PEPD	PEPD	28.2782	26.1459	45.8817	70.4249	193.142	150.306	97.3211	87.0146	40.3409	17.7307	26.0308	27.2293	26.1668	53.2796	27.9852	51.0212	8.88814
PEX12	PEX12	PEX12	5.67069	5.17038	6.98525	11.5108	3.98968	10.5401	9.2822	8.32802	0.383019	0.661608	0.8777	0	0.235309	0.56638	0.649327	2.93253	0.239287
PEX7	PEX7	PEX7	6.01451	6.18695	4.0264	4.2191	4.27202	3.29959	8.03872	9.05497	2.53968	4.29678	2.8108	0.527604	3.33094	2.56679	0.431807	1.8009	2.21303
PHKA2	PHKA2	PHKA2	3.91684	3.82723	2.62637	14.2871	38.3783	25.601	6.45592	26.8755	11.2347	0.826339	3.84824	2.24518	1.86424	5.38673	2.68676	3.36268	2.50443
PHKB	PHKB	PHKB	6.17622	6.13137	4.08737	5.4119	4.17943	6.62241	4.82781	6.30953	5.06432	4.62257	7.02155	6.89859	3.52732	3.21994	4.61543	0.00417225	2.85284
PKD1	PKD1	PKD1	22.8623	20.3845	15.4036	4.15463	2.36846	4.35728	1.61541	2.25303	2.18159	0.19845	0.813924	0.482438	0.427307	3.02585	1.67445	4.34107	0.349624
PKP1	PKP1	PKP1	0	0	0	1.96626	0.0565107	0.00911667	0	0	0.00506583	0	0	0	0	0	0.0415945	0.126264	0
PLA2G2A	PLA2G2A	LOC615045	0	0	0	0	0	0	0	0	0.151168	0.360514	0.716748	0	4.79805	2.41363	1.52613	0	0
PLA2G2A	PLA2G2A	PLA2G2A	0	0	0	0	0	0	0	0	0.151168	0.360514	0.716748	0	4.79805	2.41363	1.52613	0	0
PLOD1	PLOD1	PLOD1	162.721	189.934	258.515	30.4035	28.9713	60.776	71.5578	35.209	19.5185	2.59868	6.94533	6.01837	4.72603	109.91	24.99	10.4716	2.75353
PMM2	PMM2	PMM2	15.8879	16.4986	18.3045	23.3044	33.5541	31.1226	24.4147	22.458	9.75527	1.90003	1.87071	1.01971	1.94713	21.4026	17.6887	13.3292	10.1721
POU1F1	POU1F1	POU1F1	0	0	0	0	0	0	0	0	0	0	0	0	0	0.0140212	0.126054	0	0.0434782
PROS1	PROS1	PROS1	75.8926	72.6432	66.4438	14.9745	2.88249	4.6639	19.3979	17.5367	1.23072	2.0039	5.41031	5.07199	2.73323	2.00648	3.10844	0.125222	1.02664
PTEN	PTEN	PTEN	27.2457	18.1997	26.408	18.6414	24.039	25.5187	11.4536	23.7307	3.24135	1.38809	2.08873	0.999523	2.03052	2.32437	2.56916	0.117738	4.80495
PTH1R	PTH1R	PTH1R	0.619101	0.0368949	0.731326	0.0281123	0.00799433	0	0	0	0.473152	0	0	0	0.178622	0.0597243	0.523527	0	0.890973
PTS	PTS	PTS	2.21608	2.66264	2.28365	16.8846	5.62117	28.1499	12.8081	11.2853	45.0493	193.558	88.5773	217.509	107.216	60.2074	20.7748	26.3887	6.84363
PEX2	PEX2	PEX2	21.6276	26.2616	20.5718	8.94381	5.43472	8.26354	7.70434	7.98193	2.05353	4.98873	7.49944	3.47141	3.90153	1.97048	0.987896	0.282074	0.618843
PEX5	PEX5	PEX5	14.6823	15.8976	26.8662	19.1203	2.73575	11.0067	7.94701	10.4431	1.75587	1.4014	1.12921	3.51323	0.447737	1.3606	2.71231	4.3279	0.530454
QDPR	QDPR	QDPR	81.6371	83.9823	96.1253	24.8648	15.927	18.9259	22.9825	21.1983	17.8625	33.3436	32.9011	17.8791	29.219	9.27244	6.27293	7.45577	12.5758
RB1	RB1	RB1	6.73703	8.86743	4.47544	20.9917	24.7245	24.813	17.4019	21.0797	2.29346	5.91298	7.52461	3.60495	4.69114	0.263794	1.47278	1.43665	1.31411
PRPH2	PRPH2	PRPH2	0	0	0	0	0	0	0	0	0.819316	0	0.0452378	0	0	0.383389	0.395465	0.723269	2.1569
ATXN1	ATXN1	ATXN1	7.70777	7.3255	7.83304	3.42944	8.20954	6.86647	3.09485	6.8008	3.61105	2.40465	4.0205	9.02048	6.67363	1.35903	2.65094	0.355463	1.00673
SCN4A	SCN4A	SCN4A	0	0	0	0	0	0	0	0	0.217874	0	0.133414	0	0.290614	0.00356067	0.0712061	0.00234175	0.0311573
SGCD	SGCD	SGCD	0	0	0	2.82424	5.60859	1.4021	2.7127	3.23238	0.655414	0.0946671	0.669733	0.866075	0.836423	0.452291	0.466431	0	0.183661
SLC12A3	SLC12A3	SLC12A3	0	0	0	0.454613	20.1999	1.44186	0.252458	2.40678	0.00449887	0	0	0	0	0.0819536	0.00306133	0	0.0542212
SMN	SMN1	SMN1	0	0	0	80.5152	29.8629	70.0781	51.9311	32.156	1.87976	2.58209	2.6058	2.85549	2.222	0.625148	4.69117	3.20996	0.375858
SMN	SMN2	SMN1	0	0	0	80.5152	29.8629	70.0781	51.9311	32.156	5.24617	2.3118	4.50168	1.623	1.56374	0.461637	2.26123	0.51429	6.53177
SNCA	SNCA	SNCA	0	0	0	5.69472	2.25338	2.64186	0	0	6.40274	3.57509	11.8376	19.1504	28.2179	2.84125	6.68995	1.15167	6.11045
SOX9	SOX9	SOX9	0.371949	0.443011	0.711437	0.713304	6.96306	0.017951	1.01519	1.75333	2.63594	1.57878	1.66466	4.84662	3.96068	6.06368	7.51488	2.57744	2.43467
SPTB	SPTB	SPTB	0.510279	0.668407	0.217593	0.569769	0.358198	0.423948	1.75156	1.47765	0.0730041	0	0	0	0	0.00785256	0.354209	0.0583251	0.0522553
STAR	STAR	STAR	6.2451	13.778	6.60362	7.67262	3794.38	62.0979	26.2492	45.4926	13.3287	2.65518	5.64161	8.98425	11.5653	497.86	87.0655	87.4134	17.6151
ABCA4	ABCA4	ABCA4	0	0	0	0	0	0	0	0	0.203329	0	0	0	0	0	0.225368	0.0459101	0.0076815
TCN2	TCN2	TCN2	26.8057	23.2637	30.9846	20.7052	181.875	46.6187	30.7519	62.2377	11.4139	3.64865	8.03055	4.29719	5.58016	4.33769	5.28376	8.35558	10.6424
TH	TH	TH	0	0	0	1.31185	0	0.024447	0	0	0	0	0	0	0	0.0111907	0.0834621	0.495455	0.0328027
THBD	THBD	THBD	0.476485	0.258467	1.02004	6.78072	34.1088	0.433434	32.221	78.8586	0.568378	0	0.398059	0	0.159728	0.204074	27.0192	1.44079	0.1197
TPMT	TPMT	TPMT	3.05988	2.54281	5.39571	26.137	8.05947	12.6659	18.9599	17.0012	2.81278	3.58473	1.98342	1.27455	4.12477	2.75176	1.75064	0.0292588	2.56985
TSC1	TSC1	TSC1	20.0663	19.3441	17.9677	17.6687	7.90625	18.2049	8.99089	13.3872	3.70391	1.73786	2.42884	3.19733	1.15745	2.0972	2.01474	1.75945	3.41156
TSHR	TSHR	TSHR	0	0	0	0.0278157	6.6992	0	0	0	0.362002	0	0	0	0	0.000515	0.185251	0.126911	0.302369
TTR	TTR	TTR	0	0	0	1.26713	0.0835053	0	81.7392	41.2833	0	0	0	0	0	0	0	0	0
UMPS	UMPS	UMPS	10.6488	11.841	3.9169	36.9335	38.3578	37.8508	43.4313	39.5302	2.46088	2.72061	3.35672	2.23137	4.21349	1.21853	2.32854	0.136088	0.962529
UROD	UROD	UROD	27.0492	22.2565	25.0483	17.9942	27.4244	18.3848	20.3034	12.9217	44.9214	31.0699	36.4362	24.3552	20.2567	36.7092	46.0314	40.0995	16.3506
XDH	XDH	XDH	0.898104	0.652611	2.08667	0.482721	0.334871	0.017406	0	0	0	0	0	0	0	0	0	0	0
BLMH	BLMH	BLMH	41.9732	36.4348	26.3061	58.2444	40.9676	58.3089	95.4317	65.9663	13.2126	10.7648	12.9984	13.7638	8.60852	3.03679	4.91174	0.565316	6.24384
SLC25A20	SLC25A20	SLC25A20	42.4988	38.0791	5.61572	53.8121	40.2268	45.0213	42.6211	25.6993	4.40518	1.91726	2.03916	4.24155	2.03956	2.27982	1.45343	0	0.129703
CASR	CASR	CASR	0	0	0	0.0222597	0.476939	0	0	0	6.128	0.716493	1.8643	0	0.942862	0.00337017	1.36494	0.138896	1.04573
CHM	CHM	CHM	1.91168	1.7713	1.84475	8.05073	3.66091	8.05305	5.11968	8.51845	0.869525	1.72469	2.39418	3.6013	1.57546	0.322409	1.03257	1.90868	0.815986
TPP1	TPP1	TPP1	39.5616	34.4831	60.8492	310.157	384.453	316.929	118.379	120.628	9.32607	5.80891	10.6669	4.33205	5.73123	14.2544	22.6147	7.85526	2.6996
CSF2RB	CSF2RB	CSF2RB	0	0	0	0.147991	0.030133	0.00499433	0	0	0	0	0	0	0	0	0	0	0
LOC101750812	CSF2RB	CSF2RB	0	0	0	0.0726767	0.0178497	0	0	0	0	0	0	0	0	0	0	0	0
EXT2	EXT2	EXT2	77.7474	73.5044	73.2294	17.3533	31.8427	23.5632	44.0324	28.5314	5.78681	2.19283	2.51017	1.11064	2.63694	3.23474	8.2096	9.07313	0.462295
GALE	GALE	GALE	7.89698	11.8511	1.90919	27.8216	42.1401	28.9169	69.2992	36.3701	13.2179	6.93978	7.63777	3.91167	2.4987	22.9636	6.13222	2.53512	0.428874
GM2A	GM2A	GM2A	7.5509	9.76023	17.0278	135.872	130.297	207.376	215.507	167.229	5.05379	4.58602	4.40484	0.798982	3.45682	8.86487	1.39673	3.24089	3.51563
GPD2	GPD2	GPD2	0.831539	1.32394	3.24661	8.90018	2.69123	4.6708	8.9965	10.3619	2.18921	3.54412	2.78437	3.58054	1.34727	0.424759	0.821319	0.0712167	0.622644
GUCA1A	GUCA1A	GUCA1A	19.3553	9.44629	1.36134	0	0	0	0	0	0.53461	0	0.279026	0	0.568962	4.33776	2.03099	7.76401	0.24624
HSD17B4	HSD17B4	HSD17B4	30.1268	28.7233	32.8997	13.906	14.8041	17.4817	29.9211	32.8787	6.24527	4.87425	7.05906	2.16225	4.98572	6.3457	5.20082	0.48894	4.03775
IFNGR1	IFNGR1	IFNGR1	24.5193	30.1635	8.29689	3.92836	9.03913	3.96482	6.97724	7.81775	5.02659	3.0198	7.10137	1.77715	9.29924	4.01168	10.3862	0.236991	2.16966
KEL	KEL	KEL	0	0	0	0	0	0	0	0	0.0878487	0	0	0	0	0	0.0125621	0	0.0114427
LTBP2	LTBP2	LTBP2	0.481777	0.325203	0.909663	3.17079	118.442	74.4894	6.49015	53.0713	0.712862	0	0.274616	0.261459	0.740275	0.129172	2.34678	0.0391415	0.330528
PAFAH1B1	PAFAH1B1	PAFAH1B1	36.3709	36.6746	34.6236	43.7732	32.7059	42.3489	49.741	61.3523	15.5955	6.64754	5.38805	18.0658	17.6598	9.79072	14.7136	16.4358	9.04178
LOC100857437	MVK	MVK	56.7141	41.2897	22.1579	0	0	0	0	0	10.1407	4.40027	3.64887	3.8117	2.2408	72.6693	6.18988	0.569782	4.35755
MVK	MVK	MVK	56.7141	41.2897	22.1579	75.1025	116.879	39.3224	73.4515	15.9134	10.1407	4.40027	3.64887	3.8117	2.2408	72.6693	6.18988	0.569782	4.35755
NCF2	NCF2	NCF2	0	0	0	0.196162	0.0196857	0.047427	0	0	0.117166	0.469563	0.51526	0	0	0.00459189	0.708369	0	0.037704
OXCT1	OXCT1	OXCT1	7.4605	5.92139	8.26882	26.2037	39.2325	59.5668	33.9332	20.7537	4.33801	3.14694	1.78211	1.34808	1.71321	1.05469	0.947311	0.334448	3.34103
PCSK1	PCSK1	PCSK1	0	0	0	0.392605	3.31064	0.004529	0	0	0	0	0	0	0	0	0	0	0
PON2	PON2	PON2	20.5348	16.6733	9.16521	3.30742	13.3348	2.16632	1.06606	3.92929	21.5041	43.6644	58.0567	38.6168	37.3871	15.3382	11.5806	4.57381	6.04627
PSEN2	PSEN2	PSEN2	13.9534	11.6932	12.6851	24.932	11.1761	26.9467	20.5659	22.4793	8.92914	2.49891	4.01611	2.24694	2.49573	1.80366	27.726	44.3761	2.38232
RAG1	RAG1	RAG1	0	0	0	0	0	0	0	0	0	0.102661	0.177088	0.492765	0	0	0	0	0
SOD1	SOD1	SOD1	90.0433	83.9015	86.9104	130.549	206.166	123.847	206.804	120.749	328.726	433.075	371.764	412.668	487.609	378.727	352.421	264.497	99.0954
HNF4A	HNF4A	HNF4A	0	0	0	0	0	0	0	0	0.0539197	0	0	0	0	0.0156253	0.0160923	0.00413087	0.760207
HNF1B	HNF1B	HNF1B	0	0	0	0	0	0	0	0	0.0211679	0	0	0	0	0	0.0395855	0.12979	0
TEK	TEK	TEK	0.404632	0.615119	1.05899	1.04724	0.067225	0.0115847	0	0	0.175809	0	0	0	0	0.0634007	0.661145	0.171776	0.0430467
BARD1	BARD1	BARD1	2.03006	3.00952	0.237767	9.18197	0.315977	4.09771	2.91343	3.10245	5.33898	3.80769	2.9053	3.24959	1.61167	0.79893	1.45656	0.340704	2.52104
NR0B1	NR0B1	NR0B1	1.54568	0.0681357	0.347765	87.9918	9.25393	33.0722	21.0919	2.13312	2.1161	0	0.647113	27.726	2.30783	0.0623707	29.421	0	2.90314
ALB	ALB	ALB	0	0	0	1.54405	281.144	429.027	1.20078	55.4088	0.182766	0	0	0	0	0.0412253	0	0	0
AMPD3	AMPD3	AMPD3	0	0	0	0.923027	0.011547	0.169285	2.281	1.51479	0.784584	0.413454	0.0927666	0	0.273499	0.0926307	1.9419	0.17863	1.60868
AMT	AMT	AMT	49.5231	59.5224	42.9526	36.6402	7.84504	21.2863	95.9209	71.189	10.5689	10.3524	8.96047	13.6142	3.61903	1.84472	12.7966	2.35735	3.938
APRT	APRT	APRT	70.7472	67.3785	84.0974	27.5351	13.7012	18.6666	17.3927	13.5713	204.798	285.025	226.843	133.234	132.551	620.883	122.063	107.487	45.1018
ATRX	ATRX	ATRX	18.678	19.3592	21.2499	8.17126	1.30792	9.63892	5.5747	11.5728	10.2808	14.943	20.5705	16.3381	20.6429	1.5102	4.10055	2.69201	12.586
AVP	AVP	AVP	0	4.02234	0	0	0	0	0	0	0	0	0	0	0	0	0	0	0
C1QB	C1QB	C1QB	4.49072	5.55732	20.2974	6.40483	0.644771	0	0	0	7.01718	0	3.92993	0	0	0	0.181544	0.026335	0
CRYBB2	CRYBB2	CRYBB2	0	0	0	0	0	0	0	0	1.29507	0	5.14832	2.09956	0.150326	0.0113398	0.0115545	0	1.01165
F2	F2	F2	0	0.403994	0	0	0	0	0	0	1.34358	0	0.336464	0	0	0.0503472	0.867388	0.941287	0.141019
FGG	FGG	FGG	0	0	0.551504	0	0	0	0	0	0	0	0	0	0	1.83636	0.213303	1.27763	0
GDNF	GDNF	GDNF	0	0	0	0.420735	0.0355553	0.00628233	0	0	0.76572	0	0.284592	0	0.0955534	0.0229897	0.669715	0.303256	0.123489
HEXB	HEXB	HEXB	17.6022	25.0398	30.359	13.9365	16.1468	9.42075	10.7539	4.51465	9.78999	10.8204	16.4227	11.9966	22.728	13.9953	18.7355	10.9117	8.41327
HEXB	HEXB	LOC786974	3.09067	6.10178	9.93247	13.9365	16.1468	9.42075	10.7539	4.51465	9.78999	10.8204	16.4227	11.9966	22.728	13.9953	18.7355	10.9117	8.41327
KCNJ11	KCNJ11	KCNJ11	0.745407	0.365216	0.558092	0.715933	0.850911	1.27668	1.11367	1.79446	0.436641	0	0	0	0	0.0855976	0.285495	0.332739	2.26013
VLDLR	VLDLR	VLDLR	2.46358	7.16166	15.5857	305.111	22.8617	188.958	90.7739	95.1168	1.08508	0.143702	0.805826	1.09634	5.64485	3.03394	9.39054	1.32467	0.226453
MC2R	MC2R	MC2R	0	0	0	0	0	0	0	0	0.163538	0	0	0	0	0.0005855	0.00254913	0.00167125	0.06184
LOC100859605	MPZ	MPZ	0	0	0	0	0	0	0	0	0.0412532	0	0.381308	0	0	0.00908511	0.223367	0	0
PCCB	PCCB	PCCB	64.4966	47.0398	27.2863	51.4988	44.722	55.9873	44.174	28.1531	13.3165	20.3179	13.4054	2.37591	8.10599	24.2135	8.09807	2.54933	1.72915
PLP1	PLP1	PLP1	0	0	0	0.242056	0	0.123307	0	0	56.9896	25.3377	67.8705	20.1317	33.5232	40.841	2.27981	0	9.98966
PMS1	PMS1	PMS1	2.9452	3.24834	2.86032	13.6052	0.684168	8.44923	5.0412	6.41363	2.08512	6.74496	4.49798	1.7234	2.60494	0.503068	1.57144	0.298619	1.89833
SAG	SAG	SAG	0	0	0	2.23423	0.0146937	0.210904	0	0	0	0	0	0	0	0	0	0	0
SMPD1	SMPD1	SMPD1	22.4454	24.3959	26.1481	120.441	166.515	125.618	70.6186	103.934	6.97049	3.93679	6.54953	3.06981	3.66243	22.4128	8.7697	15.3513	0.802054
HNF1A	HNF1A	HNF1A	0	0.380203	0	0.539003	0.211417	0.856729	0	0	0.66238	0	0	0	0	0.395699	1.30366	0.982923	8.04097
TPO	TPO	TPO	0	0	0	0.837085	0.0202783	0.104171	0	0	0.0484959	0	0	0	0	0.0205124	0.369732	0.568231	0.0229798
TSC2	TSC2	TSC2	29.332	29.7361	32.5337	19.6169	5.05636	13.9532	7.03178	7.53054	7.82671	2.19539	3.38652	1.74633	1.72988	13.6223	13.3226	15.5614	3.42411
TSHB	TSHB	TSHB	0	0	0	2.61636	0.40755	0.460737	0.663891	0.330447	0	0	0	0	0	0	0	0	0
TYRP1	TYRP1	TYRP1	0	0	0	0	34.6559	9.81367	0	0	0.00630013	0	0	0	0	0.00524111	0.0259653	0	0.206335
VHL	VHL	VHL	36.9459	31.4088	30.8187	54.3496	49.1475	63.5769	48.3743	48.0656	4.80696	2.72096	3.78286	0.833393	2.62549	3.4313	2.22139	0.483593	8.80041
VWF	VWF	VWF	1.21156	0.510407	3.93483	5.42699	0.119508	0.0286733	0	0	0.0868135	0	0.0980537	0	0.275147	0.494416	4.87613	0.00255712	0.0153122
GDF5	GDF5	GDF5	0	0	0	0.0637457	0.373564	0	0	0	0.0418433	0	0	0	0	0.00132428	0.156651	0.0103875	0.0192832
HBAA	HBA2	HBA	0	0	18.3749	5.8525	2.20611	0.248384	0	0	3.60373	0.694169	0.918149	0	10.4374	0	10.7681	2.21341	0
HBAA	HBA1	HBA	0	0	18.3749	5.8525	2.20611	0.248384	0	0	1.29834	0	0.935289	0	6.62072	0.0398826	9.96053	1.32472	0
HBAA	HBA2	HBA1	0	0	17.3427	5.8525	2.20611	0.248384	0	0	3.60373	0.694169	0.918149	0	10.4374	0	10.7681	2.21341	0
HBAA	HBA1	HBA1	0	0	17.3427	5.8525	2.20611	0.248384	0	0	1.29834	0	0.935289	0	6.62072	0.0398826	9.96053	1.32472	0
LOC100858011	HBA2	HBA	0	0	18.3749	0	0	0	0	0	3.60373	0.694169	0.918149	0	10.4374	0	10.7681	2.21341	0
LOC100858011	HBA1	HBA	0	0	18.3749	0	0	0	0	0	1.29834	0	0.935289	0	6.62072	0.0398826	9.96053	1.32472	0
LOC100858011	HBA2	HBA1	0	0	17.3427	0	0	0	0	0	3.60373	0.694169	0.918149	0	10.4374	0	10.7681	2.21341	0
LOC100858011	HBA1	HBA1	0	0	17.3427	0	0	0	0	0	1.29834	0	0.935289	0	6.62072	0.0398826	9.96053	1.32472	0
IL5RA	IL5RA	IL5RA	0	0	0	0	0	0	0	0	0.221741	0	0	0	0	0.0953307	0.0494521	0.0778724	0.161613
IL10	IL10	IL10	0	0	0	0	0	0	0	0	1.70915	0	0	0	0	0.0418627	0.0496837	0.0546097	1.19017
GC	GC	GC	0	0	0	0	0	0	0	0	0.0116005	0	0	0	0	0	1.01358	0	0
C7	C7	C7	0.215368	0.117997	0.929906	6.90298	0.754636	0.29113	0.628427	3.56091	0.623371	0	1.14974	1.28796	3.05233	45.1153	0.0778904	2.42783	0.177851
TAP1	TAP1	TAP1	7.22365	12.5082	11.0627	16.7914	36.8523	21.315	15.9221	88.5581	2.01373	0.594778	0.741926	0.152171	1.27784	3.62286	7.37533	4.5954	0.0831558
IGFBP1	IGFBP1	IGFBP1	0	0	0	0	0	0	0	0	0.278985	0	3.88942	0	6.58839	0.607016	2.01585	0.0613838	0.791366
IGFBP2	IGFBP2	IGFBP2	29.6146	27.5441	30.9487	185.431	38.9657	198.966	162.216	117.835	598.51	218.441	379.767	186.681	104.557	476.445	366.922	407.351	298.752
IGFBP3	IGFBP3	IGFBP3	4.41958	0.879479	12.268	2.46567	1.03994	1.71574	10.6465	11.4137	2.20781	0	12.9661	4.47589	5.68239	12.9957	21.6544	4.41745	1.3155
HGF	HGF	HGF	0	0	0	0.733737	0.094598	0	0.642907	2.37742	0.039107	0	0.0882201	0	0.12579	0.876003	1.17094	0.305001	0
CD44	CD44	CD44	0.660008	0.273491	1.1739	0.489651	0.0617853	0.0301413	4.22176	4.12314	11.9905	2.53066	4.92652	4.01436	2.46799	3.5827	13.7554	8.57962	4.44305
IGF2	IGF2	IGF2	43.7	21.0609	148.639	53.4651	9.6561	80.9901	42.7502	80.2712	0.559439	0	0.868162	0.35444	0.484598	7.9237	15.7569	3.09307	0.316068
HPX	HPX	HPX	0	0	0	136.386	25.762	7.72735	5770.97	642.3	2.80984	0.561252	0.572803	1.49633	4.07598	0.197209	1.45003	0	0.102124
CD4	CD4	CD4	0	0	0	0.34343	0.0181503	0.0113993	0	0	1.2685	0	0.230104	0	0	0	0.174664	0	0.094215
IGF1	IGF1	IGF1	0.242417	0.0762007	0.743793	0.137405	0	0	0	0	0.559816	0.0609447	0.0423639	0.174052	0.118763	0.0687721	0.0253044	0.00081175	0.159745
BDKRB2	BDKRB2	BDKRB2	0	0	0.277506	0	0	0	0	0	0.396749	0	0	0	0	0.00397878	0.477276	0.110808	0.0786697
CD79B	CD79B	CD79B	0	0	0	0.108909	0.046122	0.0682107	0	0	0.225938	0	0.138483	0	0	4.83648	0	0.020857	0
LTBP1	LTBP1	LTBP1	29.263	33.4189	60.8972	20.5429	1.00474	5.39616	56.5726	25.659	3.48554	1.17025	2.65782	1.23887	1.84556	6.17	0.659027	0.803621	0.597896
IL10RB	IL10RB	IL10RB	59.3446	45.7352	33.3581	0	0	0	0	0	72.3901	43.5927	24.9246	11.6628	8.66188	28.3452	35.3745	15.8314	28.2904
IFNAR1	IFNAR1	IFNAR1	15.7278	13.2509	14.7268	5.24881	8.20995	8.86337	12.2958	22.0664	3.84382	6.04893	4.22735	2.86668	3.66541	2.3983	6.94862	2.76715	5.22492
NCF4	NCF4	NCF4	0	0	0	0.564763	0.0252643	0	0	0	0.242937	0	0.269159	0	0	0.360149	0.0912923	0.228951	0
BCL2	BCL2	BCL2	0.020433	0.169269	6.86293	0.608839	2.17634	0.426903	0.689864	3.31374	1.86497	3.74565	2.07354	3.4904	0.988628	0.00303233	3.47149	2.93912	2.13015
SOD2	SOD2	SOD2	34.8831	26.8089	48.1269	79.2496	104.096	101.248	92.153	65.0703	32.0146	2.37366	1.79424	3.78148	6.54479	36.4906	71.4018	56.7233	14.7377
GSR	GSR	GSR	7.75089	9.42602	7.04908	14.1114	34.3715	5.65504	35.5076	22.4736	4.36553	17.1975	11.9128	13.0317	9.20569	0.393113	2.31525	0.672539	15.4136
VTN	VTN	VTN	0	0	0	4.66098	2.67889	1.10465	11.9644	3.50814	1.23362	0	0.728659	0	0.198877	54.4801	0.0466757	0.223616	0.284147
IL13RA2	IL13RA2	LOC616008	0	0	0	4.57053	0.573994	0.112532	1.46838	0.0958737	0.0123692	0	0	0	0	0	0.161478	0	0
CCR2	CCR2	CCR2	0	0	0	0.31229	0.025172	0	0	0	0	0	0.241926	0	0	0.0190016	0.0767591	0.154109	0
CCR5	CCR2	CCR2	0	0	0	0.26446	0	0	0	0	0	0	0.241926	0	0	0.0190016	0.0767591	0.154109	0
ABAT	ABAT	ABAT	2.5688	3.28147	5.7088	3.12628	9.67635	4.28369	5.66904	6.47992	21.0897	6.89826	11.0215	5.1811	9.91067	7.2264	3.52852	0.389721	6.94928
ACHE	ACHE	ACHE	0.167401	1.09852	0.891818	2.19693	2.50164	5.03138	20.1196	3.75909	1.49962	1.48157	1.08517	1.58517	0.879446	0.897745	1.29466	10.0227	1.00703
ADORA3	ADORA3	ADORA3	0	0	0	0	0	0	0	0	0.00807	0	0.0921225	0	0	0	0	0.72888	5.9e-05
ADRA1D	ADRA1D	ADRA1D	0	0	0	0	0	0	0	0	0.0598465	0	0	0	0	1.73318	0.0150381	0	0
LOC101751513	ADRA2B	ADRA2B	0.0787604	0.421267	0.131417	2.91769	0.502898	5.05847	2.63102	1.75762	1.55899	0	0.0278424	0.436211	0.402171	0.0107467	2.6655	0	0.0861503
AHCY	AHCY	AHCY	164.005	132.053	99.4185	13.142	251.839	30.4023	84.5922	111.147	73.3611	10.272	8.40068	8.43608	8.33363	28.6955	71.2898	45.9926	7.0859
ALOX5	ALOX5	ALOX5	0	0	0	0.252441	0.143418	0.00784567	4.43324	0.289623	16.2172	0.698649	0.554804	0	0.532483	118.43	10.7842	13.4987	3.52856
ANXA1	ANXA1	ANXA1	3.36314	2.84677	21.1859	9.62129	0.441496	0.0176837	0.820584	0.598154	3.42495	1.37597	11.8371	3.49916	8.08278	1.11933	66.764	8.3873	0.150689
ATP1A1	ATP1A1	ATP1A1	150.721	111.869	131.896	233.851	692.968	646.262	456.963	603.548	97.609	10.9882	26.2981	35.8155	30.6846	217.795	177.258	151.97	27.6943
AVPR1A	AVPR1A	AVPR1A	0	0	0	3.70992	0	0.0360103	0	0	0.266346	0	0.103679	0	1.99125	0.398027	0.202545	0.070561	0.156741
BDKRB1	BDKRB1	BDKRB1	0	0	0	0.896743	0	0	0.253728	3.14719	0	0	0	0	0	0	0	0	0
BLVRA	BLVRA	BLVRA	119.941	104.474	29.3087	5.26074	6.04211	5.9235	13.0177	11.4298	18.3123	16.563	16.8594	20.9609	19.7789	19.1715	50.999	60.2808	19.546
TSPO	TSPO	TSPO	23.6727	23.988	174.508	36.3389	15.6191	19.6666	88.7934	45.8932	208.809	153.65	165.872	58.6634	138.472	687.142	199.649	332.793	175.016
CACNA1D	CACNA1D	CACNA1D	0	0	0	2.48345	10.1819	3.78051	0.343182	1.23754	0	0.0460651	0	0	0	0	0	0	0
CACNA2D1	CACNA2D1	CACNA2D1	0.115448	0.115763	1.15804	0.073621	0	0.0477553	0.807185	3.44651	1.48528	1.6212	1.80276	1.74411	0.916179	0.852647	1.77187	0.0150764	1.11293
CCK	CCK	CCK	0	0	0	5.12516	744.622	0.765677	3.07506	0.295502	0.26576	0	0	0	0	0	0.00972087	12.3396	0.273588
CD3D	CD3D	CD3D	0.289529	0.351291	0	3.43989	1.01521	1.91306	2.83502	4.44613	0	0	2.83278	0	0	0	0.154655	0.10957	0
CD3E	CD3E	CD3E	1.08067	1.13301	0.787536	3.58926	0.088523	0.1129	0	0	0	0	0.594038	0	0	0	0	0	0
CGA	CGA	CGA	0	0	0	0	0	0	0	0	0.013548	0	0	0	0	0.00553761	3.78477	149.432	0.32156
CHRNA3	CHRNA3	CHRNA3	0.84192	0.304414	8.05537	0	0	0	0	0	0.396091	0	0	0	0	0	0.518076	0.624765	0.272028
CHRNA4	CHRNA4	CHRNA4	0	0	0	1.14228	0.826031	0.004681	0	0	0.0313768	0	0	0	0	0.00171072	0.328764	0.0400695	0.0357468
CHRNA7	CHRNA7	CHRNA7	0	0	0	23.038	17.1556	85.7384	7.15828	7.409	3.20691	0.0722746	0.0496287	0.0714317	0	1.34885	0.728077	1.50517	0.702687
CHRNB2	CHRNB2	CHRNB2	0	0	0	4.31557	7.23858	6.82842	3.58985	5.38269	0	0	0	0	0	0	0	0	0
CRAT	CRAT	CRAT	35.6578	37.2046	26.1954	9.89861	6.11356	18.0196	10.3994	17.022	12.6752	5.60497	2.4702	1.68264	3.06161	16.6252	7.50265	5.16065	0.81221
CSF3R	CSF3R	CSF3R	0	0	0	0.974508	0.0296463	0	0	0	0.526648	0.224057	0.134647	0	0	0.00495628	0.0204878	0.110134	0
DBH	DBH	DBH	0	0	0	1.00918	0	0.00390067	0	0	0.0403263	0	0	0	0	0.0252118	0.337871	0.857201	0.0105148
DCK	DCK	DCK	4.38013	4.43368	1.01264	13.7384	2.6247	12.0578	9.07442	6.48501	0.859763	8.42022	8.90919	5.02708	3.97377	0.322825	0.135856	0.0350382	0.129289
DIO1	DIO1	DIO1	0	0	0	0.61815	0.0271243	0.808152	0	0	0.004559	0	0	0	0	0	0.00602967	0.226252	0.0553973
DIO2	DIO2	DIO2	0	0	0	0.186244	0.191602	0	0	0	0	0	0	0	0	0	0	0	0
DRD3	DRD3	DRD3	0	0	0	1.50994	0.215614	3.5436	0.134694	1.11428	0	0	0	0	0	0	0	0	0
FGF1	FGF1	FGF1	0	0	0	0	0	0	0	0	0.00174537	0	0	0	0	0.00385722	0.265322	0.0324134	0
GABRA1	GABRA1	GABRA1	0	0	0	0.369307	0.0734077	0.0205653	0.400989	0.901218	0	0	0	0	0	0	0	0	0
GABRA4	GABRA4	GABRA4	0	0	0	0.507375	0.578893	0.00824467	0	0	0	0	0	0	0	0	0	0	0
GABRB3	GABRB3	GABRB3	0	0	0	0	0	0	0	0	0.189124	0	0.0922733	0	0.137481	0.194168	0.326328	0.0255479	0.34889
GAD1	GAD1	GAD1	0	0	0	0	0	0	0	0	5.15736	0.393647	0.815092	2.10035	0.975589	3.18664	0.329314	1.2981	2.38135
GART	GART	GART	11.2421	15.1661	15.1802	11.875	13.5522	9.52618	36.197	28.6845	9.83584	7.89713	6.72321	1.61406	3.30412	2.63145	13.1501	6.70664	2.16085
GAS6	GAS6	GAS6	0.946159	1.03917	4.24885	8.47372	0.84484	0.726269	66.9712	6.13704	133.87	52.7603	48.4846	20.2733	22.5303	20.7288	189.469	411.101	144.269
GRIN2B	GRIN2B	GRIN2B	0	0	0	0.596487	0.012624	0.0146277	0	0	0.0434776	0	0	0	0	0.010376	1.58789	0.154244	0.0143293
GRIN2C	GRIN2C	GRIN2C	0	0	0	3.79763	10.3609	28.2706	0.735308	5.31787	3.75697	1.79695	1.15097	1.54324	1.18567	2.33961	0.767745	0.216144	2.9325
GRM1	GRM1	GRM1	0	0	0	0.462361	0	0.0148583	0	0	0	0	0	0	0	0	0	0	0
GRM3	GRM3	GRM3	0	0	0	0	0	0	0	0	1.97003	0	0	0	0	1.15521	0.148016	0.221592	0.385285
GRM8	GRM8	GRM8	15.8573	2.27178	0.181371	0	0	0	0	0	0.090502	0	0	0	0	0.12369	0.495594	0.56387	0.0143537
GUCY1B3	GUCY1B3	GUCY1B3	0	0	0	7.58399	0.113187	3.30643	6.57409	10.3503	1.51263	0	0	0	0	0.0449657	2.25313	0.146824	0.331741
GUK1	GUK1	GUK1	110.775	88.1985	89.2861	51.2462	15.084	31.5429	26.4283	17.043	88.7479	130.32	144.181	75.6982	132.713	492.618	135.353	256.883	106.777
HRH1	HRH1	HRH1	0	0	0	0.200986	0.012662	0	0	0	8.43728	4.43658	2.24814	6.02182	10.9097	0.493184	11.4542	5.23428	7.91713
HTR1B	HTR1B	HTR1B	0	0	0	10.0904	1.51347	3.98156	61.9785	163.965	0.0687958	0	0	0	0	0	0.270236	0	0
HTR3A	HTR3A	HTR3A	0	0	0	2.48	2.6653	2.00738	0.506832	2.80674	0	0	0	0	0	0	0	0	0
HTR6	HTR6	HTR6	0.302661	0.0830251	0.260654	0.287768	0.234557	0.209774	0	0	0.019606	0	0	0	0	0	0.208514	0	0.071972
IGF2R	IGF2R	IGF2R	34.9533	31.3562	53.9026	76.7006	31.5099	72.5231	9.45956	49.1805	2.2997	0.761369	3.30458	0.613039	1.03888	3.48458	1.37108	0.797993	2.16333
IL1R1	IL1R1	IL1R1	0.159398	0.199854	0.409162	2.35168	2.0608	0.433924	1.41807	3.30364	0.488233	0	0.303952	0	0.498021	12.8837	13.3796	9.09954	1.31093
IL1RL2	IL1R1	IL1R1	0.159398	0.199854	0.409162	0	0	0	0	0	0.488233	0	0.303952	0	0.498021	12.8837	13.3796	9.09954	1.31093
ITGB6	ITGB6	ITGB6	0	0	0	0.738726	0.023572	0	0	0	0.0112104	0	0.0817651	0	0.0860343	0	0.160327	0.0327241	0
KITLG	KITLG	KITLG	1.52019	1.00947	33.597	4.24135	0.062687	1.04776	10.8136	4.56415	0.536303	1.81356	0.553552	3.49338	1.04535	0.0133728	5.68352	4.13254	2.25414
NQO1	NQO1	NQO1	5.09621	5.45029	3.74136	64.9901	16.3618	84.7286	207.402	104.459	9.59421	15.255	7.30091	5.15055	5.7735	1.70216	4.15733	0.0599405	1.43881
NQO2	NQO2	NQO2	21.5348	16.9332	25.9308	4.34127	3.25336	3.47234	10.8284	7.68961	10.5453	7.83575	9.73002	5.45351	6.28814	15.3007	11.8434	5.49392	0.16954
NPY	NPY	NPY	0	0	0	0.9809	0.262876	0.17205	1.18911	0.0720772	1.11683	0	0	0	0	0	19.0471	1.80882	0
NPR3	NPR3	NPR3	82.3253	84.8492	2.32177	0.406883	0.159403	0	12.7355	6.16567	2.25358	3.05178	8.83113	2.8083	6.36144	4.53186	2.42038	1.25037	0.583628
NPY1R	NPY1R	NPY1R	0.106458	0.375299	4.45146	0.780493	0.073217	0.007344	0	0	0.34142	0.434501	3.22982	1.53713	1.40705	0.681409	2.35692	0.119077	0.350309
NPY2R	NPY2R	NPY2R	0	0	0	0.33278	0.944103	0.330501	5.75151	7.16306	0.0683632	0.437032	0	1.41748	0	0.0714621	0.133987	0	0
PDE3A	PDE3A	PDE3A	0	0	0	2.87828	0.760942	0.220962	2.50009	0.81115	0.0258269	0	0.00370513	0	0.1529	0.003768	0.243015	0.105709	0.0442282
PDE3B	PDE3B	PDE3B	0.0280544	0.0582686	2.25826	0.55257	11.4403	0.368305	0	0	0.0009805	0.146314	0.0460964	0	0	0.0034325	0.105871	0.014997	0
PDHB	PDHB	PDHB	46.6145	28.0058	24.9872	42.932	69.4705	56.4926	70.1431	56.1603	29.1861	71.8957	59.9861	33.9881	35.0356	47.8069	9.57769	1.17059	2.93106
PGR	PGR	PGR	7.97262	11.4287	7.07053	2.41527	67.4673	0.0706413	0	0	3.07118	1.91747	1.148	1.1021	1.95671	1.03554	0.914107	0.671381	1.01267
PLA2G1B	PLA2G1B	PLA2G1B	53.7454	44.2791	7.4919	0	0	0	0	0	10.4766	59.2339	29.8351	6.18396	17.8508	0	1.90152	1.86242	1.73453
PLA2G5	PLA2G5	PLA2G5	0	0	0	0	0	0	0	0	8.11163	0.944977	3.60933	0.97599	2.48825	28.4023	1.4518	6.57059	1.04344
PLAT	PLAT	PLAT	4.73851	60.2776	251.262	3.33639	1.0796	1.89351	14.3706	5.20782	100.009	13.9878	40.2838	40.41	130.048	0.169662	59.9023	23.4917	17.8457
SERPINF2	SERPINF2	SERPINF2	25.1279	21.3367	43.9883	3.77679	2.54738	1.22319	39.1871	3.75377	0.181662	0	0.08598	0	0.512152	2.5196	1.35268	0.370876	0.279824
POLR2B	POLR2B	POLR2B	35.3355	35.3735	29.0697	34.271	25.1323	27.6739	48.7249	40.8569	8.71918	9.4283	10.6861	8.24297	8.20867	6.83928	10.2852	0.103577	7.7798
POMC	POMC	POMC	17.3585	10.6784	11.6697	4.3842	1.2434	6.59903	0	0	2.18609	8.38156	15.7481	5.07502	9.25422	19.6452	0.0334041	0	0.200918
POR	POR	POR	155.858	202.551	204.116	66.6412	56.4076	82.1443	156.55	160.913	89.1721	54.1319	40.8185	24.5466	69.2695	74.994	79.3388	71.915	17.5002
PPIB	PPIB	PPIB	323.341	319.722	319.963	1275.35	1219.37	1034.95	1191.6	837.424	1027.91	832.943	674.775	371.754	516.937	1273.2	483.804	534.357	220.663
PPIC	PPIC	PPIC	37.5091	38.2417	27.8886	19.8797	4.02818	9.31358	45.5576	34.4662	10.4569	68.3807	63.6171	33.4217	53.6395	19.6678	1.66487	4.17573	1.8412
PRIM1	PRIM1	PRIM1	5.94606	5.34026	0	37.2225	7.30253	20.6243	27.587	19.7817	3.36405	5.60158	5.46357	8.02896	4.29242	0.349568	1.21943	0.279827	0.358103
PRIM2	PRIM2	PRIM2	5.7379	5.51306	1.64619	4.85379	0.895685	4.07891	4.92332	2.81382	1.35978	1.67874	1.62122	0.408496	0.850272	0.141591	0.128797	1.02019	0.201641
PRL	PRL	PRL	0	0	0	0	0	0	0	0	0.00309846	0	0	0	0	0.0108945	2.02266	5.89669	0.046841
PRLR	PRLR	PRLR	0	0	0	0	0	0	0	0	1.04481	3.60037	3.29788	2.23009	2.90241	0.556482	0.677118	0.010586	0.649754
PRRG1	PRRG1	PRRG1	5.74415	5.39072	8.31593	5.69422	4.32386	3.7098	7.54421	9.14027	0.472069	0.106655	0.823836	0	0.967046	2.64861	0.828734	0.646265	0.156977
PTGDS	PTGDS	PTGDS	25.6895	17.2868	87.0497	8.56726	0.0704307	0.111415	0	0	0.75802	0	0.642214	0	0.528467	0.89604	152.589	205.877	36.2448
PTGER2	PTGER2	PTGER2	0	0	0	0.420108	0.056067	0.114767	3.10841	0.138495	79.3379	7.80282	5.94926	80.1706	126.484	13.6844	77.6685	37.0849	10.7955
PTGFR	PTGFR	PTGFR	4.27892	5.74665	2.65551	3.37197	0.028827	0.0734593	9.12146	6.87118	0.0351638	0	0	0	0.16252	0.060163	0.0419677	0	0.700274
PTGS1	PTGS1	PTGS1	0.310275	0.29589	0.564212	17.982	4.2808	3.45517	6.1234	4.37424	0.0914038	0	0.0475231	0	0.046621	0.983801	2.09534	0.00849175	0
RPL3	RPL3	RPL3	350.08	271.698	263.764	449.927	384.011	566.306	613.562	280.988	5545.21	5627.92	6108.2	6555.65	6778.19	3248.27	7709.49	8104.67	1848.23
RPL4	RPL4	RPL4	547.446	371.23	271.649	469.617	372.368	734.155	724.91	507.128	2139.35	436.854	469.194	459.263	726.381	1031.9	1806.3	1091.69	470.874
RPL24	RPL24	RPL24	344.43	251.858	203.886	293.767	294.386	327.526	598.78	333.95	3658.6	2875.68	2287.01	3061.56	2634.91	4007.52	4537.07	5053.5	1470.11
RPL30	RPL30	RPL30	333.713	237.805	182.416	376.085	273.603	412.488	373.32	193.748	3453.88	3392	3272.6	3645.22	3260.4	2907.54	4820.51	5968.52	1303.32
RPL36A	RPL36A	RPL36A	187.082	103.91	77.8044	476.361	309.555	466.527	446.291	323.97	1168.83	3118.23	1545.02	3070.62	863.701	1262.39	1170.76	1948.17	856.235
RPS3	RPS3	RPS3	393.861	310.499	297.752	466.881	356.868	561.977	691.128	385.502	2272.79	2067.68	1812.6	2027.44	2451.36	1269.55	2348.33	3387.04	530.819
RPS10	RPS10	RPS10	388.678	305.475	295.035	671.539	526.882	825.035	733.03	481.836	5099.3	1913.56	1424.68	1643.3	1370.99	7579.36	6209.54	7252.57	1679.62
RPS16	RPS16	RPS16	572.79	426.543	405.072	470.747	328.82	512.912	548.784	270.24	5582.16	3023.13	2565.45	3049.56	2914.97	12320.1	8002.87	10413.4	1867.62
RPS23	RPS23	RPS23	275.834	157.718	139.669	338.131	214.063	295.355	342.451	208.229	352.233	987.453	880.269	919.118	771.436	277.5	390.321	549.38	198.361
RRM1	RRM1	RRM1	46.5342	48.9228	27.6898	23.3437	3.16234	20.9875	33.0216	17.5131	24.8708	6.70279	6.92589	7.61745	3.81972	2.17827	4.11007	0.495051	7.0182
SCNN1A	SCNN1A	SCNN1A	0.240471	0.325069	0.0464507	0.631195	0.158619	0.630475	0	0	0.0860868	0	0	0	0	0.00301111	0.0413649	0.0238427	0
SLC6A2	SLC6A2	SLC6A2	0	0	0	0.535864	0.040355	0.111101	7.69359	3.04782	0	0	0	0	0	0	0.312319	0	0.0278988
SLC6A4	SLC6A4	SLC6A4	0	0	0	0.953435	1.80678	6.31678	0.107946	8.03232	0.149162	0	0	0	0	0.126035	0.262159	0.0523943	0.748297
SST	SST	SST	0	0	0	1.55313	0.133658	0	0	0	0.0531667	0	0	0	0	0	2.04737	21.272	0.539058
SSTR1	SSTR1	SSTR1	0.045132	0.207687	13.11	0	0	0	0	0	0.0208996	0	0	0	1.15908	0.379068	2.36823	0	0.0102052
TACR3	TACR3	TACR3	0	0	0	0	0	0	0	0	0.0085245	0	0	0	0	0.010273	0.0568086	0.0579499	0.293532
TBXA2R	TBXA2R	TBXA2R	0.212834	0.128921	0.656969	17.2257	23.335	22.0803	50.4387	77.0307	0.17966	0	0	0	0	0.248335	0.158252	0.0950353	1.574
TNFRSF1A	TNFRSF1A	TNFRSF1A	20.869	35.5882	57.5607	10.5215	7.36741	8.23909	45.7439	25.9558	25.1435	10.3109	19.0057	19.4013	30.2104	56.7664	32.2331	21.2392	23.8386
TNFRSF1B	TNFRSF1B	TNFRSF1B	2.25555	2.76526	2.09343	7.12706	1.47345	6.44417	0.509202	3.44551	1.33793	0	0.164845	0	0	0.97379	2.23848	0.523282	1.2236
TOP2A	TOP2A	TOP2A	51.7717	64.6891	4.88092	26.5284	0.895014	35.1517	28.5401	18.823	25.5339	33.4619	8.78237	7.59379	2.73055	0.123387	3.10995	0.077473	11.2867
TUBG1	TUBG1	TUBG1	61.1978	65.4639	78.0643	33.5839	35.1853	24.212	55.7151	50.0802	33.5058	13.0936	8.23819	5.24637	3.29756	27.507	12.3782	3.40737	0.690318
TYMS	TYMS	TYMS	32.4621	30.5511	9.6891	134.799	1.6537	38.9158	24.6644	12.742	22.1892	62.9509	20.5173	22.0191	6.02954	2.01904	3.60302	0.113253	2.49006
ZAP70	ZAP70	ZAP70	0	0	0	0	0	0	0	0	0.537972	0	0.0113502	0	0	1.92584	0.279128	0.0518542	0
ALDH5A1	ALDH5A1	ALDH5A1	22.6159	16.7504	17.0184	35.1148	15.8835	37.944	9.7889	11.2293	2.27585	6.8211	3.6247	1.93748	1.67906	0.0612761	0.820094	0.169651	2.25438
PDE5A	PDE5A	PDE5A	0.227142	0.317867	3.45467	18.0739	32.5472	22.7221	8.76032	18.7973	3.12343	0.0500218	0.123038	0	5.1593	1.24107	0.268063	0	0.39935
AAMP	AAMP	AAMP	64.4893	64.4275	95.3252	35.9643	34.8399	21.7255	38.6922	31.2406	43.5112	42.6201	48.7624	32.1014	37.5278	44.076	61.317	91.1693	13.0566
ACLY	ACLY	ACLY	56.9683	78.023	66.4684	41.5258	403.999	56.2312	167.123	98.1767	9.95786	11.8926	9.07454	2.78567	4.60203	10.0081	7.75262	1.77863	7.44746
ACR	ACR	ACR	0	0	0	0	0	0	0	0	0.0588913	0	0	0	0	0	0.0404531	0	2.95696
LOC769176	ACR	ACR	0	0	0	0	0	0	0	0	0.0588913	0	0	0	0	0	0.0404531	0	2.95696
ACO2	ACO2	ACO2	144.824	150.867	114.929	68.8644	101.813	81.3993	84.246	64.5365	22.0264	17.3134	19.2296	8.9466	20.1731	16.6731	11.5862	10.5302	4.72627
ACVR2B	ACVR2B	ACVR2B	7.51502	6.51001	6.42696	0	0	0	0	0	0.791368	0.990797	1.22272	0.460014	0.422449	0.178236	0.538354	0.610904	0.860929
ADAM10	ADAM10	ADAM10	29.5778	30.1269	18.5555	75.2715	6.94629	56.8403	21.7615	28.6299	2.99211	3.67415	4.98853	2.65548	3.52008	2.22522	3.14984	1.09375	0.820557
ADCY7	ADCY7	ADCY7	0	0	0	0.228276	0	0.0137513	0	0	1.22991	0.784457	0.852055	0.242401	0.416412	0.563934	2.05033	2.31495	0.516739
ADCY9	ADCY9	ADCY9	7.65086	6.79725	8.49896	29.9709	16.9733	28.3328	81.1975	75.8504	0.570229	0.455974	0.832539	1.54855	0.932866	2.13768	0.88037	0.307922	0.548814
ADCYAP1R1	ADCYAP1R1	ADCYAP1R1	0	0	0	0.228493	4.08229	0.45344	0.968526	4.52617	0.593601	0	0	0	0	0.184349	0.0229256	0.00285863	0.0973068
MFSD10	MFSD10	MFSD10	17.5716	20.3543	21.7611	11.408	3.05066	9.90289	13.5113	8.8702	34.0215	14.6039	28.5059	12.7676	25.7602	194.084	25.1194	18.4313	5.02255
PLIN2	PLIN2	PLIN2	80.7254	88.2179	219.148	19.781	58.9234	22.1376	49.8144	79.805	11.6579	1.7851	5.3078	11.1589	14.6851	368.033	47.4792	11.3889	14.2525
ADPRH	ADPRH	ADPRH	14.8236	16.0133	12.8958	37.4516	59.5717	45.9877	24.3462	29.9101	0.282727	0.228011	0.575356	0	0.196681	2.3268	0.605281	0.107176	0.308128
ADSS	ADSS	ADSS	10.844	9.84718	6.2354	12.7049	15.6368	20.3161	18.6363	19.4723	3.63681	0	0	0	0	0.631262	3.96564	5.18945	1.64586
AES	AES	AES	195.434	170.431	89.6981	50.4236	92.4107	82.734	85.4925	89.1352	130.677	0	0	0	0	101.228	133.446	143.702	43.6354
ALOXE3	ALOX15B	ALOX15B	0	0	0	0	0	0	0	0	0.0985735	0	0	0	0	3.28663	0.0270277	0	0.00449967
AMFR	AMFR	AMFR	94.1785	123.599	120.577	16.4964	23.4945	19.5823	33.8675	44.8206	11.5313	9.9985	11.0633	10.3249	7.98214	18.9205	13.0301	9.90012	3.51817
NUDT2	NUDT2	NUDT2	31.287	21.3742	14.2921	8.56549	4.25556	6.48894	7.05215	5.40159	29.6729	47.2633	33.5452	19.4887	19.536	29.7751	7.88729	10.3459	2.95374
APBA1	APBA1	APBA1	0.421701	0.187183	4.11109	2.7279	6.92142	2.48149	1.56578	3.65539	0.176838	0.647586	0.136452	0.249885	0	0.725916	0.177156	0.0596269	0.870206
BIRC2	BIRC2	LOC539314	0	0	0	12.0874	44.6562	23.2532	32.4014	151.238	13.0696	16.1133	18.2914	17.5442	15.3591	4.90634	14.9601	18.7553	9.92043
XIAP	XIAP	XIAP	8.39721	7.96239	6.2122	7.56827	11.2389	6.01333	3.20688	7.04122	5.61885	2.78851	3.45513	5.75798	3.29009	3.79158	3.14278	1.63691	8.47836
ARG2	ARG2	ARG2	1.84047	1.7348	6.02463	155.366	25.0158	169.646	338.42	379.015	25.3294	17.3463	7.5731	11.1552	28.1106	23.2588	13.8057	24.5543	10.1775
ARHGAP5	ARHGAP5	ARHGAP5	14.5429	12.672	12.8683	8.02072	1.8959	8.39943	5.78687	13.3208	1.10753	1.97458	2.57078	7.26657	6.00414	0.174258	4.19267	2.06742	3.17223
ARHGDIA	ARHGDIA	ARHGDIA	116.562	118.323	205.449	73.8767	126.022	72.8005	277.927	214.419	60.9959	42.3137	42.6666	46.6093	44.1386	188.959	99.2326	136.062	46.4452
ARNTL	ARNTL	ARNTL	1.23563	0.768949	5.22487	15.1335	96.0227	40.32	16.1292	26.6073	2.71816	0.262583	0.960408	2.60297	1.74093	12.4855	7.78859	2.15239	0.966363
ALDH7A1	ALDH7A1	ALDH7A1	20.5145	21.6896	29.3414	107.531	49.5526	92.5603	94.3025	91.1367	9.65925	7.80856	11.0285	3.15671	9.04535	2.18667	2.54898	1.32177	3.34826
BACH1	BACH1	BACH1	3.69779	4.02162	7.49453	7.14407	2.72641	4.64849	5.12734	9.48775	1.73147	2.81626	2.70202	8.31172	3.92559	0.675898	3.83799	2.03198	2.54141
BAK1	BAK1	BAK1	33.6596	41.8575	42.6565	15.4868	20.4981	23.4473	49.1566	56.3502	8.02263	3.92328	6.4022	3.37272	5.12758	11.4401	10.7379	9.61576	2.2723
BFSP1	BFSP1	BFSP1	0	0	0	0	0	0	0.72584	1.44534	0.18501	0	0.0416939	0	0	0.005224	0.0723133	0	0.0230752
BID	BID	BID	31.4939	34.427	22.7299	36.084	9.90365	27.1507	56.6589	22.8005	31.8776	28.082	28.498	29.1697	24.6246	19.4318	17.9535	1.12816	9.7797
PRDM1	PRDM1	PRDM1	0.422398	0.369871	1.12988	0.142658	0.0335977	0.004495	0	0	18.2582	1.09239	2.29254	34.8386	16.893	0.14062	13.4403	12.5414	11.2478
BMP2	BMP2	BMP2	0.041029	0.696814	0	7.52341	12.9386	11.25	47.8617	15.8898	0.311705	0.385359	0.599113	1.42398	3.80081	0.158183	1.24286	0	0.690039
BMP3	BMP3	BMP3	0	0	0	0	0	0	4.00531	1.75764	0.822491	7.10006	11.7036	2.0471	4.47098	1.39661	0.365416	0.0775561	0.613028
BMPR2	BMPR2	BMPR2	10.1748	14.3358	11.629	56.2484	73.4545	93.7117	13.4811	31.7606	15.7086	9.78811	15.5526	16.9313	15.6697	5.28709	12.6399	5.83236	12.0858
BNIP1	BNIP1	BNIP1	10.9871	9.51663	9.90514	24.1721	24.5552	18.0965	19.7496	25.7745	13.7404	11.0325	10.0601	14.9816	6.81227	15.1927	7.08324	21.7624	15.9298
KLF9	KLF9	KLF9	1.14104	0.447897	49.2672	1.35563	0.481083	0.613538	0.908906	1.31943	3.16111	0.371417	0.905025	7.63533	4.23924	1.64798	7.83506	4.35811	1.72191
BUB1B	BUB1B	BUB1B	17.4229	22.7402	1.25295	26.5492	0.832394	13.8654	10.9559	8.74789	2.44147	3.37617	1.47451	1.51466	0.230781	0.00959167	0.333974	0.252496	0.389409
CAV2	CAV2	CAV2	5.3082	3.04862	35.2405	3.73826	3.13818	0.0622437	8.8171	17.0717	32.5928	1.23787	4.31167	13.6011	27.617	10.6644	77.3752	30.2197	29.5672
CCNH	CCNH	CCNH	8.95674	6.85008	2.74958	30.9281	13.5815	16.7656	17.494	14.9486	14.8664	2.71896	2.26226	5.38524	5.71819	6.18375	67.4703	52.968	8.93896
CCNT1	CCNT1	CCNT1	14.5834	18.7029	13.3438	22.4443	23.1011	20.9418	30.864	25.5734	2.55032	4.75069	3.79594	6.2934	2.35256	0.327803	5.58204	2.87757	3.24135
TNFRSF8	TNFRSF8	TNFRSF8	0	0.163006	0.74156	4.06142	0.351114	39.4885	1.08892	1.1441	0.10848	0	0	0	0	0	2.25137	0.0157877	0.127319
TNFSF8	TNFSF8	TNFSF8	0	0	0	0	0	0	0	0	0	0	0.118614	0	0	0	0	0	0
CD40	CD40	CD40	0	0	0	3.99602	3.80908	6.59424	9.80615	10.8955	0.18175	0	0.582971	0	0.753502	3.40792	5.31725	12.4977	0.29489
CDC27	CDC27	CDC27	9.56197	10.4999	9.68928	44.2962	16.0733	37.6822	21.1965	29.0885	3.31387	5.29669	4.38396	5.39073	4.96878	1.08781	3.12509	3.35071	2.17246
CDK6	CDK6	CDK6	10.623	12.5677	2.952	5.36362	1.04786	10.877	3.7575	8.62168	3.09659	3.86379	4.15991	6.9503	11.135	0.227486	4.04935	4.80583	3.30933
CDKN2C	CDKN2C	CDKN2C	77.9908	72.8539	23.4427	8.29254	1.99433	3.96591	3.54795	4.49199	4.51523	4.14141	5.04786	9.96896	12.5163	0.985726	1.69026	0	0.218792
CDX2	CDX2	CDX2	0	0	0	0	0	0	0	0	0.153906	0	0	0	0	0.00740628	0.387892	0.0792456	0.115326
RCBTB2	RCBTB2	RCBTB2	23.1349	19.2301	20.3943	4.50348	3.30526	5.32901	5.61563	7.1967	3.99225	1.3838	2.87771	2.25206	3.05164	0.462322	0.919249	0.0368713	1.76285
STT3A	CHEK1	CHEK1	3.41513	4.32521	0.49468	0	0	0	0	0	4.6422	5.01168	1.41178	1.08874	1.17842	0.907218	1.90316	3.3563	3.43463
CHUK	CHUK	CHUK	16.7234	17.7331	11.5582	40.3506	23.4609	33.7806	29.7365	24.7504	2.29354	1.5398	1.27352	1.3661	2.52576	0.684137	2.1209	0.598415	0.974729
CIRBP	CIRBP	CIRBP	117.197	95.3877	68.5267	112.435	66.1198	128.052	203.011	156.325	100.372	163.636	188.342	184.354	207.327	75.7531	132.418	159.346	60.6901
CLCN6	CLCN6	CLCN6	11.5453	14.0133	11.0909	8.71602	44.9093	7.51509	3.93807	5.57762	4.17099	2.1464	2.58458	2.13546	3.06961	9.58171	4.61303	1.66793	3.41709
CLIC5	CLIC5	CLIC5	1.38844	1.97497	2.52473	0.042458	0.0638673	0.005291	0	0	0	0	0	0	0	0	0	0	0
LDB2	LDB2	LDB2	0.31397	0.140048	0.348692	8.10028	0.415462	4.65081	3.95651	9.41517	0.174044	0.080758	0.276389	0	0.211142	0.222285	2.21426	0.0655297	0.191024
CLNS1A	CLNS1A	CLNS1A	21.8045	26.5491	20.2725	110.367	51.0004	79.3441	61.9803	60.1077	58.6901	67.7484	64.6809	29.4854	50.449	28.1514	43.5032	24.7727	14.2487
CCBP2	ACKR2	ACKR2	0	0	0	0	0	0	0	0	0.69515	0	0.293752	0	0	0.0868455	0.183265	0.000890125	0.535167
CNGB1	CNGB1	CNGB1	0	0	0	0.374791	12.7983	0.710895	2.12514	2.66844	0.644373	0	0	0	0	0.115488	0.0303375	0.005307	0.138587
KLF6	KLF6	KLF6	43.0208	37.8725	90.4036	2.26212	1.77656	0.946767	16.5858	39.1607	289.303	53.0931	47.803	248.259	261.419	142.058	568.413	491.326	396.813
CLDN4	CLDN4	CLDN4	0	0	0	0	1.42174	0.229539	0	0	0.213086	0	0	0	0	1.66591	1.70558	0.0882289	0
CLDN3	CLDN3	CLDN3	0.248476	0.956446	0.370247	0	0	0	0	0	0.147532	0	0.224177	0	0	230.489	6.0523	13.9192	0.266302
CPN1	CPN1	CPN1	0	0	0	4.15817	0.304422	0.267917	2.82885	5.33264	0	0	0	0	0	0	0	0	0
CREBL2	CREBL2	CREBL2	5.94931	4.35006	3.39184	37.1199	56.2967	40.5552	8.40905	10.9987	3.25895	2.78428	5.75954	0.971387	2.1001	2.87525	2.3163	0.577856	1.40953
CSE1L	CSE1L	CSE1L	29.8391	30.3984	18.5903	35.5211	8.95486	20.6098	44.161	29.9891	12.6944	14.734	8.772	5.98165	5.68244	2.72107	8.96456	0.908411	6.83245
CSTF1	CSTF1	CSTF1	13.13	13.1103	9.42999	12.691	11.7263	13.2838	12.1166	12.959	6.36698	3.41844	4.00281	1.05436	2.32938	7.35112	2.48619	1.60631	1.54097
CSTF3	CSTF3	CSTF3	12.3879	11.5293	15.021	15.3769	12.6299	16.544	21.8779	22.5996	26.033	27.1021	23.8996	11.7836	12.8093	11.3085	17.564	1.11784	11.1339
CTBP1	CTBP1	CTBP1	72.0134	72.8665	93.3913	27.8082	8.91482	15.1499	42.3765	35.683	26.3225	4.47565	5.10112	2.03573	1.45603	34.0998	24.647	18.6253	16.2822
CTNND1	CTNND1	CTNND1	41.2077	43.6721	51.799	35.0046	7.78943	22.6516	93.9928	81.4079	15.4668	8.01147	14.4857	18.5466	11.2646	6.50706	10.8108	2.48161	7.80096
CTSO	CTSO	CTSO	9.02744	9.98258	3.63282	10.7756	8.07651	22.2652	12.8123	26.9881	4.11902	8.06463	8.38775	3.31227	4.43066	1.28144	4.03251	2.9152	6.42474
CTSZ	CTSZ	CTSZ	84.243	93.2564	126.907	133.313	169.97	157.915	137.685	98.971	2.74411	18.137	23.8419	16.4474	17.406	4.11191	2.01845	23.2999	0.205961
CXADR	CXADR	CXADR	0.433953	0.976597	0.93401	23.4977	21.2891	38.0401	43.2323	25.2214	0.368154	0	0.23266	0	0.298192	0.162716	0.629442	0.122696	1.13815
DAB2	DAB2	DAB2	2.39471	0.710319	6.76478	101.133	195.323	118.207	114.852	397.333	15.9562	11.8716	14.2111	38.7807	26.6254	0.709533	14.4492	5.30778	8.43101
DAD1	DAD1	DAD1	140.31	151.114	114.906	397.617	397.547	337.128	296.934	202.752	88.4961	322.823	356.281	151.094	197.522	151.559	65.7914	9.08885	13.8338
DGKG	DGKG	DGKG	0	0	0	0.655294	0.00460867	0.01996	0	0	0.0361986	0	0	0	0	0.139178	0.0131278	0.0129963	0.065545
DARS	DARS	DARS	28.0566	33.6323	37.2298	44.0825	31.7123	37.2405	69.2258	62.7306	24.3885	0	0	0	0	17.6297	14.3818	4.7165	6.99151
DDT	DDT	DDT	32.5394	20.4059	52.7534	63.0333	69.6146	48.9413	131.34	91.8942	128.459	91.7865	65.5118	58.4799	40.8324	647.063	104.895	117.494	46.7409
DHX15	DHX15	DHX15	47.4077	51.9991	39.0627	22.9797	31.2827	35.4323	68.7369	40.5997	32.2635	25.358	22.4223	40.4181	32.9559	6.70317	46.4921	30.2728	9.08582
DHCR7	DHCR7	DHCR7	55.9667	90.692	30.3107	15.2136	314.745	38.2601	50.4182	25.9215	52.4526	21.2765	17.0824	4.12703	33.0981	247.681	65.7101	40.5463	11.6864
DHODH	DHODH	DHODH	5.74358	5.70292	5.10863	22.9744	5.52382	10.4686	55.9338	34.4052	2.36745	3.46163	2.43218	9.0394	2.86183	2.57476	7.4525	0.457641	1.90575
DIO3	DIO3	DIO3	0	0	0	98.3173	1520.04	791.12	424.272	448.785	0.00302775	0	0	0	0	0.0131351	1.26509	0	0
DKC1	DKC1	DKC1	69.7808	69.0346	49.6924	38.1687	22.3075	36.0731	59.3991	36.2362	51.6655	43.072	21.5837	15.4215	17.2736	30.206	36.9753	18.3698	32.4559
DNAH5	DNAH5	DNAH5	0	0.190792	0	0	0	0	0	0	0	0	0	0	0	0	0	0	0
DNASE2B	DNASE2B	DNASE2B	0	0	0	2.71469	1.57085	2.25268	1.66791	2.54804	0	0	0	0	0	0	0	0	0
DYNC1H1	DYNC1H1	DYNC1H1	78.7611	75.6503	117.094	38.6416	43.4223	38.5776	46.7967	76.8217	7.94762	3.49616	5.10727	2.83666	4.05638	7.4075	8.37375	5.30154	6.72795
DPAGT1	DPAGT1	DPAGT1	18.4997	19.7709	10.3092	52.5644	41.8356	45.8624	41.9507	44.5555	11.3744	5.22384	9.7564	6.36584	4.76455	19.753	3.54091	8.14899	4.35016
DPH1	DPH1	DPH1	29.7277	42.5149	49.7397	11.6924	15.7326	11.7541	22.1213	14.7469	2.73529	0	0.163118	0	0	0.542193	3.50697	0.0154144	0.148103
DPH2	DPH2	DPH2	10.1622	10.7279	9.89655	8.41401	6.36841	7.74043	9.32267	7.09375	6.6794	4.26786	4.13051	0	3.77925	8.69625	11.7783	0.684034	0.398707
DRG2	DRG2	DRG2	28.6854	32.5238	29.2307	25.4251	23.1416	17.9801	40.7133	31.5219	22.9495	9.84442	12.2078	6.36935	8.45472	9.95822	16.5779	15.8102	4.54465
ECM2	ECM2	ECM2	1.14671	0.67588	0.943963	2.58071	0.0359807	0.0111517	0	0	2.07173	1.59849	6.19475	4.00749	4.49878	0.677226	1.42517	1.38891	0.267396
DUSP4	DUSP4	DUSP4	0	0	8.59487	4.64608	76.8962	1.54129	16.4469	15.4463	0.582629	0	0.0286126	0.836362	0.767247	0.0327754	3.3608	1.13651	0.103146
ECE1	ECE1	ECE1	260.575	295.699	220.384	35.5107	293.872	48.0733	52.1984	35.8105	19.1674	6.96934	6.26566	5.36981	4.771	99.4588	61.9647	60.759	17.1543
ECH1	ECH1	ECH1	78.1577	47.5402	49.3561	0	0	0	0	0	261.28	120.359	86.2785	57.741	64.3056	464.34	176.195	63.2004	39.7161
S1PR1	S1PR1	S1PR1	0.690342	0.515009	1.24959	19.2302	0.753987	7.56042	2.42222	2.4333	15.2719	9.8978	4.33738	13.2999	7.33791	4.44135	28.8235	12.8024	8.12086
LPAR1	LPAR1	LPAR1	1.57284	1.42127	5.3688	4.06965	16.4728	0.51833	1.24909	3.31919	0	0	0	0	0	0	0.172418	0.0061875	0.0714272
EFNA2	EFNA2	EFNA2	1.14239	1.6517	3.42109	2.25079	0.304342	0.717513	3.47547	1.30967	2.92935	0	0	0	0	0.194826	1.06815	5.11827	0.420548
EIF2B1	EIF2B1	EIF2B1	6.74848	5.28925	5.48048	26.7063	19.0877	19.8755	39.0047	31.4231	15.5833	10.1776	12.224	5.28799	8.86095	18.8187	6.05882	14.8837	1.41859
EMP1	EMP1	EMP1	1.81533	0.766086	1.93454	2.71158	2.55398	19.9063	5.71311	4.85943	0.732585	0.1113	0.571639	0	1.38801	1.75872	144.322	14.5064	0.23806
EMP2	EMP2	EMP2	27.6532	31.3902	50.6578	8.51069	4.61156	1.62298	6.81929	4.77366	21.2573	13.051	12.2048	7.57592	12.7481	40.8156	25.6409	23.3002	7.89999
EPAS1	EPAS1	EPAS1	2.03752	0.255453	7.47403	1.73988	185.453	0.235256	2.44607	31.1541	2.72708	0	0.320314	0	2.61053	0.823385	27.2111	15.5751	2.33289
EREG	EREG	EREG	2.08233	7.60077	0.268073	0	0	0	0	0	0.123477	0	0.0901015	0	0.25282	2.50411	0.176049	0.465635	0.593631
ESR2	ESR2	ESR2	18.2397	15.0493	0.707331	1.89587	0.419056	1.63532	0	0	2.25056	3.16588	2.03093	2.01574	2.87984	0.755713	1.76136	2.26749	1.32808
EXTL2	EXTL2	EXTL2	13.3614	10.4866	4.1278	3.48296	0.467221	2.43704	2.77214	2.90172	3.32988	19.1388	9.06225	6.97899	6.9825	1.03224	0.735858	2.8065	0.693098
EXTL3	EXTL3	EXTL3	18.7128	23.0219	36.9566	22.3104	30.9067	22.9295	18.214	20.3035	5.90082	0.201772	0.808129	0	0.329726	9.51752	5.64711	15.7258	1.50399
FABP1	FABP1	FABP1	0	0	0	0	0	0	1.21913	0.0336207	0.0390809	0	0	0	0	0	0	11.6037	0.0971625
FABP6	FABP6	FABP6	0	0	0	8.19732	14.6758	24.8243	16.272	25.5292	4.03824	3.87197	0.458849	0	2.21944	48.4718	0	0	0
FAT2	FAT2	FAT2	0	0	0	0.646354	0.00767567	0.129932	0	0	0	0	0	0	0	0	0	0	0
FOXF1	FOXF1	FOXF1	0	0	0	1.13111	0.0511493	0.0547823	0	0	0.206249	0	0	0	0	0.00760822	1.27088	0.00758538	0.0202422
LOC100857760	FOXF2	FOXF2	0	0	0	0	0	0	0	0	0.00481508	0	0	0	0	0.255332	0.148763	0.213606	0
FOXJ1	FOXJ1	FOXJ1	0	3.21601	0	0	0	0	0	0	0.0175482	0	0.088701	0	0.603731	0.007409	1.49554	0	0.440437
FLNA	FLNA	FLNA	102.687	80.9891	192.449	3.64668	6.81297	4.50845	35.3466	21.6707	29.034	16.7078	32.8232	12.917	15.6249	88.2606	7.78796	5.7667	8.20599
FRZB	FRZB	FRZB	1.5315	0.222653	0.473458	13.4024	576.197	41.3403	26.2164	21.8886	0.1396	1.14561	1.50156	1.98451	1.78434	0.0323041	3.80518	3.87145	0.261363
GAS8	GAS8	GAS8	9.53979	11.6054	6.18494	10.9387	7.08937	8.57896	7.53872	8.30886	3.94023	1.17004	3.08426	0.952822	1.42001	3.95443	3.9094	4.08178	0.639927
GATM	GATM	GATM	9.10477	5.1748	9.47102	0.859401	7.12218	0.278017	0.482541	1.90448	129.752	323.057	200.85	293.96	108.319	6.27047	162.404	55.6675	27.9016
GBAS	GBAS	GBAS	0	0	0	48.604	14.4639	40.6834	55.4274	42.7656	10.3557	0	0	0	0	4.15539	5.87922	2.64248	2.99016
GBX2	GBX2	GBX2	0	0	0	1.65004	0.149547	0.0345833	0	0	0.0487725	0	0	0	0	0.396799	0.0637533	0.0115097	0.0937267
GFRA2	GFRA2	GFRA2	0	0	1.70301	0	0	0	0	0	0	0	0	0	0	0	0	0	0
GCLC	GCLC	GCLC	362.477	333.498	21.3592	16.7836	7.00296	14.5087	20.3622	23.4703	26.5422	5.97345	7.157	21.153	14.5229	2.69813	21.4804	12.0829	7.13968
GPLD1	GPLD1	GPLD1	0	0	0	0	0	0	0	0	0.294794	0.413895	0.0793038	0	0.121627	0.0211259	0.296751	0.119294	0.494225
GTF2B	GTF2B	GTF2B	18.5337	21.0187	24.2652	39.5196	17.3316	35.5119	29.2948	26.5206	18.0876	10.7654	16.6182	29.2293	27.3684	8.89032	21.9179	5.73473	17.492
GTF2H2	GTF2H2	GTF2H2	5.04156	5.0383	6.16447	9.97213	7.35647	14.7006	8.29973	8.73924	1.15682	7.24612	14.1569	6.52899	4.50972	0.567974	1.40234	0.29539	1.22748
GTF2H3	GTF2H3	GTF2H3	4.92455	4.89174	3.52129	32.3168	14.5722	24.2172	17.7983	16.5612	2.33942	6.95684	5.17465	4.67273	6.19332	2.93157	0.322409	0.0289955	1.49604
BRF1	BRF1	BRF1	17.3661	19.8196	18.227	4.4757	3.17685	4.53923	4.64364	7.0883	4.84615	1.55705	1.708	4.03343	1.31589	4.83014	4.43309	6.4715	0.316816
HGFAC	HGFAC	HGFAC	1.2312	1.51434	6.21383	0	0	0	0	0	0.39669	0.398926	0.724001	0	0.989524	0.950303	0.00532107	0.171995	0.146305
HIF1A	HIF1A	HIF1A	243.447	239.529	202.812	16.567	9.03549	17.1294	14.9214	28.2594	25.0149	106.388	70.4377	141.418	200.884	16.6151	36.9377	6.38951	4.17533
HSPB1	HSPB1	HSPB1	488.482	408.273	550.248	169.493	4.68841	0.401268	318.288	197.193	110.493	365.707	419.593	2560.4	2820.21	1272.71	162.537	243.343	152.989
IGSF3	IGSF3	IGSF3	9.58731	4.82531	6.11983	26.181	125.005	26.6854	37.2873	8.15035	1.60491	1.38451	0.904607	0	0.403058	1.18259	0.311686	0.12542	0.711062
ICT1	ICT1	ICT1	0	0	0	58.8736	19.196	27.8661	24.3479	28.9827	19.4788	0	0	0	0	64.2045	5.40938	2.1182	1.34355
IGFBP4	IGFBP4	IGFBP4	109.093	152.048	35.7653	215.144	76.8362	914.769	139.109	107.971	27.6106	67.7567	43.5487	26.4158	13.1526	37.889	52.7049	33.3926	9.95157
IGFBP7	IGFBP7	IGFBP7	261.486	308.124	184.514	1126.41	472.622	678.015	246.303	203.9	555.324	751.704	1675.06	600.958	1510.86	1941.06	244.695	45.8124	74.9862
CYR61	CYR61	CYR61	36.7959	32.6008	34.041	29.8337	5.84116	5.5213	109.218	273.138	299.733	0	0	0	0	27.6252	150.888	119.383	72.9937
IL10RA	IL10RA	IL10RA	3.78671	2.65842	3.90509	1.35169	0.089294	0.179305	0.973467	1.47134	0.930396	0	0.108158	0	0.0786203	0.0124625	1.6788	0.00639125	0
IL12RB2	IL12RB2	IL12RB2	0	0	0	0.238067	0.617692	1.16171	0	0	0.0424265	0	0.0242419	0	0	0.15692	0.114907	0.0914163	0.289898
IL13RA1	IL13RA1	IL13RA1	7.25267	11.3771	14.4636	22.333	3.95602	31.2677	15.6782	43.611	2.7063	3.78621	4.14291	0.987896	3.16878	1.20109	10.4743	5.17577	2.35376
TNFRSF9	TNFRSF9	TNFRSF9	0	0	0	2.51501	0.995898	2.53717	4.96744	4.61904	0.340702	0	0	0.415441	0.073315	0.0175624	0.266582	0.0126018	1.19118
EIF3E	EIF3E	EIF3E	145.263	98.6459	62.9402	94.1428	18.6873	104.587	120.119	94.0897	214.569	243.198	275.948	256.518	408.362	57.2777	206.537	179.65	67.9162
IRAK2	IRAK2	IRAK2	6.18656	10.4989	16.5708	17.2815	11.3784	19.2139	18.2561	25.9394	0.745719	0	0	0	0	0.0329145	2.88312	0.387212	1.10716
PAX6	PAX6	PAX6	0	0	0	0	0	0	0	0	0.320778	0	0	0	0	0.0171678	5.25118	0.0479724	0.959578
AARS	AARS	AARS	33.9699	32.5016	51.2726	32.1512	71.2444	41.0583	82.6656	85.4689	5.48307	0	0	0	0	7.42031	12.4592	20.9554	0.688692
ACADSB	ACADSB	ACADSB	23.6092	21.6709	18.3076	5.44969	2.73974	6.30776	4.47818	5.68233	0.598086	0.467308	1.96299	0.279556	1.72655	0.248869	0.144642	0.00931412	0.261834
ACP2	ACP2	ACP2	20.4153	19.3322	21.547	17.6956	34.4278	23.3213	20.4855	27.8288	4.34698	6.03092	7.65134	1.83931	3.14164	7.31274	1.19599	0	0.357348
PARP1	PARP1	PARP1	66.4494	70.2821	68.2834	39.3424	58.1313	27.6657	62.3	58.333	42.1107	42.1125	32.0073	17.9484	19.1346	4.01031	15.4182	6.43996	13.9345
ADRBK1	ADRBK1	ADRBK1	0	0	0	19.5956	23.0126	23.0167	13.1398	14.6961	14.3565	0	0	0	0	14.665	8.9068	15.1605	0.548352
AHR	AHR	AHR	0.785513	0.570688	1.89471	3.36988	0.139859	2.73658	12.6048	28.9513	0.308803	0	0.208782	0.422896	1.50133	0.119922	2.31085	2.06447	1.19009
AHSG	AHSG	AHSG	0	0.810425	181.327	0.103893	0.0176013	1.37242	0	0	0	0	0	0	0	0	0	0	0
AK2	AK2	AK2	89.3355	80.8648	71.2643	44.5174	107.592	44.0455	159.232	140.373	13.2917	12.4949	10.3745	10.3281	5.50039	29.7323	13.9053	12.493	3.29479
ALCAM	ALCAM	ALCAM	2.01082	2.11738	0.579086	1.78457	42.7064	0.886663	9.59029	4.93865	1.28762	2.25426	6.6356	1.01614	5.85325	0.858398	6.38741	6.79498	1.08179
ALOX5AP	ALOX5AP	ALOX5AP	0	0	0	0.457507	0.058801	0.020987	0	0	30.3365	0	12.0808	2.5267	1.013	45.7233	0.160713	0	1.0518
AMBP	AMBP	AMBP	0	0	0	0	0	0	0	0	0.0381242	0	0	0	0	0.0129567	0.25286	0.11001	0.699209
AMD1	AMD1	AMD1	17.3379	20.4357	30.8841	73.8293	78.4049	85.282	57.9468	51.9396	12.1882	29.9902	11.9233	20.6797	14.917	4.98677	35.1521	18.2236	11.7237
AOAH	AOAH	AOAH	0	0	0	5.96216	0.488996	0.222277	3.24906	4.31474	0.138409	0.0734235	0.112035	0	0.0291118	0.011656	0.878395	0.386539	0.0508547
APEH	APEH	APEH	40.2096	37.4475	38.2174	38.8916	14.1108	22.3311	80.2763	52.5748	20.2648	5.3813	5.27865	5.10122	3.55425	43.2983	5.43948	8.43803	0.961492
APEX1	APEX1	APEX1	82.5146	80.7252	97.6866	0	0	0	0	0	109.407	141.192	151.368	95.1727	130.254	70.0471	77.3459	29.826	17.5278
APOD	APOD	APOD	4.45097	1.98669	13.9196	1.15851	0.072372	0.087722	0	0	0.743585	0	1.46897	11.269	2.88829	0.236356	4.58462	2.96601	0
ARCN1	ARCN1	ARCN1	65.1112	67.1344	56.4763	92.4715	201.921	127.879	136.536	124.479	17.2444	5.49369	6.57233	8.82123	8.43441	13.0636	22.6163	9.40012	5.01657
TRIM23	TRIM23	TRIM23	5.52634	5.20586	3.33707	3.20153	0.818482	3.06764	1.46393	1.81665	0.747381	4.50712	4.87594	3.80477	3.86385	0.143324	0.804723	0.00965525	2.19717
AREGB	AREG	LOC538751	0	0	0	0	0	0	0	0	8.64757	0.939115	0.881792	18.1014	15.2319	440.418	159.83	217.415	129.872
ARF6	ARF6	ARF6	25.3089	23.5348	24.5693	83.5853	158.439	59.3647	102.11	86.4872	7.92929	41.9638	28.3904	62.8555	46.1983	5.58664	7.24789	2.93018	7.50777
ARNT	ARNT	ARNT	24.7806	25.8858	24.6617	41.7543	37.2099	30.9777	63.5941	58.1188	2.49155	3.9525	4.46468	2.60873	1.55325	2.58282	1.86637	0.5674	0.388133
ATF3	ATF3	ATF3	0.552844	0.830522	26.6376	0.7963	19.3692	0.0397127	4.86743	40.2626	69.5275	4.73126	1.46295	55.4283	29.0396	30.9886	195.835	116.633	44.1398
ATF4	ATF4	ATF4	156.438	145.285	159.008	292.325	483.335	408.075	451.951	363.024	565.473	13.6397	16.7829	37.3059	71.5797	517.861	1105.38	638.873	274.172
ATP5J	ATP5J	ATP5J	0	0	0	147.917	119.213	125.398	136.632	76.5471	172.222	0	0	0	0	268.859	87.9352	76.4717	107.696
ATP5B	ATP5B	ATP5B	0	0	0	558.579	796.055	728.01	915.591	485.359	253.968	0	0	0	0	208.607	315.582	106.063	50.703
ATP5F1	ATP5F1	ATP5F1	0	0	0	280.921	247.296	252.304	225.631	169.963	64.2068	0	0	0	0	45.9275	36.0885	5.69289	16.4529
ATP6V1B2	ATP6V1B2	ATP6V1B2	50.5823	45.3465	49.4987	45.8356	78.7181	38.2074	72.1827	58.3746	10.0398	2.25148	3.80044	1.30024	3.32042	7.16323	15.522	1.20404	2.80988
ATP6V1C1	ATP6V1C1	ATP6V1C1	39.0441	37.9122	28.7197	36.9257	13.2561	24.2735	18.0069	27.5365	2.4505	3.79212	3.00313	6.11493	6.5948	2.48148	6.46541	2.02692	0.846955
ATP6V1E1	ATP6V1E1	ATP6V1E1	111.361	112.961	118.964	64.444	118.686	62.1383	97.7465	67.4713	32.9247	41.7176	35.2755	17.3685	23.1328	50.4237	39.9706	26.405	14.5812
ATP5O	ATP5O	ATP5O	0	0	0	0	0	0	0	0	306.63	0	0	0	0	344.143	221.014	170.024	92.5752
BCL7B	BCL7B	BCL7B	18.0656	17.39	25.9609	25.2208	101.825	25.6102	27.6805	25.6743	39.0612	22.6994	16.9534	18.0242	36.4822	64.7928	50.244	78.8023	25.1127
BHMT	BHMT	BHMT	0	0	0	0.654219	2.34397	0.128458	84.9895	275.608	0	0	0	0	0	0	0	0	0
BLK	BLK	BLK	0	0	0	0.570431	0.0217483	0.0115797	0	0	0.0494068	0	0	0	0	0.0663161	0.0474863	0.186274	0.0845208
CXCR5	CXCR5	CXCR5	0	0	0	0	0	0	0	0	0.018002	0	0	0	0	0.00674011	0.0236019	0.150616	0.0796025
BMP6	BMP6	BMP6	0.670633	0.19681	1.35826	4.3828	0.387601	0.259085	0	0	3.09052	0	0.492033	0	0.411987	0.78093	1.88483	0.847378	0.268644
TEC	TEC	TEC	8.75174	3.85233	0.81712	2.84536	0.189961	0.372825	1.27753	1.50652	0.00224638	0	0	0	0	0.0776087	0.142562	0.006462	0
BRS3	BRS3	BRS3	0	0	0	0	0	0	0	0	0.0386417	0	0	0	0	0.00746744	0.174272	0	0
BTC	BTC	BTC	0	0	0	126.815	8.09164	18.7838	8.99754	2.56257	1.38124	0.877146	2.16085	1.31642	2.12861	6.69332	2.13367	0	1.99674
BTN1A1	BTN1A1	BTN1A1	0	0	0	0.771735	11.0335	0.003959	0	0	0	0	0	0	0	0	0	0	0
C1S	C1S	C1S	0.266591	0.168556	1.84806	4.20911	1.14604	0.086936	12.2146	32.4078	7.31741	7.79095	22.2528	4.31766	18.101	27.2104	6.3247	7.20754	5.59192
CALB2	CALB2	CALB2	60.1103	39.158	0.551091	0.667293	0.191282	1.29221	0	0	14.7335	9.02794	1.05592	1.07709	0.967417	30.4283	0.115598	0.0328251	1.3732
CAMLG	CAMLG	CAMLG	18.2222	17.8527	14.5492	13.5765	23.5829	15.5679	31.2549	24.0005	22.1664	35.2315	40.62	30.9339	56.6357	21.1097	24.5745	14.7473	11.5397
CANX	CANX	CANX	167.042	184.146	159.525	50.6408	158.622	109.129	50.6257	79.5345	17.6883	13.6915	14.2944	12.5227	11.7564	11.0014	22.7307	17.7277	14.6354
CAPN2	CAPN2	CAPN2	58.3015	66.1144	135.222	1.10437	0.233889	1.23187	26.6487	26.1434	35.6719	11.8137	9.66049	11.7157	11.5942	10.2698	42.9419	17.5173	29.1432
CARS	CARS	CARS	23.0084	21.1536	38.6383	12.7571	9.41323	21.2621	7.96802	26.4333	12.0606	0	0	0	0	8.90098	10.334	21.789	7.06737
CAV1	CAV1	CAV1	2.34731	1.47625	150.023	4.83684	4.92585	0	29.8591	101.209	50.3169	1.78219	4.2221	26.0346	44.2995	9.17199	99.3283	21.4972	15.2939
CCND1	CCND1	CCND1	0.327988	0.220627	0.152552	16.2856	3.70913	20.6631	44.3946	46.4741	0.80009	0	0.0173691	0	0.298511	0.0413471	9.27025	30.112	2.85706
CCNF	CCNF	CCNF	37.1784	37.2615	2.50327	8.57231	1.44249	4.29259	8.70513	6.82381	1.47289	0.853368	0.577586	0.561894	0.193122	0.623309	0.110017	0.197032	2.73715
CCT6A	CCT6A	CCT6A	58.893	52.8892	34.2606	211.337	233.059	196.706	249.306	194.089	79.5452	54.8637	51.3038	102.111	119.87	28.9733	65.3923	39.2554	54.1545
CD2	CD2	CD2	0.097181	0.418411	0.0871375	3.01625	0.0317047	0	0	0	0	0	1.04794	0	0.292326	0	0.0464111	0.248479	0
CD47	CD47	CD47	17.386	18.0494	8.42803	81.6241	47.6538	129.496	126.18	109.697	12.6645	20.2345	18.961	21.5229	23.3836	5.14666	5.68798	4.09109	7.32731
CDA	CDA	CDA	1.05479	0.294656	0	2.17848	0.617855	0.990985	1.41142	3.72093	0.151239	0	0.234161	0	0	0	0.671798	0.0481063	0.28677
2021-09-07	2021-09-07	2021-09-07	32.0824	29.3291	21.9444	101.471	24.1292	62.1491	53.8528	71.0673	0	0	0	0	0	0	0	0	0
CDC25A	CDC25A	CDC25A	17.9853	18.6736	3.54263	21.7098	4.34945	11.6334	14.8021	7.58294	1.81025	0.970946	0.508923	3.07693	0.0963918	0.0272998	2.09525	0.850471	1.43369
CDH5	CDH5	CDH5	1.65504	0.489555	2.30038	5.18204	0.112551	0.140252	3.35929	1.59036	0.0310097	0	0.0633136	0	0.314118	0	4.9012	0.108212	0
CDH11	CDH11	CDH11	51.3481	68.822	18.8989	10.7661	0.176496	1.12157	3.06507	1.16363	6.5073	8.69517	5.36684	8.45815	2.06421	3.05338	5.47182	6.21466	3.02189
CDK7	CDK7	CDK7	6.04153	5.10775	5.2028	16.9489	5.4967	15.5591	13.1519	10.6088	12.6255	2.42397	3.39626	7.27543	2.94658	4.21551	21.1183	29.6703	16.5341
CDO1	CDO1	CDO1	3.2078	5.63093	59.2987	1.10389	269.063	0.248642	0.72993	31.5604	5.16774	3.60815	13.8578	6.12013	14.0414	0.674552	23.7271	1.12821	3.25496
CEBPG	CEBPG	CEBPG	17.5306	14.054	16.8598	18.5562	77.082	15.4603	31.5396	36.8903	3.86514	5.71611	5.13569	13.5746	14.5567	4.68978	17.5072	1.07228	3.88165
CENPA	CENPA	CENPA	23.2615	21.0519	1.77555	16.3852	0.342342	11.6059	2.5215	3.01875	11.3483	25.8194	12.7486	13.2619	16.6968	0.893073	5.56026	0.250228	3.81611
CENPA	CENPA	LOC782601	8.4963	11.5144	0.638551	16.3852	0.342342	11.6059	2.5215	3.01875	11.3483	25.8194	12.7486	13.2619	16.6968	0.893073	5.56026	0.250228	3.81611
CTSC	CTSC	CTSC	42.4626	23.2059	11.6109	128.466	38.2883	120.942	64.1434	60.1426	8.68786	2.87637	5.87213	6.14807	24.142	41.7706	8.29256	2.19905	1.25218
CHGB	CHGB	CHGB	0	0	7.01263	21.0012	64.0157	7.7658	121.024	630.043	58.8505	47.9733	68.49	9.29351	24.2696	37.0166	16.1265	13.8969	7.85661
CLU	CLU	CLU	31.9393	44.1933	162.407	760.854	598.437	411.415	1138.34	1071.13	7.80313	2.27616	12.9517	37.8772	31.2151	364.656	38.6907	34.5059	4.55838
CLPS	CLPS	CLPS	0	0	0	0	5.01528	2.56835	0	0	0.107282	0	0	0	0	0.00584389	0	1.49891	0.246887
CLTA	CLTA	CLTA	138.328	104.098	104.105	248.378	373.87	143.134	332.913	443.801	104.935	181.715	162.777	218.841	219.138	128.391	92.666	62.1248	73.4233
CCR7	CCR7	CCR7	0	0	0	0	0	0	0	0	0.382785	0	0.141152	0	0.391321	0	0.0329334	0.17022	0
CNR2	CNR2	CNR2	0	0	0	0	0	0	0	0	0.0860108	0	0	0	0	0.00300678	0.00436887	0	0.0526595
COL4A2	COL4A2	COL4A2	89.9066	116.269	116.543	12.1757	1.03417	0.128864	0	0	80.6404	30.8682	29.9999	21.961	17.8166	68.5962	57.9644	97.5921	32.478
COL6A1	COL6A1	COL6A1	28.5145	12.9884	63.8397	59.5823	2.31633	0.043297	0	0	38.1028	6.37821	22.4915	5.04125	13.8718	79.2994	96.7318	167.473	20.9002
COL16A1	COL16A1	COL16A1	19.4217	41.8721	5.33774	24.0624	0.601366	0.0129433	0	0	0.193601	0	0.107378	0	0.363333	0.0013255	0.938678	0	1.33161
SLC31A1	SLC31A1	SLC31A1	26.1652	27.7366	11.4337	13.324	13.6386	16.9264	19.6499	13.9368	7.79497	3.0867	3.46616	0.744299	5.57957	10.9842	5.91812	6.45419	7.73921
CAD	CAD	CAD	17.7875	18.6104	6.83791	20.2367	7.4277	12.4801	47.939	24.8744	6.79049	2.07774	1.16699	0	0.264538	3.96909	4.39674	5.30887	1.17193
CPT1A	CPT1A	CPT1A	2.39908	3.64404	22.4495	38.863	2.9268	24.3462	14.2438	21.9735	10.6329	6.15291	3.82379	11.1612	6.35336	1.6913	4.78458	3.60878	9.06415
CRHBP	CRHBP	CRHBP	0.685854	0.318573	0.723488	4.81694	1.5821	0.031943	0	0	185.002	19.0424	123.186	11.3236	113.833	2.4171	3.37334	0.0109809	38.5306
HAPLN1	HAPLN1	HAPLN1	0	0	0	0.0133567	0	0.238524	2.84577	13.7634	13.2116	7.84527	15.706	6.14524	10.8803	0.60963	0.550934	0	4.78079
CRYBA4	CRYBA4	CRYBA4	1.0655	0.425906	0	0	0	0	0	0	0	0	0	0	0	0	0	0	0
CRYBB1	CRYBB1	CRYBB1	0.784558	0.341	0.795344	0	0	0	0	0	0	0	0	0	0	0	0	0	0
CRYM	CRYM	CRYM	0	0	0	17.2566	2.36993	3.42341	20.9198	15.6736	3.04182	0.945652	0.251159	0.554113	0.526332	0.462399	5.77288	3.42238	2.16023
CTGF	CTGF	CTGF	11.5946	6.4356	20.9352	99.6393	19.2617	32.1187	471.563	446.134	534.93	0	0	0	0	15.8928	209.738	135.551	68.7458
CTH	CTH	CTH	0	0	0	18.8895	5.52062	22.4671	27.6515	34.4843	0.69986	1.47919	0.919292	2.54031	2.57272	5.43139	6.85045	3.27558	0.920122
CTNNA1	CTNNA1	CTNNA1	68.5223	76.1025	90.6269	82.2328	32.6471	47.0196	150.298	131.162	49.9393	15.0093	19.6372	12.4246	17.006	34.7601	88.4331	55.1527	29.1252
CTNNB1	CTNNB1	CTNNB1	141.129	146.932	132.772	67.2694	68.2696	90.6914	287.619	276.663	23.6925	125.67	69.4516	115.629	64.5883	7.93325	16.0262	21.0587	25.6062
DBT	DBT	DBT	9.63827	6.43135	7.67542	22.404	2.69446	15.3139	11.1663	14.0371	1.08057	1.52984	2.10948	0.747216	0.73542	0.556507	0.45746	0.910553	0.665471
DCT	DCT	DCT	0	0	0	0	0	0	0	0	0.042066	0	0	0	0	0.00861878	0.119168	0.191903	0.196932
DDB1	DDB1	DDB1	97.4983	84.9062	90.6929	51.872	34.806	40.0456	48.0189	43.6956	54.0172	30.148	24.2814	19.6593	23.2315	30.0245	42.1285	40.9481	14.8018
GADD45A	GADD45A	GADD45A	3.60337	3.67728	4.9044	92.0674	39.2192	115.62	135.546	108.938	170.838	11.0898	39.8362	217.722	160.4	180.982	570.513	571.002	236.026
MPP7	MPP7	MPP7	5.19847	2.6354	0.40277	4.69183	0.388019	3.92634	1.21663	0.86424	0.11927	0	0.119936	0	0.67451	0.0121858	0.590448	0.0635317	0.353687
DLST	DLST	DLST	58.3263	58.8657	61.1807	45.1797	59.357	74.7879	85.3737	77.9246	0.558833	7.6423	6.90144	5.19031	8.84624	0.567396	1.79619	0.296092	0.769113
DPT	DPT	DPT	1.81768	0.121019	2.13012	1.11772	0.040826	0	0	0	0	0	0.0872681	0	0.458111	0	0	0	0
ATN1	ATN1	ATN1	69.1482	74.3237	76.2772	15.9795	1.53968	5.52646	12.8394	14.5673	4.25466	5.41731	10.2603	7.62994	3.94545	4.90952	9.12436	11.4006	4.27965
DSG2	DSG2	DSG2	0.0613134	0.306305	0.271583	0.889735	0.0774997	0.478362	9.54663	2.70505	6.19639	6.03623	6.18925	7.63781	5.90756	1.71361	18.4879	1.61203	13.1667
HBEGF	HBEGF	HBEGF	1.60915	0.35768	1.7241	7.13795	1.18535	0.814962	36.0643	12.9741	6.79401	1.79949	0.697783	10.2724	5.88113	1.33642	69.6159	43.7883	6.82532
E2F4	E2F4	E2F4	24.087	23.918	30.3467	11.2588	11.7786	10.8565	11.4299	12.5906	40.706	16.6645	16.3513	12.3456	16.2559	26.6462	49.9294	23.336	7.24426
E2F5	E2F5	E2F5	11.4719	12.478	13.1029	16.9296	7.91868	12.6278	9.64556	8.93957	1.69113	1.79491	3.23175	3.65587	3.76311	0.392371	0.826106	0	0.448071
E2F6	E2F6	E2F6	14.8166	14.4324	7.55398	36.0366	15.5447	22.604	8.49245	8.92873	7.18258	3.95677	3.8023	12.272	7.64073	1.30119	9.41594	1.718	3.24572
EDN1	EDN1	EDN1	0	0	0	58.8664	0.224207	3.62379	93.4178	122.143	2.34766	0	0.15914	1.04391	3.46216	0.0967808	7.25626	0.185157	0.716833
EDN2	EDN2	EDN2	0	0	0.35308	64.9478	4.30267	2.66887	109.462	158.895	4.3915	0	0	0	0	18.492	2.07733	0	0
EDNRA	EDNRA	EDNRA	5.4496	3.67851	0.416927	12.8476	0.114792	0.0330177	0	0	4.84515	2.33017	2.54249	0.596799	1.95774	0.658206	4.00091	6.42842	0.596597
EEF1B2	EEF1B2	EEF1B2	205.733	151.162	120.066	435.848	284.294	708.376	343.789	296.6	2082.67	551.292	369.847	511.725	557.656	852.167	1343.76	1387.18	752.251
EFNA5	EFNA5	EFNA5	43.478	55.9139	47.8171	2.03565	1.32044	2.52569	2.76105	2.54691	0.0593103	0	0.00793393	0	0.129293	0.0218979	0.281198	0.111191	0.203509
EGR4	EGR4	EGR4	0	0	0	0.154162	0.354932	0.031675	0	0	57.6279	4.44364	3.46431	34.24	30.2644	66.8185	176.531	54.7514	131.983
EHHADH	EHHADH	EHHADH	3.46944	1.74739	0.720455	3.22265	4.19886	21.5198	3.72735	5.90499	1.04832	1.50124	1.31799	0	0.714351	0.499834	0.0112466	0	0.730855
EIF4A2	EIF4A2	EIF4A2	142.518	120.76	72.1847	476.242	435.88	576.731	452.437	321.245	113.923	254.514	227.39	546.645	335.298	33.4694	238.808	116.01	31.9462
EIF5A2	EIF5A2	EIF5A2	0	0.512035	0	65.6518	70.7378	57.6669	105.787	63.9204	0.548657	0.340946	0.660038	0	1.97013	0.717843	1.13595	0.450501	0.384945
ELK4	ELK4	ELK4	1.5593	3.6719	4.38686	7.15507	84.199	20.6884	4.93927	9.01137	0.992991	2.40219	1.28439	2.6382	1.63782	1.0082	1.76055	1.18247	1.40663
EPB49	DMTN	DMTN	0	0	0	0	0	0	0	0	1.46106	0.751014	0.640922	0	0.949624	0.517257	9.99791	2.35794	0.850112
EVPL	EVPL	EVPL	0	0	0	0	0	0	0	0	0.0276056	0	0	0	0	0	0.692617	0.0180731	0.0733315
LOC100859345	EVX1	EVX1	0	0	0	0	0	0	0	0	0.0170525	0	0	0	0	0	0.00690373	0.141928	0
EVX1	EVX1	EVX1	0	0	0	0	0	0	0	0	0.0170525	0	0	0	0	0	0.00690373	0.141928	0
EYA3	EYA3	EYA3	10.0915	9.20492	11.6278	12.1049	13.4056	11.9222	23.7245	15.3674	3.16651	2.98569	2.75453	3.80494	2.26528	2.33597	1.71368	0.436511	2.39471
F2R	F2R	F2R	31.7387	49.8387	14.159	2.5222	4.75689	1.6302	9.61181	7.98588	25.5791	2.04016	4.78165	2.31177	9.59771	8.46781	7.01648	0.388081	6.87126
F3	F3	F3	3.90423	23.4663	19.6439	2.35547	0.220891	0	33.5567	10.0125	104.908	6.58179	32.3552	67.4758	110.794	23.4545	77.2905	32.6364	20.9554
FBLN2	FBLN2	FBLN2	0.654193	0.582398	1.66054	4.32163	0.566374	0.112647	1.80805	2.32218	0.621198	0	0.0727943	0	0	0.258215	9.3685	2.56286	0.0204592
FBN2	FBN2	FBN2	0.442796	0.0634887	0.53891	35.2264	0.038234	6.89332	1.42525	0.441813	0	0	0.0178187	0	0	0	0	0	0
LOC100858751	FCER2	FCER2	0	0	0	1.02443	0.292934	0.0301267	0	0	0	0	0	0	0	0	0	0	0
FCN2	FCN1	FCN1	0	0	0.305509	0	0	0	0.30946	1.2014	0	0	1.41055	0	0.0658639	0	0.0830593	0	0
FDPS	FDPS	FDPS	118.017	144.1	53.2196	76.9061	1112.89	167.646	438.144	93.2311	123.636	73.8871	72.5773	58.0199	111.824	413.061	67.6432	20.561	7.88362
FGF2	FGF2	FGF2	1.08857	1.48482	1.47992	1.41075	0.210481	0.517865	2.28326	2.04128	0.461358	0.654237	0.606819	0.638299	1.72763	0.0620153	4.8684	2.78828	1.06754
FGF4	FGF4	FGF4	0	0	0	0	0	0	0	1.08639	0	0	0	0	0	0	0	0	0
FGF9	FGF9	FGF9	0	0	0.886138	0.896004	0.0449763	0	1.56123	1.26948	0.956944	0.123462	0.904337	0	0.793812	0.0253106	2.6116	0.35854	1.63412
FKBP3	FKBP3	FKBP3	68.0395	61.8504	46.7578	225.938	88.3374	87.7083	205.845	126.007	40.0396	32.2856	29.4986	11.3363	16.2334	19.3052	13.6399	4.96691	12.1726
FOXO1	FOXO1	FOXO1	142.492	107.429	22.1601	44.0478	0.662311	10.0595	2.71169	4.02392	48.1455	5.91688	13.7292	8.39075	11.0888	30.7243	29.8853	16.9923	12.3096
FMOD	FMOD	FMOD	8.34048	8.06514	22.0164	45.9243	26.6928	58.6155	1.61373	3.31723	0.292273	0.369297	0.253619	0	0.48214	0.0222226	15.1033	12.0212	0.409186
FMR1	FMR1	FMR1	13.3304	13.1359	8.2466	26.5584	5.57463	22.2348	12.1963	31.2331	2.58363	7.76007	8.16942	12.8569	8.73465	0.401274	2.03646	0.423937	1.21919
FNTA	FNTA	FNTA	42.3665	32.4223	24.8491	0	0	0	0	0	23.0874	32.2483	48.6973	42.3672	39.5309	10.4418	18.845	1.7637	11.5329
FNTB	FNTB	FNTB	9.8642	12.0428	9.30781	54.7705	45.1924	31.7792	83.1071	51.696	0.264466	10.2892	4.97693	2.3354	4.5625	0.000546611	6.37084	0.315852	1.66667e-06
FUT4	FUT4	FUT4	9.16845	12.0442	11.9718	0.773615	0.301385	0.196437	14.9747	7.50797	0.292494	0.195601	0.25907	0	0.369249	4.11035	1.17659	0.00304775	0.125269
GAB1	GAB1	GAB1	15.0248	16.3795	15.9615	11.709	14.8644	9.66798	12.2889	28.0728	1.39084	0.445127	0.585189	0.233258	0.632845	0.0738961	2.60818	0.626273	0.742453
GABPA	GABPA	GABPA	10.6805	10.9379	6.91868	32.8627	7.19806	26.5607	15.0087	17.7942	2.89075	5.34325	5.76327	5.37299	6.57112	3.70104	3.45712	0.859041	1.85567
GAP43	GAP43	GAP43	0	0.948915	0	0.183918	0.0237123	0	0	0	18.4642	2.90528	0.870194	0.517725	0.552832	12.5457	9.47233	0.241438	16.092
GARS	GARS	GARS	25.6054	24.3465	26.7927	28.6917	107.685	26.4408	100.307	99.7212	36.5093	0	0	0	0	17.1478	55.3516	12.0693	43.7846
GATA3	GATA3	GATA3	0	0	0	0	0	0	0	0	1.00343	0	0	0	0.339302	0.0836042	0.291372	0.249104	0.227897
GATA4	GATA4	GATA4	78.693	82.3595	96.076	122.442	221.736	162.88	33.2513	27.3948	82.7462	19.2061	14.6808	11.4784	12.7442	34.2233	113.74	61.522	16.3486
GFAP	GFAP	GFAP	0	0	0	0	0	0	0	0	0.0259769	0	0.210336	0	0.151275	0	0.138493	0.20226	0.0755463
GJA4	GJA4	GJA4	2.86663	2.62473	6.4302	10.3425	0.192893	0.589515	0	0	1.27114	0	0.580017	1.92015	2.36865	3.09375	70.3094	15.751	0.946858
GCLM	GCLM	GCLM	21.9587	19.3225	37.6802	11.5802	14.0704	14.1709	46.4251	42.168	10.4083	2.46547	3.30632	15.2384	17.3024	5.56197	20.4509	10.9832	32.0841
GLP1R	GLP1R	GLP1R	0	0.144323	0	0	0	0	0	0	0	0	0	0	0	0	0	0	0
GNAQ	GNAQ	GNAQ	11.6777	12.2409	38.3522	4.58951	1.04342	4.77065	2.34569	5.72736	6.99451	7.3222	9.60878	7.36786	6.05774	2.26463	7.78439	3.66884	5.48704
GNS	GNS	GNS	38.5944	36.5377	40.3853	1496.54	1306.47	1958.96	362.495	296.725	8.30848	4.33127	8.9457	2.81322	3.66961	13.112	8.82276	7.90991	5.67269
GOT1	GOT1	GOT1	32.1676	50.9748	29.2588	56.6747	39.0654	28.7708	109.799	68.5364	7.82959	10.2312	7.87157	7.32242	10.8044	13.7465	26.2121	7.24839	4.00097
GOT2	GOT2	GOT2	100.749	97.5475	89.432	91.099	178.76	125.578	227.619	126.316	26.0211	23.248	14.876	15.6394	16.0586	12.4889	15.8939	0.776138	6.71715
GRB2	GRB2	GRB2	35.8033	34.7135	43.6	51.2903	50.5269	43.9913	49.2163	42.0042	20.6896	11.8512	12.3058	9.89982	8.68721	24.9426	25.536	10.8047	7.40493
GUCA1B	GUCA1B	GUCA1B	0	0	0	0	0	0	0	0	1.16174	0	0	0	0	2.80218	0.622229	0.0667655	5.02982
HARS	HARS	HARS	32.7747	33.6111	30.3494	47.4943	85.5327	38.1359	108.264	89.863	23.0934	0	0	0	0	22.0138	17.9988	21.8916	4.15886
HTT	HTT	HTT	20.9872	24.5096	28.0926	5.27346	1.05178	7.60768	2.20495	3.51673	7.80574	2.37262	2.66293	1.46036	1.15108	10.5492	3.77753	3.98467	0.837959
HIVEP1	HIVEP1	HIVEP1	5.79138	9.81496	6.97675	5.80032	1.16058	3.71988	6.76435	22.9069	1.39072	1.04329	0.7261	1.63712	1.58884	0.259656	1.62841	0.936391	0.455077
HMGCS1	HMGCS1	HMGCS1	73.8293	109.605	26.5008	24.5881	284.021	39.9737	148.13	180.922	15.5023	13.5237	7.19342	38.9725	39.9028	20.0005	7.41653	10.9653	14.9986
HMOX2	HMOX2	HMOX2	18.9414	17.1491	153.074	33.2994	8.75513	12.2725	25.4248	20.1435	27.7538	10.7271	9.63311	10.1379	3.68173	61.1722	20.2178	2.44771	6.2295
HOXB3	HOXB3	HOXB3	0	0	0	2.61685	0.0261977	0.781943	1.02579	0.94495	0	0	0	0	0	0	0	0	0
HOXD10	HOXD10	HOXD10	0	0.199344	0	0	0	0	0	0	0.296001	0	0	0	0	0.0839299	1.02893	0.0555257	0.198367
HPD	HPD	HPD	0	0	0	0.857935	11.5171	7.82024	4.99232	4.55417	0	0	0	0	0.155903	0	0	0	0
HSPA4	HSPA4	HSPA4	64.6212	63.3894	45.9856	65.3268	31.1501	33.9308	100.004	166.46	31.8044	18.4715	10.0812	63.3329	45.2352	10.0003	21.6804	14.4634	38.5985
HSPD1	HSPD1	HSPD1	67.136	81.3712	45.0797	233.389	656.33	433.188	211.12	176.001	192.112	228.255	126.885	1248.83	1607.58	22.3639	210.937	129.906	338.939
IRF8	IRF8	IRF8	0	0	0	16.5464	8.87216	11.0065	21.692	54.2654	8.10644	1.82958	1.0337	4.75172	7.4954	0.00734567	15.4146	14.2357	4.23823
ID1	ID1	ID1	6.66397	5.48191	13.4436	123.048	36.1704	260.462	57.0149	39.9202	11.5684	14.5961	21.0876	3.4933	15.8595	8.29232	26.7436	14.5788	2.82488
ID2	ID2	ID2	95.0786	109.314	22.9487	302.508	134.412	465.821	176.856	221.079	32.2398	70.1801	31.649	39.515	105.956	66.7022	167.456	99.4663	12.2098
ID3	ID3	ID3	62.853	75.1264	10.7585	85.8442	93.3228	182.032	30.696	5.53681	392.303	343.427	701.916	524.72	363.111	51.1937	346.116	222.277	120.506
IL1RAP	IL1RAP	IL1RAP	0	0	0	2.28272	0.325018	0.0839643	6.99568	5.54827	0.0631208	0.0472197	0.0753439	0	0.0304981	0.0113831	0.69902	0.5502	0.0452032
IL6ST	IL6ST	IL6ST	7.33519	9.42805	22.5575	3.59367	3.04554	3.15362	21.6853	14.6932	10.7577	5.52946	14.8437	25.0607	24.7174	28.6796	39.9126	27.0069	10.0797
IL7R	IL7R	IL7R	0.0472266	0.220642	0.335834	0.558529	0.0968817	0	8.05521	0.863415	10.1648	0.250127	0	6.90133	2.45733	7.62002	4.26547	0.465227	11.3965
IL12B	IL12B	IL12B	0	0	0	0	0	0	0	0	0.134653	0	0	0	0	0	0.0755351	0	0.0984607
INHA	INHA	INHA	649.558	658.421	581.472	83.5722	1500.56	1805.79	17.7642	37.5061	466.931	258.629	77.4926	93.8824	40.092	1645.61	304.999	436.005	49.7994
INHBA	INHBA	INHBA	565.252	563.193	138.735	1.58528	1.14496	22.9219	1.71119	10.728	65.3372	6.80072	3.25042	3.35692	10.0797	66.7374	59.7739	31.6554	55.4089
INHBB	INHBB	INHBB	310.768	279.815	22.4398	310.595	0.625585	98.226	3.52585	1.54634	88.7047	292.108	86.3562	50.0951	19.9296	13.239	11.4856	0.109304	29.7211
ACO1	ACO1	ACO1	37.7021	34.4302	22.2819	16.0493	15.3161	11.7155	28.9505	30.734	5.59493	2.4493	2.27144	1.67691	1.03548	7.26964	5.81006	2.3239	2.24197
IRF1	IRF1	IRF1	10.0611	4.58406	7.20516	6.20303	10.5946	10.9299	8.22962	54.4602	23.0521	5.74041	3.69709	18.7108	20.5724	2.05923	25.331	8.61783	16.1324
IRF2	IRF2	IRF2	21.7078	16.219	17.7424	14.7037	4.93119	14.1754	10.359	22.1693	6.09145	3.59744	3.1555	3.37417	2.45982	5.86978	9.56323	0	1.33594
ISL1	ISL1	ISL1	0	0	0	0.0453057	0.911062	0.00965233	0	0	0.132494	0	0	0	0	0.104287	0.680136	0.0142288	0.0320695
ITGA2	ITGA2	ITGA2	33.3286	8.15106	9.30094	15.038	6.71036	38.4805	11.0309	6.67528	1.89427	5.13759	5.8862	1.57555	4.06051	4.81984	6.83253	5.40421	5.35321
ITGA9	ITGA9	ITGA9	0.360998	0.154553	1.56417	0.406449	0.178391	0.0100917	1.49864	0.664361	1.96966	2.72794	4.59292	2.32324	1.8386	2.42228	2.06364	2.5441	0.437189
ITIH2	ITIH2	ITIH2	0	0	0	0	0	0	0	0	0.018851	0	0	0	0	0.0104833	0.0149781	0.117341	0.235008
ITIH3	ITIH3	ITIH3	0	0	0	0	0	0	0	0	3.98524	0.690269	0.532175	1.87776	1.15538	0.183646	2.48624	0	0.0369545
ITPKA	ITPKA	ITPKA	6.20689	5.84208	94.4042	2.80962	11.5363	12.4168	1.86979	3.26992	0.555349	0	0	0	0.149786	37.0855	0.92337	0.0109067	0.0160972
ITPKB	ITPKB	ITPKB	7.83276	4.04141	6.26741	8.55066	7.11118	11.3407	10.9875	19.0622	4.55649	2.07057	1.25596	0.534912	0.527253	0.45064	1.34663	3.98308	1.02812
ITPR1	ITPR1	ITPR1	3.8435	3.52508	52.1584	8.32961	10.866	5.43438	6.22704	15.6983	0.805694	0.826308	0.922093	0.637885	0.875096	2.25583	1.22009	0.214514	0.416764
ITPR3	ITPR3	ITPR3	0.053808	0.411956	0.106501	0.545651	0.0806083	0.156613	1.30074	0.546664	0.106912	0	0	0	0.0759391	0.0235891	1.08342	1.81137	0.0722303
IVD	IVD	IVD	35.1064	33.9494	63.2967	16.3452	14.5691	16.5965	16.4098	15.569	6.40514	8.12143	6.77716	5.37163	4.36654	10.8879	4.68949	2.55031	2.90009
JAG2	JAG2	JAG2	0.222952	0.232942	1.53317	1.68896	0.0936617	0.277167	0.91227	0.861142	0.176547	0	0	0	0.435247	0.0111321	0.15404	0.142647	0.172038
JAK1	JAK1	JAK1	26.2534	30.0265	54.6115	18.6687	18.9907	27.9327	37.6155	71.1601	7.96578	9.17999	11.3891	16.6385	21.1678	9.52071	15.5245	3.20652	5.26654
JUN	JUN	JUN	90.9243	56.9143	155.973	57.6473	23.0618	24.283	224.188	164.19	44.5118	182.218	158.789	534.143	473.697	5.38392	51.9538	57.8418	125.326
JUP	JUP	JUP	117.606	139.691	110.108	15.8462	9.35768	7.50701	149.738	94.2393	20.3989	3.18875	10.6585	6.93121	5.26346	8.80443	62.2014	44.682	3.04375
KCNA5	KCNA5	KCNA5	0	0	0	1.56575	2.05944	1.53512	1.5196	2.00465	1.46771	4.6279	2.48576	1.26454	2.58915	0.0617597	4.24821	0	0.085988
LOC100858067	KCNA6	KCNA6	0	0	0	0	0	0	0	0	0.00826771	0	0	0	0	0.108267	0.286123	0.0154814	0.042237
KCNJ3	KCNJ3	KCNJ3	0	0	0	0	0	0	0	0	0.664647	0	0	0	0	0.0858717	0.554651	0.0646711	0.346406
KCNJ15	KCNJ15	KCNJ15	0	0	0	0.407978	0	0	0	0	0	0	0	0	0	0	0	0	0
KCNK1	KCNK1	KCNK1	0.761478	0.67934	0	5.05371	1.41227	1.79903	4.08295	4.76327	24.8452	15.5226	5.23762	24.0553	10.1871	0.609955	96.171	76.1147	30.107
KCNK9	KCNK3	KCNK3	1.19356	0	0.320911	0.372112	0	0.0502657	0	0	12.0461	0.531841	0.241595	0	0.221213	32.5453	9.23788	0.520654	0.694898
KCNMA1	KCNMA1	KCNMA1	0.0682592	0.0283861	2.8127	0.51117	0.087237	0.0270267	0	0	0.811651	0	0.0135617	0	0.0753747	14.1519	0.0306586	0	3.98046
KPNB1	KPNB1	KPNB1	94.5567	88.822	78.9726	66.8196	31.6742	45.7472	39.674	59.8047	76.7784	29.4294	21.2293	29.8791	27.7413	29.7159	43.4029	17.0469	56.1324
KPNA2	KPNA2	KPNA2	86.9937	94.0227	27.4624	151.146	2.97803	57.7834	77.7495	48.5267	80.2052	32.3447	23.2626	54.2813	50.1004	9.81168	164.917	101.548	23.855
KRT15	KRT15	KRT15	0	0	0	0.495838	1.0223	0.195166	3.73182	1.33766	0.00156579	0	0	0	0	0	1.00763	0.402292	0
KRT19	KRT19	KRT19	0.481665	3.27283	0	52.9077	9.59997	0.302909	142.052	5.73456	0.48082	0	0.952984	0	1.77024	4.4215	69.6359	50.3019	4.36792
AFF3	AFF3	AFF3	0	0	0	0	0	0	0	0	2.02711	0.451307	1.28979	1.23421	0.970779	1.96086	0.517932	1.59842	1.34848
LAG3	LAG3	LAG3	0	0	0	0	0	0	0	0	2.43422	1.26125	0.713361	3.26943	1.13752	2.34499	3.11926	0.249253	0.787166
LAMB1	LAMB1	LAMB1	42.094	13.2985	30.3586	15.9704	0.490074	0.148409	19.0308	5.96676	3.89324	2.13042	2.7983	3.43317	4.69428	6.34924	25.8837	12.8477	4.87024
LAMB2	LAMB2	LAMB2	90.6992	89.2286	46.5818	10.9247	5.72265	3.90725	46.3788	24.8008	20.404	8.66711	15.5702	3.0095	6.87052	19.2787	12.4212	9.29381	5.81944
LAMC1	LAMC1	LAMC1	34.2033	30.7423	27.4028	120.677	113.353	112.768	166.073	46.2147	14.8581	15.6216	13.4623	19.2639	17.772	7.46977	17.8434	22.1913	10.7845
LECT2	LECT2	LECT2	0	0	0	1.14585	0.0313553	0	0	0	0	0	0	0	0	0	0	0	0
LEPR	LEPR	LEPR	0	0	0	5.41458	0.286101	2.8984	0	0	0.731911	0.0887083	0.52448	0	0.23672	0.306911	4.01572	3.02793	8.52842
LIF	LIF	LIF	0.10174	0.471487	0.855209	0.152705	2.39474	0.0135603	11.6945	19.22	2.52697	0	0	0	0.227066	2.28965	4.84468	0.901062	0.26656
LIFR	LIFR	LIFR	10.0656	6.06021	7.15085	1.08608	6.06152	1.36096	4.5807	2.96247	0.662779	2.80723	3.89271	4.47039	2.68404	0.239615	2.89383	1.36728	0.739977
LIG4	LIG4	LIG4	3.76961	4.96875	3.1908	3.66036	0.908647	3.1448	1.90806	2.90437	0.119617	0.723693	0.917028	0	0.633072	0.0982283	0.152956	0.184134	0.0622192
LIMK1	LIMK1	LIMK1	8.49842	8.80105	39.2338	10.2048	2.56037	7.05329	6.76634	4.30832	12.8139	5.93636	6.84715	2.40843	3.84182	19.3033	3.83575	0.421891	3.61848
LOX	LOX	LOX	3.01405	0.757364	3.66482	0.251191	0.348725	0	1.3298	0.225596	0.0981644	0	0	0	0.079199	0.148238	0.0481331	0.0325481	0.0223068
LOXL2	LOXL2	LOXL2	1.01533	0.232429	1.76376	10.7324	2.40485	3.00394	36.5223	13.2183	1.23196	0.390405	1.1484	0	1.42285	3.72722	2.38019	1.64045	0.633761
LRP1	LRP1	LRP1	54.293	56.5448	47.0553	7.28408	101.367	33.4206	72.9003	49.8605	5.59315	1.54423	2.63978	0.77372	1.09955	2.1174	4.3932	4.22506	3.28736
LRP3	LRP3	LRP3	0.0594816	0.0527373	1.04231	3.89437	13.2772	6.91611	1.17962	4.85486	1.18583	2.43282	5.83867	0.574599	2.60601	1.44924	2.37868	3.96456	0.85827
LRP5	LRP5	LRP5	50.7662	64.6023	52.6715	6.43443	27.3465	5.45724	17.7065	19.6617	6.73277	9.30254	16.9429	4.49627	7.28578	0.956963	2.6214	5.64788	2.74383
LRP6	LRP6	LRP6	7.58616	8.28968	8.61426	4.00493	1.13408	6.02598	1.65444	4.43538	2.84257	1.13832	1.99881	2.10108	1.98031	0.369009	2.5269	0.348815	2.09304
LOC100857869	SH2D1A	SH2D1A	0	0	0	0	0	0	0	0	0	0	0.0753927	0	0	0	0	0	0
TACSTD2	TACSTD2	TACSTD2	0.190286	0.489735	0.0352455	0.714901	0.0270567	0.309653	0	0	0.358093	0	0.36574	0	2.11078	0.0706416	8.21601	8.42002	1.83447
EPCAM	EPCAM	EPCAM	0	0.947425	0	119.129	2.34366	15.3493	11.2417	1.68444	4.39164	26.867	23.186	24.2337	12.1697	1.65058	8.78366	2.81291	2.91621
MXD1	MXD1	MXD1	3.36886	3.20085	3.00103	6.22369	15.4901	8.50225	7.17453	8.85761	1.16222	0.688334	0.384365	8.61331	3.71663	0.601609	2.08112	2.05505	3.31529
MAD2L1	MAD2L1	MAD2L1	20.155	15.1452	1.73069	86.7105	20.451	33.8471	32.4224	15.3618	14.0294	16.075	5.90622	4.07739	3.27723	0.135535	2.82522	0.783833	4.32752
MAFK	MAFK	MAFK	5.32045	6.06998	14.3981	3.09066	4.36095	3.05232	8.46892	14.0371	3.99009	0.448105	1.93621	13.1652	13.2897	0.189109	3.32574	4.83309	0.210652
MAGOH2	MAGOH	MAGOH	48.5944	75.9632	24.3475	153.209	134.722	107.197	144.227	105.82	41.8733	266.39	221.947	249.732	243.762	22.4674	22.981	42.2059	19.0962
MAN2A1	MAN2A1	MAN2A1	52.7537	47.7856	32.057	25.9555	10.5451	63.6378	12.2279	32.6439	1.19423	2.43428	2.03567	1.76257	2.20954	0.609772	1.65312	1.07909	1.48004
MAP1A	MAP1A	MAP1A	41.7467	48.389	81.7048	10.0404	5.80616	3.95691	14.2493	16.4481	2.97567	1.97189	0.728833	1.73062	0.429688	4.91023	1.22997	2.31769	3.98096
MAP2	MAP2	MAP2	0.315966	0.337475	2.18387	0.824969	8.64638	12.3054	0.181051	6.72007	0.747128	0.416578	0.8526	0.315089	0.16679	3.11095	3.51332	2.15	0.586121
MAS1	MAS1	MAS1	0	0	0	0	0	0	0	0	0.0470139	0	0	0	0	0	0	0	0
MATN1	MATN1	MATN1	0	0	0	0	0	0	0	0	0.158197	0	0	0	0	0	0.777285	0.38282	0.0133058
MATN3	MATN3	MATN3	0	0	0	7.47842	2.40384	0.108821	1.24662	1.96884	0.763983	2.85667	2.73978	0	1.69814	0.275668	0.522695	0.0150359	0.00329267
MAX	MAX	MAX	38.7591	29.1316	49.8043	33.1557	27.717	34.3428	35.5413	31.5382	24.1898	13.8184	21.1504	17.6267	14.1694	10.1609	22.9831	27.1162	13.4493
MBP	MBP	MBP	0	0	0	6.88249	0.0285053	4.7874	0	0	0.366178	0.102712	0.47074	0.387111	0.250541	0.0377872	3.96657	3.87695	1.23411
MC1R	MC1R	MC1R	0.0820146	0.0264257	1.63462	0	0	0	0	0	1.17557	0	0.106464	0	0.520749	5.41104	1.92347	2.65119	0.456219
MCM3	MCM3	MCM3	36.306	34.7974	3.38647	18.1075	2.2742	20.0176	22.1125	10.2004	27.3209	24.7751	11.9376	7.54777	3.62841	2.66271	7.24269	2.7712	11.6606
MDK	MDK	MDK	2.24859	1.88144	38.7294	27.7956	2.67513	12.0835	70.3685	1.86935	666.695	912.948	1441.24	584.608	877.364	257.195	889.594	1026.78	179.262
MDM2	MDM2	MDM2	16.0484	15.7969	11.4108	8.83947	16.4965	7.29648	12.8365	29.0764	1.63559	2.2014	2.18432	0.802369	2.77093	5.72083	1.41538	0.352193	3.65944
MDM4	MDM4	MDM4	6.49965	8.25228	5.78019	30.9974	26.6373	23.235	13.7658	20.4881	4.52275	10.3918	14.0942	14.0044	10.1329	2.9068	3.21442	1.96683	6.35198
MEST	MEST	MEST	15.1517	12.4189	9.49273	4.88397	5.51648	4.51545	4.27816	2.64353	4.0965	9.03334	7.69917	6.88365	4.29749	0.0150519	17.2846	10.9862	1.33305
MFAP2	MFAP2	MFAP2	14.4242	3.17869	6.65728	41.4255	0.38127	3.80211	3.33109	1.21506	309.83	134.539	190.571	72.536	75.7166	8.35544	263.592	365.891	72.8039
MFNG	MFNG	MFNG	0.94055	0.601949	1.14785	0.500217	0.0130297	0	0	0	0.453211	0	0.599444	0	0.410359	0.153875	0.690847	0.191652	0.353562
MGAT2	MGAT2	MGAT2	21.5126	22.0318	17.0118	51.4153	99.7044	83.6782	45.4103	34.8039	3.51062	28.1979	22.1255	6.39538	17.097	5.65736	14.5337	6.29982	0.809341
MGAT5	MGAT5	MGAT5	1.91507	11.0238	28.0069	21.7199	4.90789	28.2119	13.3539	16.131	4.41822	1.00166	2.06913	1.67942	0.999168	10.2997	4.13679	5.47713	2.2398
MGST2	MGST2	MGST2	11.654	17.9456	9.52091	1.90055	3.46849	1.31873	0	0	42.262	41.6086	41.8758	32.3039	28.0958	14.4571	43.0862	10.2736	17.3282
MNAT1	MNAT1	MNAT1	9.58639	6.91617	2.78873	23.2196	7.50084	13.2	25.784	27.8602	4.72222	9.36613	9.22392	15.3793	5.91795	3.85431	9.44266	3.7677	5.50034
MPG	MPG	MPG	47.0163	42.9782	38.9368	10.6469	8.4218	6.86783	12.0695	12.3496	50.7548	36.9786	36.7751	19.3502	35.0558	156.582	30.324	15.3903	10.9028
MPI	MPI	MPI	16.649	17.9484	34.3746	28.4632	45.3737	27.3744	57.4472	38.2554	8.85846	2.01525	3.23428	1.38352	1.92525	38.0524	1.48661	0.180093	2.34768
MPP1	MPP1	MPP1	16.0822	13.2297	28.8624	26.1289	4.22996	48.0867	108.286	56.756	4.08253	6.51807	5.07031	2.28078	4.95525	38.6525	1.41028	8.8301	0.497036
MSH3	MSH3	MSH3	8.33702	6.93512	4.7523	4.24748	1.22625	2.98513	1.90816	2.03001	3.16112	3.08016	3.73735	3.12597	3.64259	1.38574	0.333702	2.08165	3.19785
MSH4	MSH4	MSH4	0	0	0	9.42913	0.290743	4.0668	1.85254	3.60823	0.0918101	0	0	0	0	0	0.00319473	0	0
MST1R	MST1R	MST1R	0	0	0	0.384146	0.262039	0.0205073	6.86433	3.80863	0	0	0	0	0	0	0	0	0
MSX1	MSX1	MSX1	0.180218	0.181524	27.533	27.3106	1.0948	0.377903	23.4711	3.83066	7.55532	2.28226	1.25085	0	0.631246	1.73596	57.222	22.8028	19.8477
MSX2	MSX2	MSX2	0	0	0	0	0	0	0.745117	1.75455	0.0297908	0	0.101492	0	0.33272	0	0.211208	1.31442	0.216589
MTAP	MTAP	MTAP	8.42302	6.79146	7.76151	0	0	0	0	0	1.98507	7.17987	6.08475	4.87973	2.04958	0.28429	0.88735	0.0302759	1.48793
NUDT1	NUDT1	NUDT1	34.5225	24.472	10.7745	71.7087	9.5659	40.8628	25.3943	13.9979	82.2721	29.5568	15.1223	9.494	8.01786	78.0941	22.0417	11.5469	5.94134
MTIF2	MTIF2	MTIF2	4.15836	3.88175	1.81453	18.3496	61.5454	41.4598	12.6554	28.2992	5.74659	4.40378	4.11461	0.909928	5.14495	0.586499	5.15845	1.97706	2.26876
IRF4	IRF4	IRF4	0	0	0	0.514111	0.131524	0.0735	0	0	0.166274	0	0	0	0	0.00564161	0.159195	0.0301082	0.0554953
MVD	MVD	MVD	41.8957	49.667	26.8253	28.9023	203.274	42.8127	119.321	85.2078	21.7895	9.73461	10.5284	5.94799	8.30977	164.308	5.07324	0.0459241	1.68743
MYBL2	MYBL2	MYBL2	58.7507	58.5578	12.4591	17.1987	2.69826	9.10143	15.5623	10.7427	32.5902	6.72949	1.29575	0	0.540036	0.196467	7.11261	1.5237	6.81704
MYD88	MYD88	MYD88	22.5779	26.3992	26.3109	5.41328	10.6359	4.24601	16.0354	29.7581	8.79272	6.71458	4.87907	0	3.12199	19.209	7.40631	2.68652	0.268769
MYF6	MYF6	MYF6	0.199311	0	0.440451	0	0	0	0	0	0	0	0	0	0	0	0	0	0
MYOG	MYOG	MYOG	0	0	0	0	0	0	0	0	0.268623	0	0	0	0	0.100307	0.0328937	0	0.158986
NUBP1	NUBP1	NUBP1	28.0862	24.5853	26.8417	29.0629	19.0047	22.74	35.5302	20.9292	13.7697	14.6535	17.5855	12.1453	13.7923	17.5707	24.1637	47.1846	2.13193
NBN	NBN	NBN	23.6273	19.925	14.9108	6.15076	1.39478	7.60396	4.16575	7.32869	2.98492	8.32957	6.51625	3.95701	3.20442	0.806073	2.15014	0.128771	3.0443
NCBP1	NCBP1	NCBP1	11.0111	13.0194	12.553	5.24576	1.08014	4.27397	4.8067	5.95513	4.20586	3.58638	3.05269	2.20169	1.72685	1.21742	2.79428	0.485146	3.97723
NDUFA6	NDUFA6	NDUFA6	121.337	108.587	74.9394	113.294	77.3132	75.4964	101.378	65.8912	51.714	50.1594	36.1268	31.4037	20.2347	174.722	57.1945	70.8618	32.0135
NDUFB6	NDUFB6	NDUFB6	52.1138	39.1758	36.8518	118.215	128.312	77.2354	189.933	114.622	109.579	122.034	99.4856	61.3354	38.2339	166.606	73.1035	72.546	19.118
NDUFS4	NDUFS4	NDUFS4	179.41	120.956	37.5636	77.5362	35.5166	52.7806	41.1844	29.211	220.104	299.854	264.599	198.059	192.88	183.012	117.762	141.707	47.4928
NDUFS8	NDUFS8	NDUFS8	126.55	116.091	118.053	138.987	107.453	143.003	138.897	94.8445	229.614	357.65	207.239	155.361	121.413	839.53	98.9609	178.969	46.2799
NEK3	NEK3	NEK3	2.83632	4.89355	5.5284	7.72883	0.431664	1.87944	1.66412	1.61512	1.80065	4.84947	7.60708	1.66945	6.68725	1.45618	0.984126	0.129509	0.844762
NEO1	NEO1	NEO1	20.8783	19.6086	9.38156	5.03457	1.20148	1.67925	5.75828	1.46499	1.31667	1.3687	2.82938	0.749207	1.62577	0.512049	0.5676	5.22262	0.564782
NEUROD1	NEUROD1	NEUROD1	0	0	0	2.62491	0.0229933	0	0	0	0	0	0	0	0	0	0	0	0
NFIX	NFIX	NFIX	2.58111	2.39157	5.96464	14.9091	16.2793	29.5871	46.0393	89.6097	0.193405	0	0.2239	0	0.28351	0.36548	0.452237	0.850836	0.191431
NFKB2	NFKB2	NFKB2	12.0471	10.4545	14.4524	10.4212	16.601	12.0512	17.108	21.91	9.30723	0.178905	0.975639	1.69062	4.38226	6.24097	22.4669	17.4546	4.14311
NFX1	NFX1	NFX1	8.43376	6.64878	9.63109	10.7429	2.82323	7.70237	2.65528	5.16558	9.73657	0.824549	1.64284	0.683105	0.945012	8.15938	9.01789	0.744398	3.84534
NGF	NGF	NGF	0.645537	0.238018	1.56113	2.41004	0.0387703	0	0.904722	0.154179	0.595644	0	0.0242408	0.569948	0.547322	0	3.17161	2.77465	1.0587
NGFR	NGFR	NGFR	0.0633482	0.0511203	3.23103	14.9306	0.140748	2.29584	2.50004	0.0689992	0.0142628	0	0	0	0	0.00494128	0.926767	1.0126	0
NID1	NID1	NID1	2.10972	0.692755	2.45248	13.8244	10.8149	1.35137	30.2111	27.6238	0.647036	0.442397	1.56198	6.47884	3.07334	0.392313	4.49126	0.337125	0.533899
NKX2-2	NKX2-2	NKX2-2	0	0	0	0	0	0	0	0	0.0145627	0	0	0	0	0.0156328	0.000490333	0	0.167368
GPNMB	GPNMB	GPNMB	0.468412	0.113187	0.81275	0.133006	8.16565	0.391867	0	0	6.63278	0	1.49423	0	0.201637	0	0.529755	0	0.047034
NOV	NOV	NOV	2.41432	0.741768	0.608459	95.0613	2.07173	3.16998	597.975	526.234	0.0240291	0	0	0	0	0	0.190547	0.00746112	0
NPAS2	NPAS2	NPAS2	11.837	10.6387	6.05471	0.853973	5.20227	7.55574	0.298772	1.73351	0.0539619	0	0	0	0	10.6206	2.12653	0.209938	0.0926182
NPAT	NPAT	NPAT	5.31989	7.62505	5.75955	5.76575	2.56507	6.81523	2.93731	5.18365	3.1826	2.61584	1.40214	2.8269	1.21399	0.444021	1.66609	0.0997009	0.640138
NPTX1	NPTX1	NPTX1	0	0	0.517356	0.632265	64.1135	0.071338	0	0	0.110936	0	0	0	0	1.09182	1.04697	1.50002	0.640267
NPTX2	NPTX2	NPTX2	0.306132	0.674969	50.1506	7.26256	0.917488	3.99004	4.61707	1.84455	14.3602	1.5004	19.0626	7.37089	32.2395	150.226	36.0546	0.268665	0.323292
NTF3	NTF3	NTF3	0	0	0	2.54387	0.792444	0.324502	1.12322	0.565254	0.005871	0.911036	0.156952	1.80157	1.78134	0	0.156823	0.343389	0.0862867
NTHL1	NTHL1	NTHL1	24.3549	16.7887	16.1363	17.5878	8.29061	9.58632	10.9077	7.64105	53.8278	41.254	20.4005	15.5127	13.3421	14.0141	13.7788	53.5845	3.98959
NTRK1	NTRK1	NTRK1	49.8093	86.0121	12.5283	0	0	0	0	0	0.117364	0	0	0	0	0.100769	0.0799761	0	0.0696848
NUP88	NUP88	NUP88	37.7847	34.6747	21.1803	51.5467	29.2021	25.9915	38.3851	31.7255	11.7007	3.21638	4.32561	6.62344	4.0343	3.87917	13.1576	1.21051	5.33637
NVL	NVL	NVL	6.34267	7.31416	7.33423	4.69367	2.97603	5.3522	5.33262	6.51806	3.41466	1.06567	2.64488	1.55189	2.25901	2.1007	0.780596	0.850689	1.43855
ODC1	ODC1	ODC1	64.0041	63.6885	111.749	48.0279	509.18	41.0064	92.9188	83.5429	97.1374	27.0637	18.7846	25.6272	22.9596	29.8836	136.297	75.12	41.2012
OGG1	OGG1	OGG1	11.3576	12.0676	5.96248	18.5043	1.61114	8.88366	6.21668	9.85086	8.10417	1.15861	2.67365	0.66014	1.26113	10.4772	4.00083	15.859	2.65302
TNFRSF11B	TNFRSF11B	TNFRSF11B	0	0	0	9.07997	0.0115547	1.44468	48.2221	42.7127	0.00534287	0	0	0	0	0.26236	0.00577287	0.153321	0.0488668
OPHN1	OPHN1	LOC525644	0	0	0	28.8693	5.8924	17.6134	21.925	21.7449	4.36607	0.845544	1.60779	0.795962	0.751284	1.46035	1.62819	1.54957	12.2244
P2RX1	P2RX1	P2RX1	0	0	0	2.85751	0	0	0	0	0.0215079	0	0	0	0	0.556944	2.77784	0.0166006	0
LOC423134	P2RX3	P2RX3	0.0286042	0.0474156	1.76953	0	0	0	0	0	0	0	0	0	0	0	0	0	0
P2RX4	P2RX4	P2RX4	39.1283	46.713	68.1143	14.0924	18.9599	18.4588	11.7116	5.37572	11.8863	15.8788	12.5232	5.13297	10.5263	17.3884	18.564	19.8776	8.83552
P2RX5	P2RX5	P2RX5	0	0	0	1.8512	0.174766	0.938227	1.04632	0.938179	0.0936852	0	0	0	0	0.0150243	0.27025	0.0461586	0.0595857
P2RX7	P2RX7	P2RX7	0	0	0	0.582293	0.0421427	0.0282423	0	0	1.32917	0	0.159734	0	0.170575	0.270848	1.1202	0.00617275	0.528435
P2RY1	P2RY1	P2RY1	0.79723	0.124491	1.33758	4.94683	0.267477	0.84275	11.7758	8.24134	0	0	0	0	0.267177	0	0	0	0
P2RY2	P2RY2	P2RY2	0.592369	1.11282	0.170578	0.201904	0	0.127768	0	0	0.251239	0.191858	0.0345219	0	0	0.00496439	0.278628	0.000652125	0.289221
FURIN	FURIN	FURIN	48.1111	51.2505	58.9965	67.25	92.3857	66.5643	128.439	118.57	3.93659	0.384581	1.89234	2.03547	2.21597	4.54449	7.49563	2.03913	0.342658
PAFAH1B2	PAFAH1B2	PAFAH1B2	37.675	37.9406	50.8398	74.2267	117.066	72.2962	68.8333	60.2534	18.3172	11.966	8.35944	12.2202	8.94716	9.66339	8.34738	1.04446	12.7499
PAK1	PAK1	PAK1	0.255176	0.204762	1.37377	27.9571	3.12308	31.4284	22.7419	33.4237	20.2781	9.60344	9.16261	7.73461	12.8711	12.2937	29.9442	34.6406	13.7119
PALM	PALM	PALM	14.0379	11.7702	20.6005	3.35887	0.3503	0.238699	33.856	27.1321	0.912861	0.285367	0.703342	0	1.71715	4.77323	1.50822	1.60473	0.356483
PAWR	PAWR	PAWR	5.08588	4.63114	6.33095	2.56333	0.080838	0.041451	12.2188	13.9479	4.58504	5.99036	5.69074	9.78916	12.8952	0.473396	7.16572	3.67794	2.22456
PCDH8	PCDH8	PCDH8	1.82341	0.328082	0.16336	3.54753	0.679111	0.478063	0.344016	1.29036	0	0	0	0	0	0	0	0	0
PCK1	PCK1	PCK1	0	0	0.68004	0	0	0	6.54859	8.54827	1.31534	0.125999	0.246217	1.5924	0.347099	2.65501	0.289899	0.7674	0.0166085
PCNA	PCNA	PCNA	38.1396	41.376	10.944	76.6401	72.2862	65.8155	122.381	93.4841	53.9679	94.2607	39.7591	27.4689	21.7238	19.1119	26.3466	34.7975	26.1186
PCTK3	CDK18	CDK18	4.62106	2.67942	5.48524	0	0	0	0	0	1.83761	0.858913	2.69547	1.26052	0.855332	3.09816	0.716245	0.0123254	0.0722395
PDCD2	PDCD2	PDCD2	19.7732	13.2439	14.3405	27.2843	7.11776	11.1941	22.5487	15.167	15.0274	9.05986	10.1116	4.4912	10.3988	12.8393	11.6356	13.8382	3.79877
PDE4B	PDE4B	PDE4B	0.298826	0.359134	0.225818	1.05591	0.624796	0.403876	0.926563	2.81401	1.02737	0	0	0	0	0.119764	5.04195	0.014552	0.0848203
PDE6D	PDE6D	PDE6D	9.72248	15.2461	11.7127	95.7511	8.99217	30.0247	39.8545	24.2209	5.02508	5.99892	10.8936	3.79864	5.64141	16.2231	11.2135	0.0660442	3.5283
PDE6G	PDE6G	PDE6G	0	0	0	9.70113	4.72378	5.11151	3.21568	3.03977	1.47844	0	0	0	0.56109	0	10.4585	0.0270123	0.988871
PDE7A	PDE7A	PDE7A	5.09749	7.58346	6.42216	3.73888	1.35242	3.25497	7.83544	5.13075	1.34828	1.96054	2.05247	0.747441	1.56968	0.604307	1.12353	0.0578173	1.06968
PDE8A	PDE8A	PDE8A	22.8464	34.9558	18.7827	13.5138	59.906	12.9484	9.38592	29.9461	3.14813	1.38924	2.67474	1.72458	3.29782	4.49123	9.1638	13.5459	2.85323
PDGFRB	PDGFRB	PDGFRB	0.913241	0.666389	1.85225	4.38745	0.312986	0.387263	13.3828	7.21682	0.491429	0.330088	0.494173	0	0.65839	0.753559	9.40403	8.77003	0.932103
PDZK1	PDZK1	PDZK1	0	0	0	0	0	0	0	0	0.402936	0	0	0	0	0.181946	0.361445	0.0979707	0.611102
SERPINF1	SERPINF1	SERPINF1	1.01063	0.380736	0.536358	25.4899	65.3767	18.6264	25.7085	16.3577	15.8116	6.88301	5.7612	0.909839	6.60173	6.46003	29.0327	21.3461	9.38737
PEX13	PEX13	PEX13	8.2799	9.69214	6.11668	12.5474	11.5429	22.8259	11.8629	12.5507	1.87922	10.5184	7.08459	0.515433	6.42787	0.927434	1.77444	0.51422	5.26532
LOC100859376	PFDN5	PFDN5	93.2887	75.1839	64.9919	0	0	0	0	0	317.497	1560.1	1663.46	1489.67	1206.65	352.258	354.532	352.798	286.386
PFN2	PFN2	PFN2	125.667	93.0186	33.5707	154.315	296.488	142.329	162.048	143.593	20.8697	55.4037	36.7437	22.6581	28.4427	8.08815	18.5833	13.2441	9.37321
PGF	PGF	PGF	51	30.0513	1.67495	13.9799	37.8449	475.282	2.11288	13.2726	0.973658	0.424328	0.223943	14.2885	10.4315	7.01765	7.06218	2.27787	0.264481
PGM1	PGM1	PGM1	61.7112	45.7234	49.0597	17.4725	6.8535	11.8708	18.9133	12.8051	100.496	36.6017	44.5042	33.3114	59.4309	65.0068	90.2859	74.2259	38.5129
PHB	PHB	PHB	81.0886	87.0352	67.9864	106.588	103.561	104.653	177.433	116.385	89.4812	108.321	81.0419	65.5306	63.9895	127.886	57.3297	38.0583	20.7664
PHKA1	PHKA1	PHKA1	10.8001	9.74077	13.1826	17.4867	10.4735	12.6945	19.6891	14.559	0.889557	0.516769	0.61172	0.449541	0.256434	1.57622	2.83719	2.34749	0.201154
PIGA	PIGA	PIGA	1.75264	2.41683	2.08847	1.93931	1.55703	2.33329	5.38093	12.7169	1.30363	1.83558	1.35957	0.563264	1.43961	1.02209	5.45779	0.675724	0.201078
PIGR	PIGR	PIGR	0	0	0	0	0	0	0	0	0.361968	0	0.0844129	0	0	0.0757947	0.548759	0.205114	1.2536
PIK3C3	PIK3C3	PIK3C3	11.5	11.7992	11.7188	6.59637	4.14379	7.68933	8.25689	6.21011	3.7203	1.91268	2.50277	1.65809	2.2146	1.34136	1.73459	0.167084	3.57991
PLAG1	PLAG1	PLAG1	0	0	0	1.5303	0.0702073	1.12125	0.454241	0.782038	0.0925557	0	0.0726294	0	0.48726	0.0171339	0.281601	0.209871	0.103727
LOC100859766	PLAGL2	PLAGL2	4.88061	4.13069	4.30351	7.95291	6.80021	5.81168	6.834	7.02474	3.87853	1.38431	0.853167	1.70074	0.763709	0.984712	11.9584	6.9481	1.19463
PLCG1	PLCG1	PLCG1	27.8144	37.2259	46.9096	5.26125	4.35725	103.466	17.1864	33.2614	1.63812	1.91387	4.05924	0.470956	2.85649	1.9288	1.37794	0.365276	1.78619
PLEK	PLEK	PLEK	41.1664	8.47169	0.371444	10.8249	0.798569	2.61931	2.53073	2.17183	1.3522	0	0.658437	0	0.837424	0.00531528	0.0263582	0	0.010159
PLIN1	PLIN1	PLIN1	0	0	0	0	0	0	0	0	0.295067	0	0	0	0	0.0256404	0.298046	0	0
PLRG1	PLRG1	PLRG1	13.0439	13.0611	14.2952	22.9939	55.115	32.9353	42.716	38.1726	6.51102	9.1284	14.7633	9.6154	15.7196	2.754	5.89982	4.97423	2.96802
POLB	POLB	POLB	14.3905	11.9575	8.69178	43.6381	19.5766	28.3101	27.8333	33.3347	13.5568	8.2345	8.41106	10.0513	8.4938	5.23449	12.2262	2.93487	7.34104
POLE2	POLE2	POLE2	0	0	0	19.956	6.26673	15.0835	23.8028	13.4158	1.20082	1.73123	1.08735	0.581825	0	0.381953	0.198337	0	1.15216
POLG	POLG	POLG	16.7919	18.3048	21.0074	14.2874	2.67971	9.82892	8.52664	7.87879	7.39698	2.92356	3.42842	3.39243	1.58126	3.58958	7.97182	5.28247	0.960142
POLR2C	POLR2C	POLR2C	54.8841	61.736	62.6919	49.5313	26.8003	33.5872	54.7828	41.3648	15.9605	37.0796	44.6742	33.8233	51.7494	6.346	23.7136	8.10417	3.63684
POLR2E	POLR2E	POLR2E	102.388	88.5247	103.076	136.41	119.668	101.863	207.241	129.685	74.0329	50.5346	36.1866	30.4803	34.2419	70.2411	52.5762	61.2575	33.5421
POU4F3	POU4F3	POU4F3	0	0	0	1.03634	0	0.019833	0	0	0	0	0	0	0	0	0	0	0
PPL	PPL	PPL	0.0904724	0.175912	0.200478	4.39702	0.93053	0.0437997	8.03331	0.614248	0.159262	0	0.366888	1.06531	0.690468	0.530422	4.24708	0.696282	0.143712
PPM1B	PPM1B	PPM1B	29.2513	29.5651	49.2974	26.593	25.9998	30.1626	22.9344	22.7378	9.78669	3.58924	4.60913	10.2386	6.81296	5.39397	19.1415	2.6584	12.1209
PPP1R7	PPP1R7	PPP1R7	52.096	45.6391	35.8777	70.4347	36.5483	37.1943	85.7384	69.0662	30.3667	19.3442	18.4114	12.6768	12.8854	58.3898	19.1673	15.6379	8.67506
PPP2R2A	PPP2R2A	PPP2R2A	23.1075	25.8466	44.7651	43.3227	86.7364	39.0496	31.1283	35.6787	20.8353	12.2357	12.0652	19.3956	26.7161	4.66032	18.9104	13.9164	9.36111
PRELP	PRELP	PRELP	14.361	8.93882	1.82881	41.545	0.606789	9.16954	17.1818	2.61346	0.369335	0	0	0	0.261274	0.0291186	2.08101	8.43957	0.852072
PREP	PREP	PREP	33.8163	34.9035	32.6727	17.8701	17.5307	17.7172	62.0531	34.1625	4.89332	1.21457	1.32676	0.871516	0.932302	13.4718	1.37223	0.109139	1.0957
PKN2	PKN2	PKN2	8.22685	9.13356	6.39302	12.7938	11.2929	12.8921	11.478	13.7594	3.1152	10.294	12.7756	16.2985	16.6158	1.21039	4.32409	0.876494	2.32922
PRKD3	PRKD3	PRKD3	15.268	15.5811	13.906	11.1822	12.6441	10.979	5.30998	7.15513	1.77337	7.56043	6.16309	4.38427	5.09076	0.575929	2.12022	1.61578	1.41657
MAP2K1	MAP2K1	MAP2K1	14.1538	16.2598	36.6155	39.6039	31.6263	32.1636	74.6087	46.3811	29.616	16.2222	12.807	13.923	18.3057	24.2365	40.7933	12.848	17.3012
PROX1	PROX1	PROX1	3.39686	4.03939	13.5573	0.481593	0.265074	0.045141	2.2193	1.34479	0.714541	0.914864	1.96963	5.13616	4.22672	0.153161	0.858765	0.935668	0.247629
PRPSAP2	PRPSAP2	PRPSAP2	12.6329	11.5625	5.96302	40.3009	25.0571	81.0128	56.8845	54.711	7.41122	11.2568	9.59743	3.47233	9.31723	6.72555	10.3898	14.5309	2.67028
TMPRSS15	TMPRSS15	TMPRSS15	0	0	0	0	0	0	0	0	0	0	0.0973608	0	0.378726	0	0	0	0
PSMA1	PSMA1	PSMA1	63.4228	63.4252	47.9362	87.5582	86.0202	86.1011	145.823	107.38	121.083	101.359	111.001	60.7632	127.471	58.8473	75.2646	87.3308	32.1359
PSMA2	PSMA2	PSMA2	38.1819	37.0296	33.1765	108.112	54.9306	108.469	141.644	133.437	49.8475	257.583	198.721	167.684	182.641	51.5741	29.2171	33.2981	21.4691
PSMA3	PSMA3	PSMA3	57.1318	57.0608	37.2305	134.592	115.157	118.102	149.957	102.159	180.631	736.221	525.309	289.353	420.309	51.1647	101.349	103.704	94.7294
PSMA4	PSMA4	PSMA4	55.3732	55.8036	34.5493	96.5531	301.179	108.742	164.449	135.506	146.762	105.044	94.1387	55.1995	84.0949	45.8438	32.2225	13.6808	163.099
PSMA5	PSMA5	PSMA5	92.1411	91.1661	71.1491	123.827	107.069	106.488	178.296	122.585	21.7285	26.4685	24.9761	12.5459	23.2014	26.6002	15.4519	9.73216	5.46772
PSMA6	PSMA6	PSMA6	71.9671	68.8705	55.5226	81.7683	127.801	85.3174	183.607	108.839	120.817	13.7375	13.8989	17.4864	4.55106	121.975	47.3366	30.1368	58.5682
PSMB1	PSMB1	PSMB1	171.253	159.106	128.609	102.663	113.436	108.042	138.026	88.2439	302.986	309.867	367.712	224.023	484.901	303.815	195.064	154.09	130.235
PSMB2	PSMB2	PSMB2	135.072	121.936	96.3598	136.182	165.976	131.251	176.216	125.663	18.8976	36.7323	31.5047	24.1913	40.0251	27.4149	19.2901	9.95412	11.3391
PSMB3	PSMB3	PSMB3	152.537	142.801	104.721	149.455	114.468	129.324	212.469	167.03	174.641	166.182	148.391	97.7524	108.242	259.421	149.11	137.868	67.0193
PSMB4	PSMB4	PSMB4	163.132	147.125	127.816	228.597	185.422	180.578	325.454	193.642	356.691	77.5712	84.5364	69.2896	94.0849	716.055	310.606	454.024	116.977
PSMB7	PSMB7	PSMB7	143.099	130.249	113.493	184.221	269.389	180.313	324.433	221.214	197.68	271.243	229.162	243.353	309.214	224.423	153.059	61.9084	51.3141
PSMC1	PSMC1	PSMC1	125.312	125.019	120.946	87.442	106.222	77.2143	135.431	114.688	68.3405	28.0549	19.0624	22.5529	27.0237	41.7197	70.7109	45.0377	45.0757
PSMC2	PSMC2	PSMC2	119.573	120.316	90.6452	66.4033	60.9466	58.3215	142.468	85.2682	20.3774	12.9735	13.5399	8.62427	17.9015	10.211	23.5215	2.26372	8.09528
PSMC3	PSMC3	PSMC3	139.366	125.451	111.404	56.0289	42.5515	50.3399	90.1586	69.7823	105.069	100.782	71.9946	71.6189	67.5977	78.3898	67.0449	85.7942	36.7445
PSMC5	PSMC5	PSMC5	149.058	129.638	106.188	80.19	125.763	89.6165	178.588	120.529	47.726	27.0375	37.4147	25.5721	33.799	80.1627	48.3839	9.76295	13.9323
PSMD1	PSMD1	PSMD1	59.8756	62.5508	52.2841	36.0379	88.0532	46.3808	106.888	89.6258	54.3105	13.2539	11.0787	5.92773	17.225	17.6223	32.9221	22.661	25.3844
PSMD2	PSMD2	PSMD2	131.51	128.919	145.391	55.053	111.897	65.7962	164.889	118.962	114.035	34.0029	40.7845	43.1902	47.4138	82.2529	157.527	150.377	37.4524
PSMD3	PSMD3	PSMD3	130.738	131.251	105.816	86.6382	103.464	88.9871	232.034	126.121	17.4246	21.599	32.3511	19.8199	58.1455	11.3524	11.5884	9.34214	4.33179
PSMD7	PSMD7	PSMD7	98.4107	112.224	81.5809	103.386	123.649	97.4997	112.152	97.3438	94.3158	69.6837	60.8155	64.0408	90.1441	59.4895	71.394	42.6508	91.7304
PSMD9	PSMD9	PSMD9	33.3221	32.8673	47.0889	0	0	0	0	0	27.6416	32.2751	20.2695	15.3801	16.4832	62.0733	42.0929	11.1062	4.52657
PSMD11	PSMD11	PSMD11	66.261	70.6696	65.7192	66.5237	97.3087	72.814	125.444	79.3389	38.2075	26.0327	21.0384	26.6514	36.9517	7.97562	24.7527	16.456	12.7196
PSMD12	PSMD12	PSMD12	33.1015	28.3358	25.9349	60.1621	80.3917	63.7872	87.7379	83.1909	17.8671	15.7752	11.1452	31.0385	22.3137	3.89918	26.561	7.18505	10.695
LOC100859465	PSMD12	PSMD12	33.1015	28.3358	25.9349	0	0	0	0	0	17.8671	15.7752	11.1452	31.0385	22.3137	3.89918	26.561	7.18505	10.695
PSMD13	PSMD13	PSMD13	105.396	85.8618	87.6596	78.1697	74.919	68.2141	148.25	99.2466	34.9104	34.5115	45.9346	24.2798	43.4871	35.6935	26.8475	10.9587	11.9088
PSME3	PSME3	PSME3	29.9867	28.923	32.673	53.5516	81.7285	62.6306	109.943	73.9935	10.965	9.80161	8.66898	3.58598	5.87238	15.827	6.97233	0.917809	6.32861
PTHLH	PTHLH	PTHLH	8.39793	36.9728	5.44123	22.1895	52.6942	65.8017	5.77894	7.8322	27.27	0	0.669079	0	1.68405	22.4329	0.215051	5.92743	0.277096
PTPN1	PTPN1	PTPN1	17.3791	19.5871	26.5768	14.1852	10.8628	14.1403	14.867	28.6379	7.0931	3.59972	4.38287	10.423	9.04397	15.6442	12.8313	10.337	5.32603
PTPN4	PTPN4	PTPN4	5.77758	5.29201	4.38868	4.76455	2.0593	4.97067	1.64679	4.8213	1.14066	4.85205	2.96049	4.76003	3.65847	0.581553	1.14047	0.184424	1.04029
PTPN9	PTPN9	PTPN9	14.846	13.8785	13.8588	20.0651	21.3494	21.0435	39.9153	73.0006	4.8738	1.33215	3.12205	0.615367	2.06254	9.51173	3.01198	1.0851	1.07652
PTPN11	PTPN11	PTPN11	21.9864	26.573	22.8668	13.8213	13.4291	18.9151	16.0775	19.2615	2.80445	5.86567	4.26982	6.01835	4.05995	2.06615	3.5445	13.5531	10.7468
PTPRB	PTPRB	PTPRB	0	0	0	2.81065	0.276604	0.387488	0	0	0.0901358	0	0.0142347	0	0	0.0140173	1.05189	0.0284177	0.20311
PTPRC	PTPRC	PTPRC	1.22779	3.20115	0.913162	0.692238	0.064528	0.1239	0	0	0	0	0.281759	0	0.103473	0	0	0	0
PTPRG	PTPRG	PTPRG	1.16284	1.43468	5.62803	7.44164	18.1024	12.3074	5.38086	11.9859	1.06171	2.74013	4.52636	2.14515	2.70899	1.71575	0.676406	0.141632	0.0412275
PTPRJ	PTPRJ	PTPRJ	0.263284	0.514081	1.45831	0.482829	0.310715	0.601515	0.527843	0.999968	1.28752	0.182215	0.501686	0.193694	0.0798254	0.453153	2.61135	0.116496	6.16836
PTPRN2	PTPRN2	PTPRN2	0.064916	0.153586	1.483	7.4701	8.59555	33.5162	1.17703	2.31801	1.31026	0.983891	1.14691	0.251148	0.392113	3.65492	1.8347	0.22134	0.187888
PTPRR	PTPRR	PTPRR	0	0	0	0.153044	0.718495	0.00829833	0	0	0.0279655	0	0	0	0	0	0.0225615	0.364252	0
PTPRZ1	PTPRZ1	PTPRZ1	0	0	0	0	0	0	0	0	0.0847956	0.205437	0.233346	0	0.243374	0.0135004	0.169958	1.84398	0.0783258
PVALB	PVALB	PVALB	0	0	0	0	0	0	0	0	0.185035	0	0	0	0	0	0.433827	0	0
LOC100857875	PVRL1	PVRL1	0	0	0	2.62922	13.6505	10.4218	3.48561	3.60305	26.5319	0	0	0	0	1.30052	13.0765	1.30553	5.84709
ABCD3	ABCD3	ABCD3	16.9407	22.1095	9.28211	9.82235	4.28151	10.566	10.5335	15.4533	4.08926	4.74757	4.67958	7.53168	5.87667	4.23192	6.81098	4.34194	2.6061
ALDH18A1	ALDH18A1	ALDH18A1	97.3336	96.2328	59.6923	5.36552	6.11471	5.65461	10.4027	10.9283	23.7904	22.2944	19.4641	7.7912	9.82685	2.62587	9.12646	2.21032	7.16066
RAB3B	RAB3B	RAB3B	0	0	0	3.48501	32.8381	0.506178	0	0	11.54	3.39957	2.36998	4.21406	1.7129	5.34879	7.67882	4.45225	29.4962
RAD51	RAD51	RAD51	9.48311	9.26384	1.14148	31.7224	0.928533	16.9694	21.2748	10.7413	5.00451	3.91656	1.23254	1.68932	0.739047	0.272641	0.915927	1.01153	1.35616
RAD51D	RAD51D	RAD51D	4.16837	3.02003	3.34827	22.0174	9.75584	14.4789	22.0647	17.2667	2.66942	2.038	1.2813	0.471833	0.657508	0.210867	1.83749	0.249304	1.13633
RAP1A	RAP1A	RAP1A	7.97843	7.48866	6.84524	27.1468	14.2896	25.7098	36.6481	39.4331	5.08724	5.92028	6.74751	9.18696	9.69986	2.78336	9.96904	6.18278	1.84019
RARRES1	RARRES1	RARRES1	12.2541	21.5076	20.7094	26.5438	5.57916	2.73102	6.17404	6.37342	0.145325	0	1.05441	0	1.67735	0.311743	0.0619189	0	0.0198297
RARRES2	RARRES2	RARRES2	311.585	283.714	447.533	140.611	50.5276	55.039	128.655	104.067	78.7055	420.589	294.314	190.433	157.226	35.1543	222.548	230.308	90.2851
RASA1	RASA1	RASA1	11.7503	9.80805	7.57697	8.95748	3.39636	5.6014	6.53232	6.88625	3.86002	3.034	3.97621	2.32078	4.14982	1.62269	3.93294	3.96892	2.04483
RASGRF2	RASGRF2	RASGRF2	0	0	0	0.313863	0.0311583	0.015553	0	0	0.217734	0	0.127084	0	0	0.107065	0.438309	0.162492	0.0811267
RBL1	RBL1	RBL1	5.84364	8.12633	2.57742	4.90681	0.400044	4.01657	2.85465	3.94026	0.49541	0.616716	0.896008	1.8594	0.115325	0.15344	0.103869	0.00588988	1.21566
RCN2	RCN2	RCN2	40.3561	36.7254	69.6302	91.709	60.2569	57.9573	135.937	113.728	8.04598	45.2983	38.0086	33.333	30.8451	2.95575	7.97637	1.54459	3.69636
RDH5	RDH5	RDH5	0.107774	0.659719	0.712882	11.6033	10.1958	7.16194	8.32285	7.70866	1.01404	2.53428	1.92664	0	1.15534	0.621186	1.43031	0.0158742	2.98333e-05
NF2	NF2	NF2	11.7764	11.6683	23.7382	55.2838	36.0168	36.2085	53.342	42.4793	4.17717	1.35781	1.51233	0	0.930196	8.0996	2.69582	3.43377	1.2367
REL	REL	REL	0	0	0	8.68839	13.1677	10.9465	6.9046	17.4946	28.4425	7.73082	3.68534	8.39724	11.771	2.31313	8.26269	5.48757	18.0916
UPF1	UPF1	UPF1	33.9568	38.155	52.3952	24.7368	35.1896	24.6306	56.1511	46.1945	6.7787	2.16486	2.55226	0	1.11585	7.89558	9.6043	9.2975	7.28069
RFC1	RFC1	RFC1	11.9338	14.8803	10.508	13.3827	7.1427	11.0708	5.42977	14.4851	9.45977	15.9255	11.8577	13.1067	10.7489	3.81192	3.90437	0.350984	5.43287
RFC3	RFC3	RFC3	22.435	17.7546	5.38508	12.0478	0.375374	6.06671	6.09037	4.26471	3.83821	2.55392	1.14711	1.07349	0.989063	0.724557	3.49429	4.58051	10.6444
RGS1	RGS1	RGS1	0.351595	0.209594	1.25625	1.51409	2.71463	0	0	0	2.41287	0	0.512742	0	0	0	0.212552	0.0921715	0
RGS7	RGS7	RGS7	0	0	0	1.80103	0.0490127	0.009839	0	0	4.74192	0.801749	2.29628	3.8838	1.22069	0.630914	4.67805	0.00828762	0.49236
RGS12	RGS12	RGS12	8.02593	9.11106	14.1793	1.2526	0.0320207	2.43193	0.641013	1.03378	9.95004	2.81581	4.15497	0.769669	2.50202	4.90562	3.53227	3.5891	4.54479
RGS16	RGS16	RGS16	0.462384	0.109396	0.646832	20.4449	2267.14	1.26815	12.8965	8.36915	4.85405	0.740068	1.10483	0	1.65489	0.15552	29.4318	35.7886	5.96324
RNF2	RNF2	RNF2	27.1851	26.8226	22.6209	3.41136	0.635007	3.22957	5.36975	2.77582	2.8375	6.9863	5.92886	11.1469	5.19124	1.31763	4.272	0.196764	1.4077
RNASEH1	RNASEH1	RNASEH1	22.0348	20.7051	12.959	0	0	0	0	0	20.6086	1.8104	2.23587	1.04545	3.75403	10.3297	9.96284	16.7859	6.98029
RNH1	RNH1	RNH1	114.779	107.238	164.358	53.5825	60.1496	44.6873	196.931	177.659	94.039	21.0531	22.0123	17.616	15.1551	225.033	154.182	90.9121	3.39564
ABCE1	ABCE1	ABCE1	13.9679	14.5506	9.27193	55.0734	22.7594	63.69	81.5833	62.2012	5.73943	22.0854	13.8301	15.2208	18.9524	1.70658	8.12762	12.387	4.29023
ROBO1	ROBO1	ROBO1	2.71481	7.75292	2.59731	0.472518	0.931195	0.0614897	10.516	7.49507	0.78767	0.411971	0.966389	0.507972	0.57267	0.429316	1.7725	0.041565	0.456842
ROS1	ROS1	ROS1	0	0	0	0	0	0	0.332312	0.883612	0.113571	0	0	0	0	0.00221667	0.0433645	0.045634	0.064315
RPA1	RPA1	RPA1	28.0347	35.9082	40.0079	59.1089	73.3483	73.2415	43.3931	40.0678	8.57315	6.91184	4.35059	5.52482	2.01305	4.06944	6.96784	1.42538	3.35211
MRPL12	MRPL12	MRPL12	56.5307	45.0255	44.5781	165.59	73.5743	103.917	136.432	95.6706	134.892	100.803	69.7686	18.9117	45.8109	157.91	106.575	47.8917	3.72527
RPN1	RPN1	RPN1	180.534	174.447	177.592	336.844	508.769	369.812	316.121	237.429	75.1324	28.3205	28.459	13.0199	11.8631	74.4198	91.9434	34.7242	4.30633
RPN2	RPN2	RPN2	173.716	171.686	169.098	213.299	595.275	330.96	365.377	230.777	73.9926	43.5539	42.303	30.9947	28.3913	89.0491	78.0038	30.25	44.43
RREB1	RREB1	RREB1	16.2464	18.4525	19.3215	2.84814	1.05354	4.12911	2.75242	4.45071	0.919535	3.08547	2.40642	2.86297	1.34083	0.967199	0.646759	0.221941	0.842056
RXRA	RXRA	RXRA	12.1371	13.3218	19.6777	5.87099	1.98537	4.48996	9.08953	12.5769	2.92402	2.07984	2.96691	3.07232	1.23235	4.55833	1.51072	4.67348	0.697716
S100A9	S100A9	S100A9	0.0869172	0	2.33881	1.38595	0	0	0	0	2.43783	0	15.8553	0	2.1487	0	1.89633	28.0508	0
S100A10	S100A10	S100A10	44.8475	17.5288	188.329	272.078	324.798	139.721	567.377	302.551	342.571	1604.35	1332.34	1395.78	1005.01	1081.05	303.791	195.771	245.128
SAFB	SAFB	SAFB	81.6159	108.938	96.9444	54.4433	11.0706	44.0485	18.1297	30.6442	99.6322	18.8033	23.4137	15.0935	32.4911	23.7191	64.6418	64.1964	70.464
SAFB2	SAFB	SAFB	81.6159	108.938	96.9444	53.9296	11.7201	38.6155	20.3976	28.5776	99.6322	18.8033	23.4137	15.0935	32.4911	23.7191	64.6418	64.1964	70.464
SALL1	SALL1	SALL1	0	0	0	6.95939	1.56093	0.726377	0.986887	1.62299	0	0	0	0	0	0	0	0	0
SATB1	SATB1	SATB1	8.94557	7.4245	37.2564	6.18046	0.122775	1.84224	2.17113	5.87591	3.16213	0.965481	3.22299	1.23357	2.01183	1.38647	2.1059	0.627382	0.988009
ATXN2	ATXN2	ATXN2	40.6436	39.2936	41.4733	35.126	28.844	45.7426	26.3545	42.8907	25.9931	8.64766	9.04721	11.859	11.6653	19.0155	30.1837	20.5384	13.8503
SCN9A	SCN9A	SCN9A	1.9918	1.48353	2.14872	0	0	0	0.0704655	1.07549	0.172923	0.726244	0.603352	0.316792	0.885901	0.437503	0.207879	0.014297	0.216153
CCL5	CCL5	CCL5	5.11603	5.07068	4.77773	0	0	0	0.0529845	0.763335	55.141	0.197452	2.02153	0	0.194813	19.2468	37.7357	40.7436	449.835
SDC1	SDC1	SDC1	0.558448	0.784862	1.48334	29.6978	64.5688	8.12412	106.661	97.7137	3.35105	1.574	1.97727	0.50372	5.81588	2.39212	2.50807	0.00595712	2.25231
SDC2	SDC2	SDC2	20.8478	5.50152	10.8536	134.479	317.108	159.806	107.54	88.6195	17.555	27.0856	33.117	33.0894	46.3204	3.03571	54.4587	49.949	7.80666
SDHB	SDHB	SDHB	142.311	112.927	106.706	88.4002	95.2439	92.1908	126.929	85.8928	78.1353	100.431	60.9238	35.816	92.2826	102.208	80.0772	34.3419	22.4317
SEPW1	SEPW1	SEPW1	0	0	0	116.852	236.634	166.104	208.409	166.257	156.624	0	0	0	0	399.434	206.113	137.884	43.7671
SFRP1	SFRP1	SFRP1	0.41307	0.0218821	0.324409	18.0036	1.20138	14.8039	2.38675	0.434478	10.7191	1.33693	2.4831	1.22803	1.6741	0.787045	12.8722	8.13454	1.70358
SFRP4	SFRP4	SFRP4	0.223862	0.424256	0.726294	6.774	3.8611	6.3643	7.22498	29.7056	126.489	27.5003	158.728	30.9856	237.806	6.33399	21.9366	7.94368	14.6693
SFRP5	SFRP5	SFRP5	0	0	0	3.36808	0	0	11.6354	0.299014	0.00785471	0	0	0	0	97.821	0.0863632	0.391904	0.0157843
SH3BGRL	SH3BGRL	SH3BGRL	17.9493	11.6245	13.6197	48.4898	6.51495	16.7684	166.218	183.596	19.2502	50.5498	65.241	48.9219	47.4392	6.96631	12.1649	2.4607	4.32831
SH3BP2	SH3BP2	SH3BP2	0.608579	0.736357	2.61963	0.559288	0.052797	0.0196557	0	0	1.41327	0.531051	2.83118	0.768576	1.60006	0.407558	1.18363	0.0749117	1.22765
ITSN1	ITSN1	ITSN1	21.3908	16.9742	20.6736	3.22171	2.46674	3.88091	6.35417	11.1925	6.99616	1.7732	1.90598	6.56982	5.81727	2.51312	9.05349	6.14568	21.9317
ST6GAL1	ST6GAL1	ST6GAL1	8.36627	6.14745	2.58119	5.52844	0.249614	0.108373	1.88191	1.32399	1.35106	1.8368	4.11865	0	1.80584	0.0880077	1.49008	3.28256	0.079639
ST8SIA1	ST8SIA1	ST8SIA1	0	0	0	4.63292	61.2339	18.6661	2.52196	8.37841	0.186935	0	0.0927446	0	0.201872	0.38796	0.0422571	0.081857	0.317866
STIL	STIL	STIL	2.79233	3.72087	0.243814	9.65509	0.219088	3.60718	1.03614	1.40132	4.16326	0.864139	0.197911	1.61159	1.02952	0.245102	0.808233	0.0122926	0.864595
SLC6A1	SLC6A1	SLC6A1	0	0	0	0	0	0	0	0	0.000204417	0	0	0	0	0.00198228	0.144751	0	0
SLC6A6	SLC6A6	SLC6A6	0.346897	0.996612	1.80067	1.0903	149.789	8.43263	4.87854	21.7109	1.81665	0	0.163818	0	0.818896	12.8141	1.21759	0.706106	1.07974
SLC34A2	SLC34A2	SLC34A2	0	0	0	0.0637147	2.48047	0.0555413	0	0	0	0	0	0	0	0	0	0	0
SLC18A2	SLC18A2	SLC18A2	0.701182	0.990981	1.15756	0	0	0	0	0	0.577765	0.604371	0.6261	0.677982	2.41096	0.548368	0.40446	0.346863	1.40243
SLIT1	SLIT1	SLIT1	0	0	0	1.13406	0.123479	0.174975	0	0	0.0333783	0	0	0	0	0.0993854	0.0147007	0.00230337	0
SLIT3	SLIT3	SLIT3	0	0	0	9.65786	0.492183	2.17049	19.8494	4.89911	0.151097	0	0.00754433	0	0.327484	0.321543	0.816786	0.319769	0.175163
SMARCA2	SMARCA2	SMARCA2	5.97743	7.17375	16.0347	69.7875	12.1958	121.301	22.2269	134.602	3.70844	3.40853	3.85103	6.43572	3.37046	1.18765	11.8261	8.39445	17.0849
MMP11	SMARCB1	SMARCB1	86.1433	84.7626	91.8669	0	0	0	0	0	32.116	16.9265	12.0726	9.4944	8.1217	27.0951	10.7012	9.55815	10.3853
SMARCD3	SMARCD3	SMARCD3	47.7719	47.0701	55.8807	12.6077	0.769036	5.33434	5.08789	11.4162	33.9806	16.2341	16.3388	17.5591	17.4556	13.0295	20.54	2.6923	5.80556
SNAPC1	SNAPC1	SNAPC1	3.36907	4.83438	4.09683	13.0661	4.70922	9.51836	11.4369	8.68425	23.7405	14.7042	10.1524	123.917	116.138	1.16122	11.6829	10.0056	23.4731
SNCB	SNCB	SNCB	0.316297	0.272477	0.702688	27.3065	1.10313	9.67872	16.1269	5.64791	0.0358837	0	0	0	0	0	0.0996859	0.459563	0.239714
SNAPC4	SNAPC4	SNAPC4	20.8435	22.7035	18.5251	2.43509	1.82599	2.5256	2.78628	2.84086	2.43728	0.607434	1.17522	0.769545	0.626145	2.32512	0.285819	0.337931	0.576962
SNCG	SNCG	SNCG	0	0	0	0.848303	0	0.030053	0	0	0.489916	0.428994	0.105698	0	0	0.309441	26.5687	0.62454	0
SNRPA1	SNRPA1	SNRPA1	24.7435	20.8517	18.4752	63.4277	52.9532	58.7323	94.5826	51.172	38.8745	80.197	42.8611	83.062	58.3437	30.6211	19.3004	4.48313	9.33047
SNX2	SNX2	SNX2	28.4177	24.0657	33.529	74.8876	7.06159	69.8695	40.9353	53.7397	3.96101	8.05091	9.68221	5.64969	10.3302	1.03698	4.13006	1.35414	2.05704
SOAT1	SOAT1	SOAT1	81.0233	100.761	29.7018	68.3912	183.571	151.506	58.6682	86.449	0.828532	1.75238	1.6842	4.72098	3.34606	0.87551	1.34031	0.0822828	1.084
SOD3	SOD3	SOD3	11.8715	16.0749	13.0147	49.4664	5.69505	1.93644	52.7873	11.0953	0.00433871	0.327138	0	0	0	0	2.21837	0.066932	0.0789615
SORL1	SORL1	SORL1	11.739	10.7901	2.72569	6.57719	115.319	65.8736	4.08849	5.84945	10.7092	3.33602	2.43866	3.37567	0.934484	0.123068	19.2943	19.6289	5.55311
SP2	SP2	SP2	5.18011	5.73675	7.43302	9.79934	9.94001	11.6905	12.0989	13.2245	3.57853	0.62046	0.858752	3.65087	1.36814	3.50393	3.2343	0.841182	1.62536
SP4	SP4	SP4	2.45149	2.87501	1.9768	3.60718	1.34369	3.62137	2.04618	3.0309	3.04032	1.58794	1.08513	2.30032	1.36847	0.158568	1.96156	3.05114	2.02152
UAP1	UAP1	UAP1	21.8797	29.6732	38.7607	18.07	26.561	19.9191	42.4685	25.8775	25.4373	15.0717	12.9911	56.0993	38.1982	11.0638	36.1502	16.691	17.815
SPI1	SPI1	SPI1	0.523704	0.446575	1.94169	1.36806	0.251274	0	0	0	0.229683	0	1.80745	0	0.146303	0	0.0247725	0.0367613	0.086995
SPTAN1	SPTAN1	SPTAN1	85.2263	96.9165	96.6434	26.8624	78.1533	43.4449	71.5722	64.386	13.9499	3.67829	5.00412	3.42073	3.93391	8.90782	18.4318	17.2642	9.36003
SPTBN1	SPTBN1	SPTBN1	30.243	35.8105	58.4662	22.1912	15.122	41.5311	75.0659	73.7348	3.43221	3.19319	3.7092	1.84925	2.91051	3.7887	7.2339	2.83845	4.94913
SQLE	SQLE	SQLE	59.3188	91.3444	23.5455	24.3568	270.276	58.9952	111.744	31.7947	23.0297	53.1462	29.3022	40.4668	93.8722	34.4693	15.9176	2.60936	7.83771
SRP19	SRP19	SRP19	55.8116	49.6275	51.1942	0	0	0	0	0	39.2191	7.85785	6.41467	7.14104	9.03201	25.457	25.8998	11.0303	41.804
SRP54	SRP54	SRP54	18.6356	18.6151	15.9881	24.0797	8.75482	25.6228	22.8704	27.1941	12.6939	18.4808	21.0569	15.3693	30.3237	3.67174	11.5984	0.346563	4.48583
SRPR	SRPR	SRPR	0	0	0	75.1259	420.223	188.48	139.627	103.885	11.4358	0	0	0	0	11.0073	30.6428	28.6006	7.34568
SSB	SSB	SSB	32.0566	29.3691	19.1207	136.964	8.85219	89.7828	48.8343	99.8635	50.8401	82.9587	84.7639	53.9301	135.325	13.9066	38.7573	52.3593	52.416
SSR1	SSR1	SSR1	127.638	118.596	90.988	152.208	283.358	220.905	218.376	143.387	5.25947	13.4225	10.6834	9.42004	9.18025	4.93563	3.48922	1.23792	3.32812
SSR2	SSR2	SSR2	186.123	167.358	169.004	88.6724	226.325	108.689	186.671	114.192	171.596	281.299	409.419	192.29	497.231	180.952	152.877	154.806	69.3461
STAC	STAC	STAC	0	0	0	0.222655	0	0.0219573	0	0	5.88243	0	1.82172	0	2.52386	2.88177	0.202495	0	0.730281
STC1	STC1	STC1	9.30164	7.57159	18.7689	2.83302	201.704	39.7257	496.456	723.675	0.622841	0.21421	0.450402	2.08264	1.32326	2.35659	87.3901	0.145704	0.26012
NEK4	NEK4	NEK4	4.08889	3.71882	2.05537	5.99913	1.80751	3.90357	9.0606	5.43202	1.40106	3.46667	2.37019	1.33354	1.39007	0.251567	2.78789	1.60054	0.704517
STRN	STRN	STRN	4.4312	5.67924	7.08807	3.26206	0.799454	3.52446	1.91052	3.97399	1.15467	0.631665	0.656411	2.11725	0.629691	0.408038	0.389594	0.607176	1.35759
STXBP1	STXBP1	STXBP1	11.931	14.8152	64.8583	10.9386	23.7241	13.5253	37.4047	34.4805	1.87327	1.33578	0.769204	0	0.639879	5.25831	5.32366	0.00980987	2.91312
SUPT5H	SUPT5H	SUPT5H	62.5065	59.1662	81.9548	35.8412	43.0042	45.6084	61.6538	54.2169	13.0647	6.67481	10.1518	9.32838	9.09731	16.0177	14.7797	18.7793	3.07571
SURF1	SURF1	SURF1	0	0	0	30.8024	16.6021	21.5021	26.5824	17.8814	12.4777	26.8785	31.5208	14.5887	24.6703	21.6283	11.2636	1.471	3.19305
SUV39H1	SUV39H1	SUV39H1	17.9452	16.1607	8.02984	60.4131	10.526	38.8609	19.2731	14.9227	2.70447	0.881097	1.07306	0	0.872611	1.04571	1.01601	1.23598	0.734314
SYCP1	SYCP1	SYCP1	0	0	0	0	0	0	0	0	0.0587755	0.178472	1.50525	0	1.11503	0.00277939	0.729511	0	0.087597
SYK	SYK	SYK	0	0	0	0.06652	0.00858867	0.0560447	0	0	0.761703	0	0.299367	0	0	0.462104	0.0552587	0.0274946	0.103967
T	T	T	0	0	0	1.25766	0.027913	0.281011	0	0	0	0	0	0	0	0	0	0	0
TAC1	TAC1	TAC1	0	0	0	2.09642	0.0380193	0.147155	0	0	0	0	0	0	0	0	61.4451	151.324	19.4964
ADAM17	ADAM17	ADAM17	47.6435	58.0849	26.9677	43.0225	33.9863	47.9794	38.8821	31.5157	21.4558	9.75371	7.65382	23.0235	8.65829	20.3672	19.8635	7.05788	14.8175
TAGLN	TAGLN	TAGLN	47.2008	37.5447	99.2776	578.627	53.1998	0.13457	37.1822	21.9112	98.2874	2.78094	20.4379	18.4059	17.2861	60.9393	125.774	1.67663	11.0829
TAL1	TAL1	TAL1	0	0	0	0.730975	0.0309553	0.0133283	0	0	0.00619179	0	0	0	0	0.00874278	0.128368	0.00452075	0.0921338
TAPBP	TAPBP	TAPBP	109.308	121.644	121.834	66.8703	169.875	93.7687	55.9001	187.689	7.21564	2.72451	3.03105	1.03552	2.49589	6.64173	7.68727	12.8805	7.16742
TBCC	TBCC	TBCC	17.5637	17.7593	48.0154	20.4354	10.9433	14.4993	24.5801	18.032	23.85	24.147	27.3655	32.0784	20.8991	24.6108	24.4105	15.2846	3.07074
TBP	TBP	TBP	9.83872	9.20767	9.97643	18.5328	13.3467	21.1897	18.9094	18.0606	11.7485	10.3817	8.22864	7.25127	10.0975	6.89107	15.2673	7.80209	1.30026
TCF3	TCF3	TCF3	23.9302	29.3959	47.9363	12.536	8.07454	17.3781	32.527	22.5146	22.8225	4.22544	5.38307	3.46221	2.58957	14.7114	12.9524	5.21798	4.2856
NFE2L2	NFE2L2	NFE2L2	44.9862	59.3914	47.3637	13.3183	7.75864	7.54186	23.4657	26.4755	89.8127	71.6256	66.7044	191.092	192.12	9.14485	105.61	47.0743	26.0152
TCF21	TCF21	TCF21	9.37343	12.0983	6.12552	56.5788	0.553177	0.0229137	2.81536	0.574484	30.9298	0	0.303545	0	2.95407	8.36319	0.968053	5.92765	0.234007
TDG	TDG	TDG	13.5252	13.862	11.9672	8.12707	9.36614	9.79808	32.7866	32.2767	14.5639	13.9592	12.3147	19.6925	22.0483	14.5709	8.97459	5.72283	13.3797
TEAD1	TEAD1	TEAD1	8.27904	8.97048	13.3601	16.8597	7.8374	24.7637	8.03424	23.7975	4.89303	4.81779	6.35168	22.5908	18.4996	0.371216	3.95108	4.3728	2.9597
TFAP2A	TFAP2A	TFAP2A	0	0	0	0	0	0	0	0	0.0479567	0	0	0	0	0.00188311	0.0384635	0	1.17464
TFAP2E	TFAP2E	TFAP2E	0	0	0	0	0	0	0	0	0.0756525	0	0	0	0	0.0176217	0.426045	0	0.103104
TFAP2C	TFAP2C	TFAP2C	0	0	0	2.75453	0.066435	0.0509033	0	0	0.106404	0	0	0	0	0.0346368	0.378252	0.168556	0.216641
TFAP4	TFAP4	TFAP4	4.51021	2.07812	3.35083	16.1867	4.06519	99.9557	11.1866	7.46004	1.94133	11.8406	4.61175	4.72698	3.40092	0.301473	0.120305	0.0198626	0.0656138
ARFRP1	ARFRP1	ARFRP1	38.9915	36.723	60.7634	28.6171	16.3915	27.4108	37.6851	30.4808	15.3863	7.51171	11.083	6.55436	9.28012	19.0381	6.94739	1.84406	2.2698
TFF2	TFF3	TFF3	0	0	0	0	0	0	0	0	6.10271	46.8215	6.41794	11.3627	1.54632	0	4.87329	3.90229	3.17742
TFRC	TFRC	TFRC	25.859	37.8143	20.8735	12.7287	7.87115	21.577	92.1093	13.4837	17.4856	8.07761	5.91958	9.98292	12.5503	4.7214	53.744	33.3058	11.307
TG	TG	TG	0	0	0	0	0	0	0	0	0	0	0.0536282	0	0.198326	0	0	0	0
TGFA	TGFA	TGFA	0.0251924	0.0906034	3.21329	7.88241	11.5396	5.4399	18.0699	8.28229	0.0661612	0	0	0	0	0.42897	0.187499	0.335226	0.0756312
TGFB2	TGFB2	TGFB2	0.344821	0.11792	48.978	4.44626	0.127732	0.319385	4.02056	1.31153	0.109793	0	0.360922	0	1.08983	0.220852	0.150782	0	0.037254
TGFB3	TGFB3	TGFB3	1.30167	0.809912	4.12477	26.819	17.3517	15.2097	28.3273	17.6204	0.608371	0	0.0338114	0.495297	0.589151	0.204328	1.7589	0.142351	0.489203
TGFBR2	TGFBR2	TGFBR2	1.11473	0.899065	11.3797	1.86184	20.6224	0	1.30785	1.53557	0.146882	0	0.279005	0	0.0501129	0.0216363	4.04021	0.482961	0.470648
TGFBR3	TGFBR3	TGFBR3	41.4807	13.2838	53.1095	1.38646	47.1758	3.457	3.40031	3.04371	2.56071	1.63614	4.67514	0.567142	4.69804	6.88276	7.80216	18.579	3.3147
THBS2	THBS2	THBS2	2.85412	5.43059	71.5197	4.54031	3.40583	0.558919	3.26294	2.79237	0.280351	0.0688391	0.257012	0.785202	0.387714	0.296397	0.281453	0.0856839	0.796322
TIAM1	TIAM1	TIAM1	0.0630034	0.146665	0.668013	1.79916	1.41693	0.658434	1.08285	0.375816	0.477915	0.220866	0.195724	0.188028	0.124847	0.0272401	0.756408	0.546188	0.630428
TIMP2	TIMP2	TIMP2	217.372	303.694	429.315	88.9097	398.018	24.855	802.215	594.627	68.2562	43.514	46.9465	22.7831	31.0761	30.1992	55.5557	47.9126	67.3874
TJP1	TJP1	TJP1	25.0796	27.2315	35.6202	10.1835	2.49025	7.37744	8.05482	12.6682	6.88882	3.49095	5.76863	8.30458	6.98917	1.73765	7.1054	7.04398	6.37525
SEC62	SEC62	SEC62	34.7088	43.034	26.2748	40.855	25.0548	39.9637	26.1603	41.4792	14.1328	28.9881	29.7189	31.3491	30.2931	5.92172	11.8205	9.54084	22.5739
TSPAN4	TSPAN4	TSPAN4	81.5504	80.3084	51.0945	8.19155	2.47934	5.19272	6.42542	15.7514	29.2038	7.68975	18.7892	12.7749	23.0206	26.2359	22.4849	2.57321	9.21382
GPR137B	GPR137B	GPR137B	1.17159	1.10317	3.70929	1.30782	0.0374233	0	0.565126	1.25864	2.29118	0.323024	0.86421	2.26808	1.04575	1.60655	0.754215	2.01863	0.921419
LBR	LBR	LBR	12.7632	15.2335	2.62071	33.9962	39.8247	39.5652	31.3559	19.8567	2.1776	8.0114	7.49146	7.66117	8.85021	0.688957	2.07572	0.215095	1.92984
CLDN5	CLDN5	CLDN5	3.50209	2.91428	6.02588	1.99149	5.63602	8.00456	37.7583	61.625	0.0305797	0.487058	0.432346	0	1.99059	0	64.3739	0	0.0992162
TNNI1	TNNI1	TNNI1	4.71218	0	0	0.842845	1.71537	4.17544	0.870587	0.341636	0	0	0	0	0	0	0	0	0
TOP1	TOP1	TOP1	37.4251	40.1805	73.3939	49.8718	93.0585	101.194	34.9122	147.271	28.1972	35.176	23.0599	56.0825	47.053	18.312	21.2562	16.4129	62.3931
TPD52L1	TPD52L1	TPD52L1	4.95543	2.12056	9.64601	0.393972	4.01767	0.199586	0	0	24.258	9.26117	7.50479	2.99643	5.11682	2.15762	4.89424	11.0856	8.51304
TPD52L2	TPD52L2	TPD52L2	33.161	32.89	47.4315	54.9457	27.3657	24.3654	43.4659	32.9561	28.3924	8.52768	11.2879	11.4001	17.2913	35.6299	26.9584	6.51919	8.84015
TPP2	TPP2	TPP2	8.08684	10.0923	35.6279	8.23484	3.05996	10.4496	8.77948	12.2619	2.53537	2.83516	5.82862	4.08887	5.41427	1.35711	1.83989	0.476936	3.3982
NR2C2	NR2C2	NR2C2	24.9907	26.9131	17.0606	3.43726	0.749395	4.12614	3.21513	2.49261	2.05337	2.07957	1.65156	1.98589	2.11246	0.650714	0.736234	0.450583	0.362149
HSP90B1	HSP90B1	HSP90B1	238.115	246.516	185.88	623.02	362.808	844.359	239.701	158.162	179.086	193.994	134.704	222.826	138.792	55.3674	217.614	158.133	157.899
TRPC1	TRPC1	TRPC1	1.52962	0.790254	0.69688	8.42453	10.2842	10.0041	8.31781	11.0937	4.63514	7.59421	8.49316	10.4716	8.58396	0.767599	4.59596	0	3.94611
TSSC1	TSSC1	TSSC1	0	0	0	5.09507	1.6495	5.14559	5.36509	4.66075	14.4469	0	0	0	0	21.29	4.85989	29.6301	1.70962
PHLDA2	PHLDA2	PHLDA2	0.318082	0.297285	0.349397	19.093	4.50245	3.75706	65.7676	88.0794	1.42994	0	0.805224	17.076	2.25258	4.57494	1.75331	2.43669	4.93307
TSTA3	TSTA3	TSTA3	42.9799	41.4633	24.1115	17.5412	11.9473	16.9032	27.8093	21.5402	46.6325	18.1268	13.1741	8.01122	10.0001	66.6681	26.9583	29.43	9.26258
TTC1	TTC1	TTC1	24.2746	28.0322	31.7901	26.6951	15.8816	25.2428	24.91	29.0716	18.1216	51.2759	49.2734	26.23	48.777	8.84555	14.8142	8.89631	16.2536
DNAJC3	DNAJC3	DNAJC3	27.094	31.687	12.0672	23.9287	68.9904	36.1972	32.4723	26.5743	5.67249	9.70443	5.52833	12.6129	8.72023	2.84584	7.14467	5.49428	5.31551
TTC3	TTC3	TTC3	18.9717	20.7016	13.4474	17.0941	1.12432	9.38684	4.13229	9.86823	25.4882	16.5743	25.1431	17.1764	17.7149	11.7325	17.3716	6.88773	29.147
NKX2-1	NKX2-1	LOC613713	0	0	0	0	0	0	0	0	0.195773	0	0	0	0	0.00804339	0	0.00905863	0.125306
TTK	TTK	TTK	5.08682	5.40739	0	10.7492	0.062199	4.99163	2.72551	3.23764	2.46953	1.71046	1.50532	1.12888	0.815915	0.0290511	0.414537	0.696807	3.33697
TULP1	TULP1	TULP1	0	0	0	0.766765	4.56003	1.90183	1.02948	7.79478	0	0	0	0	0.174261	0	0	0	0
TNFRSF4	TNFRSF4	TNFRSF4	0.769573	1.44224	0.475692	0	0	0	0	0	0.869071	0	0.0462341	0	0	0	0.241055	0.0245747	0.0434433
TXK	TXK	TXK	0	0	0	0	0	0	0	0	0.0149088	0	0	0	0	0.0615194	0	0	0
UBE2D2	UBE2D2	UBE2D2	61.1677	48.3626	60.5411	97.4527	85.5221	84.5168	71.2673	59.1732	21.8685	62.2996	50.4458	54.8227	57.6657	16.8557	17.7132	34.137	15.1677
UBE2G1	UBE2G1	UBE2G1	11.9107	11.5012	13.5218	50.1205	32.897	34.6706	52.7642	50.6189	5.19568	8.55174	8.22231	16.2245	9.32645	2.3523	4.13341	1.63977	2.49028
SUMO1	SUMO1	SUMO1	40.2146	33.2782	27.5297	44.187	30.3499	28.68	31.3912	22.771	33.7627	273.301	198.122	407.087	267.756	12.1421	22.3606	22.8068	17.7544
UCP3	UCP3	UCP3	0	0	0	0.67689	0	0.533586	0	0	0.200354	0	0.0767322	0	0.128221	0	1.33354	0	0.0131147
UGDH	UGDH	UGDH	6.37614	6.16179	5.90904	15.0772	8.05826	6.66001	25.11	14.494	6.83416	11.7256	10.0265	30.5523	13.7388	11.5831	23.7647	11.3433	7.99223
UPP1	UPP1	UPP1	0	0	0	0.938525	0.0474997	0.0856753	2.2413	0.914596	15.5367	1.03401	2.0347	6.01179	3.87923	3.00481	92.2934	77.8999	38.0832
UQCRC1	UQCRC1	UQCRC1	136.605	110.681	110.651	117.14	122.666	165.747	179.075	124.215	153.789	71.2765	68.5381	38.7417	51.112	277.472	125.19	109.662	21.2765
USP1	USP1	USP1	26.8423	30.4862	5.63843	27.2245	5.25135	21.0752	15.4924	18.5821	12.111	21.5074	10.8146	11.4243	8.49762	1.8305	12.5244	5.3076	18.9295
VAV2	VAV2	VAV2	1.37	2.56052	12.9016	7.63403	0.437463	3.94407	27.7234	21.7895	3.67261	3.99793	3.4254	2.0046	1.86792	1.14392	3.41317	1.0219	3.05967
VBP1	VBP1	VBP1	29.8501	22.7991	13.1283	49.5403	25.4393	35.945	44.5302	34.3549	15.0103	41.8426	28.0843	48.8828	32.4262	5.12625	13.1477	11.4758	13.4687
VEGFA	VEGFA	VEGFA	80.6009	163.84	131.763	25.2155	62.3797	84.7976	8.09251	19.8565	29.3147	35.7422	21.9137	16.663	10.3074	15.7647	23.5515	29.1768	16.06
VIM	VIM	VIM	487.012	385.059	327.381	376.636	17.7419	202.09	1149.26	1121.94	2990.22	1113.01	2026.97	1015.41	3573.95	1256.97	1835.63	1241.13	387.126
VIP	VIP	VIP	0	0	0	0.207647	0.654239	0	0.117101	5.50865	0	0	0	0	0	0	0.209196	0	0
VIPR2	VIPR2	VIPR2	1.42326	0.529992	0.933387	1.02962	0.642417	0.0158283	0.829478	13.2549	0.274135	0	0	0	0.0450775	0.0940015	0.659806	0.076766	0.765903
VRK1	VRK1	VRK1	14.4872	15.6333	2.09181	11.3004	1.26141	5.50209	8.37541	7.22455	5.50179	21.4412	15.0966	11.1057	6.34421	0.740294	1.62188	0.262632	7.81173
VSNL1	VSNL1	VSNL1	0	0	0	111.192	44.7633	178.42	40.1685	69.74	0	0	0	0	0	0	0	0	0
CORO2A	CORO2A	CORO2A	0.0342144	0.393065	0.26451	5.45496	2.73682	14.9999	10.8622	7.31629	26.1708	6.12751	2.2884	1.64771	1.72377	3.59924	4.79285	0.166494	7.9214
WNT9B	WNT9B	WNT9B	0	0	0	0	0	0	0	0	0	0	0	0	0	0	0	0.261838	0
XPO1	XPO1	XPO1	48.6347	53.4452	26.2519	46.7704	19.3602	56.705	31.4152	38.8409	9.22334	18.84	12.2977	9.55739	6.32909	2.99712	4.40975	2.28679	3.92206
XRCC4	XRCC4	XRCC4	1.66152	1.59215	1.02377	4.45973	0.655727	3.76039	6.57418	6.39898	2.39753	8.0774	7.84826	5.32859	1.57672	0.733433	0.0589965	0	1.30394
YY1	YY1	YY1	47.4006	44.1126	41.5425	42.5407	49.086	56.8715	39.3577	37.8852	12.9833	15.6163	12.3557	18.7067	18.411	4.78923	11.9466	8.66512	18.0878
ZFP161	ZBTB14	ZBTB14	7.5238	8.5216	7.34138	0	0	0	0	0	0.679235	3.11418	2.08449	0.582117	0.489594	0.597518	0.193549	1.02009	0.330922
ZFX	ZFX	ZFX	10.4264	10.9584	11.1833	12.8278	6.15935	14.42	7.16332	11.6008	4.50948	3.38116	3.70604	8.02402	4.45472	0.954758	2.9276	2.875	1.91946
ZNF76	ZNF76	ZNF76	55.9697	50.7589	39.3894	6.08273	2.09701	4.57398	5.79844	5.37591	9.77747	4.20026	5.07114	4.08459	4.51588	10.2354	6.5989	19.3544	0.496924
ZBTB17	ZBTB17	ZBTB17	22.1903	21.2134	32.3088	26.852	11.4682	19.1004	17.666	11.8771	15.0747	1.56767	3.75841	3.60652	3.46763	16.3526	8.09011	34.1904	5.08074
DNALI1	DNALI1	DNALI1	0.482701	0.840597	0.119948	4.06262	1.01881	1.88123	2.2333	2.42145	20.6336	5.6201	11.3131	9.56942	4.24705	41.4656	6.82504	0.341923	4.52308
PTP4A1	PTP4A1	PTP4A1	41.1977	36.8847	33.5664	76.5434	62.5079	76.4313	98.3717	68.976	11.5223	15.2969	12.127	73.6439	57.8976	4.13621	35.2462	27.0704	21.958
FZD5	FZD5	FZD5	13.2693	13.9275	1.27314	0.580436	0.0892857	0.312432	0	0	1.11895	1.9255	1.26071	4.83125	3.68597	0.617524	0.801369	0.191136	1.86073
SCG2	SCG2	SCG2	0.848914	8.17952	30.6584	0	0	0	0	0	0.229984	0.39237	0.272619	0	0	6.84297	2.39213	1.66347	0.101292
USP7	USP7	USP7	55.7313	53.5445	68.0322	22.7681	14.9614	26.2621	23.3201	33.1225	15.5728	5.20399	4.92642	10.8381	7.7568	5.94966	16.6515	9.65089	8.80294
DEK	DEK	DEK	61.0703	52.7262	27.6153	25.0762	5.178	26.5881	8.04985	17.9228	36.6524	70.5401	41.1764	56.3083	45.3443	4.15114	20.6058	8.11181	55.6198
RASSF7	RASSF7	RASSF7	3.12382	3.83991	11.017	2.28022	0.246534	1.64152	8.68689	3.39878	14.4895	4.99077	6.59659	1.71921	1.91434	58.5604	5.12471	0.370592	13.2263
CUL5	CUL5	CUL5	4.19151	4.88154	3.69837	8.154	2.87504	13.5236	7.48795	14.4903	2.0324	10.1547	6.89412	10.3751	8.29614	2.13941	1.94912	1.89138	3.70472
MFAP5	MFAP5	MFAP5	0.563185	0	3.13208	3.63773	0.353676	2.16268	4.32828	4.02949	0.084917	0	0	0	0	0.0260297	0.0553104	0.0885787	0.71008
GPR68	GPR68	GPR68	0	0	0	0.0582313	0.005469	0.0101313	0	0	0.220606	0	0	0	0	0	0.287368	0.134066	0.0158015
NRIP1	NRIP1	NRIP1	23.4317	33.3431	10.0111	0	0	0	0	0	3.55058	8.74439	6.49845	12.8031	11.1276	0.535378	6.55225	6.47685	8.6414
AXIN1	AXIN1	AXIN1	23.3326	32.2321	31.0707	15.7982	5.85801	19.2545	14.6787	15.1637	9.64975	1.28237	1.48803	1.66284	1.60696	7.79576	14.9101	4.1195	6.4256
CDC45	CDC45	CDC45	13.4238	12.2754	0.773029	31.2354	0.189354	16.9033	8.92958	8.5891	7.95236	2.65013	1.17733	4.36434	0.385965	0.016561	1.40158	0.564108	1.66596
FZD6	FZD6	FZD6	3.02385	2.38819	2.34504	41.4077	10.6233	41.0052	36.2046	36.087	0.856487	2.49016	2.95826	2.3601	5.50297	0.279292	4.80263	6.85027	0.447533
FZD9	FZD9	FZD9	6.05793	2.98833	0.632369	19.0578	4.54243	33.0657	10.3565	6.56605	0.296053	0	0.211786	0	0.307222	0.0838516	1.07253	1.14189	0.0489582
HYAL3	HYAL3	HYAL3	1.72839	2.0178	2.36809	10.9876	4.5789	9.7363	10.0444	20.3859	3.10225	0	0.669436	0	2.81074	12.5228	2.81479	0.0133782	0
NME5	NME5	NME5	0	0	0	2.10617	0.0755493	2.18174	0	0	1.05102	5.61664	6.23994	4.85888	4.7172	0.112005	2.78714	2.09399	3.13958
PIP4K2B	PIP4K2B	PIP4K2B	14.9405	14.9644	23.3215	10.7695	28.9097	14.8105	15.0863	16.6917	10.4802	1.5578	1.53335	1.09002	1.21166	9.34884	9.77507	1.68665	2.97175
PLA2G6	PLA2G6	PLA2G6	24.9619	20.6051	14.8392	9.76569	5.46148	5.69534	8.81257	12.0417	2.24671	1.94896	4.39447	3.33403	4.18967	2.75445	1.25432	1.64558	0.0828657
PLA2G10	PLA2G10	PLA2G10	0	0	0	0.619054	0.423075	0.665173	0.566885	1.06214	0.385622	0	0.314677	0	0	0.00537583	0	0.491265	0.238541
LOC418356	PLA2G10	PLA2G10	0	0	0	1.10961	0	0.0423797	1.21259	0.227415	0.385622	0	0.314677	0	0	0.00537583	0	0.491265	0.238541
ULK1	ULK1	ULK1	24.8885	27.059	64.9601	9.37649	48.7521	12.3882	11.516	12.8346	8.8587	1.33949	4.29691	1.77258	3.59042	8.17409	9.27967	7.96672	7.5143
NSMAF	NSMAF	NSMAF	8.53451	7.55657	6.63784	11.3218	1.87544	4.4451	5.209	8.28328	2.98142	2.55625	4.50788	0.400122	3.21398	2.54675	9.97988	0	1.58117
CUL4B	CUL4B	CUL4B	12.9984	13.1699	9.76964	24.4581	6.96469	25.5404	8.77112	18.5571	4.84934	3.23077	4.54897	3.7938	3.69581	11.0763	2.70391	1.30977	0.848266
CUL3	CUL3	CUL3	30.0812	27.0795	22.4276	28.5536	15.1196	29.7294	24.5411	33.3553	12.3682	4.25238	4.40979	6.97093	4.70476	1.7823	7.86996	9.22142	6.20538
CUL2	CUL2	CUL2	8.89822	10.0346	6.12184	13.5913	7.63879	20.4477	12.7729	16.5916	4.11509	3.37299	3.71552	3.16514	2.42053	1.78172	3.90627	5.51882	1.68538
CUL1	CUL1	CUL1	37.8168	40.7613	31.8965	22.6202	3.31407	19.7958	15.7572	23.7514	16.4187	4.1934	6.15801	7.58702	8.78473	11.3082	22.4946	5.84973	7.78836
FOXN1	FOXN1	FOXN1	0	0	0	0	0	0	0	0	0.00808296	0	0	0	0	0.00361978	0.0117973	0.131614	0.016531
TPST2	TPST2	TPST2	25.0777	25.4485	8.73623	11.4949	16.7332	13.6642	11.9547	17.4142	8.66713	3.83668	2.40912	3.09106	2.99167	25.2036	8.21294	0.707219	0.986784
TPST1	TPST1	TPST1	5.61863	7.1311	6.6014	18.6104	122.334	185.988	15.7166	50.4325	6.41273	3.58482	5.48312	6.24003	16.0743	10.5105	10.2312	3.36056	1.15792
KLF11	KLF11	KLF11	10.533	11.9452	7.7076	10.7206	5.5834	6.0777	19.5906	10.8944	6.48401	1.71928	2.79282	6.41855	7.75567	4.73754	7.13467	1.29455	1.71881
AURKA	AURKA	AURKA	34.6592	37.9991	4.81971	70.4227	2.11312	22.4434	23.438	15.2327	15.2022	2.26151	2.03861	8.84416	0.588678	0.812127	13.8176	6.10414	11.5848
FKBP6	FKBP6	FKBP6	0	0	0	2.76233	0.0298973	0.166145	0.996763	0.115673	0.0930304	0	0	0	0	0.0402339	0.132408	0.631408	0.183652
GPR65	GPR65	GPR65	0	0	0	0	0	0	0	0	0	0	0.235581	0	0	0	0	0	0
RAE1	RAE1	RAE1	14.2166	14.431	22.8197	35.1731	18.287	55.2522	38.4918	53.8601	20.5245	9.58507	10.3784	10.3293	19.7634	12.0714	27.5064	11.2693	15.24
OFD1	OFD1	OFD1	3.93242	2.8027	1.27363	7.13014	1.30049	3.59558	2.43796	4.7445	8.17948	3.35466	4.47949	8.50471	6.02352	2.02627	11.501	9.68616	26.2271
SEMA7A	SEMA7A	SEMA7A	82.9543	102.284	8.09896	33.0038	187.886	45.1941	83.6974	61.3718	18.0013	13.3337	12.9119	4.77903	3.09114	15.7395	11.1794	6.77529	8.47444
CILP	CILP	CILP	0.328509	0.311089	1.50798	0.455591	0.0162753	0.0181487	0	0	1.17456	0	0	0	0	6.39815	0.154398	0	0
SLC4A7	SLC4A7	SLC4A7	2.514	3.39521	9.82508	3.49893	40.2473	5.9057	3.11176	6.71842	3.32918	4.15049	4.5851	3.15355	5.93161	0.188162	2.18797	0.549716	8.01729
RGS5	RGS5	RGS5	0.316068	0.446795	1.20035	16.1049	0.77053	0.612159	0	0	0.163718	0.933263	0.263615	1.59084	0.861868	0.192837	4.07804	0.0172215	0.101946
MAP4K3	MAP4K3	MAP4K3	8.09269	6.61647	5.54647	17.5314	4.51708	30.6258	8.81875	14.7477	1.46873	2.98622	5.03927	9.83428	6.43677	0.157429	4.85341	2.20239	0.693029
PPFIBP1	PPFIBP1	PPFIBP1	5.7912	5.26241	41.3486	24.8984	3.68653	22.6127	18.6868	26.7334	19.301	13.0308	25.3944	16.5395	30.9799	1.98643	14.8818	6.70132	12.3993
PKP4	PKP4	PKP4	15.7345	17.9866	3.27441	16.0283	5.41426	20.9587	10.4447	22.0142	5.45234	1.29264	0.861964	0.88218	0.351214	1.31111	6.54888	1.35266	3.4007
PIK3R3	PIK3R3	PIK3R3	1.0555	1.4865	1.21417	6.05103	2.66723	2.90484	17.9023	7.49318	4.51966	1.36903	1.09474	1.56658	1.58212	0.474408	7.20705	0.0184996	2.07939
PEX3	PEX3	PEX3	2.68118	2.20565	0.769678	25.8012	18.7931	17.4165	16.0663	14.0861	0.528806	5.9945	5.792	5.86206	5.05114	0.625871	1.72704	0.645601	0.236175
CNTNAP1	CNTNAP1	CNTNAP1	1.10037	0.654403	1.73633	2.12455	0.197244	0.205043	2.5835	1.20888	0.0650535	0	0	0	0	0.381372	0.329008	0	0.119301
ENC1	ENC1	ENC1	48.1388	40.9296	48.2061	5.1803	2.14411	1.1446	12.249	9.18695	114.096	0.880216	9.55609	39.1656	47.9005	1.55007	52.4621	22.406	8.51648
NIPSNAP1	NIPSNAP1	NIPSNAP1	26.7855	20.9819	40.8946	35.6001	26.3645	18.5265	57.8643	44.404	14.6209	24.4038	25.0621	16.3925	12.4669	8.59009	7.43501	0.495627	4.05043
IKBKAP	IKBKAP	IKBKAP	0	0	0	14.0708	15.2632	13.0238	14.571	12.6782	7.36019	0	0	0	0	3.2695	11.3542	9.83234	2.51991
HAT1	HAT1	HAT1	18.877	20.2484	12.3097	53.9386	1.61219	16.3468	27.8482	19.3761	26.5898	11.616	9.59261	14.0979	19.0172	10.2144	43.0224	15.2849	19.0236
DGKE	DGKE	DGKE	6.1652	7.9367	4.51418	6.94006	8.75709	6.98784	7.76351	15.1802	0.753637	0.515286	0.960183	2.05669	1.5375	0.165368	1.28042	0.0351067	2.29984
CSDA	YBX3	CSDA	0	0	0	0	0	0	0	0	193.578	112.189	114.047	259.071	151.32	183.517	595.4	499.815	90.6475
CPZ	CPZ	CPZ	0.100177	0	0.46346	1.83844	0.23602	1.85955	6.99748	0.368972	11.0645	0	0.0738467	0	0	0.101409	41.833	127.993	17.4332
COPS3	COPS3	COPS3	83.1617	72.7271	65.4612	19.7476	42.2238	29.6328	35.7082	29.0392	23.2986	17.0858	14.2863	31.2313	39.099	13.3989	38.262	9.59535	11.1094
CHST1	CHST1	CHST1	0	0	0	0.891266	12.6178	0.0112483	0	0	27.6595	7.92408	30.1872	3.45548	7.80683	2.8177	3.12906	0.0324215	12.6967
CBX4	CBX4	CBX4	22.345	24.9141	34.3843	32.1869	12.5334	11.5846	29.4325	18.7443	11.1916	3.7297	3.60769	5.10689	3.11872	4.2301	10.0453	0.258529	5.7631
BCAS1	BCAS1	BCAS1	0	0.30979	0	1.79508	0.188251	0.532928	0	0	0.144814	0	0	0	0	0.0665197	0.155513	0.132302	0.120893
BARX2	BARX2	BARX2	0	0.18606	0	0.771576	0	0	0	0	0.201254	0	0	0	0	0.0705739	0.436846	0.372975	0.274807
AGPS	AGPS	AGPS	12.0057	11.2644	6.47659	22.7855	5.94967	21.5502	9.69219	11.9917	2.19352	2.79312	2.26975	0.790672	3.26016	1.17521	0.602685	0.015458	0.771002
CGGBP1	CGGBP1	CGGBP1	42.2451	36.0553	38.0515	6.666	0.780306	5.65683	4.75894	4.57718	6.43243	17.8887	22.9169	11.2748	15.6894	5.18823	6.19587	5.00452	3.69152
BHLHE40	BHLHE40	BHLHE40	4.85296	35.3133	45.4247	25.8675	1.4948	28.4298	55.3229	44.5569	1.03867	0.447221	0.494631	0	0.964617	1.97755	19.9308	14.4485	1.28476
PRPF18	PRPF18	PRPF18	3.45896	3.67366	5.6877	0	0	0	0	0	2.70171	1.30574	1.27826	1.62756	1.0733	2.65463	3.12222	0.162059	2.56316
KMO	KMO	KMO	0	0	0	0	0	0	0	0	0.306502	0.238648	0.125181	0	0.218041	0.00521622	0.00398173	0	0.00269067
YARS	YARS	YARS	15.7367	12.8298	16.8351	34.4419	95.2313	41.1385	69.9362	67.7942	15.9287	0	0	0	0	16.549	28.0505	16.6287	6.55788
PDXK	PDXK	PDXK	42.0629	33.0163	15.7957	24.0124	80.8144	31.0078	44.5743	194.377	3.96828	1.40909	2.3043	3.47091	3.6478	23.7961	9.10154	19.7314	6.95267
PDLIM4	PDLIM4	PDLIM4	65.7393	67.6939	59.2853	10.7008	223.853	114.093	95.1555	290.436	2.01624	4.20383	6.57933	3.17328	3.85264	21.6647	4.54531	0.999976	2.39806
CASK	CASK	CASK	19.0267	26.827	16.4265	82.4134	23.7	76.4942	41.3344	38.5496	1.51831	0.917097	1.3644	0.305727	0.919979	2.32446	2.47674	0.504742	0.799834
AKR7A2	AKR7A2	AKR7A2	57.6335	46.8375	20.8452	45.9605	28.6037	43.7518	63.7336	63.4093	17.3677	26.4896	25.1051	16.5293	18.4816	13.4543	6.57838	8.51745	2.92928
STK16	STK16	STK16	54.4182	46.0047	54.2964	28.526	28.9957	18.1338	50.573	34.9243	3.20981	3.42868	7.31839	4.1377	8.59279	0.920243	3.36895	0.013493	1.46612
SCARF1	SCARF1	SCARF1	0.916477	2.6699	1.21041	4.75192	0.205918	0.255212	0	0	0.351017	0	0.0106219	0	0.114125	0.198359	0.790873	0.0385471	0.537783
TNFSF11	TNFSF11	TNFSF11	0	0	0	1.55366	0.037298	0.0627397	0	0	0.108756	0	0.114502	0	0.128081	4.268	0.00963047	0	0
RGS20	RGS20	RGS20	0	0	0	0	0	0	13.5758	0.902779	0.00434396	0	0	0	0	0.111179	0.28774	0	0.0174432
FAM193A	FAM193A	FAM193A	17.1468	18.5054	20.8839	2.99488	4.97978	5.62271	4.46567	8.63905	14.689	2.91723	3.08903	3.64196	2.89844	12.2888	9.56133	2.16161	5.8074
KLF7	KLF7	KLF7	3.66383	3.42499	6.55911	4.71604	0.046987	1.0133	0.947874	1.57224	9.57533	0.320921	0.584479	0.949076	0.549657	9.19505	9.6256	3.86745	3.37958
LOC100858471	PPAP2C	PPAP2C	0	0	0	0	0	0	0	0	1.47535	0	0	0	0	1.19885	0.663702	1.88484	0.573233
STC2	STC2	STC2	0	0	0	1.77514	65.5436	7.55849	8.4891	27.0471	0.113062	0.0973864	0	0	0.255954	2.56335	0.822502	0.785611	0
USO1	USO1	USO1	17.1257	21.7084	10.455	31.856	26.701	31.6007	44.1151	30.4301	21.3828	26.8514	56.8478	29.9113	51.9111	7.50495	12.1047	5.3141	11.78
CADPS	CADPS	CADPS	0	0	0	7.3587	88.4382	12.7986	5.22636	4.94931	0.0232615	0	0.190308	0	0	0.0146988	0.534942	0.048333	0
PDE8B	PDE8B	PDE8B	17.3102	11.7869	3.80639	0	0	0	0	0	0.943337	0.0794321	0.241537	0	0.0558777	2.27333	6.82064	4.80447	2.83178
PSMG1	PSMG1	PSMG1	68.2812	50.7446	41.5599	19.9508	11.6698	16.392	23.3828	10.5185	14.1816	24.9228	14.4394	11.6793	25.2522	5.60614	21.3008	30.3266	11.067
RFXANK	RFXANK	RFXANK	75.16	63.3765	86.1202	21.9255	12.7805	14.6698	38.6713	23.5348	41.9438	28.2046	28.4263	16.6339	17.9249	95.3799	23.8742	5.20508	4.01499
UNC5C	UNC5C	UNC5C	1.13371	2.53895	27.2255	14.4811	26.489	9.2316	3.07703	2.10985	1.16229	0.952487	0.861709	0.744283	0.219744	1.4475	0.224445	0.522654	0.613974
RTCA	RTCA	RTCA	13.8181	13.9501	14.9521	11.998	2.68231	8.00718	8.90201	17.0362	6.75362	6.82779	7.65828	16.4294	6.42724	5.95521	1.96314	1.18518	3.62451
LOC771190	SSNA1	SSNA1	71.8705	64.4391	65.8534	16.6775	25.1633	8.21012	6.28338	6.47419	65.8068	117.883	102.663	32.4379	69.6445	166.816	28.4877	19.6121	26.8704
AOC3	AOC3	AOC3	0.63739	0.365497	1.95828	5.8051	3.32107	1.93447	5.3762	2.56085	0.515782	0	0.37516	0	0.201382	5.1644	0.195534	0.0620606	0.239562
DCHS1	DCHS1	DCHS1	19.9791	25.0133	37.5613	0.29228	1.97996	0.177811	6.95453	1.14526	3.38547	1.48757	2.73586	0.208126	0.930786	3.91258	3.30082	8.69742	0.743767
KCNK5	KCNK5	KCNK5	0	0	0	15.5872	75.1866	50.9776	1.84629	6.14379	1.47991	0.511787	1.08861	4.14097	1.41566	0.017401	3.91256	0.566375	0.408602
CHRD	CHRD	CHRD	6.42279	7.25162	0.995898	1.77384	0.301956	0.372503	0.987943	0.32818	2.61938	0.127879	0.0573558	0	0.352555	0.584262	3.37146	6.09316	0.242367
NUMB	NUMB	NUMB	20.0831	25.7791	29.1686	5.64743	18.6466	4.52344	13.9312	8.90171	3.93371	7.77567	8.20403	11.2341	5.31696	3.66037	5.92612	2.21229	4.68748
SOCS1	SOCS1	SOCS1	0.362549	0.27466	4.36947	18.9805	160.026	35.9791	210.127	342.414	2.57141	2.36867	3.97426	3.41297	6.90554	13.1215	7.1043	1.75806	0.722896
IRS2	IRS2	IRS2	2.18202	0.679873	4.35459	0	0	0	0	0	12.5851	3.21071	4.9761	18.3333	20.798	13.4799	10.7488	11.3403	9.8805
EIF3A	EIF3A	EIF3A	101.187	95.9115	91.9496	42.9173	41.0011	47.8087	56.243	73.8263	44.4708	21.8016	20.5354	27.2503	39.6622	17.8938	52.4426	27.982	57.0108
EIF3B	EIF3B	EIF3B	64.4957	59.0186	63.2376	64.0214	58.9032	67.0006	111.408	71.4309	51.5013	14.7257	14.6734	7.4952	11.7296	51.7446	58.788	83.5354	11.8201
EIF3D	EIF3D	EIF3D	143.01	100.922	101.113	97.5269	54.9288	90.3958	139.387	117.265	129.07	87.4698	117.864	83.4997	154.945	143.632	118.674	89.6756	41.9154
EIF3F	EIF3F	EIF3F	150.307	105.809	102.454	47.6702	43.3325	46.5293	50.5929	36.1159	618.444	57.4256	62.8701	63.1934	98.2965	510.45	620.334	437.867	132.679
EIF3G	EIF3G	EIF3G	141.289	106.561	118.475	108.528	95.8439	108.248	159.816	151.754	168.173	151.479	153.369	119.705	219.088	176.841	165.559	301.139	70.0046
EIF3H	EIF3H	EIF3H	135.779	91.5774	72.2036	101.61	80.7512	131.547	140.119	109.08	264.7	58.6519	60.2002	64.6171	103.293	237.768	241.568	226.554	58.755
EIF3I	EIF3I	EIF3I	162.011	137.67	121.024	110.613	181.724	82.4953	230.219	192.943	235.232	79.1666	81.6981	110.318	125.298	368.272	303.651	138.406	86.9593
EIF4G3	EIF4G3	EIF4G3	32.9719	43.2944	35.6539	14.3481	95.9309	19.0479	22.3398	31.785	5.25638	3.42403	3.46107	4.34086	2.12225	2.08774	4.36561	1.55713	4.56039
STX16	STX16	STX16	18.0965	18.8265	19.723	37.2421	19.2737	34.9384	28.5759	36.4088	26.4268	5.1652	10.466	9.84582	7.87793	13.2548	16.8558	2.72113	18.5986
STX11	STX11	STX11	0.498832	0.726974	0.591205	0	0	0	0	0	1.73223	0.206438	0.0683339	0.515101	0.309957	0.866586	8.82546	7.9986	0.322116
BECN1	BECN1	BECN1	33.4543	32.3843	34.4886	28.4303	12.5601	24.7256	12.4427	21.1374	8.35423	11.3697	10.542	7.57294	7.00752	11.3428	10.0587	1.5514	6.23928
S1PR4	S1PR4	S1PR4	0	0	0	0.056253	1.47227	0.042416	0	0	0.0265275	0	0.339923	0	0	0.0121497	1.60542	0.0129224	0.0752193
MRPL40	MRPL40	MRPL40	60.1057	44.5933	41.6473	75.8345	26.8134	47.0625	55.9552	36.9435	49.8622	35.1196	31.8552	16.9906	16.1124	82.9319	34.2181	2.66961	16.4424
B4GALT2	B4GALT2	B4GALT2	25.5232	24.7353	21.2035	50.242	28.7236	47.1726	118.147	84.3254	19.6131	9.28465	8.62472	3.8316	2.97117	13.2167	13.7277	9.45993	5.143
TRADD	TRADD	TRADD	13.9375	14.7943	23.0703	4.96521	4.50892	5.18987	6.6572	9.63666	6.0319	10.7163	12.7884	1.76261	12.1517	75.1394	2.39685	0.289483	0.550327
MBTPS1	MBTPS1	MBTPS1	104.31	77.0015	50.5846	63.1804	50.4762	65.1295	26.8731	34.2516	21.6604	11.3051	13.3094	7.86843	6.24251	21.6142	23.7053	24.0039	6.26112
EDF1	EDF1	EDF1	143.772	128.576	147.563	155.955	655.569	384.43	265.628	296.576	503.492	391.287	409.404	225.535	333.857	1412.37	425.266	427.861	133.649
SNX30	SNX30	SNX30	2.44076	3.14016	3.21025	9.4134	5.83829	3.52646	6.68102	6.63609	1.71481	2.98681	3.11842	1.32463	1.86751	0.540603	0.886294	0.159472	0.827566
URI1	URI1	URI1	13.6908	16.9364	12.6186	59.7477	16.2155	42.4289	36.2124	31.962	6.01397	8.16119	7.93261	3.34848	3.7433	1.7133	7.53796	0.936201	3.45582
EED	EED	EED	10.9918	14.9685	10.2267	18.4712	4.10662	30.3885	12.9904	12.9021	4.7457	2.1024	2.42615	4.41147	2.03277	0.686048	5.11354	4.72804	1.98099
CTNNAL1	CTNNAL1	CTNNAL1	21.3916	15.9216	11.3792	24.6277	1.16769	4.27376	20.6693	13.5943	57.5836	25.6156	57.7592	311.616	250.676	14.0784	176.15	88.4525	47.9262
RNMT	RNMT	RNMT	4.14117	4.14169	9.06389	15.777	8.06027	17.1956	12.359	15.5795	7.7643	10.1067	12.4428	11.5571	11.3488	4.11814	5.90791	3.46408	8.09819
RIPK1	RIPK1	RIPK1	12.0281	12.8916	20.4048	8.84095	5.08688	11.7359	11.0244	16.3852	3.38201	1.92308	1.3638	0.848877	1.02871	2.18746	6.01663	2.22138	1.65924
TNFSF10	TNFSF10	TNFSF10	0	0	0	6.35714	53.5979	1.59576	121.548	26.5336	0.171852	0	2.06255	0.842911	1.36279	0.0363159	0.902497	0.526684	0.377054
ADAM23	ADAM23	ADAM23	2.26437	1.00784	0.0730298	30.0911	15.6365	49.1067	3.95615	19.2327	1.71755	1.13608	0.886622	0	0.468453	1.71073	0.0526787	0.073456	0.369202
FADD	FADD	FADD	62.5049	65.1182	65.1061	13.5053	6.70548	21.4497	22.1148	23.1032	3.91124	7.5281	12.1635	5.03158	14.766	6.41725	7.26851	0.0781659	3.10399
NAPG	NAPG	NAPG	21.8504	22.9098	19.124	13.0779	3.48361	9.89408	7.8458	10.6538	3.53933	2.26695	2.91957	6.40263	5.88264	1.94445	3.03125	1.83481	1.11076
MTMR1	MTMR1	MTMR1	7.71345	7.27092	9.35309	15.0104	3.87076	16.475	10.217	10.8825	2.96936	0.821977	0.695233	0.162201	0.156214	2.64997	5.06075	4.81836	0.918246
MPDZ	MPDZ	MPDZ	4.48628	8.07791	9.42585	16.8009	0.430487	4.55081	5.71631	11.8784	3.28219	0.896258	2.95113	2.93189	2.83189	1.39809	2.96386	0.0544509	1.95812
RIOK3	RIOK3	RIOK3	11.5124	9.67286	12.4116	21.773	17.3543	19.7019	33.7988	40.7914	12.9723	10.2879	9.56837	35.2751	28.8892	4.68753	9.52056	4.28868	8.95811
MATN4	MATN4	MATN4	0	0	0	0	0	0	0	0	0.0262748	0	1.70209	0	0	0	0.123975	0	1.0029
FPGT	FPGT	FPGT	4.37864	3.39842	3.40918	7.1526	2.30526	3.33295	7.42582	7.84578	0.227821	2.1804	1.67561	0.812011	0.552757	0.0933191	0.0448523	0.108171	0.0138338
TNFRSF11A	TNFRSF11A	TNFRSF11A	0	0	0	1.29932	0.118256	1.13867	6.05035	4.76442	0.278418	0.440071	0.203273	0	0	0.00657806	0.0953906	0.0051895	0.673745
SCEL	SCEL	SCEL	0	0	0	6.52008	0.276224	2.08998	23.647	43.0358	0	0	0	0	0	0	0	0	0
SUCLG2	SUCLG2	SUCLG2	91.0122	83.4315	73.5836	18.7684	2.59025	16.9221	10.4706	8.23934	5.54998	10.2973	6.69559	5.85565	5.34975	1.64886	0.650546	0.154361	2.89546
SUCLA2	SUCLA2	SUCLA2	18.5328	21.0566	64.902	23.0542	12.3197	51.7894	29.6355	26.6934	4.8631	22.9697	17.3203	8.50943	17.5153	3.09158	2.9799	0.450041	2.69411
IL18R1	IL18R1	IL18R1	0	0	0	0.361919	0.0319687	0.0434497	1.59467	2.7758	0	0	0	0	0	0.494093	0.490128	0	0.0073665
IL1RL1	IL1RL1	IL1RL1	0	0	0	13.1334	15.1736	6.96215	71.4717	170.658	0.0588155	0	0	0.40761	0	0.237884	12.0087	2.50185	2.26762
GALR2	GALR2	GALR2	0	0	0	0.974913	0.143597	0.240316	0	0	0.855854	0	0	0	0	0.0384619	0	0	0
DPM1	DPM1	DPM1	45.181	35.5815	14.2262	17.679	8.14272	21.0408	10.2176	10.6615	21.5811	82.64	59.4845	131.631	125.577	8.33578	25.3344	41.0283	9.27198
FGF18	FGF18	FGF18	0	0	0	0.444311	4.29653	0.0894063	0	0	5.77995	0.379643	0.0861175	2.19749	0.590151	0.256684	2.25952	0.247072	9.74578
INPP4A	INPP4A	INPP4A	12.6887	13.5911	8.82656	3.19695	2.17587	3.72643	2.39457	2.47254	2.00525	1.14037	1.10154	0.920504	0.990227	1.79805	1.15652	0.594553	0.758261
NRP2	NRP2	NRP2	1.95415	1.30184	2.67864	6.25181	2.03702	0.347609	49.8684	8.55238	2.34177	0.163908	0.595558	0.353335	0.660989	0.275229	4.71	0.526446	3.44207
NRP1	NRP1	NRP1	117.195	53.8483	26.8388	5.50681	0.116707	0.0164287	32.4544	38.8496	4.74305	11.0323	11.4216	5.62646	7.80719	5.86391	3.90375	4.59791	3.96671
TMEM11	TMEM11	TMEM11	53.4657	43.9803	54.1198	65.3388	27.3153	53.6614	28.9017	31.5243	27.3288	36.2498	34.1239	62.5356	56.4845	30.5835	28.7388	18.3935	16.6968
SOCS2	SOCS2	SOCS2	0.677998	0.686824	1.90681	12.0558	20.826	20.7968	2.02042	9.81708	6.50035	5.2775	3.1676	3.39933	3.58494	6.38929	19.8392	5.97187	2.50156
GGH	GGH	GGH	8.28705	5.15415	2.99519	16.1753	14.486	34.2084	25.7753	33.5434	12.7212	34.9339	14.6946	29.8453	7.25662	4.46719	3.53368	2.45479	6.24513
WISP2	WISP2	WISP2	0	0	0	1.30704	0.0158577	0	0	0	24.0665	0	0	0	0	58.7182	17.9064	0.275083	3.52545
WISP1	WISP1	WISP1	0	0	0	5.472	0.0650497	0	12.9313	24.2894	0.0888032	0	0	0	0	5.94261	0.00230487	0	0.0471222
ASAP2	ASAP2	ASAP2	1.14683	2.53287	1.24567	1.89812	0.0533417	2.2301	2.1345	3.04353	1.66675	0.899076	2.15857	1.50702	1.04558	0.0468783	3.83808	0.526389	4.72914
PROZ	PROZ	PROZ	0	0.112345	0.317379	1.08595	0.351467	1.03331	0.936758	0.668408	0.216279	0	0	0	0	0	0.0194399	0.256635	0.689182
LDB1	LDB1	LDB1	63.9088	65.5584	89.4499	17.2329	15.392	27.2929	32.6197	20.2967	3.15656	0.885662	1.21195	2.19239	1.82974	0.234969	3.66665	0.262647	0.124822
ST3GAL5	ST3GAL5	ST3GAL5	3.79094	4.85002	5.76412	10.2514	0.166206	5.0522	14.3848	31.0373	19.61	6.79687	3.54493	2.03926	1.29049	2.78549	3.89584	1.57238	4.22159
ARHGEF7	ARHGEF7	ARHGEF7	17.4066	18.8198	26.6812	3.74815	2.35014	4.89077	1.89941	3.64096	13.5338	1.76565	1.11182	1.1949	2.3278	8.59215	34.4734	25.0309	11.6587
SGPL1	SGPL1	SGPL1	22.093	20.1734	8.64871	26.4101	8.72363	20.3784	48.7468	98.7355	4.93621	4.0477	4.38893	2.17313	2.9701	7.78334	5.58504	8.05565	0.893539
CDC16	CDC16	CDC16	15.8327	17.364	12.6131	10.2787	2.36497	8.01378	7.32296	8.47881	12.7283	9.8215	14.6835	14.6432	9.55967	12.1154	8.39458	4.13418	10.9298
ZNF259	ZPR1	ZNF259	0	0	0	0	0	0	0	0	17.1942	5.05739	4.6048	5.51305	4.37767	26.4017	16.7839	5.79897	3.38792
MCM3AP	MCM3AP	MCM3AP	28.4999	26.6129	29.6852	14.5734	22.2488	25.2206	18.298	22.7072	6.90067	2.77937	3.32487	0.894615	1.75015	5.91493	5.55913	11.0184	2.60336
EIF2B5	EIF2B5	EIF2B5	28.5074	27.8899	36.2972	17.4806	15.0994	15.1952	31.8386	23.9292	14.877	8.40937	9.18035	19.9678	14.283	9.51408	9.3094	19.695	6.87218
EIF2S2	EIF2S2	EIF2S2	72.608	59.3882	51.552	96.474	56.7686	80.1777	80.5909	112.294	42.9187	95.1245	43.7171	90.452	75.3034	31.366	50.0864	56.6884	69.6945
BUD31	BUD31	BUD31	69.984	56.7963	59.1657	100.743	101.199	82.1138	99.6776	67.6272	112.078	45.6853	33.3829	122.829	114.651	66.37	107.931	52.7704	38.1576
AP1S2	AP1S2	AP1S2	16.0574	19.94	18.2591	0	0	0	0	0	2.59791	5.69361	12.2717	12.2429	8.0963	1.34111	4.32161	0	0.481847
BCL10	BCL10	BCL10	7.86638	8.38697	8.44881	10.9602	4.39497	6.78995	12.3646	17.5298	13.6629	6.3854	8.35062	27.0227	13.8503	19.0143	8.60115	1.04705	6.64536
MBD3	MBD3	MBD3	67.8889	69.4123	72.3966	49.895	4.66409	18.4621	41.7805	17.3802	69.5984	6.46077	5.71252	3.06858	1.49975	111.935	50.5183	66.6713	28.6867
MBD2	MBD2	MBD2	36.5994	35.2094	42.8287	11.4191	3.686	9.00509	5.51952	6.76868	6.96789	3.31693	3.47064	3.16762	2.82475	7.0939	6.9964	8.79322	1.58723
SKAP2	SKAP2	SKAP2	5.8802	5.12592	4.92918	45.9986	4.06835	14.7209	18.4057	17.9048	1.31146	1.18623	1.8274	0.670182	1.44059	0.991036	1.19913	1.2104	2.61896
WASF1	WASF1	WASF1	3.69447	4.1609	62.7042	1.75863	6.43344	0.68914	2.18348	1.30938	48.094	23.7937	51.5024	31.8218	39.2367	69.1861	38.3638	5.62146	8.91228
ST13	ST13	ST13	56.5033	50.4344	106.444	86.9965	19.7146	68.1194	54.3191	40.5413	62.0042	107.788	128.481	248.884	202.97	23.0546	62.9005	48.6226	26.6558
TOP3B	TOP3B	TOP3B	17.1242	18.4254	21.3252	22.4674	9.96657	15.9862	12.9757	15.0817	5.71319	0.750228	4.61333	0.64573	1.58235	6.59182	0.351853	11.7793	0.365575
CDK5R2	CDK5R2	CDK5R2	0.0537262	0.0492129	0.737426	3.36192	0.0499157	0.264496	0	0	0.0364474	0	0	0	0	0	0.00716313	0.173279	0.0115333
KYNU	KYNU	KYNU	0	0	0	0	0	0	0	0	0.376653	0	0.0177868	0	0.0457839	0.0375959	0.128026	0.0367085	0.0274827
AP3D1	AP3D1	AP3D1	84.934	86.0868	99.3068	21.069	33.1622	23.6259	25.5953	35.0454	29.8441	6.06445	6.60454	7.45972	4.48002	37.5549	34.4439	19.5031	29.6658
LOC425662	SELENBP1	SELENBP1	0.700765	0.46035	0.35562	0	0	0	0	0	6.08752	3.73537	5.49056	4.41835	3.52465	0.595826	4.23225	4.96419	0.1884
SELENBP1	SELENBP1	SELENBP1	0.700765	0.46035	0.35562	6.2449	2.38551	5.06068	185.421	183.427	6.08752	3.73537	5.49056	4.41835	3.52465	0.595826	4.23225	4.96419	0.1884
LOC100857226	SELENBP1	SELENBP1	0.700765	0.46035	0.35562	0	0	0	0	0	6.08752	3.73537	5.49056	4.41835	3.52465	0.595826	4.23225	4.96419	0.1884
LOC100859776	SELENBP1	SELENBP1	0.700765	0.46035	0.35562	0	0	0	0	0	6.08752	3.73537	5.49056	4.41835	3.52465	0.595826	4.23225	4.96419	0.1884
ATP6V0E1	ATP6V0E1	ATP6V0E1	92.866	75.5708	141.708	111.145	150.116	75.4169	90.1775	84.2478	73.5929	174.724	190.48	67.7546	76.4045	233.817	64.3459	43.9125	11.975
SLC25A14	SLC25A14	SLC25A14	3.68214	6.89213	7.82094	40.675	55.3537	23.9203	35.02	24.9729	8.50442	1.79863	4.1843	3.02085	1.98224	7.79474	2.57482	0.332872	4.63973
MPZL1	MPZL1	MPZL1	35.2423	35.9469	31.6282	11.9148	16.4553	16.0358	7.46003	14.1296	16.5576	5.60792	13.3461	6.39573	9.69548	21.2958	8.85122	18.7434	7.0734
MAP3K14	MAP3K14	MAP3K14	1.45966	1.67179	2.28794	4.3082	1.93656	3.76777	10.7057	11.3789	1.89272	0.424848	0.376258	0	0.367741	1.13418	0.503175	0.00832963	0.350457
SOCS3	SOCS3	SOCS3	10.1318	30.7341	70.0683	2.12105	10.2364	0.956189	47.1697	40.1375	3.04667	8.25847	10.0201	10.4606	11.0343	0.273205	10.1739	6.25005	2.12216
CH25H	CH25H	CH25H	0.706261	0.402724	7.27912	1.0642	0.0524463	0.157268	14.9586	32.6965	0.0546082	0	0.645144	0	0	0.00769028	0.340555	0.061381	0
RNF8	RNF8	RNF8	26.5537	22.5962	23.1012	15.2391	10.3573	11.2571	13.0349	11.4948	6.62849	9.09242	7.16211	9.36068	6.25205	2.08619	4.7606	4.28748	0.841782
RHBDL1	RHBDL1	RHBDL1	0.855811	1.05905	0.624628	0	0	0	0	0	0.62895	1.7617	0.53371	0	0.179957	2.69533	4.02645	0	0.0382087
SEMA5A	SEMA5A	SEMA5A	0.181282	0.108843	25.5583	9.70763	26.229	38.0546	3.98148	3.74472	0.144376	0.0237873	0.305525	0	0.0183215	0.00717167	1.07255	0.871443	0.511687
UBA3	UBA3	UBA3	26.2579	22.3401	17.8957	34.2926	9.16835	35.1375	36.8331	39.0889	4.72325	20.167	29.9683	16.7781	18.2076	1.48632	7.70655	6.59093	2.824
SPAG9	SPAG9	SPAG9	11.3799	14.2091	13.1095	20.1072	7.1726	10.3044	7.12543	12.7667	4.98025	2.52882	3.89631	12.9687	11.0004	2.66661	13.9227	7.57571	9.77315
DOK2	DOK2	DOK2	0.488536	0.447111	0.488922	0.329955	0.121983	0.136287	6.2206	4.07762	0.270873	0	1.61491	0	0.203078	0.0159251	0.127967	0.0343885	0.219091
AIP	AIP	AIP	50.1414	58.194	68.1263	26.182	50.0878	15.8422	35.2601	26.1191	74.9954	21.3365	24.0289	14.4507	20.0162	118.889	71.3346	69.1227	9.69062
GPRC5A	GPRC5A	GPRC5A	0	0.280802	0.306368	0.0125777	0.039043	0	0	0	0.745306	0	0.264252	1.47452	1.57701	7.4281	21.6927	18.7245	1.87484
BBOX1	BBOX1	BBOX1	0	0	0	13.5506	22.5828	34.0818	12.3204	25.6685	0.165065	0	0.0905525	0	0	0	0.0367019	0	0.0140165
NFKB1	NFKB1	NFKB1	11.0316	16.9931	14.8109	5.13603	4.59676	5.01418	4.14409	7.11399	22.9051	3.97294	3.67486	6.75909	4.17601	5.33899	23.2343	1.20794	8.85851
OSMR	OSMR	OSMR	0.309495	0.176854	4.94916	4.32989	0.0764413	0.023283	3.90982	4.35358	1.77735	0.563896	0.491888	0.188379	1.05156	14.4449	17.8261	29.1979	3.88443
ADCY3	ADCY3	ADCY3	1.71012	1.7507	6.24876	70.4007	3.18245	125.439	12.2952	21.2775	1.98345	0.152228	0.729557	0.63956	0.526701	0.726269	3.69693	2.7825	2.31986
ATIC	ATIC	ATIC	47.615	44.2713	102.171	74.9573	35.2057	101.597	64.9143	40.5785	16.9805	6.71471	8.73835	6.51308	11.3313	9.3224	9.54315	0.308682	7.33687
ATOX1	ATOX1	ATOX1	89.3165	72.2049	69.8856	155.239	111.327	132.185	86.0161	74.3968	132.63	414.699	307.93	188.21	98.9188	372.389	63.6046	53.1416	54.1581
ATP5A1	ATP5A1	ATP5A1	0	0	0	160.079	228.159	180.272	291.338	176.288	232.619	0	0	0	0	185.399	127.213	39.8383	88.984
ATP5A1W	ATP5A1	ATP5A1	0	0	0	13.4953	2.9378	2.61608	13.2335	26.3858	232.619	0	0	0	0	185.399	127.213	39.8383	88.984
ATP6V0B	ATP6V0B	ATP6V0B	129.658	126.963	127.102	134.566	248.417	178.477	117.979	93.2311	135.363	82.5784	81.8382	61.7964	78.6308	295.294	173.065	209.991	33.8164
B2M	B2M	B2M	41.0644	80.2295	112.492	525.873	1883	600.893	671.589	999.39	672.137	731.313	582.9	417.36	451.5	1623.24	1280.4	761.243	256.126
B2M	B2M	LOC783680	57.2421	87.1348	119.872	525.873	1883	600.893	671.589	999.39	672.137	731.313	582.9	417.36	451.5	1623.24	1280.4	761.243	256.126
BCL2A1	BCL2A1	BCL2A1	0	0	0	0.878073	0.125036	0	0.027568	0.882035	3.80167	0.470457	2.02437	0	0	0.0371598	0.010397	0	0.323267
BNIP3	BNIP3	BNIP3	67.8225	123.976	199.327	31.0594	108.233	19.1062	48.8563	118.896	22.0171	56.8074	54.7189	32.4109	43.6107	253.646	14.759	0.5895	11.1545
BYSL	BYSL	BYSL	11.9932	14.3799	8.27083	21.1061	24.9786	15.1081	38.3683	33.054	23.9015	4.99189	7.49665	3.01121	18.7083	7.16129	21.6497	16.6053	4.62534
C3AR1	C3AR1	C3AR1	0	0	0	0.629414	0.0547607	0.0467597	0	0	0.243983	0	0.460641	0	0	0.0513027	0.0188895	0	0
CCBL2	CCBL2	CCBL2	0	0	0	9.42492	3.40797	7.43164	11.4235	7.37057	6.40138	0	0	0	0	4.77605	2.22173	0.432477	0.613193
CCNG1	CCNG1	CCNG1	53.8475	42.4338	28.6656	40.2732	19.2903	70.5223	104.54	76.9539	39.6209	27.9776	48.7581	35.5384	46.1249	11.4872	46.1115	26.7714	11.1088
CDKN1B	CDKN1B	CDKN1B	30.7571	26.2368	26.9969	57.9749	35.1604	50.0271	66.1911	66.7813	7.07166	11.8672	11.0305	11.5796	10.2443	0.989248	5.26158	3.66843	1.77609
AP2M1	AP2M1	AP2M1	121.988	109.244	149.094	207.861	148.2	169.573	411.031	268.238	155.191	84.7919	108.565	63.2114	95.8687	242.059	96.2949	64.1529	38.4083
LOC100859555	AP2S1	AP2S1	97.5257	86.8703	123.365	0	0	0	0	0	170.404	248.434	165.915	100.599	119.222	291.507	67.1051	76.0117	63.1588
DCTN1	DCTN1	DCTN1	53.0975	53.64	73.6419	82.1394	59.3639	68.7491	79.5328	72.2436	16.963	5.42341	5.93904	1.84306	4.78542	24.9438	13.1719	5.59001	2.72955
ECHS1	ECHS1	ECHS1	81.7708	67.8759	67.2933	111.114	53.9091	72.2039	61.931	69.221	96.0125	68.7355	66.4334	44.8791	54.2139	79.6051	46.3014	65.0627	44.5217
EFNB2	EFNB2	EFNB2	0.670063	0.492716	3.21626	1.66773	1.80649	0.653286	7.27153	3.85317	5.20098	0.192222	0.727437	5.4658	5.09882	4.1713	56.5341	34.7736	10.1924
EIF2S1	EIF2S1	EIF2S1	38.9898	38.6371	16.0099	85.1653	25.6498	60.2452	89.0289	72.0032	13.7382	12.6565	10.3356	23.096	16.2141	9.99539	12.3342	13.8814	6.46698
EIF4EBP1	EIF4EBP1	EIF4EBP1	253.94	288.12	203.192	261.418	181.57	163.751	199.713	167.392	101.466	239.776	127.553	76.6478	100.425	156.84	54.9408	16.0992	6.33727
EMX2	EMX2	EMX2	7.98047	2.1678	7.85026	69.0082	4.6255	32.9541	81.8539	42.5937	15.7003	126.844	69.5896	105.311	26.2358	1.02529	18.9165	12.9488	12.4377
EYA4	EYA4	EYA4	0	0	0	0	0	0	0	0	0.19342	0	0.211112	0	0.0997591	0.218975	0.270701	6.27712	0.0242268
EFEMP1	EFEMP1	EFEMP1	0.147707	0.520157	0.525258	14.6505	0.74598	0.162041	220.133	79.0536	0.605746	0.824178	3.87502	5.61349	7.01699	25.5258	12.7383	9.49991	0.537258
FDXR	FDXR	FDXR	230.592	222.428	54.0403	24.2219	81.3376	71.3727	38.4092	47.5067	296.284	156.931	102.695	66.5923	62.5822	99.996	108.805	71.6629	73.8547
FEN1	FEN1	FEN1	26.3013	27.6608	7.23531	50.7525	10.6347	35.8709	43.1099	24.3924	21.608	15.1266	5.25599	1.35701	5.0516	6.97185	10.9905	5.4344	4.01846
FGF13	FGF13	FGF13	0	0	0	0	0	0	0	0	0.602516	0	0.343979	0	0.181561	0.0741199	2.47335	0.0620397	0.023801
FKBP5	FKBP5	FKBP5	22.7556	20.9481	173.263	122.377	700.355	274.833	103.312	372.211	15.0258	3.75533	7.26842	2.22816	2.95571	65.281	6.43371	5.78526	4.74
FLT3	FLT3	FLT3	0	0	0	0	0	0	0	0	0.0516701	0	0	0	0	0	0.00374447	0.00606588	2.30159
GNG11	GNG11	GNG11	3.58755	2.84482	9.48112	195.308	363.855	260.079	58.9936	36.831	1.68573	1.3788	2.88027	0	1.71604	4.0052	2.37316	0.0590104	0.597268
GPS1	GPS1	GPS1	59.8948	55.1831	70.4926	22.3656	27.1803	19.2196	39.1774	33.2292	79.1563	14.0492	15.282	2.77736	11.6492	87.1189	36.5986	82.3582	26.4114
HABP2	HABP2	HABP2	0	0	0	0.863896	0	0.008796	0	0	0.652473	0	0	0	0	0.0701813	0.504301	0.715438	3.25587
KCNMB1	KCNMB1	KCNMB1	0	0	0	22.5682	0.274093	0.31778	0	0	0.102906	0.563828	0.10663	0	0	0.252363	0.0749233	0	0
MYO9B	MYO9B	MYO9B	18.7181	34.7608	38.3684	18.1709	2.75526	17.8584	7.1371	16.7406	4.69813	1.73496	2.98188	2.19039	2.00856	13.0747	2.01131	0.30996	3.09776
DRG1	DRG1	DRG1	31.5255	27.8096	19.7497	47.5727	26.3794	46.019	52.0602	35.7661	33.8668	22.7804	23.7775	42.1291	42.4323	19.0197	41.1575	25.6665	10.3847
LOC100858827	PRKAR2A	PRKAR2A	29.7253	26.1172	6.47833	0	0	0	0	0	0.816698	5.32964	2.75944	2.72628	3.54427	0.2453	0.747243	0.0164418	0.362692
RAB27A	RAB27A	RAB27A	2.00128	2.94543	2.5223	12.5639	13.2702	11.6043	41.3955	32.7107	3.18641	1.73041	1.48286	1.40034	2.79437	6.08152	6.79131	7.86785	9.23621
RBP2	RBP2	RBP2	0	0	0	0	0	0	0	0	0	0	1.66853	0	4.01701	0	0	0	0
RRAD	RRAD	RRAD	119.349	102.951	6.30481	3.08452	0.398444	0.454415	30.3425	14.1441	56.101	5.41022	8.81733	34.3081	21.9022	70.0314	188.138	143.153	11.0148
SDHA	SDHA	SDHA	175.435	187.498	188.97	57.5647	38.7587	74.1243	86.7908	59.6998	45.9302	8.27063	9.08278	3.26043	5.53536	31.4682	25.7049	37.7818	8.66229
SHMT1	SHMT1	SHMT1	0	0	0	7.67818	41.4905	12.0628	23.4467	21.5373	5.14653	2.27227	1.91677	1.76504	1.17174	1.71473	2.71388	0.862082	1.28833
SLC1A2	SLC1A2	SLC1A2	0	0	0	0	0	0	0	0	0	0.173796	0.0206505	0	0	0	0	0	0
SNRPD3	SNRPD3	SNRPD3	135.583	115.001	109.849	123.196	65.577	87.8301	93.3379	65.7326	25.7197	51.276	42.3002	29.6402	24.8893	30.25	15.3699	11.6496	8.39478
SREBF1	SREBF1	SREBF1	30.6895	49.3431	43.2052	7.94762	74.5196	17.7968	109.183	121.589	3.30733	4.65435	1.41393	3.07759	1.2095	10.4977	2.75563	5.65954	9.1745
TANK	TANK	TANK	5.97486	8.53209	46.5303	5.71902	2.22996	6.62549	7.39231	11.1939	13.2971	10.2035	8.45567	14.6402	7.85332	3.28819	12.9151	10.1456	4.78446
WARS	WARS	WARS	33.4207	32.8183	51.8687	13.5067	5.9582	18.6825	14.2649	19.8789	6.14629	0	0	0	0	15.3024	14.9428	1.47222	4.78679
AIFM1	AIFM1	AIFM1	40.0642	48.2906	24.3087	48.8618	29.1967	66.6309	42.8431	32.8782	16.3417	10.7706	8.22108	3.92963	5.80264	12.3486	4.77331	12.8508	7.64066
SYNGR3	SYNGR3	SYNGR3	0.894611	0.626381	1.29919	2.07335	4.56989	1.30631	2.09556	2.00652	0.616478	1.19112	0.209976	0	0	7.45748	1.31601	0.54784	0.437789
EBAG9	EBAG9	EBAG9	11.7815	13.6185	5.24649	45.716	34.4626	38.1482	27.5947	27.2117	3.23563	6.61434	8.13506	1.67358	4.87052	2.73371	2.36343	1.12174	2.9063
PTTG1	PTTG1	LOC100848911	0	0	0	196.138	10.5494	123.379	16.6457	15.5914	62.7199	129.789	41.7589	104.254	47.0939	10.7111	42.0186	9.17696	102.444
LOC101750338	MFHAS1	MFHAS1	64.7506	57.9525	17.3904	11.0381	3.88573	6.98839	16.1773	13.2525	3.63007	0.44158	0.354957	2.56543	1.31631	0.872398	2.06173	0.831004	1.34611
CYTH3	CYTH3	LOC618488	0	0	0	6.78066	2.89751	6.43084	6.78811	10.4373	8.56898	3.0642	3.23836	3.69962	2.19638	5.80366	7.04904	2.98991	2.0699
S1PR2	S1PR2	S1PR2	1.69963	0.957052	2.33744	4.58206	2.3162	3.92922	13.2844	9.32496	1.42158	2.17815	0.642823	0.612038	2.07928	1.27206	2.83885	5.67365	1.89223
CD83	CD83	CD83	0.161717	0.390471	42.635	0.633121	0.025316	0.590405	0.0923512	4.56892	24.7268	1.66665	2.3912	9.06117	9.21463	6.77343	34.8476	9.57524	4.96212
KLF4	KLF4	KLF4	0.347942	0.096988	1.38225	1.40571	2.61875	0.656631	0.716593	1.28234	7.11337	2.8512	1.62677	25.025	18.3769	1.35628	73.1252	76.3087	2.95491
TRIP13	TRIP13	TRIP13	8.11664	8.42586	1.06524	20.5501	0.725511	5.81604	5.866	4.65955	4.36271	4.0704	2.25842	3.03797	0.878159	0.194142	0.937504	0.147001	1.73297
JMJD1C	JMJD1C	JMJD1C	9.2739	8.87167	6.43208	11.707	1.11338	10.9362	5.04352	9.80736	3.54019	6.28244	6.99116	25.4884	16.424	0.275235	12.5785	4.97084	8.52109
EFTUD2	EFTUD2	EFTUD2	51.6812	55.502	70.3713	71.5587	29.3755	45.0728	61.7462	46.5945	16.6103	4.82881	6.29883	0.497042	1.51878	18.7054	12.8247	8.75466	2.39536
PRLHR	PRLHR	PRLHR	0	0	0	0	0	0	0	0	0.0954027	0.74075	1.44725	0	0.918912	0.005082	0	0	0.176785
RAB28	RAB28	RAB28	25.6416	19.1734	11.7602	5.68017	6.44135	7.05726	4.78649	7.22268	3.59721	17.4313	14.1432	22.6851	13.9011	1.99837	3.88724	1.04387	1.40037
RAB9B	RAB9B	RAB9B	0	0	0	2.89995	4.07067	4.38995	6.00706	6.35972	0.585962	0.886196	1.36275	1.46295	0.151804	0.151098	3.22352	1.24002	0.13808
SLC9A3R1	SLC9A3R1	SLC9A3R1	26.2643	33.2906	16.6324	8.15853	9.21424	3.66788	124.498	98.5323	20.513	1.62732	3.50847	10.1321	11.6028	12.6338	29.8408	3.76237	7.22151
PLAA	PLAA	PLAA	36.9817	27.6037	18.5938	12.0439	7.00867	8.03971	13.149	15.8362	2.00464	1.84713	3.06915	2.19198	2.30792	0.973074	3.11794	4.14461	3.74973
TGFBRAP1	TGFBRAP1	TGFBRAP1	7.6351	9.15908	13.0948	4.14734	0.982072	3.99758	1.72543	3.98021	1.86947	0.955354	1.05771	0.181584	0.383609	1.85381	2.58114	0.279364	1.8357
2021-09-15	2021-09-15	2021-09-15	0	0	0	100.749	74.0913	108.635	141.292	91.1566	0	0	0	0	0	0	0	0	0
MED21	MED21	MED21	66.8673	44.3623	53.6397	30.5584	23.8174	21.5047	23.957	14.6244	8.53498	31.7264	22.8998	48.8431	26.5222	4.22942	11.7607	6.56347	5.57184
FADS2	FADS2	FADS2	27.4582	53.9188	30.9962	10.5212	178.627	7.23679	81.3682	22.5532	16.3379	8.65193	4.514	5.31379	2.75527	37.841	6.11775	1.84709	2.90715
CHST2	CHST2	CHST2	3.82625	4.32286	1.90663	5.64246	6.12247	31.3669	36.9338	26.1848	1.60361	0.104737	2.04434	3.64147	2.58612	0.351586	0.826039	0.130364	0.108888
MED17	MED17	MED17	15.5556	13.8028	18.778	32.6562	17.785	32.6635	24.4373	22.747	8.02279	10.1656	9.38698	14.7253	11.8508	3.37359	13.2102	4.31582	5.10514
MED27	MED27	MED27	46.1316	46.0851	53.8429	25.3189	17.8109	30.8754	28.3276	23.3106	21.509	0.902717	2.30635	1.72324	3.35881	20.2338	24.1141	17.3785	5.32837
MED7	MED7	MED7	10.2112	14.4432	12.1737	21.4597	9.33854	13.2066	18.7366	14.6913	2.56581	6.83198	9.44344	2.16082	4.29845	2.96085	0.706176	0.794053	1.28518
HOMER1	HOMER1	HOMER1	4.93783	5.38677	2.732	0.928891	0.690972	1.00673	0.419	1.56602	43.5113	3.0353	2.96112	18.9289	19.7771	3.77902	38.488	21.0054	39.3696
CHST3	CHST3	CHST3	10.0485	14.1488	0.865893	2.18901	4.29133	4.98228	31.2568	27.9384	10.2564	2.28628	2.5202	2.83696	3.42673	22.5481	4.89459	0.542095	1.26849
AKAP6	AKAP6	AKAP6	0	0	0	0	0	0	0	0	0.0642422	0	0.0394219	0	0	0	0.0403607	0.00524087	0.0068365
MED20	MED20	MED20	14.0808	11.5067	10.7923	41.4403	33.9128	28.707	61.8141	41.0227	2.88317	5.17131	4.24252	2.9695	1.70351	1.71852	3.9624	0.0617767	1.56228
PIGL	PIGL	PIGL	35.3792	21.7054	18.4431	4.73806	3.88864	3.04029	5.43605	4.62244	4.42247	1.23871	2.5557	0.799565	1.12732	4.42259	3.06225	0	0.168558
PMPCB	PMPCB	PMPCB	41.483	38.8168	30.8765	38.9769	19.2642	39.1012	37.9142	32.7815	9.756	10.1387	14.7304	7.76989	14.1726	5.24091	5.40519	6.58872	4.28827
EEF1E1	EEF1E1	EEF1E1	10.324	9.49696	8.15736	71.4174	34.3092	57.237	44.1993	30.1537	16.6928	109.49	61.0814	49.105	55.8242	40.2054	16.9922	20.1992	5.0099
BAG3	BAG3	BAG3	17.9614	25.0623	65.8356	38.0005	25.5636	30.5653	137.14	137.986	27.3175	12.5333	5.48137	290.973	185.605	7.09008	91.484	69.8511	44.2307
GTPBP1	GTPBP1	GTPBP1	42.6185	40.4255	31.3708	20.812	19.1468	21.2733	32.8642	24.6734	9.14994	1.00026	1.78739	3.59326	1.85162	9.16582	16.7892	19.5771	4.24943
CYTIP	CYTIP	CYTIP	0.178202	0.231613	0.397867	0	0	0	0	0	0	0	0.144471	0	0.520645	0	0	0	0
GDA	GDA	GDA	0	0	0	0.688479	0.133866	0.201923	0	0	0.00443829	0	0	0	0	0	0.177396	0.207852	0.0284105
TRAF4	TRAF4	TRAF4	7.84689	9.02807	23.4804	4.59413	5.53711	17.4617	16.322	34.5551	9.19764	3.52701	3.10059	4.79241	11.1313	3.55343	9.33329	4.41255	3.99179
ABCB7	ABCB7	ABCB7	17.4931	14.0019	4.13112	10.3369	2.40998	9.59723	4.94022	7.08225	5.80169	3.19019	5.24249	6.07311	4.90816	2.24672	2.04837	1.62247	3.35063
TGFBR1	TGFBR1	TGFBR1	9.11682	9.58773	4.34709	8.66522	4.10123	8.5198	12.7462	9.5386	2.21621	2.06567	3.31264	1.18888	1.91021	1.40019	1.80254	1.09353	0.724556
RHOH	RHOH	RHOH	0	0	0	0.411083	0.045071	0.0695603	0	0	0.0126715	0	0	0	0	0.48039	0.113317	0.026554	1.64631
ARR3	ARR3	ARR3	0	0	0	0	0	0	1.08118	0.733441	0.0106927	0	0	0	0	0	0.222571	0	0
BAG1	BAG1	BAG1	30.9934	33.369	25.2399	9.43241	3.29906	7.77708	12.0833	9.38739	8.216	18.6876	15.7837	22.9154	19.5773	4.01825	14.4671	11.8791	11.6211
BCL9	BCL9	BCL9	78.3124	48.7687	22.9713	10.3904	8.35723	17.5251	8.16745	9.68523	1.6095	3.36018	3.10526	0	1.00411	0.490429	2.74791	0.745668	0.875125
BCS1L	BCS1L	BCS1L	10.4105	8.04543	9.84524	13.1153	6.10614	8.74614	13.1539	9.40276	20.7726	5.64311	7.95673	2.95695	5.37526	23.0897	11.3542	0.392383	1.04106
BNIP2	BNIP2	BNIP2	6.57154	11.1226	5.71516	8.51645	5.59233	8.16037	6.2287	7.86515	7.97982	8.80566	8.42321	8.32599	20.0052	3.42211	11.6432	3.82253	1.79388
BNIP3L	BNIP3L	BNIP3L	94.8188	105.165	192.487	33.5316	17.0546	24.8162	23.5579	25.2579	21.134	22.3754	32.9262	24.9133	43.7945	44.5063	30.0054	19.4658	7.44093
BRAF	BRAF	BRAF	6.41783	7.9733	4.09721	2.97155	2.59499	3.99726	4.59234	8.61913	0.792969	0.61288	1.0104	1.51466	1.69102	0.173717	1.12098	4.67894	3.12619
BST1	BST1	BST1	0	0	0	3.00487	1.66789	17.0478	0.765035	1.80912	5.02478	4.16232	5.05873	1.10944	8.1533	1.6009	14.0224	4.33406	0.17515
OSGIN2	OSGIN2	OSGIN2	25.8638	30.5279	38.481	5.79302	2.04573	20.1873	4.74936	6.61229	10.286	12.1778	10.1307	7.44664	9.84612	0.553491	4.27349	1.29259	6.74278
C2H18ORF1	LDLRAD4	LDLRAD4	1.51748	2.49006	25.8187	0	0	0	0	0	0.559365	0.0675355	0.273109	0	0.0660591	0.00404617	0.461475	0.00448588	0.812891
PTTG1IP	PTTG1IP	PTTG1IP	85.9077	83.5763	97.0636	45.0477	16.839	27.3858	55.553	60.2802	203.194	59.8843	100.156	73.3021	129.971	223.743	157.624	117.523	50.9416
CCNG2	CCNG2	CCNG2	12.6534	12.8459	23.0022	52.5202	8.56958	30.7733	9.65041	14.3013	2.89609	6.08823	8.38295	9.05737	6.20854	0.378964	4.01592	1.83714	0.549687
LOC427134	UBE2R2	UBE2R2	58.7742	56.806	62.9755	0	0	0	0	0	28.9368	14.6383	13.8799	18.6572	18.7739	20.8274	26.8902	23.7289	14.1487
CEBPA	CEBPA	CEBPA	0.165175	0.244581	0.662892	1.92453	9.93616	9.01454	3.96639	14.4609	0.483191	0	0.125557	0	0	0.545345	3.23473	0.709876	0.101946
CLCN2	CLCN2	CLCN2	4.10995	2.4643	3.46917	0	0	0	0	0	7.48505	2.52919	1.97951	1.65294	1.74174	2.57238	8.31941	5.91769	3.46191
CCR6	CCR6	CCR6	0	0	0	0	0	0	0	0	0.15131	0	0.102181	0	0.0908927	0.0856474	0.0524153	0.0403073	0.702614
CNN2	CNN2	CNN2	11.059	4.87715	27.2015	13.6569	2.03875	4.22432	154.012	86.7516	46.2522	7.44372	42.4829	30.5094	67.0732	98.5851	24.6334	24.926	17.2677
COL12A1	COL12A1	COL12A1	2.56737	0.90653	6.86291	12.6581	0.258171	0.00911567	47.9938	74.8049	0.37542	0	0.061867	0	0.554309	0.0256624	0.862946	0.0073145	0.0729112
COPA	COPA	COPA	88.9657	96.9875	99.0385	71.8066	80.2975	82.5797	130.73	105.115	21.6698	9.84922	9.56182	21.7257	13.2406	16.1353	16.3215	16.9472	11.7844
COX11	COX11	COX11	19.536	21.7928	23.7201	16.2837	24.6895	14.1535	20.1405	16.6983	9.02309	5.69822	3.90482	4.02002	2.99646	10.5238	20.0727	0.419336	4.2748
CRABP1	CRABP1	CRABP1	0	0	0	0.794642	79.3557	0.0537567	0	0	12.5886	7.86097	6.98153	7.77617	3.59716	2.05994	5.60597	1.20623	1.4634
CREB1	CREB1	CREB1	6.92637	8.72971	7.81753	6.86998	5.77893	9.58147	5.5123	7.63493	3.41433	3.51223	4.74594	3.05007	3.71068	1.07864	1.75739	0.0715324	4.22173
NKX2-5	NKX2-5	NKX2-5	0	0	0	0	0	0	0	0	0.0699773	0	0	0	0	0.003845	2.28564	0	1.24797
CTBS	CTBS	CTBS	0	0	0	25.8296	50.8032	23.9376	47.7306	35.1028	1.16649	0.698152	1.47873	0.820543	1.60882	2.97642	0.558714	0.00616588	0.621954
DAG1	DAG1	DAG1	387.067	260.307	92.0966	135.167	121.298	83.1508	371.699	249.577	88.6914	31.8949	35.6506	10.5142	10.9104	59.8469	21.7649	20.03	26.2735
DAP	DAP	DAP	123.641	103.316	93.8536	66.3168	6.83162	15.902	66.223	41.0511	109.896	22.0091	23.4676	12.1313	26.3254	90.4812	54.4007	36.8103	10.8371
DBN1	DBN1	DBN1	24.7736	20.048	94.266	9.16706	0.148468	0.0998433	220.364	60.3654	22.361	7.09805	18.611	7.01559	13.2887	8.14322	13.2533	6.59934	2.87819
DDX6	DDX6	DDX6	34.3096	34.6498	25.8485	42.6613	47.2581	37.8366	27.7224	27.7077	2.90085	9.35654	13.5215	17.5922	15.065	0.795605	0.961763	1.07144	1.81221
DFFA	DFFA	DFFA	8.04701	10.1725	11.3032	14.9767	9.88608	11.1007	9.88067	8.41616	24.8287	4.73898	4.9507	2.57778	4.4991	13.0526	22.7112	7.09881	35.9072
DFFB	DFFB	DFFB	6.43152	5.90762	5.39573	9.02774	3.04503	5.95248	7.14398	7.86306	0.924564	0.607033	0.54774	0.776744	0.39325	0.537123	0.0493824	0.0594286	0.988204
DFNA5	DFNA5	DFNA5	0	0	0	18.5551	1.58504	6.65754	9.31356	4.36877	1.8851	0	0	0	0	1.3208	3.73729	1.4102	1.89409
2021-09-02	2021-09-02	2021-09-02	70.6588	67.1612	74.6209	8.8937	14.2917	8.98231	51.7974	44.997	0	0	0	0	0	0	0	0	0
TRDMT1	TRDMT1	TRDMT1	9.77482	7.78742	3.28855	32.3771	3.06785	27.9504	15.6736	18.5994	0.650708	0.721114	0.7016	0.319125	0.957964	0.124932	0.16849	0.425882	0.792112
DUSP1	DUSP1	DUSP1	18.2545	28.7351	86.2615	54.3983	374.987	19.2867	27.0968	77.0929	182.149	203.26	127.183	263.713	321.295	95.365	262.28	250.89	36.9141
DUSP5	DUSP5	DUSP5	0.539586	0.937917	9.27066	1.63612	0.775061	0.023307	5.42971	4.08907	23.3632	3.5037	2.39617	36.2025	21.4315	5.24137	75.0135	35.9208	8.69962
E4F1	E4F1	E4F1	11.3662	12.3744	21.6598	10.934	10.9083	14.1784	9.80034	7.88927	14.2673	2.98111	4.75237	4.25284	3.92046	31.599	16.6619	18.1786	0.830042
EFNB1	EFNB1	EFNB1	2.69722	4.05455	6.95836	9.15935	4.7045	9.04855	47.3798	12.8049	12.3159	15.9646	25.6398	12.8747	11.3878	5.28694	10.0813	5.75464	1.63784
ELF3	ELF3	ELF3	0.940774	0.987351	0.631474	1.98293	0.272283	0	0	0	0.101491	0	0.0221781	0	0	0.0462901	0.586679	0.0519908	0.136512
EPS8	EPS8	EPS8	0.179437	0.0834853	1.74414	47.139	5.70891	26.6283	38.5721	66.5424	32.9428	5.19358	17.165	56.4689	70.8855	4.75861	46.8457	23.6799	10.7413
ERBB2	ERBB2	ERBB2	11.422	12.3998	23.029	2.21048	0.568712	1.50008	10.9407	6.02214	3.34128	3.13114	4.76474	3.27279	0.809689	1.11237	1.83559	0.180548	11.7948
ERH	ERH	ERH	115.982	94.742	113.88	174.539	73.2697	123.082	150.647	77.8328	66.4883	942.934	586.389	410.243	445.613	13.8322	42.1681	21.8334	32.8207
ETFDH	ETFDH	ETFDH	19.1551	15.7523	13.0941	18.1138	22.0267	27.589	26.9982	24.3863	5.73011	4.35094	7.0818	10.6001	13.2677	4.18546	5.76675	0.0410309	8.4164
ETV5	ETV5	ETV5	0	0	0	12.2471	7.30273	5.81287	31.8984	15.2134	1.8721	0	0.965209	1.28845	0	1.99511	4.61019	2.99971	2.0827
ACSL3	ACSL3	ACSL3	13.1033	18.0062	7.34328	9.13111	37.2007	8.74703	24.7973	114.678	7.41376	10.633	6.51614	19.5663	10.3289	1.84581	9.69506	5.98375	12.2601
FARSA	FARSA	FARSA	40.1335	39.1838	37.6859	54.3548	39.7571	45.0942	78.3172	55.2785	32.7468	20.6807	22.4499	15.4238	18.8731	46.688	17.9138	37.2817	3.69522
FDFT1	FDFT1	FDFT1	99.6491	125.846	24.2737	224.489	398.649	235.768	226.322	69.0826	106.444	13.5343	15.7587	10.6187	27.2526	151.499	91.1032	39.4724	46.0481
FGF5	FGF5	FGF5	0	0	0	0	0	0	0	0	0.218203	0	0	0	0	0.0470807	1.72151	1.34665	1.38079
FGF10	FGF10	FGF10	0	0	0	0	0	0	0	0	0.126912	0.284221	1.12182	0	1.01582	0.0456012	0	0	0.0989958
GPC5	GPC5	GPC5	0	0	0	0.623195	9.22279	0.275377	0	0	2.62536	0.625057	1.27993	0.969671	0.939822	0	4.67413	2.0203	5.85395
FIGF	FIGF	FIGF	0	0	0	0.504259	0	0	2.38301	3.12591	0	0	0	0	0	0	0	0	0
NAALAD2	NAALAD2	NAALAD2	2.78962	1.62337	0.548029	1.56416	0.0294607	0.802506	0	0	0.248217	0.870821	0.592356	0.378032	0.512961	0.00311817	1.22496	0.49912	0.86305
FRG1	FRG1	FRG1	24.867	22.1601	16.7754	33.6735	9.7841	29.9574	18.8164	24.094	25.1772	20.3894	12.8942	28.4879	13.1123	12.3319	12.3212	10.4344	25.2092
FUT7	FUT7	FUT7	0.381279	0	0.617498	0.144445	0.0252853	0.00465533	0	0	0.0722442	0	0	0	0	0.0143895	0.0562839	0.158566	0.0373393
GALNT2	GALNT2	GALNT2	64.5687	68.2809	77.3337	10.592	16.6545	3.85585	7.73681	2.71925	12.839	2.76642	4.73617	5.78007	5.69687	46.7866	43.1697	20.8701	6.6151
GNG4	GNG4	GNG4	0	0	0	1.00677	0.0463433	0.017522	0	0	1.61616	0.152523	0.244238	0	0.311614	1.39433	3.0327	0.820064	1.28695
GOLGA2	GOLGA2	GOLGA2	75.7142	66.671	58.1184	46.0965	59.8564	47.0636	29.8236	38.5779	23.8826	6.05379	6.32816	6.79574	12.2322	9.91462	19.3251	15.5744	24.1417
GRB14	GRB14	GRB14	189.096	188.23	94.7047	63.1922	1.44318	30.709	15.8674	6.9035	37.7417	25.7051	69.6891	41.2265	58.4089	10.9424	4.70402	2.83125	9.36746
GTF2A2	GTF2A2	GTF2A2	53.4132	44.6334	26.8961	76.0039	34.8813	44.3995	63.7331	36.1278	20.4245	84.825	65.6168	84.5469	77.9359	27.5719	24.2262	47.4022	7.93782
HDGF	HDGF	HDGF	108.497	98.921	95.9779	195.836	74.3356	148.252	148.824	95.6419	51.1069	12.874	13.0212	18.2039	8.49533	40.9641	54.2818	34.9398	33.528
IDI1	IDI1	IDI1	71.7914	80.1276	33.7686	87.531	456.224	144.793	270.902	67.7179	71.9307	12.3334	9.20199	27.974	42.148	103.134	64.2273	16.9444	39.7031
ILK	ILK	ILK	78.4074	71.5859	106.136	76.7207	27.2591	47.6603	148.829	143.125	53.7422	23.7269	27.1809	15.4845	15.6317	88.4664	39.5428	24.8876	9.47049
KIF2A	KIF2A	KIF2A	13.1907	14.9052	16.0939	47.834	23.5727	82.8839	11.4905	22.7719	2.52164	2.57277	2.12039	2.6396	1.9475	1.07284	3.79468	0.0919367	1.87928
KIF11	KIF11	KIF11	12.8008	15.9906	0.350311	11.1271	2.63225	8.35513	4.46492	5.02559	3.92111	3.86561	1.79816	0.756695	0.426795	0.0229206	0.793727	0.0820416	2.57728
LLGL2	LLGL2	LLGL2	1.18907	2.03338	0.168037	7.72929	1.45005	4.91259	17.3543	18.185	3.61057	0.391272	0.762032	0	0.538478	1.08082	3.61277	2.48091	1.50482
MCM2	MCM2	MCM2	53.9824	55.8053	10.2295	35.4023	9.79364	26.0812	27.1612	17.7514	11.7254	9.6149	4.47896	6.17828	0.558289	0.58676	5.57997	0.548502	2.14305
MEOX1	MEOX1	MEOX1	0	0	0	0	0	0	0	0	0.0949735	0	0	0	0	0	0	0	0
MGST3	MGST3	MGST3	24.7865	19.2342	20.9994	350.18	95.8169	237.262	310.936	259.687	186.587	690.24	631.737	342.814	502.559	85.6328	115.118	145.509	30.7345
MMP2	MMP2	MMP2	10.5422	2.5833	21.2475	17.8335	0.234744	0	11.6019	3.60928	0.172229	0.136381	1.15605	0	3.02498	0.0102564	2.01298	3.31407	0.064512
NCAM2	NCAM2	NCAM2	0	0	0	6.85394	0.359371	16.4268	0	0	0	0	0	0	0	0	0	0	0
NDUFA1	NDUFA1	NDUFA1	73.3866	65.8328	58.565	178.374	95.3309	91.2443	134.119	68.5345	211.466	1005.62	862.305	680.042	350.604	303.857	168.616	150.676	162.121
NDUFA1	NDUFA1	LOC101904690	18.7933	13.8651	17.4432	178.374	95.3309	91.2443	134.119	68.5345	211.466	1005.62	862.305	680.042	350.604	303.857	168.616	150.676	162.121
NDUFB2	NDUFB2	NDUFB2	92.6404	82.5805	63.8608	179.653	165.053	123.925	172.741	90.0919	361.37	1067.67	723.979	440.259	287.819	1112.35	274.209	283.761	189.704
NDUFB4	NDUFB4	NDUFB4	88.195	79.5347	44.389	272.525	94.6737	225.071	230.541	100.153	144.532	182.813	146.42	93.3245	60.2768	298.924	99.1246	104.034	51.5967
NDUFB10	NDUFB10	NDUFB10	131.381	97.8285	105.959	167.771	153.087	153.127	128.983	123.28	277.284	320.182	253.655	125.799	139.902	701.774	179.197	243.356	34.3362
NDUFS3	NDUFS3	NDUFS3	107.712	99.9951	70.6332	77.6956	65.5537	63.3965	82.6472	58.1445	106.118	63.8679	52.6853	52.1177	44.8813	134.862	55.4511	4.99012	17.3464
PARK2	PARK2	PARK2	0	0	0	0.351177	2.29084	0.753026	1.9257	1.03982	1.80138	0	0	0	0	2.43731	4.01081	0.204262	0.618793
PCK2	PCK2	PCK2	5.69248	5.36192	2.12339	3.27789	11.059	12.6836	8.9674	10.2526	1.97515	0	0.540575	0.368214	0.740981	2.34775	0.954469	5.0711	0
PIGH	PIGH	PIGH	20.1092	18.7447	4.4016	26.1153	9.48991	28.2641	13.38	19.5184	14.2491	6.51643	7.19195	12.0642	16.6895	29.3314	7.80516	8.42992	11.6711
PIK3C2G	PIK3C2G	PIK3C2G	0	0	0	0.989766	0.0332133	0.417882	0	0	0	0	0	0	0	0	0	0	0
PKNOX1	PKNOX1	PKNOX1	5.86848	6.40955	5.72465	4.82073	3.36499	5.42759	3.52862	5.44938	4.31301	3.51059	2.63033	2.28919	11.6778	4.8037	3.98931	0.273153	1.80079
PKP2	PKP2	PKP2	2.00958	1.39452	5.42443	53.8319	2.97772	39.6176	23.318	49.8554	9.49995	12.0454	14.5528	16.4264	22.9133	10.9669	11.5609	2.30454	1.74413
RABGGTB	RABGGTB	RABGGTB	42.5727	38.656	16.8051	40.2343	5.88353	27.4668	12.6158	14.914	6.8142	30.3719	21.0429	43.2574	31.3666	6.33287	36.5452	26.5335	13.8358
SCN2B	SCN2B	SCN2B	0	0	0	0.645803	0.080966	0.357265	0	0	0.16048	0	0.0187536	0	0	0.0064485	0.414124	0.0545449	0.121582
SCO1	SCO1	SCO1	15.372	16.4372	13.5607	24.1512	22.9205	27.8362	43.2333	37.7054	6.39448	2.5322	1.98334	1.05159	0.970486	6.11006	3.87403	3.6958	2.28383
CCL20	CCL20	CCL20	0	0	0	0	0	0	0.364862	1.96681	10.0003	0	0	0	0	3.25128	0.159466	0	0.11713
TROVE2	TROVE2	TROVE2	6.97797	7.33461	4.93682	8.41373	1.58102	5.31885	3.65611	7.15179	18.5475	0	0	0	0	3.67538	19.3191	9.76678	17.477
TBCA	TBCA	TBCA	104.915	83.9137	65.261	25.2367	197.162	20.9219	43.8843	24.2804	225.276	448.602	293.612	273.109	194.391	205.388	138.108	122.105	155.679
TGM2	TGM2	TGM2	39.4749	43.1673	94.0377	53.7197	2.13762	0.168437	19.5378	6.10228	3.14439	0.374122	0.238247	0.423253	2.91358	3.35337	28.708	0.0426052	0.164971
TK2	TK2	TK2	17.9192	19.1351	20.2717	0	0	0	0	0	4.37887	1.94473	1.70984	0	1.34951	3.84997	1.71697	0.0167946	0.967712
TM4SF4	TM4SF4	TM4SF4	0	0	0	0	0	0	0	0	0.00822188	0	0	0	0	0.616542	0	0	0.0877203
TOP3A	TOP3A	TOP3A	20.9507	23.7722	17.2719	12.8657	5.67951	9.52566	7.13007	5.06168	1.36649	0.676485	0.58303	0	0.284631	1.69578	2.09353	0.00455925	0.336303
TRAF6	TRAF6	TRAF6	8.005	9.6448	9.75073	8.89469	3.13755	4.09156	4.89493	6.21938	1.13364	0.571904	0.850315	0.198649	0.769223	0.540539	0.909593	0.160483	0.582925
TSN	TSN	TSN	26.3269	27.7422	24.236	46.2928	83.044	50.823	89.9394	63.377	9.0446	20.3219	16.3583	8.81528	12.1241	4.66593	8.78066	7.67889	5.9816
VIPR1	VIPR1	VIPR1	0	0	0	0.260034	152.754	0.185903	0.768699	4.9297	0.0235714	0	0.0218439	0	0	0.00406456	0.158525	0	0
XPC	XPC	XPC	35.1689	41.6109	42.2832	9.46072	4.91164	12.3462	3.26244	6.97659	4.60498	4.09295	4.82576	1.2727	2.74376	8.93842	4.18843	3.70319	0.545032
FANCG	FANCG	FANCG	17.5001	21.1291	11.6396	0	0.178346	0.856832	0.696722	0	2.27439	2.30741	2.97542	0.630766	1.62943	0.281637	0.674862	2.5381	3.09594
DAP3	DAP3	DAP3	12.4201	11.7558	10.0316	50.3012	30.0094	45.2876	47.4867	42.8288	18.6683	18.8859	15.3865	8.78097	20.9883	15.4169	11.3875	2.66619	5.19635
RAB7A	RAB7A	RAB7A	79.2579	83.5187	116.782	174.289	130.893	82.8965	223.192	239.01	66.1864	48.2523	49.0529	129.775	116.587	67.7487	178.73	41.1533	38.2201
CDK2AP1	CDK2AP1	CDK2AP1	53.5396	34.3751	73.523	70.6853	9.32629	73.3559	54.3582	45.2906	32.0884	17.7	16.8303	8.72424	2.87783	35.6652	19.8364	8.12348	27.6656
C1H21ORF33	C21orf33	C1H21orf33	0	0	0	36.4856	17.886	42.322	33.9123	26.8948	29.6707	0	0	0	0	39.2456	28.5561	13.8869	9.40676
C1H21ORF33	LOC102724023	C1H21orf33	0	0	0	36.4856	17.886	42.322	33.9123	26.8948	0	0	0	0	0	0	0	0	0
USP9X	USP9X	USP9X	24.6858	32.4309	27.8577	31.0063	4.54489	18.9282	16.2159	24.3485	10.744	3.30308	4.5365	6.44243	8.66004	4.21279	9.01458	3.80722	8.01318
KDM5A	KDM5A	KDM5A	16.2769	20.2476	38.8112	24.5256	6.89004	18.4732	15.6468	13.2543	18.979	4.66429	7.94967	16.2659	19.945	4.33907	8.56086	2.93914	24.0443
AXIN2	AXIN2	AXIN2	0.872991	0.746383	1.50688	7.0901	5.33272	9.19983	3.00777	4.52749	3.0369	0.877594	0.65736	0	0.868298	0.655069	9.77516	5.55929	0.222495
BAP1	BAP1	BAP1	43.6352	46.0466	56.0586	26.2261	18.543	25.3105	42.8257	31.4798	13.7721	2.7241	7.20525	1.42301	4.92421	20.6286	21.9096	4.8634	3.92453
SDPR	SDPR	SDPR	0	0	0	21.0474	243.565	7.64038	47.9657	160.243	0.0600724	0	0	0	0	0.216334	1.27021	0.00586262	0.0422612
RASAL1	RASAL1	RASAL1	0.225527	2.6575	34.2146	0	0	0	0	0	0.0425695	0	0	0	0	0.0692368	0.00808373	0.00505475	0.903438
MMP23B	MMP23B	MMP23B	0	0	0	3.76219	0.547003	0.645932	2.62402	8.12151	0.00422021	0.387429	1.78259	2.08937	2.10323	4.44444e-06	0.123367	3.2921	1.66667e-06
DDX3X	DDX3X	DDX3X	53.6282	56.9266	120.982	189.354	127.103	176.585	146.003	165.874	34.2375	13.3902	16.635	21.2401	28.3979	4.18269	62.0974	52.2763	21.6299
CDC23	CDC23	CDC23	6.38632	6.65082	3.17135	36.6122	11.5366	20.7193	21.2869	17.28	4.02968	12.4323	7.7021	14.81	3.82432	2.21312	5.45449	0.031691	2.20241
HERC2	HERC2	HERC2	11.9509	14.3418	12.6384	17.448	3.68555	8.08816	7.20971	9.79293	6.46819	2.32324	2.11303	2.58809	1.63189	10.8771	5.37628	3.34767	6.60514
LOC417293	CLIC3	CLIC3	18.7108	14.1667	12.6068	3.84209	0.500606	0.0983663	7.73294	4.79255	0.506993	0.85279	0.454449	3.55276	0.248508	1.32085	0.0501276	0.0727263	0
MAP3K6	MAP3K6	MAP3K6	0.613474	0.824607	6.31426	0.253485	0	0.00896167	0.843814	0.589542	0.8319	0.0780421	0.242827	0	0.0745595	4.71236	3.08344	6.86077	0.715253
ASH2L	ASH2L	ASH2L	26.8493	27.5075	15.9438	37.0849	746.673	61.8009	46.3243	56.7036	12.6389	14.6368	13.7766	8.11998	5.55676	6.64906	3.8286	0.604881	3.73379
RGN	RGN	RGN	21.5001	97.1696	97.7961	5.6959	3.1198	3.31303	7.51678	4.70385	6.66256	15.1553	16.2185	6.69795	10.4002	0.63827	5.47577	9.19143	2.28074
LOC100857937	MTMR4	MTMR4	10.083	10.8195	19.5226	0	0	0	0	0	1.28308	3.33761	2.58561	0.820187	0.971629	0.653014	0.328799	1.3409	0.885849
MTMR4	MTMR4	MTMR4	10.083	10.8195	19.5226	16.0522	4.40549	12.4817	18.1231	14.0799	1.28308	3.33761	2.58561	0.820187	0.971629	0.653014	0.328799	1.3409	0.885849
NMI	NMI	NMI	11.4484	17.4772	27.4986	81.4168	9.75512	34.7537	55.0171	151.833	4.20935	18.7001	19.4664	16.0067	13.737	4.9422	2.57673	0.0141136	1.00435
ATP6V0D1	ATP6V0D1	ATP6V0D1	96.5717	98.4808	151.973	49.344	89.1928	68.0605	62.7441	96.6325	29.8624	20.1469	20.4323	16.9254	29.2968	50.3528	38.7422	64.1643	2.55928
PRPF4	PRPF4	PRPF4	20.2684	21.0809	17.4271	21.4197	15.82	19.1975	30.9452	22.6421	8.33411	6.6656	5.58788	2.64388	6.67843	4.57268	10.3039	17.8267	2.64609
PRPF3	PRPF3	PRPF3	26.6338	31.8729	25.9886	23.1256	21.185	21.2509	25.6918	24.2652	9.17867	2.41624	2.95564	2.6519	2.006	3.29726	13.4336	1.71809	5.77714
RABEP1	RABEP1	RABEP1	23.5756	22.2999	19.7057	11.5996	5.20646	11.2232	6.78784	12.6192	4.92767	5.61551	6.27712	9.12729	8.61969	1.89656	6.3653	1.34257	24.2794
RRP9	RRP9	RRP9	7.19936	4.71152	3.35831	48.7363	20.4014	31.6433	82.2091	50.5625	7.91481	12.6017	13.8175	10.9049	14.339	7.6296	12.5416	8.40223	3.74359
NEMF	NEMF	NEMF	10.1298	13.446	10.0483	18.1521	12.6086	14.3883	12.1713	19.6262	19.0679	7.61282	8.94083	4.02602	7.91656	1.98013	7.32314	8.19885	21.271
COX7A2L	COX7A2L	COX7A2L	95.6773	63.2925	65.2973	74.1229	45.7871	64.0377	68.954	41.5872	49.8438	61.9293	62.5405	53.8734	70.6685	27.6902	69.391	10.7215	6.25591
LPAR2	LPAR2	LPAR2	0.86987	0.836856	0.751145	62.1614	94.2872	63.2914	75.0251	48.0251	3.61001	0.722306	4.3259	0	1.21115	0.0749551	10.2463	0.0138944	0.0520248
BUB3	BUB3	BUB3	70.7587	74.7135	61.0433	119.876	63.5894	80.0273	118.57	78.7769	25.799	14.4238	11.3753	9.86817	7.01655	15.344	20.5328	5.27352	10.3016
SLC24A1	SLC24A1	SLC24A1	0.040905	0.101346	1.03379	0	0	0	0	0	1.66192	0.103967	0.407134	0	0.115625	0.119847	0.716909	0.129744	1.0063
DDX50	DDX21	DDX21	26.2346	20.4075	13.1397	15.9751	13.9923	19.2958	57.7597	44.2631	36.0189	25.0517	12.2452	43.1653	29.0212	8.13335	66.8679	48.4055	29.5106
ETF1	ETF1	ETF1	37.8038	36.5444	31.2853	32.5073	117.646	41.3886	58.4001	56.9422	61.5436	21.02	9.94893	70.8446	60.5049	19.4059	84.8439	31.5604	41.8631
SLC33A1	SLC33A1	SLC33A1	13.332	15.9709	12.0914	14.4838	42.5526	20.1842	22.4053	18.589	2.08271	1.28152	1.93877	1.77408	1.82799	1.13937	0.780151	0.675642	0.73552
LRAT	LRAT	LRAT	0	0	0	0	0	0	0	0	184.977	32.3583	24.0399	51.6022	126.356	34.0089	107.652	94.1352	74.6173
DLG5	DLG5	DLG5	33.4787	44.7713	48.166	6.22513	1.40627	8.93731	1.31149	2.83663	8.34	1.97516	2.37629	1.18007	1.39379	6.42878	5.38319	0.837218	3.63736
CCPG1	CCPG1	CCPG1	31.9805	34.8786	16.6407	50.1571	11.8721	22.1276	22.8865	57.7223	1.00183	2.17773	3.53138	0.35771	3.56165	0.505056	2.58371	0.320439	0.90606
CRLF1	CRLF1	CRLF1	0	0	0	0.496931	0.0237773	0.0485217	1.96539	0.422485	0	0	0	0	0	0.227271	0.0262719	0	0
ITGB1BP1	ITGB1BP1	ITGB1BP1	61.7285	57.8098	24.0276	27.9271	8.07363	16.6605	10.4191	9.60328	21.4785	11.5365	11.0158	7.79489	8.06551	40.3094	9.73166	0.541564	13.9657
COPB2	COPB2	COPB2	75.1013	79.1714	71.1115	76.3862	56.1852	112.659	121.18	99.9391	16.6913	7.92526	8.29904	12.5332	10.2355	8.04469	24.0057	11.3371	3.87087
GPR37L1	GPR37L1	GPR37L1	0.992323	0.750521	0.997342	0.249305	0.20474	0.009841	0	0	0.326577	0	0	0	0.0471539	0.148432	0.00624093	0.00856613	0.735453
B4GALT6	B4GALT6	B4GALT6	15.8186	9.94751	1.34021	4.18824	0.74366	4.31937	28.2285	21.4689	0.0835597	0.31439	0.683463	0.956185	0.213694	0.0063965	1.33333	0.552772	1.20935
B4GALT5	B4GALT5	B4GALT5	23.6956	22.7641	16.206	6.66981	7.97411	10.46	13.9437	14.2056	21.3603	10.673	10.5065	6.64171	14.1843	18.4904	32.374	15.6216	23.9489
VAMP3	VAMP3	VAMP3	52.8172	43.4033	50.8359	180.561	143.648	114.999	166.976	112.196	25.3882	19.5574	16.9893	10.6286	14.3724	33.3401	22.4538	20.1837	7.4463
SNAP29	SNAP29	SNAP29	17.476	22.4428	33.3214	9.21352	3.08415	7.0654	6.30471	10.2064	8.62777	8.78879	8.44499	2.55742	5.69511	10.4395	3.5723	0.975645	5.79439
TXNL1	TXNL1	TXNL1	65.9132	54.3943	36.7573	30.9959	32.3502	31.7389	48.6895	28.9172	87.9399	20.2747	20.3079	31.3971	43.3123	39.5971	87.1224	124.085	42.521
SLIT2	SLIT2	SLIT2	0.430574	0.166609	0.744428	1.81869	0.0720067	0.140009	0	0	0.742907	0.289912	0.162314	0	0.493999	0.513746	0.522477	0.00864763	0.321417
UBE4A	UBE4A	UBE4A	20.5264	21.4665	13.7185	22.924	24.1078	19.4383	32.433	31.1158	3.02836	4.20482	5.84869	1.61787	4.0038	1.62359	1.9179	0.916608	1.74564
ITGBL1	ITGBL1	ITGBL1	2.28387	0.458224	2.69409	0.00647733	0	0	0	0	0.042672	0	0	0	0	0.0214523	0.334058	0.196934	0.0411317
PPIG	PPIG	PPIG	14.6856	15.9098	11.6805	58.776	8.43865	45.8667	13.5618	40.4557	69.0288	26.655	20.0979	20.5361	20.2423	9.29629	34.6122	25.064	127.819
LONP1	LONP1	LONP1	86.9519	115.857	136.568	35.4131	36.3541	73.3661	49.1486	47.6643	90.9439	13.1214	6.97484	6.33257	8.90551	188.175	52.4528	61.9136	13.0935
RAB33A	RAB33A	LOC784703	0	0	0	3.31044	5.7065	2.16748	3.8866	2.61358	2.94559	0	5.15835	0	22.4445	19.9976	5.45055	0.0244658	0
ADIPOQ	ADIPOQ	ADIPOQ	0	0	0	11.0871	0.0746993	0.0265237	0	0	0	0	0	0	0	0	0	0	0
ZFYVE9	ZFYVE9	ZFYVE9	4.27649	4.79001	4.31473	16.4299	55.4707	52.5838	6.21267	14.0812	0.404833	2.41757	1.74537	1.86197	2.37308	0.129862	0.850055	0.0394344	0.408273
LPXN	LPXN	LPXN	0	0	0	1.23113	0.343834	1.50478	0.957807	1.25594	2.5329	0.653623	1.66347	0.401306	0.607643	2.23354	4.18439	0.147837	0.138386
PEX16	PEX16	PEX16	27.0358	22.1878	21.071	35.9921	21.7341	42.0069	28.3061	24.9659	6.73858	5.74422	12.8104	9.88881	6.5076	29.554	5.08516	6.11944	0.268523
SNRNP40	SNRNP40	SNRNP40	56.768	57	42.4674	37.3221	16.5768	26.0574	40.0855	25.6705	11.7896	59.5393	40.2924	35.2242	28.5255	5.90958	12.8685	1.47691	0.428325
FAM189A2	FAM189A2	FAM189A2	16.461	5.40163	0.424794	156.88	1498.76	907.385	48.4661	138.459	1.34198	0.209811	0.287456	0	0.128614	0.539374	3.24763	1.3446	1.56974
DDX23	DDX23	DDX23	31.052	38.2618	47.6314	40.1782	51.0047	44.5235	69.5188	51.2858	16.009	6.44604	5.73905	0.856887	5.08964	15.7837	19.5179	8.72832	5.31099
CYP7B1	CYP7B1	CYP7B1	0	0	0	1.43647	12.5303	1.30811	2.19051	10.5148	0	0	0.0286466	0.129717	0.0422229	0	0	0	0
HAND1	HAND1	HAND1	0	0	0	0	0	0	0	0	0.137472	0	0	0	0	0	0.0901887	0	0
CDYL	CDYL	CDYL	10.4204	13.0206	15.1071	17.8682	6.15623	23.492	6.91854	21.7441	13.0539	4.25005	2.37709	3.86867	3.32957	6.45128	5.12791	2.35783	3.236
ECEL1	ECEL1	ECEL1	0	0	0	0	0	0	0	0	0.0999682	0	0.278298	0	0	27.5094	1.24077	1.15691	0.215187
MED23	MED23	MED23	6.46496	9.97239	6.28205	0	0	0	0	0	1.71374	4.05388	4.66313	2.12627	2.57265	0.255738	2.55426	0.223515	0.413473
AGTR1	AGTR1	AGTR1	0.191787	0.282361	2.99998	0	0	0	0	0	0	0.308935	0.0890801	0.916652	0.12285	0	0	0	0
EIF2AK3	EIF2AK3	EIF2AK3	15.518	19.0924	7.99106	7.4478	16.3084	12.0778	12.3945	11.9974	1.16873	1.80612	1.22368	3.7361	1.94682	0.828188	4.35535	2.38317	2.0894
HOMER2	HOMER2	HOMER2	7.13983	3.66776	4.52	4.83608	0.060538	0.2529	2.06447	0.948454	3.22399	0.526595	1.43473	1.18695	0.89084	2.74725	7.32347	2.20017	0.560322
ARHGEF6	ARHGEF6	ARHGEF6	18.6215	20.6299	24.3995	4.43213	1.83034	1.32725	2.25864	3.26544	21.585	15.9824	20.6449	7.76849	15.9932	1.72449	1.07941	0.0191788	2.90417
PCYT1B	PCYT1B	PCYT1B	1.23444	0.984126	3.65582	0.0509657	0.355652	0.307701	1.07535	0.519113	1.51338	1.04028	1.41998	0	1.191	2.29072	1.27432	2.24616	2.7297
ATG5	ATG5	ATG5	4.33771	5.34535	2.85474	15.2087	3.30276	14.3589	11.1817	10.4519	4.97884	10.7115	7.36324	11.3085	13.7489	3.84932	5.33322	0.389022	1.08197
PIGB	PIGB	PIGB	3.28005	6.40369	0.093668	13.9036	0.998494	5.41818	8.50723	5.03938	0.787934	4.92619	2.44495	1.0294	2.75188	0.923764	0.331659	0.0110815	0
CLTC	CLTC	CLTC	57.4472	79.3235	87.9506	140.384	23.6606	132.468	122.237	87.7966	11.137	10.7463	9.36586	4.44934	9.45517	5.8823	9.87596	2.79379	5.39849
FXR1	FXR1	FXR1	44.691	38.6786	17.5781	34.6156	14.109	27.817	35.0898	36.0779	8.15337	12.3511	10.6179	33.793	24.4201	2.49039	3.89871	5.95666	6.02446
GAL3ST1	GAL3ST1	GAL3ST1	0	0	0	0	0	0	0	0	1.54124	0	0	0	0	0.887578	8.4652	0.281209	1.68972
TBPL1	TBPL1	TBPL1	2.55309	3.10514	3.76165	24.321	41.4173	42.6234	27.8195	24.2583	11.6105	10.5876	8.15948	11.1153	8.51585	9.72716	9.63267	3.00217	3.34573
TMEM59	TMEM59	TMEM59	89.3113	75.6053	67.3811	244.475	169.01	217.886	131.41	110.02	11.5325	17.489	34.5136	20.7778	33.6258	49.5655	32.0138	29.0081	3.80025
BAG5	BAG5	BAG5	2.87731	3.1894	4.84295	4.50817	2.71879	4.18958	2.17772	2.96942	3.81497	5.95331	3.64637	2.57302	1.74615	1.33509	6.02603	4.1879	3.3263
POLR1C	POLR1C	POLR1C	15.4865	16.1551	12.3375	33.9013	17.8049	26.0156	33.827	30.5076	29.5601	5.43132	6.96937	6.16022	8.14585	13.525	43.5269	6.86563	7.6059
PTGES	PTGES	PTGES	0.647638	0.822721	201.582	2.98964	0.254254	1.62023	0.879267	6.78248	18.8415	4.08114	2.91942	0	2.97851	211.087	6.69203	9.80438	2.79202
IGDCC3	IGDCC3	IGDCC3	0	0	0	0	0	0	0	0	0.280853	0	0	0	0	0.0287348	0.398813	0.309758	0.193791
APBA3	APBA3	APBA3	19.5809	21.9316	43.0198	14.2087	11.0385	14.2897	9.8839	9.82003	11.3342	4.53956	3.54229	3.24625	2.86955	43.511	4.87564	0	0.310089
CXCL14	CXCL14	CXCL14	3.20378	0.108881	0.392914	2.53125	0	0	0	0	0.068309	0	0	0	0	7.60604	1.84659	0.0620275	0.30088
ATP5J2	ATP5J2	ATP5J2	0	0	0	156.102	155.203	127.483	202.788	95.9297	176.433	0	0	0	0	511.289	102.302	32.958	79.1163
SEC22B	SEC22B	LOC614775	0	0	0	53.783	48.5005	47.5509	67.6404	54.8726	6.04868	7.90269	7.0466	8.39838	4.72023	4.04516	5.25985	3.35723	4.17606
H2AFY	H2AFY	H2AFY	66.3236	69.3445	66.1098	19.1612	10.3505	17.8463	18.7739	18.9303	79.3479	0	0	0	0	33.2421	38.9754	13.3351	44.8414
NLRP3	NLRP3	NLRP3	0	0	0	5.59368	11.4519	4.51646	3.73705	4.34494	1.531	0	0.192225	0	0.177453	0.00316961	0.158414	0.0996357	0.082795
VPS26B	VPS26B	VPS26B	38.237	38.1226	50.1277	23.1867	19.5083	19.1682	29.7967	23.5038	13.8735	3.23192	6.12968	0.454948	4.97201	8.87141	4.58434	16.1371	2.04441
CLOCK	CLOCK	CLOCK	3.05986	3.76743	2.80713	1.94121	0.94003	3.06189	0.875152	2.98148	1.81238	1.70995	1.51593	1.06849	1.41752	0.595205	1.58743	1.09657	1.87399
BRE	BRE	BRE	0	0	0	25.9204	9.30159	21.0149	24.6134	16.5328	17.1242	0	0	0	0	84.2852	19.2847	30.3719	6.28318
PRDX6	PRDX6	PRDX6	53.4224	41.6438	58.6535	182.676	103.361	115.876	331.971	179.717	133.747	188.782	153.574	167.735	186.48	286.479	155.087	57.818	54.5852
PITPNM1	PITPNM1	PITPNM1	0.805981	1.20625	2.80246	5.77074	21.2882	5.2768	14.1361	21.5729	8.87753	0.256223	1.03413	0.430432	2.87791	17.4524	14.6085	3.73729	0.370883
RAB36	RAB36	RAB36	1.90182	4.04899	6.12532	0	0	0	1.12483	0.798735	3.08536	0.0803603	0.287479	0	0	2.24197	0.776714	0.0412536	0.893606
SEC24C	SEC24C	SEC24C	52.6525	56.3012	58.7064	27.1905	48.8395	30.938	50.4512	50.1561	7.04769	2.49929	3.56209	4.69008	2.61101	11.0608	6.42729	2.27818	3.76586
C9H21ORF2	C21orf2	C1H21orf2	7.90752	10.2676	11.6775	60.9167	21.5113	108.473	42.2802	37.1584	19.9438	0	0	0	0	12.1542	7.46723	15.1475	2.8624
CAPZB	CAPZB	CAPZB	97.936	85.589	129.02	119.927	88.3352	94.3285	178.012	142.634	64.3088	51.5513	65.6856	43.8633	60.6849	40.8415	47.4316	55.005	23.1756
CDK5	CDK5	CDK5	35.4973	21.6913	44.8724	105.219	64.4234	80.674	86.6846	77.8541	26.1025	22.744	21.0458	9.86022	12.877	9.70534	5.73097	11.0558	1.492
CTNS	CTNS	CTNS	4.00884	3.73228	2.89614	8.33239	7.81865	9.02508	8.04922	8.38033	2.47806	1.69655	1.18258	0	0.554284	7.30829	3.30029	0.132864	1.07924
DAPK1	DAPK1	DAPK1	11.6352	5.83614	4.10505	1.60891	0.189188	0.540911	5.98303	3.82509	3.36193	3.05442	5.09354	7.46571	3.07628	1.03395	3.88874	0.0526706	1.49066
DDX1	DDX1	DDX1	54.8108	54.1289	38.8346	57.0324	26.8197	55.5808	91.9986	78.8556	19.4684	33.7892	30.5368	18.4628	23.3864	11.6672	11.4822	1.5178	5.34256
DHX8	DHX8	DHX8	19.3207	18.2735	36.581	8.49164	11.903	10.7475	13.0235	12.9872	3.57115	1.28819	1.83232	1.01591	1.09866	2.93253	6.0778	3.6118	1.73688
DNASE1L3	DNASE1L3	DNASE1L3	0	0	0	1.45906	49.3259	2.03413	0.336189	1.12777	0.198764	0	0.312437	0.966274	0	0	0	0	0.0323803
EPYC	EPYC	EPYC	0	0	0	0	0	0	0	0	0	0	0	0	0	2.62415	0	0	0.0196463
ETV1	ETV1	ETV1	0	0	0	0.435833	0.110999	1.31522	5.73187	3.34222	0	0	0.0865472	0	0.0770421	0	0	0	0
MTOR	MTOR	MTOR	21.0662	20.8523	19.2982	5.93392	7.87001	6.99672	11.8437	12.3353	2.22935	0.57927	0.98681	0.295099	0.616234	1.9403	1.67625	0.262413	0.373675
NR5A1	NR5A1	NR5A1	155.235	167.406	95.899	39.5356	126.758	265.605	50.3564	64.4367	2.51971	11.1076	7.23566	3.85744	2.52082	4.76791	1.01439	0	2.37238
GDF10	GDF10	GDF10	0	0	0	0.230086	0.0137293	0.0308047	0	0	0	0	0	0	0	0	0	0	0
GUCY2C	GUCY2C	GUCY2C	2.25857	1.01502	0	0	0	0	0.195961	1.88819	0	0	0	0	0	0	0	0	0
HMGN1	HMGN1	HMGN1	128.54	109.971	100.226	95.8121	27.2211	50.9996	36.3189	35.1047	73.3545	131.566	126.553	80.7671	91.0833	30.6521	42.0476	27.2279	99.9312
IDE	IDE	IDE	10.1065	12.9036	9.68908	12.8567	33.2829	19.1429	9.75228	14.1318	1.58886	1.87126	1.66962	1.04797	0.556527	0.470523	1.4531	0.0853901	0.660481
KCNJ8	KCNJ8	KCNJ8	1.12027	0.304657	1.03842	6.00184	21.0444	11.6065	11.1343	38.6152	0.643867	1.34409	0.610952	5.15858	2.08206	1.06384	6.29867	6.5037	1.46752
ATXN3	ATXN3	ATXN3	4.71774	2.53774	1.69349	22.5685	6.01663	23.9999	13.3841	22.9005	2.08726	4.49268	5.43599	2.29206	4.25659	1.50293	0.698751	0.077022	2.42771
MMP9	MMP9	MMP9	0	0	0	59.2044	2.00634	0.289199	1021.17	66.3456	2.33342	0	0.411935	0	0.179702	0.0247811	0.383808	0	0.224077
NDUFA5	NDUFA5	NDUFA5	61.1948	40.2533	19.1294	53.2327	47.264	43.3225	43.4179	24.6812	2.2605	19.9276	19.7194	17.9492	16.9577	1.16367	3.10088	2.5402	4.07279
NDUFA9	NDUFA9	NDUFA9	54.1136	47.3554	46.726	0	0	0	0	0	34.3253	8.34873	6.98758	4.73281	7.21645	26.4869	22.7208	3.81103	5.33378
NDUFB8	NDUFB8	NDUFB8	135.25	98.9378	106.501	0	0	0	0	0	334.977	423.598	310.977	199.567	204.649	697.166	236.172	217.151	76.0707
NDUFB9	NDUFB9	NDUFB9	115.331	90.5362	85.7213	119.152	107.131	112.96	191.311	111.076	410.783	890.42	445.113	316.33	299.143	379.702	314.796	354.656	121.007
NDUFS1	NDUFS1	NDUFS1	34.5851	33.1642	20.6509	84.0549	87.2864	106.81	77.7792	79.5855	8.50858	1.53433	1.28612	1.06284	1.23448	5.96816	6.99875	0.198451	1.73131
NHP2L1	NHP2L1	NHP2L1	0	0	0	0	0	0	0	0	124.103	0	0	0	0	285.78	118.216	107.438	26.2692
NRF1	NRF1	NRF1	9.36107	9.35232	8.89189	7.65735	3.9787	4.93402	4.43514	3.45312	1.53778	1.29211	1.15922	1.29494	1.11203	1.39366	2.25645	0.106274	0.650046
ROR1	ROR1	ROR1	0.477103	0.331427	6.6487	1.52685	1.05356	0.377095	0.614488	1.49375	0.539633	0	0.155554	0	0.13411	2.08013	2.86963	0.0273076	1.72465
NUCB2	NUCB2	NUCB2	8.68727	12.2218	20.0083	49.3389	49.7438	102.384	35.1881	42.1675	37.5861	18.6379	17.1039	11.0054	14.216	5.16444	10.9208	4.82579	18.8042
OMD	OMD	OMD	0.456911	0.265126	0.34041	0	0	0	0	0	0.0184433	0	0.085822	0	1.3408	0.00385983	0.218321	0	0.010205
PCYT1A	PCYT1A	PCYT1A	10.0793	9.62939	22.9173	7.95385	7.76618	9.01091	6.51027	8.21575	2.36232	3.37077	2.10417	2.64703	2.4807	6.25804	1.00594	0.0260724	1.47535
PDCD1	PDCD1	PDCD1	0.543416	0.230234	0.779065	0.868942	0.033081	0	0	0	0.00309004	0	0	0	0	0.0166719	0.278158	0.0231515	0.0213992
PDE1C	PDE1C	PDE1C	0	0	0	0.286781	0.048649	0.0439493	0	0	0	0	0.0406314	0	0.0888307	0	0	0	0
ENPP3	ENPP3	ENPP3	0	0	0	0.62829	0.0123943	0	0	0	0.00194692	0	0	0	0	0.194987	0	0	0
PGGT1B	PGGT1B	PGGT1B	9.86787	10.0169	7.70658	11.0279	12.225	11.4006	7.61065	10.4444	1.11163	1.81479	2.27277	1.724	1.15522	0.342887	0.24844	0.0158374	0.619695
PIK3CD	PIK3CD	PIK3CD	0	0	0	1.69484	0.602511	2.41183	1.82891	2.55684	1.01686	0.640444	0.404235	0	0.831843	0.796475	1.40243	1.2757	0.896644
PIK3R2	PIK3R2	PIK3R2	19.4977	20.9813	26.3077	18.8203	19.8175	16.0746	48.4725	38.8205	7.14447	1.6406	1.27179	0.762692	1.33174	10.9972	2.97251	0.124474	0.652783
PITX3	PITX3	PITX3	0	0	0	0.283028	0.859692	0.316445	0	0	0	0	0	0	0.783547	0	0	0	0
PLK1	PLK1	PLK1	52.9827	51.3695	12.0063	37.8331	24.2487	35.9049	37.486	18.633	34.0941	11.1779	4.41904	0	0.440632	0.265363	5.76298	1.41528	2.27551
EXOSC9	EXOSC9	EXOSC9	19.5087	19.9431	12.8717	63.3479	12.697	35.1535	32.1579	31.1824	27.6926	12.4886	10.2029	6.96363	18.5527	4.88746	19.667	1.44666	22.5051
LOC101750363	PRF1	PRF1	0.710385	0.885524	0.457788	0	0	0	0	0	0.0761852	0	0.33617	0	0	0.00408156	0.16604	0.0191587	0.0946032
RELN	RELN	RELN	0	0	0	1.03782	28.8661	1.40947	8.61734	13.139	0.00399925	0	0	0	0	0.0023815	0.12993	0.20134	0.00743017
QARS	QARS	QARS	94.2032	79.1855	77.6373	52.8677	74.8369	47.5208	118.366	91.3226	75.101	0	0	0	0	56.1511	56.6956	34.2023	25.0516
RAPSN	RAPSN	RAPSN	10.9303	10.4456	13.9058	0	0	0	0	0	0	0	0	0	0	0	0	0	0
RBBP5	RBBP5	RBBP5	18.2533	20.2628	18.0051	33.3249	19.9587	29.7281	21.7894	28.3316	13.1649	8.31914	5.70974	16.2832	5.27431	6.25481	5.88495	11.1969	15.6441
SFPQ	SFPQ	SFPQ	62.8886	73.9215	57.1906	55.2279	16.1435	50.0957	59.4557	56.6708	79.6431	46.4659	45.4082	76.8915	121.211	7.96433	81.837	64.6731	42.8533
CNTN2	CNTN2	CNTN2	0.0794284	0.0991167	0.604121	0	0	0	0	0	0.0820068	0	0.0254448	0	0	0	0.00339267	0	0.0701373
ZNF142	ZNF142	ZNF142	15.8563	15.4208	14.3904	4.98293	3.76642	5.7681	7.36765	5.53502	4.2329	0.158273	0.297572	0.152582	0.248261	3.11129	5.69194	2.30914	2.30674
PLA2G7	PLA2G7	PLA2G7	4.12704	1.7633	0.457537	21.6867	38.7436	18.0349	51.379	53.4873	0.515361	0	0.0859997	0	0	9.17778e-05	0	0	0.148828
SSPN	SSPN	SSPN	66.4094	46.3473	24.4685	2.01874	0.156762	0.11123	0	0	0.736248	1.64102	3.20682	0.369198	2.86509	0.720344	0.938537	0.894922	0.397664
AKAP17A	AKAP17A	AKAP17A	23.6204	24.5868	25.8319	24.3478	3.63223	19.8198	5.81867	9.61432	7.27374	9.48074	13.0565	19.2815	18.8558	3.61071	9.99492	11.7134	5.51545
PLA2G4B	PLA2G4B	PLA2G4B	1.05949	1.18038	1.27087	0.735764	0.016346	0.139249	0	0	3.4521	0	0	0	0	2.29527	6.55191	2.61868	0.542629
CBFA2T2	CBFA2T2	CBFA2T2	6.86543	9.07085	5.71841	1.8172	0.856782	0.484199	2.70012	2.92372	3.47187	1.28066	1.64755	1.65576	1.15289	2.09339	3.72025	1.24902	3.69747
ZMYM3	ZMYM3	ZMYM3	50.049	67.251	60.3897	21.4181	1.2149	21.3816	9.42498	9.25258	15.0312	5.46659	8.79578	4.47192	2.48153	9.90953	7.87369	15.5823	6.89162
LGI1	LGI1	LGI1	0	0	0	2.59402	0.023529	0.339015	0	0	0	0	0	0	0	0	0	0	0
MSC	MSC	MSC	0	0	0	0	0	0	0.034198	1.16731	0.0482925	0.372314	0.130662	0	1.30472	0	1.38996	0.0732192	0
FEZ2	FEZ2	FEZ2	29.3458	34.4167	17.3608	12.4388	13.1767	13.4702	25.7343	28.2822	14.0488	50.9643	44.5463	34.5202	47.2277	4.05799	10.9376	12.3187	17.0993
EXOG	EXOG	EXOG	3.53653	3.70427	2.41591	14.8263	4.18463	11.3624	6.87451	6.33841	1.74124	0.663065	1.59615	0.250976	0.355699	1.36004	0.753319	0.358722	1.85045
XYLB	XYLB	XYLB	0	0	0	6.63115	4.36234	5.56406	8.69941	10.4966	0	0.0507129	0.0297254	0	0	0	0	0	0
CRYZL1	CRYZL1	CRYZL1	15.091	14.6039	8.81953	9.94959	3.12922	3.774	10.9495	8.74991	3.9109	26.2942	33.6758	32.9077	32.7536	2.33807	2.09729	0.512016	2.30454
HS3ST1	HS3ST1	HS3ST1	0.0880624	0.138851	2.81199	9.98619	45.9163	17.2942	6.61148	1.09251	110.153	16.7131	29.6926	10.0748	15.8603	135.58	96.7167	67.5223	12.2393
MVP	MVP	MVP	38.0887	38.3281	119.519	39	11.4746	27.8026	45.988	45.8934	22.9353	1.66426	7.42584	0.621714	5.01159	87.1796	28.3908	39.7442	4.07067
FGF19	FGF19	FGF19	0	0	0	0	0	0	0	0	0.0541905	0	0	0	0	0	0.0673085	0	0.042728
TNFSF15	TNFSF15	TNFSF15	0	0	0	0.259	0.356073	0.0202057	29.0314	7.82499	0.481744	0	0	0	0	0.0290032	0.0656871	0.0360986	0.565771
NR1I3	NR1I3	NR1I3	0	0	0	0	0	0	0	0	0.287003	0	0	0	0	0.689725	0.207619	0	0.0660047
NR1H4	NR1H4	NR1H4	0.191048	1.46063	1.58622	0	0	0	0	0	0.639081	0.275786	0.0462605	1.67484	0.0767071	0.75536	27.7835	3.73995	8.74944
NR1D2	NR1D2	NR1D2	10.3532	11.1013	7.87781	10.193	4.32531	17.1048	4.23179	13.6876	2.60578	8.50987	6.59491	13.7555	17.8205	0.217616	1.71219	2.63725	3.88087
FGB	FGB	FGB	0	0	0	1.16816	0.110549	0.606941	0	0	0	0	0	0	0	0	0	0	0
GIF	GIF	GIF	0	0	0	167.464	10.6896	0.167965	13.5735	8.42018	0	0	0	0	0	0	0	0	0
UNC119	UNC119	UNC119	42.199	52.342	11.2695	2.09265	3.01442	4.62643	15.9669	18.8923	11.1747	12.0845	9.66087	11.3176	10.4113	56.9388	13.2704	30.6383	0.525209
TBX19	TBX19	TBX19	0	0	0	0	0	0	0	0	0.540708	0	0.522638	0	0.151499	0.356614	0.423081	0.00682725	1.47381
USP14	USP14	USP14	33.2235	29.3081	28.1661	22.2051	111.669	23.1392	48.2147	32.4564	11.9368	12.4396	8.14303	11.6125	12.7107	3.79104	9.88555	1.5081	14.2152
USP8	USP8	USP8	19.945	26.3105	20.8236	16.7093	6.88086	21.5114	8.92152	29.0156	5.45402	2.24099	2.6455	3.81322	2.89709	0.924416	4.28648	1.96283	7.93698
ABL1	ABL1	ABL1	19.5037	20.5115	31.8679	19.782	25.9024	28.9279	68.7904	57.7478	14.0582	4.20358	4.70636	0.750866	3.66427	14.1244	24.0956	21.4967	11.5783
AKT1	AKT1	AKT1	80.9642	93.1437	128.916	7.21397	28.9561	13.8631	26.2157	43.6632	36.6863	3.5424	7.43304	2.69156	3.42849	37.8	38.8977	24.2859	16.1712
ASCL2	ASCL2	ASCL2	0	0	0	0	0	0	0	0	0	0	0.242012	0	0	0	0	0	0
ATF1	ATF1	ATF1	14.0627	13.6415	9.10609	35.2778	48.8545	29.5974	32.0951	28.6508	10.582	8.78725	3.63295	11.695	10.982	1.19729	7.0941	12.3749	3.44851
ATP5C1	ATP5C1	ATP5C1	0	0	0	121.749	107.818	147.014	167.847	105.504	125.476	0	0	0	0	152.951	91.565	62.0511	55.2284
ATP6V0A1	ATP6V0A1	ATP6V0A1	26.153	24.4926	33.9022	39.3033	48.7575	17.9077	68.6916	84.1124	8.78973	6.40046	7.77395	5.72305	5.28457	5.27357	13.2333	16.5148	6.4894
BMI1	COMMD3-BMI1	BMI1	11.0056	9.56772	10.7417	22.7514	15.5092	17.4226	18.8144	16.5817	1.8647	0	0	0	0	1.38951	3.04936	0.500299	0.609751
CAPN1	CAPN1	CAPN1	34.772	32.1032	66.0132	8.51603	4.64237	7.98261	29.6529	24.5155	20.2114	9.91952	11.9155	3.80583	9.93583	50.0853	16.5532	26.1467	4.5467
CBL	CBL	CBL	13.5741	13.7894	7.46435	5.88354	25.2939	3.21182	7.83613	12.3537	3.30697	1.25107	2.11072	4.03969	1.88975	1.55073	2.12001	3.15823	1.81593
CCNC	CCNC	CCNC	6.82168	6.6942	4.75402	22.4191	4.89744	19.5002	21.8518	23.4917	11.7905	9.12489	19.4266	21.0771	31.3553	1.86511	10.6512	4.29743	4.69035
MAP3K8	MAP3K8	MAP3K8	0.403441	0.425459	0.856175	0.133021	2.15679	0.0766773	0	0	1.73948	0.197089	0.448676	0.220157	0.459239	1.13854	16.5759	14.047	0.806028
CRYBA1	CRYBA1	CRYBA1	0	0	0	0.176168	0.490623	0.585588	1.24045	2.25488	0	0	0	0	0	0	0	0	0
CSTA	CSTA	CSTA	0	0	0	11.2459	0.241182	0.221787	0	0	0.0699171	0	2.18908	0	3.47598	0.35668	0.0489459	0	0.17651
DDOST	DDOST	DDOST	185.776	156.116	120.791	217.357	703.412	363.014	281.918	214.581	68.2921	59.7512	91.2571	46.9469	81.3698	67.6724	43.6643	63.8698	8.84177
DLX5	DLX5	DLX5	0	0	0	0	0	0	0	0	0.316067	0	0.0286082	0	1.30041	8.30484	0.950426	0.14978	0.0190195
DNASE1	DNASE1	DNASE1	8.59134	8.59304	4.69538	0	0	0	0.706105	1.02977	2.2402	1.08305	1.61017	1.58525	1.23223	0.736684	0.655972	0.131475	1.48379
E2F1	E2F1	E2F1	23.959	25.7087	1.68074	28.6623	3.10311	20.253	17.2011	12.5971	7.45508	2.6322	1.36679	1.62483	0	0.923505	0.643042	0.163474	2.68193
S1PR3	S1PR3	S1PR3	0.693176	1.11784	0.88972	0.415404	0.00396933	0.0779507	0	0	5.5877	0.863368	0.569881	0.390924	2.04925	0.965719	8.69737	2.95881	2.61129
ELK3	ELK3	ELK3	1.31016	0.933894	5.87773	17.3341	2.8157	33.3537	20.9002	29.5275	0.845198	0.557082	0.939132	0	0.550086	0.272804	5.18337	0.378132	0.919559
CTTN	CTTN	CTTN	88.0056	123.656	164.438	21.5205	18.8696	25.0029	28.7947	52.0529	49.3506	21.1773	23.2988	25.306	19.6535	29.9585	35.5576	14.3921	15.6091
EPHA1	EPHA1	EPHA1	0.037249	0	1.13324	0.175289	0.03156	0	1.36511	0.176779	0.068746	0	0	0	0	0.0226992	0.310799	0.152331	0.0331428
ERCC4	ERCC4	ERCC4	5.15637	4.79559	5.64633	6.04064	1.3853	6.68314	4.39894	5.1297	1.97252	3.32963	2.79371	2.13238	3.43254	0.300393	0.542719	0.852657	0.900141
ETS1	ETS1	ETS1	2.14912	1.3764	3.71396	9.78781	0.573401	1.33601	5.52119	1.78788	0.295726	0.45596	0.623319	2.15988	0.843241	0.0853184	9.18672	4.54052	2.67948
ETS2	ETS2	ETS2	0.380348	0.38386	3.60498	5.37883	3.58544	2.16229	20.8613	13.9575	2.38029	0.324681	0.344918	0.317636	0.910739	0.688954	27.1755	20.8162	0.748403
FGF3	FGF3	FGF3	0	0	0	0	0	0	0	0	0.127322	0	0	0	0	0	0	0	0.0195213
YRK	FGR	FGR	0	0	0	10.9303	0.822979	42.96	30.1413	28.4562	0.304278	0	0.312272	0	0.345601	0	1.99976	0.0277764	0
FOS	FOS	FOS	6.80561	11.5669	188.913	30.3453	20.6119	4.66551	13.3607	11.1587	966.783	660.471	430.921	516.547	367.886	139.735	1433.87	587.012	124.683
FOSL2	FOSL2	FOSL2	39.7426	10.7956	111.872	1.49954	81.6306	2.60157	67.0669	62.5261	12.7891	6.3136	17.0817	33.7734	21.0792	21.1485	30.1955	4.99049	4.38537
GAK	GAK	GAK	52.4861	54.2328	55.5395	7.0911	6.45358	8.4914	4.39602	10.46	10.6526	2.1063	3.62595	3.39519	3.81516	9.42983	8.56106	13.403	6.03784
GCHFR	GCHFR	GCHFR	3.70839	2.99657	10.6362	4.09296	0.0981623	0.230944	0.998247	0.272682	19.9768	12.0434	14.8678	6.42891	5.21306	2.79526	11.8275	10.1219	0.683241
MSTN	MSTN	MSTN	0	0	0	0	0	0	0	0	0.201012	0	0.566762	0	0	0.0109033	0.0601071	0	0.0157823
GDF9	GDF9	GDF9	0.336555	0.658247	0.653345	30.7108	0	0.0734013	2.18024	1.67673	5.23715	0.10772	0.0305734	1.22853	0	0.72561	3.98575	11.0055	10.0392
LOC100858088	GDF9	GDF9	0.336555	0.658247	0.653345	0	0	0	0	0	5.23715	0.10772	0.0305734	1.22853	0	0.72561	3.98575	11.0055	10.0392
GFI1	GFI1	GFI1	0	0	0	1.03893	0.032886	0.0334423	0	0	0	0	0	0	0	0	0	0	0
GFRA1	GFRA1	GFRA1	7.62341	8.36651	49.0751	1.26326	0.0770627	0.381753	11.4364	37.9297	0.247636	0	0.0114804	0	0.067128	0.182645	0.173904	0.256669	0.288622
GJA5	GJA5	GJA5	1.99883	1.46042	5.23774	1.4165	0.0179377	0	0.0205772	1.07472	18.1872	2.87801	5.01297	0	3.03421	10.6111	2.73958	0.18687	1.2824
GJA8	GJA8	GJA8	0	0	0	0	0	0	0	0	0.00953971	0	0	0	0	0	0	0.284187	0
GJB5	GJB5	GJB5	1.18427	0.322535	0.158608	1.54968	0.0306843	0.00726567	1.24986	0.0573548	0	0	0	0	0	0	0	0	0
GNG5	GNG5	GNG5	131.59	96.4526	80.22	171.04	53.7812	137.083	228.512	154.757	362.785	365.64	370.377	306.922	194.385	1085.66	352.183	162.322	81.5057
LOC101751100	GNL1	GNL1	35.768	30.448	36.6588	0	0	0	0	0	1.63154	0.538828	0.772165	1.80499	2.27676	1.23454	2.98759	2.96025	0.646647
GPM6A	GPM6A	GPM6A	0.776636	0.27981	1.78849	0	0	0	0	0	0	0	0.248015	0	0	0	0	0	0
GPR12	GPR12	GPR12	0	0	0	2.21708	0.0389903	0.086845	0	0	0.079534	0	0	0	0	0.0184793	0.0382859	0.190181	0.725185
GPR15	GPR15	GPR15	0	0	0	0	0	0	0	0	0	0	0	0	0	0.00861578	0.117186	0	0
GPR20	GPR20	GPR20	0	0	0	1.24594	0.025743	0	0	0	0.0656446	0	0	0	0	0.0240847	0.228563	0.249429	0
LPAR4	LPAR4	LPAR4	0	0	0	33.5363	2.66642	19.1157	36.5667	17.6283	0.316431	0	0	0	0	0.0836484	0.061734	0	0.0582863
LOC100857983	GPR35	GPR35	0	0	0	0	0	0	0	0	1.24417	0	0.908858	0	0	0.0395339	0.13276	0	0.664629
GPR35	GPR35	GPR35	0	0	0	0	0	0	0	0	1.24417	0	0.908858	0	0	0.0395339	0.13276	0	0.664629
GPR37	GPR37	GPR37	0	0	0	1.86391	14.9982	1.5151	8.79931	2.66126	0.801254	0.222401	0.104418	0	0.663156	0.745563	0.631824	0.610606	1.01741
GRK5	GRK5	GRK5	9.32458	13.8264	2.06672	0.167358	9.35171	5.40341	0.062996	1.92639	4.89917	0.342073	0.131053	0.431759	0.858291	7.80051	12.4113	19.7528	4.02852
GRB7	GRB7	GRB7	0	0	0	0	0	0	0	0	4.82537	0	0.171761	0	0	0.230461	8.67162	15.0546	4.66696
GRB10	GRB10	GRB10	0.495865	0.344068	5.11747	11.4967	6.07857	9.8286	7.60779	11.2097	0.408619	0	0.0583603	0	0	0.857387	3.08121	0.310976	0.0929812
GTF2H1	GTF2H1	GTF2H1	7.48655	8.09953	7.91352	20.1932	11.5092	19.4547	15.532	16.9076	12.4701	4.46843	4.68785	8.90589	6.8252	3.09281	12.9971	0.290972	4.45835
HAGH	HAGH	HAGH	52.8574	43.8372	60.1337	26.5796	40.2457	22.7728	30.285	33.1384	17.5192	14.8345	12.2554	6.40627	5.65867	28.2001	13.232	5.65012	2.14494
HAS2	HAS2	HAS2	0	0	1.61251	0.382662	0.065743	0.0429127	0	0	1.61155	0	0	0	0	1.87786	0.348113	0.0706719	0.0839155
HCCS	HCCS	HCCS	16.3848	20.5257	12.921	21.2982	13.6809	25.4278	15.339	23.283	5.90986	3.30218	3.27591	5.88146	10.9079	2.97596	12.5888	18.3443	2.4639
NCKAP1L	NCKAP1L	NCKAP1L	0	0	0	5.59235	7.37728	3.24582	3.81215	1.62642	0.237692	0	0.108582	0	0	0	0.0164622	0	0
UBE2K	UBE2K	UBE2K	22.0918	23.8979	12.6844	50.8084	16.0774	29.6793	55.0681	31.6347	6.2313	10.9712	9.90171	11.1503	9.523	9.07121	6.96746	4.27119	2.20496
HINT1	HINT1	HINT1	136.619	107.238	89.8059	106.435	69.5123	79.1739	155.623	89.4265	367.49	520.94	430.78	354.865	343.826	284.843	269.794	281.402	139.26
ZBTB48	ZBTB48	ZBTB48	12.8562	15.0822	14.0628	11.6947	7.96576	9.58901	9.44109	9.97073	5.13194	1.13624	4.17599	0.359608	3.05472	9.22075	2.40324	0.948416	0.393589
HSPA5	HSPA5	HSPA5	223.04	242.937	172.371	714.146	861.778	1023.11	570.602	311.291	72.4427	106.249	83.528	148.937	175.4	21.6266	166.384	91.2031	73.9355
LCK	LCK	LCK	0	0	0	0.440207	0.43518	0.473056	0	0	0.157477	0	0.351758	0	0	0.92902	0.642624	0.207841	0.108468
MB	MB	MB	0.118245	0.220614	0	1.33133	0.354288	0.100169	0	0	1.57106	1.14074	0.621209	0	0.227113	0	7.40841	5.31072	0.0446238
MCF2	MCF2	MCF2	0	0	2.99838	4.40015	1.14534	2.21762	0.971313	1.09361	0.177353	0	0.679531	0	0.364722	0.00276961	0	0	0.0986395
MOS	MOS	MOS	0	0	0	8.79194	0.169637	0.226498	0	0	2.1284	0	0	0	0	0.222081	0.630111	2.38145	0.0608433
MPP2	MPP2	MPP2	0	0.0581	1.81217	1.07595	0.729776	0.640766	1.94732	1.78272	0.335667	0.141966	0.078128	0	0	0.416507	2.60636	3.06029	0.665702
MYCL1	MYCL	MYCL	0.586717	0.627102	0.688286	0	0	0	0	0	0.250065	0	0.0388942	0	0.15721	0.271832	0.330492	0.227515	0.0683957
MYCN	MYCN	MYCN	0.307843	0.453251	0.945461	0.506648	1.2554	0.21209	4.59192	3.94698	11.5453	11.431	8.41422	4.5467	1.59035	0.0890409	9.21414	3.894	5.03405
NBL1	NBL1	NBL1	0	0	0	98.5893	15.5183	6.10362	60.8389	36.3688	28.7562	31.2639	31.0891	16.9754	39.5314	43.6129	20.8932	45.0066	11.0234
NBL1	MINOS1-NBL1	NBL1	0	0	0	98.5893	15.5183	6.10362	60.8389	36.3688	11.3834	0	0	0	0	19.0925	7.70692	0.413531	10.2734
NEU2	NEU2	NEU2	0	0	0	1.92536	0	0.0206593	0	0	0	0	0	0	0	0	0	0	0
NFIL3	NFIL3	NFIL3	7.17183	8.49855	22.6689	3.91016	16.6148	2.7749	28.5747	39.7242	49.4076	9.57015	6.41721	26.8877	12.0571	23.6529	110.469	50.4428	23.2592
PHF2	PHF2	PHF2	20.5312	25.6696	28.0082	4.2519	3.60322	4.47876	2.2257	4.79462	2.29798	2.13423	2.32953	0.684986	1.86005	0.611363	3.5542	2.21153	0.310581
PPP1R3C	PPP1R3C	PPP1R3C	0.324499	1.05634	12.3439	8.08144	0.451634	3.19084	9.37665	14.3709	0.36366	0.32662	0.180767	0	0.248727	0.274094	0.695494	0.853139	0.76579
PTPN14	PTPN14	PTPN14	6.36189	6.06643	4.67699	6.51548	3.56228	11.2715	15.0808	27.0359	7.78313	0.844113	1.13734	2.61969	2.7239	1.39722	4.94646	4.24463	7.13261
RALA	RALA	RALA	29.1075	25.4044	15.2928	57.9861	10.7178	37.0887	50.4993	37.6012	19.3161	16.2547	15.0064	11.9263	20.4177	11.6584	12.2749	4.27597	14.6073
SEPP1	SEPP1	SEPP1	0	0	0	12.9297	53.7831	137.267	113.787	321.281	37.9376	0	0	0	0	6.95741	24.8371	14.1309	9.74748
SIX3	SIX3	SIX3	0	0	0	0	0	0	0	0	0.0712469	0	0	0	0	0.0193563	0.0279675	0.141549	0.035574
SKIL	SKIL	SKIL	3.174	4.51418	2.27876	4.35921	0.359105	5.30994	4.93569	8.61113	11.1196	6.65195	7.31463	16.9112	12.0296	1.50777	3.02939	3.60159	5.006
ST5	ST5	ST5	44.2175	54.3981	81.7825	53.7879	10.7592	57.1758	7.58932	12.6865	13.6997	0	0	0	0	20.0439	22.6571	15.8431	4.0189
TECTA	TECTA	TECTA	0	0	0	0	0	0	0	0	0.092251	0	0.0335409	0	0	0.113525	0.0383379	0.192681	0
TIE1	TIE1	TIE1	0.324433	0.0639714	0.26059	5.2196	0.573296	2.79552	0.679341	1.01687	0.000937875	0	0	0	0.132858	0	3.10264	0.00597112	0
TP53BP2	TP53BP2	TP53BP2	51.1901	90.6388	109.191	15.651	15.4138	15.8901	35.5581	27.8325	13.155	2.96743	2.8845	10.6801	8.04027	5.499	35.0003	15.0393	5.67452
TP73	TP73	LOC515105	0	0	0	3.42898	0.120502	3.12343	1.54604	1.32968	0.497538	0	0	0	0	0.0333084	0.322589	0.00878638	0.515582
VEGFC	VEGFC	VEGFC	25.1034	26.5412	12.4094	16.4587	3.22818	14.4433	11.5317	14.5922	1.3027	1.89214	1.56618	6.30776	3.67845	6.11949	20.9825	3.19949	1.96096
XRCC2	XRCC2	XRCC2	2.98441	3.01818	0.938377	4.38788	1.16071	2.22112	2.09552	2.09498	0.913498	1.73639	1.14045	0	0.0920086	0.0495925	0.178411	0.0322778	0.865488
MALL	MALL	MALL	0.418767	0.118293	0.671108	1.93117	0.640218	0.119371	0	0	0.265815	0	0.147746	0	0	1.44153	0.279796	0.245513	1.45394
MLF2	MLF2	MLF2	79.5778	75.3725	99.1764	82.8802	81.1721	72.1115	202.554	152.356	103.638	57.9564	66.5522	74.2118	106.064	183.5	165.82	49.0566	14.4566
EOMES	EOMES	EOMES	0	0	0	10.1158	4.20851	0.128859	0	0	0.0717624	0	0	0	0	0.0152034	0.0378391	0.103657	1.14331
RQCD1	RQCD1	RQCD1	0	0	0	34.2877	28.9514	30.1379	86.9362	59.5169	6.25854	0	0	0	0	7.53735	4.88617	2.23932	2.49596
SMC3	SMC3	SMC3	33.3725	33.8719	19.0196	20.8418	2.50036	22.6057	10.4091	23.9951	15.431	29.6242	23.2103	25.653	26.4255	1.71292	14.5075	3.80181	16.3056
LOC429367	P2RX6	P2RX6	0	0	0	0	0	0	0	0	0.0298886	0	0	0	0	0	0.368459	0.1303	0
RASSF9	RASSF9	RASSF9	1.17604	0.86123	0.2762	0.432178	0.00451	0.202565	0	0	0.34188	0.257522	0.204104	0	0.751382	0.0261489	1.37624	0.0112736	0.0804415
BMP15	BMP15	BMP15	0	0	0	17.708	0.108114	0.372328	0	0	0.52334	0	0	0	0	0.0170686	0.307972	0.127545	0
NOG	NOG	NOG	0.799576	0.143574	0.0980585	99.0276	4.25753	116.637	48.4349	77.0877	0.179924	0	0	0	0	0.111692	0.0890654	0.0106261	0.0646837
PDLIM7	PDLIM7	PDLIM7	20.5257	18.1544	64.9303	25.3139	12.5235	6.57325	105.546	57.1556	17.2244	15.8337	21.1572	22.742	9.2513	140.863	30.5326	17.5239	9.03842
SNCAIP	SNCAIP	SNCAIP	0.0577658	0.129022	1.13804	10.9842	0.11825	5.60329	20.7223	6.29948	0.0073725	0	0	0	0	0	0.0605409	0.13811	0
MED6	MED6	MED6	17.8498	16.983	15.8225	41.2045	34.3792	49.0159	50.0353	40.1743	13.8012	13.1808	13.1927	23.2516	28.9203	7.78179	8.20122	2.71829	7.04755
ACOT8	ACOT8	ACOT8	5.08382	4.66033	12.1425	38.5951	43.4568	38.5891	40.6461	36.021	33.5743	20.027	23.593	7.40651	28.7272	14.6489	6.90281	3.10644	0.560776
KCNE3	KCNE3	KCNE3	0.174422	0.800854	0.381701	2.07372	0.164588	0.0336837	0	0	0.256395	0	0.240679	0	0	0.0574431	1.35972	1.77369	0.886691
GNE	GNE	GNE	11.1278	10.7854	10.7542	16.6159	15.6321	21.7139	11.2569	9.93672	1.93391	1.7313	2.27407	0.875395	0.940484	1.69419	1.21676	0.980128	2.02976
HCN4	HCN4	HCN4	0	0	0	0.250654	0.071177	0.016591	0	0	0	0	0	0	0	0	0	0	0
PIGK	PIGK	PIGK	26.433	26.7336	10.803	66.0369	44.5783	67.8435	61.0282	44.6951	1.3443	7.33923	5.8627	4.3545	3.44252	0.206025	0.425002	2.38177	0.910218
CHAF1A	CHAF1A	CHAF1A	16.6559	16.4848	3.29713	14.5657	2.6183	9.94095	8.75264	10.3078	12.6503	3.04515	1.62309	2.93754	0.479488	0.71116	4.15736	1.14684	7.12548
PARP3	PARP3	PARP3	0.811859	1.70891	29.5208	5.24665	5.38725	5.92586	12.1941	14.1436	1.41234	0.119405	0.439032	0	0.257563	3.76239	4.3368	0	0.0996407
HMGXB4	HMGXB4	HMGXB4	13.3297	13.1057	15.0947	15.8756	9.27095	14.7033	3.88912	9.40543	13.1643	6.5972	6.37853	9.03183	10.0085	1.63627	10.5843	6.11121	13.8089
SMC4	SMC4	SMC4	43.0238	43.5617	8.69849	33.2144	0.242125	20.5693	3.45972	9.13641	22.5017	15.0414	7.29757	14.2351	7.04575	0.427955	3.41597	1.49161	14.0636
GJC1	GJC1	GJC1	7.23859	4.24706	9.54107	5.80795	0.0459077	0.0533337	6.12583	4.6327	1.10479	0.746498	1.76551	0.969166	0.90268	0.0507422	0.396343	0.0288787	2.20177
AP1M1	AP1M1	AP1M1	33.7453	32.2478	47.852	22.6819	10.6084	18.4727	33.6497	24.6743	28.0159	3.58521	2.60604	5.39652	1.04277	83.3088	30.6281	30.8891	8.08833
UBA2	UBA2	UBA2	32.2801	32.7825	19.7034	29.0304	6.66745	28.5886	27.8264	45.7773	21.7133	13.1649	11.9118	15.7647	23.2333	6.74843	31.1938	27.1237	10.5024
MLANA	MLANA	MLANA	0	0	0	1.65843	0	0	0	0	0.3017	0	0	0	0	0.0446908	0.179473	0.371995	4.21673
LRRC32	LRRC32	LRRC32	0	0	0	2.04848	0.039013	0.01311	0.0200115	1.94803	0.520311	0	0	0	0.155022	0.00396733	5.84156	6.05344	6.32506
HOXA1	HOXA1	HOXA1	0	0	0	0.189515	0	0.0150893	0	0	0	0	0	0	0	0	0	0	0
HOXA11	HOXA11	HOXA11	0	0	0	0	0	0	0	0	0.055574	0	0	0	0	0.00717783	0.124108	0	0
LOC100859078	HOXA11	HOXA11	0	0	0	0	0	0	0	0	0.055574	0	0	0	0	0.00717783	0.124108	0	0
LOC100858967	HOXA11	HOXA11	0	0	0	0	0	0	0	0	0.055574	0	0	0	0	0.00717783	0.124108	0	0
IDH3A	IDH3A	IDH3A	95.5126	160.68	27.0352	91.1201	30.5059	99.6117	62.392	65.772	5.46853	8.15973	3.8731	3.27498	2.47394	3.95654	8.35044	5.42921	3.60589
IFI35	IFI35	IFI35	8.99463	9.6532	19.8173	41.863	67.3768	32.4919	34.2292	176.85	104.01	98.8861	131.64	29.1693	98.4271	47.739	48.6566	50.7482	19.1376
IFNGR2	IFNGR2	IFNGR2	22.2718	21.681	30.7394	20.4347	20.2479	29.3851	50.4539	64.7524	49.0537	13.3513	14.1005	23.1138	21.9243	23.4989	56.0679	26.8314	17.0543
IL12RB1	IL12RB1	IL12RB1	0	0	0	0	0	0	0	0	0.366145	0	0.0263226	0	0	0.0593	0.0946075	0.0499461	0.603997
IMPA1	IMPA1	IMPA1	5.8094	4.11436	12.5896	28.9524	11.7725	29.6008	15.9891	18.5282	0.953059	7.403	4.80746	3.01598	3.35698	0.6485	1.43317	0.1424	1.31659
INPP5A	INPP5A	INPP5A	13.3696	16.0783	15.9621	9.38772	5.25076	10.2781	7.46199	5.30528	4.04293	0.444598	0.460819	0.708035	0.411068	3.4484	4.18131	0.959623	2.86594
INPP5D	INPP5D	INPP5D	0	0	0	1.09264	0.0346053	0.0221723	0	0	0.00197354	0	0.0795605	0	0	9.51667e-05	0.259509	0.00885175	0.0335713
INSIG1	INSIG1	INSIG1	73.3513	117.339	27.1613	35.7657	130.377	35.9281	45.1758	18.054	12.8037	13.2518	8.097	30.2265	35.8713	26.9675	20.3495	11.3667	16.4002
IRS1	IRS1	IRS1	25.2089	29.0308	12.3376	11.0759	7.26434	12.3344	8.42015	9.20661	8.54931	12.6217	11.2604	23.8933	37.8918	0.694998	8.22924	5.63249	4.87799
ISLR	ISLR	ISLR	2.90807	0.694015	4.1456	10.5687	6.42386	2.94731	10.2476	30.6398	0.112593	0	0.0957985	0	0.123016	0	0.121878	0.218981	0.056781
ITK	ITK	ITK	0	0	0	0	0	0	0	0	0.188676	0	0.0585239	0	0	0.0222407	0.0307924	0.0327602	0.0158358
KARS	KARS	KARS	129.843	102.923	95.2382	136.196	53.5576	80.8074	116.122	79.8189	69.2842	0	0	0	0	29.839	36.4777	31.0714	30.1488
KCNA10	KCNA10	KCNA10	0	0	0	0	0	0	0	0	0	0	0	0	0	0.00514283	0	0.187399	0.0596327
KLC1	KLC1	KLC1	43.4391	51.6581	61.3151	0	0	0	0	0	16.4548	6.93158	10.6928	7.44911	8.80781	29.4581	18.9506	18.1112	16.5279
KRT7	KRT7	KRT7	0.161273	0.915191	0	29.9816	5.40084	1.11664	100.123	18.2773	0.172794	0	0.220096	0	0.1154	0.0272731	1.0137	0.647	0.123515
LAMA5	LAMA5	LAMA5	0.36688	0.067779	1.64528	2.99467	1.48782	0.701309	1.1565	2.18394	0.19938	0.0908221	0.108393	0	0.495491	0.716446	2.2934	0.858023	0.0965683
LAMP1	LAMP1	LAMP1	163.669	157.728	195.479	160.457	346.64	212.023	286.351	265.59	15.1191	33.6411	34.4867	18.059	22.5719	19.7693	19.8293	22.5082	22.2385
LAMC2	LAMC2	LAMC2	16.974	12.18	0.149663	0	0	0	0	0	0.251978	0	0.0748427	0	0.248537	0.137794	4.44541	7.29444	0.172531
STMN1	STMN1	STMN1	226.45	191.243	237.612	435.988	7.8682	216.23	362.405	97.8428	360.068	611.96	562.494	336.69	302.035	27.3948	189.789	97.911	94.7395
LCP2	LCP2	LCP2	0	0	0	0.549813	0.032565	0	0	0	1.14582	0	0.131502	0	0	0	0.647446	0.0199122	0.0185107
LHX1	LHX1	LHX1	0	0	0	0	0	0	0.196808	1.48034	0.0346474	0	0	0	0	0.0130493	1.17388	0.101548	0
LMAN1	LMAN1	LMAN1	70.7043	73.8155	38.6284	145.21	15.7397	61.2346	26.0111	31.7969	6.96384	25.6864	19.215	25.8886	21.5048	3.30684	13.5608	9.02765	11.5004
LOXL1	LOXL1	LOXL1	3.1836	0.822197	2.63684	28.9474	124.812	254.225	24.582	60.7088	10.734	1.21478	5.75674	0.898169	1.49415	0.0486761	7.03795	0.152248	0.880859
LPP	LPP	LPP	2.49431	2.49935	5.59448	1.33587	1.2426	0.962235	4.4565	2.2883	6.43008	4.64732	6.87895	4.61037	5.62641	4.20699	2.90646	3.70431	9.72322
CD180	CD180	CD180	0	0	0	0.071024	0.0140417	0	0	0	0.0980271	0	0.31535	0	0	0.00633089	0.0493129	0	0.0545047
SMAD6	SMAD6	SMAD6	0.388594	0.962982	4.47968	39.395	3.91397	22.4679	6.66753	6.29303	3.02097	0.242739	0.658047	0.780446	0.218534	1.92963	1.88598	0.202141	0.531027
MEF2A	MEF2A	MEF2A	8.98226	9.6421	9.10093	15.1881	8.8319	15.7444	14.2568	17.0692	5.75314	2.37482	3.61513	10.7324	3.92629	2.50975	7.42536	0.785185	3.48471
ALDH6A1	ALDH6A1	ALDH6A1	14.6215	12.1212	18.0164	15.3839	7.52891	17.7497	8.75553	17.042	4.58497	5.03964	7.0934	0.319395	6.87767	4.11117	0.819786	0.295952	5.29626
MRE11A	MRE11A	GPR83	0.18936	0.339139	0.409737	12.4572	2.55825	9.2186	10.1507	10.6594	2.47032	0	0	0	0	0.249948	1.84741	0.0180499	1.45701
MYF5	MYF5	MYF5	0	0	0	0	0	0	0	0	0	0	0	0	0	0	0.00524167	0.250578	0
NFIA	NFIA	NFIA	2.49142	3.51901	14.0779	0.802403	0.13563	1.27816	0	0	1.90336	2.35687	2.48996	2.92177	1.88048	0.59208	2.32322	3.00963	0.914203
NFIC	NFIC	NFIC	81.0799	97.3745	71.8401	26.3382	6.5841	28.4369	16.4307	43.2887	9.06633	8.63092	5.69809	7.26859	7.52271	13.5067	5.31819	7.97853	10.6115
NHLH1	NHLH1	NHLH1	0	0	0	0	0	0	0	0	0.0888305	0	0.195679	1.26998	0.360187	0.14162	0.125646	0.0187527	0.121603
NHLH2	NHLH2	NHLH2	0	0	0	0.361634	0	0	0	0	0.00885642	0	0	0	0	0.00690833	0.219241	0.00959475	0.0178615
NIT1	NIT1	NIT1	13.2491	11.073	11.4339	31.2729	30.3251	27.9297	18.1739	14.2134	13.0512	7.29121	7.22657	0.565977	6.32237	10.4383	4.69254	0.108521	0.921047
CLDN11	CLDN11	CLDN11	0.668021	0.871465	113.321	2.32253	1.43196	1.6386	3.759	1.16096	6.65463	9.54392	85.419	15.8384	31.6558	15.8725	3.04066	8.63958	1.18836
REST	REST	REST	9.91384	10.2412	7.83162	14.3509	6.78449	16.3666	12.3109	18.2583	7.8967	7.61615	9.75982	8.72479	9.55864	1.85106	5.07443	2.20724	7.33337
RGS4	RGS4	RGS4	0.101935	0.093454	4.67541	1.34419	4.42262	0.024492	0	0	16.9981	1.55019	0.334989	3.01447	1.22652	6.68675	20.1837	23.4646	2.8632
DLL1	DLL1	DLL1	0	0	0	0.826017	0.011502	0	0	0	0.261649	0	0.0269608	0.383644	0.0446564	0.121437	1.46985	0.14921	0
SDCBP	SDCBP	SDCBP	34.6216	41.0265	74.6138	122.401	27.4766	67.6645	221.581	126.404	23.2164	28.6854	37.8722	46.2884	47.7273	13.5263	65.7431	36.1112	6.93665
SMO	SMO	SMO	49.6885	50.4496	38.1441	47.6059	47.0084	70.4033	110.343	73.2262	4.67953	2.4683	4.52917	1.4572	2.13057	0.533077	3.95438	6.39175	8.28367
SOS1	SOS1	SOS1	7.41845	9.08777	15.5592	9.26539	9.14624	12.1398	8.0527	10.9924	1.46256	2.55606	3.01755	3.21484	5.7154	0.40359	3.60216	0.792174	2.45446
VAMP7	VAMP7	VAMP7	8.59126	7.94559	3.68558	48.8987	18.9442	14.6485	23.4827	26.6543	1.82614	6.41764	6.65902	4.31259	6.15418	0.819009	1.08565	0.125213	0.825362
SYT1	SYT1	SYT1	2.03931	7.03413	21.794	3.22675	0.0881847	0.291125	3.00438	5.38191	0.251636	0	0.929076	1.48494	1.12551	0.0206114	0.454776	0.0175021	0.516276
TAF13	TAF13	TAF13	15.6092	15.3478	8.89223	58.5378	63.644	61.8792	73.0809	62.3745	0.109068	18.0382	9.58657	18.8643	5.30189	0.449783	0.526323	0.049832	0.872665
TBL1X	TBL1X	TBL1X	42.0439	50.9809	33.9127	6.41424	0.350857	2.30279	8.38706	5.03993	4.37322	1.0316	3.77484	1.51636	4.10546	21.4992	4.22886	1.22208	2.05106
TCF20	TCF20	TCF20	10.8866	11.3654	18.1018	16.3735	6.85231	8.75299	6.08761	7.66053	1.28482	0.195807	0.261333	0.194989	0.2065	0.830806	0.502441	0.692418	0.586295
TDO2	TDO2	TDO2	0	0	0	0.893816	0.0680287	1.35365	0	0	0	0	0	0	0	0	0	0	0
TERF2	TERF2	TERF2	26.3701	26.7204	31.3066	34.3349	56.7183	34.6526	20.6622	16.2733	5.81097	4.70419	4.28035	1.37818	3.45586	4.7059	7.29471	6.2945	5.1472
TFCP2	TFCP2	TFCP2	16.5601	19.3346	9.76595	13.6348	17.8107	18.9592	29.6596	21.9183	3.33196	5.3183	5.54705	6.55554	3.0905	2.2146	1.47472	1.02991	5.07168
KLF10	KLF10	KLF10	41.9765	40.5408	29.4717	18.6647	43.0438	17.426	35.1954	28.5495	114.171	49.923	17.9347	103.403	33.9301	4.37016	52.988	26.5609	6.60934
TMPRSS2	TMPRSS2	TMPRSS2	0	0	0	0.214781	0.0998387	0.0569267	0	0	0.0558067	0	0	0	0	0	0.228284	0	0.0274383
TP53BP1	TP53BP1	TP53BP1	36.9324	46.0999	35.7613	13.4185	6.52943	8.93404	11.5519	8.95502	6.4995	2.35719	3.55231	2.35333	2.09375	5.48306	5.858	0.387214	2.69775
TRAF1	TRAF1	TRAF1	3.6961	5.79838	5.71094	1.56096	0.227303	0.483957	2.0922	1.05061	1.90829	0	0.436648	0	0.146696	2.39521	0.123456	0	0.00771117
RNF103	RNF103	RNF103	18.9742	19.7247	21.8351	18.7784	5.27546	18.6547	9.1192	14.2835	22.5952	3.74009	4.04528	4.05461	8.20089	3.20146	45.0558	30.0579	8.42075
ST8SIA4	ST8SIA4	ST8SIA4	0	0.260391	7.52192	0.755623	0.105766	0.472723	4.28567	5.37549	0.164097	0	0	0	0	0.0488659	0.0293375	0.0236281	0.251161
PSCA	PSCA	PSCA	0	0	0	0	0	0	0	0	1.41554	0	0	0	0.321981	0.539569	0.0368001	0	0.101823
TAF1A	TAF1A	TAF1A	1.4287	1.39973	0.566952	40.5858	36.6535	49.5693	13.6449	21.3779	2.50087	3.25769	1.71507	0.845659	1.83971	0.0306791	3.37431	0.344752	3.73302
GPR56	GPR56	LOC509703	0	0	0	41.2922	261.807	217.196	119.737	277.519	0	0	0	0	0	0	0	0	0
GTF2IRD1	GTF2IRD1	GTF2IRD1	2.45311	4.08878	6.26595	1.32104	0.0779583	0.162171	5.60472	3.2011	4.18723	0.877931	1.66228	2.11917	1.53477	1.42701	12.2982	25.0252	2.38101
SOX13	SOX13	SOX13	1.36553	1.64744	17.9191	1.41721	0.097098	0.153381	1.3203	0.858689	0.314749	0	0	0.869659	0.154338	0.0222052	0.898823	0.303811	0.229902
FARSB	FARSB	FARSB	19.8017	17.4196	13.1458	31.0428	18.5163	28.7451	60.384	53.6638	7.41443	3.14319	3.67618	1.31221	2.00539	4.952	4.35096	0.0665671	4.20984
SCAMP2	SCAMP2	SCAMP2	50.5124	60.2748	43.524	81.5242	106.982	85.2195	115.24	119.32	17.4399	8.65837	10.3738	4.16418	8.48796	64.0432	7.36329	3.28567	3.60449
SNUPN	SNUPN	SNUPN	15.1728	15.837	17.5547	7.09911	3.3481	4.38209	12.6017	9.06523	9.56612	10.9889	8.86338	10.6175	3.33868	12.663	7.86305	4.53775	5.74303
ERAL1	ERAL1	ERAL1	27.8451	29.0425	31.3718	22.2397	13.6433	17.7385	13.9252	12.2357	21.6492	22.6961	21.027	14.2457	10.353	16.7884	8.78474	6.35117	5.94134
PTPRU	PTPRU	PTPRU	0	0	0	0.831857	0.197897	0.741629	1.0173	0.480882	0.0486658	0	0.0637068	0	0.28005	0	2.52605	0.845866	0.0583183
TSSC4	TSSC4	TSSC4	41.5097	34.2275	24.753	26.909	13.4063	25.5123	18.4357	17.8909	73.945	9.65584	9.70503	15.4233	16.7553	94.927	105.967	82.2439	77.8867
COL4A3BP	COL4A3BP	COL4A3BP	19.6923	12.7782	12.0757	8.04623	1.68744	3.38876	3.39854	13.0107	4.59975	0	0	0	0	1.20402	2.09602	0.0357186	4.7114
UST	UST	UST	12.1786	11.445	10.1882	0.545914	5.86088	0.147358	11.6359	10.4444	8.80213	1.75883	2.29661	4.44555	2.59849	2.51195	6.74679	5.26378	2.29924
ARPC5	ARPC5	ARPC5	62.7068	61.9521	90.0745	187.953	132.537	145.674	349.115	227.121	47.5533	41.829	40.0762	25.9924	25.8466	27.7922	46.1342	9.42241	32.4752
ARPC4	ARPC4	ARPC4	90.492	91.3409	105.908	195.807	145.333	177.008	228.982	196.944	41.7004	21.0306	30.4447	20.4202	27.9634	139.082	28.3288	22.1337	7.05248
ARPC3	ARPC3	ARPC3	90.0322	83.4455	138.13	114.176	92.8945	123.368	100.286	72.5047	91.4822	268.912	327.696	138.238	254.573	136.721	52.1207	30.9935	35.3618
ARPC1B	ARPC1B	ARPC1B	15.2614	24.6222	69.8435	18.9089	1.69709	0.671739	119.324	31.3204	72.718	44.1315	57.2474	34.8985	33.5423	90.6604	34.4171	13.2056	14.687
ACTR3B	ACTR3B	ACTR3B	12.9244	18.6039	17.9722	17.0781	6.19268	18.9024	16.5047	11.7422	1.90106	0.615629	1.26878	1.11404	0.807208	2.79042	1.06343	0.14957	1.53823
ACTR2	ACTR2	ACTR2	36.4261	41.2274	49.666	26.4088	69.2664	33.0515	130.642	94.6046	7.78949	35.1647	35.2571	24.9914	21.0169	3.70588	8.47772	4.80783	5.23891
TSPAN5	TSPAN5	TSPAN5	10.7002	5.76185	5.9008	6.51325	9.62151	7.86246	5.47871	6.15506	6.41532	6.20167	3.59821	5.70435	5.04049	4.47097	45.4852	28.2969	34.4266
ARPC2	ARPC2	ARPC2	94.8554	93.4842	136.498	122.483	120.79	83.4893	231.593	157.45	545.035	252.163	210.25	138.595	204.902	375.954	347.421	178.628	117.145
ARL4C	ARL4C	ARL4C	0.895829	2.05419	3.72904	4.43067	22.4385	7.21101	23.5307	40.0341	14.5089	0	0.969399	4.15152	4.09528	3.58992	11.8912	18.1418	0.670129
ARL4A	ARL4A	ARL4A	9.9894	8.67111	5.92732	15.0943	23.4563	25.5888	16.8368	22.9224	7.38566	13.8233	8.66622	14.8002	9.32783	5.38351	14.1436	10.6233	10.9018
RASGRP1	RASGRP1	RASGRP1	0.181251	0.177837	0.402781	0.240608	0.0915363	0.013451	0.406314	7.11807	0.0400229	0	0.186382	0	0.178827	0.0183311	0.282917	0.0151154	0.0429797
PDIA6	PDIA6	PDIA6	184.133	201.283	203.778	272.184	206.245	252.744	338.757	115.747	75.7095	103.578	87.1442	75.8177	55.2935	45.0198	65.1219	28.9057	23.5691
NAMPT	NAMPT	NAMPT	7.89574	7.96415	5.57238	12.8907	10.1105	13.3976	17.7738	43.2307	8.58481	5.97501	5.84258	15.4423	14.694	1.46654	18.1948	10.0681	4.47636
GPR64	GPR64	GPR64	0	0	0	4.13336	22.4982	65.7054	0.0221235	6.64246	0	0	0	0	0	0	0	0	0
CEBPZ	CEBPZ	CEBPZ	33.6591	27.9246	17.0597	14.6419	27.0312	16.5797	12.7183	20.0446	11.0041	13.7972	14.3758	16.5256	9.71508	2.18967	13.3209	26.9478	34.309
PLXNC1	PLXNC1	PLXNC1	1.05216	4.20038	0.799859	18.5272	0.942044	9.17409	2.69113	6.34957	4.93584	2.51161	2.97299	0.943362	0.829912	3.64364	0.96918	0.161474	3.36802
AASS	AASS	AASS	1.79666	1.73723	2.53284	5.14825	0.63413	4.68773	2.30158	9.36309	4.74291	3.48198	5.42712	5.16286	4.05702	3.38966	4.52637	3.35687	10.4624
PDZK1IP1	PDZK1IP1	PDZK1IP1	1.05524	0.273228	0	16.6916	0.0353693	0.587195	0	0	0.143742	0	0	0	0	0	10.8254	15.076	0
CHST4	CHST4	CHST4	0	0	0	0.465968	0	0.00338067	0	0	0.112714	0	0	0	0	0.00828061	0	0	0.082615
RCL1	RCL1	RCL1	4.70534	5.08103	2.65283	15.5527	9.85995	7.97189	17.6564	9.75662	26.4686	10.9476	9.28162	13.8113	10.6925	31.9549	36.1356	7.63988	8.66448
CNIH	CNIH1	CNIH1	23.4261	25.3143	13.5249	0	0	0	0	0	15.7575	16.5153	14.9423	16.6387	20.1838	16.3086	24.9782	12.155	5.27745
LHFPL2	LHFPL2	LHFPL2	12.4127	18.6989	10.1927	10.3631	0.771065	14.414	6.2067	9.24321	16.2308	5.04603	15.4049	11.2935	16.1578	6.01122	9.02802	9.44624	3.87921
LHFP	LHFP	LHFP	0	0	0	10.4901	0.48033	0.259646	2.44475	1.23978	2.29622	0	0	0	0	11.5934	2.85973	0.186512	0.714815
TNK2	TNK2	TNK2	21.8143	24.8112	53.2594	11.4324	2.0515	17.2635	15.5444	20.081	1.39367	0.441399	0.645071	0.423507	0.428189	0.597629	2.17652	0.512035	0.189644
TXNDC9	TXNDC9	TXNDC9	17.7447	19.0753	12.7902	34.0082	15.2653	28.7725	26.452	25.2527	7.25567	17.2649	17.5694	4.96221	15.4532	3.90884	3.89551	1.11974	2.88844
RNF41	RNF41	RNF41	18.0766	14.9488	19.5568	31.405	26.8209	26.7989	30.7501	24.2497	5.49312	2.06466	2.93021	2.66408	3.55649	4.32589	6.21214	4.7271	4.95254
TSHZ1	TSHZ1	TSHZ1	17.3267	18.6619	19.3014	4.53667	0.329689	3.83345	0.421213	1.72402	9.52222	2.30617	6.52233	5.40893	4.14539	2.83076	3.39695	9.44619	1.31514
ALG3	ALG3	ALG3	19.4438	21.418	22.8317	18.8404	21.7975	10.6024	21.2593	19.5852	17.0693	12.6041	13.7344	3.25335	5.5751	52.4088	11.909	1.27857	2.08137
NME6	NME6	LOC509354	0	0	0	11.7814	4.77656	5.25816	4.5754	3.69795	5.96185	2.24173	1.61846	0.632758	1.44797	9.94618	2.89403	0.179985	4.86321
TRIM13	TRIM13	TRIM13	19.7199	21.8366	18.6575	11.0792	13.8229	9.48575	7.07694	5.88674	3.91766	10.6615	9.0555	6.96319	7.21131	1.17308	3.31817	1.77092	4.52491
USPL1	USPL1	USPL1	5.77522	6.33632	4.98565	55.0767	1.05993	29.6639	4.9848	7.71434	8.186	4.94163	2.36124	25.5127	12.7121	0.957946	5.87279	5.01375	2.52481
TOPORS	TOPORS	TOPORS	16.7382	19.3532	25.9852	5.17099	11.7838	10.6048	2.85718	6.30221	13.2911	12.968	14.5966	19.7585	25.7144	1.15547	12.8919	5.21686	13.605
PSMD14	PSMD14	PSMD14	40.7502	38.5482	25.0596	65.9531	88.7364	70.9001	85.0147	65.9834	41.4271	79.4784	54.3504	72.7043	50.5804	20.4884	26.2339	20.8874	30.3438
LOC100857433	PLIN3	PLIN3	25.4658	45.083	33.8328	0	0	0	0	0	254.08	76.6449	65.7648	92.4596	113.934	247.528	214.707	126.207	78.7738
MSLN	MSLN	MSLN	0	1.10577	0	0.809015	2.46763	0.938706	3.06706	3.96659	0.0105623	0	0	0	0	0	0.278641	0	0
HNRNPR	HNRNPR	HNRNPR	76.6765	72.5765	63.8219	60.0791	19.6166	59.4175	65.0022	78.3466	14.5134	16.4549	13.8409	11.3418	12.2745	4.42607	17.9164	12.0318	13.9945
SLC35B1	SLC35B1	SLC35B1	59.1658	66.9773	66.3561	63.4739	170.62	94.5816	55.4683	42.7233	23.7868	18.3481	17.355	19.3756	19.1215	42.5349	22.3696	17.5342	9.51617
AP3S1	AP3S1	AP3S1	7.84395	6.45232	7.49639	20.9756	37.5217	32.4889	40.5347	42.3429	18.656	16.2944	14.125	8.67707	7.9264	23.9842	11.5498	2.48296	9.17934
MRPS31	MRPS31	MRPS31	10.3397	8.61148	7.60858	49.0591	14.0363	26.4568	31.9173	27.4615	13.1752	17.8574	20.377	19.0751	18.7297	6.24768	4.37139	5.89151	17.8224
KCNMB2	KCNMB2	KCNMB2	0	0	0	0	0	0	0	0	3.23265	17.2775	7.82815	1.09973	3.44594	0.0635585	0.232197	0	0.0769338
HRSP12	HRSP12	HRSP12	0	0	0	58.6068	29.2075	24.0425	25.6994	15.9235	13.0693	0	0	0	0	7.83598	1.14867	0	5.82703
SPRY3	SPRY3	SPRY3	1.98167	1.8964	3.58767	0.437785	0.292575	0	0	0	0	0	0.0434589	0	0.0786424	0	0	0	0
SPRY1	SPRY1	SPRY1	6.29924	7.58401	13.3286	5.95999	4.5808	9.79189	19.4127	10.0005	0.0900967	0	0.113861	5.83264	1.09138	0.0456588	6.95825	0.0185776	0.0566302
SPRY2	SPRY2	SPRY2	15.1775	23.47	74.1968	1.93023	0.169652	0.103842	6.72837	11.2689	28.8813	3.01973	4.14299	7.73543	2.39662	17.3438	64.1554	56.9107	3.90926
RAMP2	RAMP2	RAMP2	5.84301	1.90007	11.5109	21.1298	0.91558	0.186414	1.51336	3.05731	0.351133	4.31772	4.46888	11.3964	4.5884	0.00970544	7.57927	0	0
RAMP3	RAMP3	RAMP3	0	0	0	6.01586	8.94973	3.72574	5.08123	2.50165	0	0	0	0	0.242935	0	0	0	0
ZMPSTE24	ZMPSTE24	ZMPSTE24	14.8619	13.4634	3.72815	34.043	35.5942	37.9483	40.3754	32.8951	1.99791	9.86326	9.93807	6.92343	4.09201	1.60063	2.62093	0.41611	4.20804
AKAP8	AKAP8	AKAP8	10.72	12.5539	15.6626	17.7254	14.4103	12.2828	17.5663	15.8153	8.36624	2.38755	2.89458	5.81543	6.22466	6.17851	19.2024	3.97968	9.4199
PURB	PURA	PURA	4.70507	3.96354	4.85198	0	0	0	0	0	10.6595	2.20889	3.07056	2.14565	2.21174	9.56611	9.78453	17.8728	10.0813
FSTL3	FSTL3	FSTL3	3.12557	6.34471	47.7938	0.960849	0.0211113	0	0	0	59.7846	1.12505	3.69656	0	5.30217	315.829	59.5876	119.567	1.25546
STUB1	STUB1	STUB1	80.9258	83.2679	86.9056	40.0267	41.0624	29.7095	75.5223	56.6892	8.52431	70.5862	81.2097	28.9478	42.7342	15.824	6.17088	0.521348	1.76345
NET1	NET1	NET1	30.1538	27.7536	44.4677	131.725	105.272	130.093	80.3874	96.0814	15.218	5.55396	2.064	9.48203	8.38385	0.763023	24.7588	18.4784	12.3206
SAP18	SAP18	SAP18	41.1746	38.7194	34.9493	372.064	229.52	261.626	509.071	276.374	53.3677	124.975	114.586	144.878	147.06	52.0446	87.1254	66.6533	30.8905
SMNDC1	SMNDC1	SMNDC1	10.0111	12.4126	19.7469	30.5867	23.898	31.0215	35.1271	25.3585	13.4821	9.49904	8.99641	26.2726	16.4864	0.981305	14.703	11.6564	13.3935
BCAS2	BCAS2	BCAS2	22.8741	20.3604	15.1066	96.899	48.1244	63.8238	66.96	54.2191	23.273	65.4022	63.7672	45.2888	105.69	9.84654	52.1837	137.968	12.5175
SF3A1	SF3A1	SF3A1	87.6685	85.3284	102.971	37.3215	436.134	93.1398	68.7241	90.9564	18.7304	10.8468	14.1268	7.97202	11.3642	14.5439	11.3233	7.72572	7.55405
MAEA	MAEA	MAEA	32.9249	38.4923	38.9903	30.424	20.4349	29.3557	74.1117	67.738	38.2632	7.21649	6.14079	6.51591	7.88015	48.5277	22.9034	9.1476	6.65526
APC2	APC2	APC2	0	0	0	0	0	0	0	0	0.208675	0	0	0	0.158171	0.00250317	0.0464999	0.161314	0.00275733
PAK4	PAK4	PAK4	41.8574	48.4048	38.3365	15.2413	10.878	10.7773	16.5598	11.2769	12.5159	4.8752	3.36353	4.42212	2.62765	16.5383	12.6437	29.6979	1.26632
2021-03-06	2021-03-06	2021-03-06	55.244	54.424	40.2951	16.6025	21.3308	16.3256	24.3822	20.2991	0	0	0	0	0	0	0	0	0
KATNB1	KATNB1	KATNB1	16.32	14.5451	12.7108	6.4806	41.9476	11.5932	10.171	18.5305	8.06932	4.10842	3.63228	0.900858	4.6737	7.36017	0.612791	1.35581	0.381982
GOLGA3	GOLGA3	GOLGA3	17.1615	16.1742	17.6879	12.4082	10.4271	19.8953	7.64035	26.0959	4.44369	2.39323	2.24047	0.605016	1.42293	4.09506	5.7602	1.40503	4.27792
IPP	IPP	IPP	4.6725	4.87834	1.62469	6.09069	4.83934	5.26829	6.81882	4.66537	2.01007	0.44371	1.58214	0.321549	0.831769	1.12895	0.361688	0.0713113	2.66159
CAPRIN1	CAPRIN1	CAPRIN1	77.9964	68.4785	68.9587	26.8611	36.7025	33.7774	75.7765	55.9118	13.1442	14.4576	15.0389	15.0562	8.59339	4.69031	13.4448	5.16242	5.16512
SMAD5	SMAD5	SMAD5	10.047	10.667	9.96375	67.6632	72.3607	225.854	36.9343	148.731	3.19774	7.42367	9.31849	10.2516	5.63114	0.984416	2.88198	2.1092	4.23075
SMAD7	SMAD7	SMAD7	0.417405	1.42411	1.98905	117.279	5.81992	16.2637	1.04987	1.16133	16.7844	1.17083	1.40466	6.92802	3.86898	8.59872	16.6401	8.72353	2.30003
SMAD7B	SMAD7	SMAD7	0.417405	1.42411	1.98905	1.00497	0	1.69768	0.997989	1.46973	16.7844	1.17083	1.40466	6.92802	3.86898	8.59872	16.6401	8.72353	2.30003
MAN1A1	MAN1A1	LOC530027	0	0	0	15.8943	2.20266	16.1874	2.70965	3.41593	2.4186	3.28951	8.23634	2.94685	4.34284	1.26332	2.3835	1.26563	1.60072
MANBA	MANBA	MANBA	20.7123	26.6647	44.3981	4.56452	5.51046	3.92144	11.1604	9.79492	2.77712	1.27536	0.805174	2.31137	0.329819	1.91237	3.96929	0.944435	1.32267
MC4R	MC4R	MC4R	0	0	0	0.773106	0	0	0	0	0.0164561	0	0	0	0	0	0.112125	0	0
MC5R	MC5R	MC5R	0	0	0	5.18197	0.116632	1.4395	0.758001	1.4592	0.0051915	0	0	0	0	0	0.0507948	0.354457	0
MCM6	MCM6	MCM6	20.9731	24.0054	8.24514	8.48245	5.38902	11.5048	19.2105	14.6064	9.64315	7.88906	5.1973	0.936885	1.70916	4.62599	5.86542	0.670023	4.32847
MDH1	MDH1	MDH1	94.6491	88.5712	57.8247	73.1498	78.9145	78.1921	103.564	83.7618	76.6332	98.0118	77.3459	42.331	55.1839	305.022	25.2661	28.4801	51.5594
MEF2D	MEF2D	MEF2D	23.0782	29.6088	34.4756	3.46282	3.14119	4.63364	3.61251	6.16389	5.10756	0.810924	0.876774	2.26744	1.67243	4.04862	4.93331	0.131479	0.94104
MEOX2	MEOX2	MEOX2	0	0	0	1.29669	0.0902943	0	0.439898	1.81019	0.00265808	0	0	0	0.14774	0.00416461	0	0.15154	0
MFAP1	MFAP1	MFAP1	28.0558	27.2789	20.2087	34.0994	28.6594	33.0514	33.956	40.1722	15.8553	25.3441	18.2394	12.3166	12.7563	9.0091	36.0979	6.41763	26.8127
MFAP3	MFAP3	MFAP3	11.5411	10.9883	5.53216	27.9497	31.0313	28.7494	33.1341	31.6898	1.25672	0.47408	0.260375	0.66323	0.39756	1.81274	1.17694	0.0454575	0.789371
MFGE8	MFGE8	MFGE8	506.326	581.781	567.109	614.792	634.808	499.041	238.318	237.788	9.63807	8.47316	17.4141	7.96027	14.4971	10.5841	15.1422	50.0366	6.33409
MFI2	MFI2	MFI2	0	0	0	1.33195	0.204732	0.557603	0	0	0.537315	0	0	0	0	2.08987	0.0910935	0.482151	0.0221607
MIA2	CTAGE5	CTAGE5	0	0	0	0	0	0	0	0	0.900637	0	0	0	0	0.38814	0.372775	0.170435	0.59254
MIPEP	MIPEP	MIPEP	12.4536	12.8113	12.4289	7.93518	6.35097	5.87859	13.7014	11.7098	2.67514	2.21554	2.39832	4.10365	1.50612	1.46473	0.487251	7.23865	0.71306
MLL	KMT2A	KMT2A	8.37477	11.2146	9.06598	0	0	0	0	0	6.60095	2.6334	2.67135	4.4388	3.64991	1.3752	8.30174	2.35379	8.65928
MLLT1	MLLT1	MLLT1	22.5742	22.3731	26.1984	10.961	14.3338	13.1215	16.2597	15.4164	9.00643	1.07871	2.33044	2.78899	2.17231	15.8212	6.6913	6.88875	3.20227
AFF1	AFF1	AFF1	14.8897	15.8519	4.07675	4.44053	2.80334	3.87607	25.7008	36.5758	0.971513	2.35125	2.73634	6.78442	3.8754	0.434876	1.90286	0.554202	1.92852
FOXO4	FOXO4	FOXO4	13.0091	7.37813	14.504	24.3939	11.0925	15.9857	13.3223	11.2691	0.743371	0.29218	1.10224	1.91782	3.02118	0.158443	0.685068	3.27032	0.722863
CD200	CD200	CD200	0	0	0	1.04139	0.0993347	0.857927	0.931857	0.618456	0.591085	4.00815	1.56519	1.39775	1.961	5.52217	23.1668	6.88811	1.74631
MTF1	MTF1	MTF1	6.37855	7.49047	7.50457	4.58966	7.74062	4.93495	5.43338	8.02206	2.60485	0.0818401	0.765302	0.462948	0.478729	3.36817	4.659	1.6238	2.48063
MTHFR	MTHFR	MTHFR	4.14515	6.14346	18.7905	8.43674	54.2273	8.07827	8.64831	11.9111	1.50541	0.936005	0.819456	0	0.654914	8.8529	5.6065	5.62188	1.71417
MTNR1B	MTNR1B	MTNR1B	0	0	0	0	0	0	0	0	0.122567	0	0	0	0	0.0109159	0.103457	0	0.0160655
MXI1	MXI1	MXI1	5.54733	3.88969	10.3138	17.5739	7.14494	10.1455	11.9964	24.7462	3.81438	4.92212	8.25667	1.52644	5.0114	5.65648	5.58736	2.74148	1.61607
NAB1	NAB1	NAB1	6.99912	7.24594	6.57493	26.3137	7.45526	23.8034	35.6912	49.5124	7.05799	2.21263	3.89179	8.19899	7.14896	0.610184	7.95714	2.04786	7.16813
SIX1	SIX1	SIX1	0	0	0	2.23165	0	0.0492857	0	0	0	0	0	0	0	0	0	0	0
TBCD	TBCD	TBCD	27.6054	25.0563	27.5828	17.8384	11.6742	12.3338	19.4127	16.2157	21.9061	1.56267	1.16813	0.457774	0.992796	11.9241	11.4992	7.56175	9.93037
TBX3	TBX3	TBX3	0.531191	0.217041	0.457153	41.3981	1.65285	33.649	18.5694	16.9691	1.37415	1.06232	2.05139	6.98854	5.45132	1.17713	8.25095	3.88048	1.49911
CCT3	CCT3	CCT3	155.95	124.568	115.456	174.875	165.589	134.968	320.842	177.595	178.024	81.2514	74.3099	98.1923	156.948	218.482	143.755	124.983	41.2896
TSNAX	TSNAX	TSNAX	18.6204	13.8145	8.76242	12.053	9.07422	13.582	12.6012	13.2753	10.5545	7.74069	12.4693	3.12749	10.2445	5.50879	4.4566	3.18162	5.4062
UCHL3	UCHL3	UCHL3	24.916	19.8515	26.7997	41.2622	43.7062	33.1122	77.174	60.7986	20.5988	10.5372	8.79788	11.4549	3.79844	35.2933	17.1196	5.28863	19.5621
UQCRFS1	UQCRFS1	UQCRFS1	95.7644	85.7592	84.529	108.651	121.646	143.854	184.712	127.125	109.825	79.9423	55.673	48.2172	72.546	169.714	56.1985	43.321	41.2453
WFS1	WFS1	WFS1	4.37173	7.78327	7.17493	99.0961	29.0529	62.5992	39.2781	15.8627	27.3615	14.4101	24.2648	6.86086	12.9533	2.20815	8.60122	2.52198	5.9115
ST8SIA2	ST8SIA2	ST8SIA2	0	0	0	18.3677	0.611624	3.91876	1.45369	0.318416	0	0	0	0	0	0	0	0	0
PROM1	PROM1	PROM1	0.008983	0.311002	0.032813	4.22415	3.80614	18.0648	4.55554	17.7408	0.862833	0.723654	0.558437	0.612525	0.945305	0.0438011	1.53842	0.778029	0.441326
TCIRG1	TCIRG1	TCIRG1	3.03516	7.33381	8.36413	17.0604	19.3346	11.0823	24.9272	26.1289	10.4189	0.864171	3.16228	1.89621	1.6785	13.1178	9.24636	0.206283	1.90106
ALKBH1	ALKBH1	ALKBH1	6.29592	7.73114	7.00412	10.5759	13.2723	12.2872	7.87648	11.1272	4.50308	3.51632	2.31756	2.38507	3.85318	1.10796	8.58535	2.24249	1.38346
CDC123	CDC123	CDC123	26.5851	22.9025	27.7316	11.8275	4.13815	11.5591	9.74527	11.3457	27.4357	40.0651	46.2826	32.2415	38.2171	21.2571	19.4098	3.12231	11.5243
TAX1BP1	TAX1BP1	TAX1BP1	21.0542	20.8937	22.8159	22.5365	12.0469	21.2724	21.6238	32.5868	43.886	32.3987	36.1862	147.77	99.412	7.0516	38.7631	10.8396	35.0569
CACNA2D2	CACNA2D2	CACNA2D2	0	0	0	20.7692	6.27934	11.7572	6.1019	4.66681	0.190011	0	0.137024	0	0	0.0169292	0.837995	0.786269	0.0976803
TP53I11	TP53I11	TP53I11	16.4091	31.0168	4.74161	7.18023	1.8666	1.50209	15.378	10.8877	2.19145	1.48665	3.25549	1.30814	2.29648	0.908453	2.25169	5.44862	0.0763157
SPATA2	SPATA2	SPATA2	9.641	10.3331	14.6566	7.75633	2.43157	6.72319	5.74422	7.99	2.23258	0.946384	0.967781	3.78679	1.73635	1.49447	2.02541	0.420984	2.223
MRC2	MRC2	MRC2	68.5024	41.5105	16.6925	13.4844	1.75997	1.74078	31.0006	5.11025	11.3854	0.321706	2.67918	0.529616	0.929445	6.64079	12.248	40.5968	8.62926
SNAPC5	SNAPC5	SNAPC5	7.1618	6.40202	4.32464	20.3323	9.39665	19.4792	12.2448	9.36613	10.5776	12.5087	12.4967	10.219	6.08013	9.18894	10.3257	16.0096	5.46715
DSCR3	DSCR3	DSCR3	0	0	0	9.69729	7.64794	14.9365	15.1654	10.5002	6.85814	0	0	0	0	7.09014	6.05919	0.425121	2.11475
LANCL1	LANCL1	LANCL1	19.5865	22.0901	16.3644	17.9567	10.1986	11.0119	19.3054	14.7305	2.80767	4.94602	7.08394	1.91283	4.26013	1.74923	1.48954	0.0456586	1.79256
KBTBD10	KLHL41	KBTBD10	0	0	0	8.70467	0.0259487	3.61147	0	0	0.141667	0	0.0355326	0	0	0	0.127109	0	0
EMC8	EMC8	EMC8	37.5119	36.925	37.9536	29.971	30.0818	25.3025	31.1902	27.6587	20.8996	12.5639	12.7987	12.7148	23.9857	17.3077	21.2962	10.7989	3.49966
MRVI1	MRVI1	MRVI1	0	0	0	2.99191	0.0263397	0.138205	0	0	0.778051	0	0.735485	0	0.402442	0.0775128	0.0724288	0.0654162	0.23258
TFG	TFG	TFG	49.4659	51.6742	56.906	53.5247	32.053	50.5738	100.478	64.9431	80.3841	22.9233	28.6852	30.2028	42.2788	74.8175	81.1575	53.9719	27.9074
MICU1	MICU1	MICU1	20.3768	24.5926	40.7848	30.3904	48.6809	25.6878	24.1502	26.9026	15.8214	12.2103	11.9496	13.538	12.0033	18.725	5.61411	15.2387	3.11585
CACNG2	CACNG2	CACNG2	0	0	0	0	0	0	0	0	0.511968	0	0	0	0	0.257167	0.14508	0.137837	0.156111
CITED2	CITED2	CITED2	142.386	104.364	69.5774	28.2388	26.7431	13.0444	75.9409	147.304	5.77516	52.0411	180.089	697.174	681.889	7.10608	7.32786	4.47351	9.30013
BPNT1	BPNT1	BPNT1	15.9794	12.4448	13.8015	9.38883	3.29506	15.1139	10.3708	9.43192	1.77664	3.0508	3.66768	1.79465	5.98459	0.896101	0.553496	0.455607	4.03858
NOD1	NOD1	NOD1	0	0	0	1.41631	3.21587	2.15451	3.76593	3.54752	3.80576	0.27956	3.04982	0.358233	2.05114	1.72206	4.94916	1.76612	0.156695
DLC1	DLC1	DLC1	0.44715	0.283901	1.26896	1.85355	0.263592	0.0231663	25.1522	25.8103	0.0939927	0	0.0475797	0	0.235968	0.0280817	7.27565	7.06241	0.285945
ATP8A2	ATP8A2	ATP8A2	0	0	0	11.3719	0.076966	0.323999	1.75843	0.566999	0.0857615	0.0714032	0.310986	0	0.0722507	0.119773	0	0.00371137	0
GNB2L1	GNB2L1	GNB2L1	0	0	0	469.451	396.546	570.453	835.036	537.424	4605.77	0	0	0	0	3588.18	4752.02	4416.46	1015.74
ST3GAL6	ST3GAL6	ST3GAL6	6.25166	5.99034	2.79526	31.3338	0.646328	25.2422	99.357	33.132	0.140856	0.72536	1.18215	0	0.189199	0.101009	0.0749951	0.0079455	0.529252
RAPGEF4	RAPGEF4	RAPGEF4	0.0931468	0.0279443	0.890494	2.18796	0.049773	2.93583	1.06666	0.848677	0.679523	1.43116	1.27343	1.28999	0.811189	2.19229	1.35999	0	0.693924
YAP1	YAP1	YAP1	31.084	34.4132	28.4761	27.5416	26.3372	48.8487	32.2669	45.26	24.2513	33.754	41.4233	31.434	28.8333	5.84843	20.8753	20.5058	4.72743
SPON1	SPON1	SPON1	189.174	111.972	66.9349	0.35221	0.456704	0	73.4766	59.1829	0.0791128	0.185212	0.164563	0	0.527154	0.0805502	0.225038	0.21666	0.0950785
ACAA2	ACAA2	ACAA2	38.6464	33.9319	52.965	22.9505	13.2301	18.1582	67.5819	26.4276	49.8487	27.42	30.9202	12.2749	30.1735	32.4419	38.6863	11.6	25.459
BMA1	HLA-DMA	BOLA-DMA	6.53623	5.51591	6.65591	0	0	0	0	0	0.831765	0.136912	2.02846	0	0.31493	0.0847347	1.0488	0.09022	0.0676183
DAGLA	DAGLA	DAGLA	0.357613	0.318172	0.765822	1.41916	0.13621	0.49849	1.87353	1.41563	0.378033	0	0.073112	0	0	1.17425	0.17213	0	0.128277
TMEM50A	TMEM50A	TMEM50A	72.1893	56.4137	53.4118	80.844	101.805	76.9562	115.295	90.0984	19.6222	62.6341	45.012	23.8847	31.3171	34.8842	17.5804	4.4977	6.23192
CD28	CD28	CD28	0	0	0	0	0	0	0	0	0.169963	0	0	0	0	0.00337106	0.00964147	0.010203	0.0952057
DYNC1LI2	DYNC1LI2	DYNC1LI2	22.3088	33.1838	45.6293	16.4577	13.7928	25.0998	23.8409	26.8578	17.6383	10.2626	14.4404	4.41557	18.7013	6.64024	11.3723	14.7255	14.3718
SFN	SFN	SFN	1.50332	1.98527	1.27745	0.801545	0.031583	0.033632	0.765553	0.0990432	0.0700406	0	0	0	0	0.138409	0.330888	0.0973718	0.0464133
IRF6	IRF6	IRF6	0	0	0	35.6261	1.56615	2.15152	5.27692	3.12065	0.197055	0	0	0	0	0.549491	2.38733	0.413773	0.632408
LASP1	LASP1	LASP1	33.6843	29.0508	39.7971	40.6491	39.419	58.9039	117.207	142.526	13.142	12.7387	11.3513	16.4304	16.3392	4.64113	9.95406	8.42642	6.15987
LRMP	LRMP	LRMP	0	0	0	0	0	0	0	0	0.0762744	0	0.0476967	0.617515	0.204426	0.0313787	0.0965294	0.130461	3.64518
NEFL	NEFL	NEFL	0	0	0	86.8212	12.3108	66.6503	158.731	160.163	0.154209	0	0.0513303	0	0	0.00496172	0.182622	0.146976	0.0223483
NELL2	NELL2	NELL2	0	0	8.8855	340.443	406.407	572.154	428.301	537.324	9.08614	10.5401	12.3813	7.03654	7.29102	6.98129	3.39605	1.54472	1.00128
LOC100859203	NEUROD2	NEUROD2	0	0	0	0	0	0	0	0	0.777864	0	0.362934	0	0.426205	0.490243	0.100415	0.05462	0.538267
NEUROG1	NEUROG1	NEUROG1	0	0	0	0.476123	0	0	0	0	0	0	0	0	0	0	0.669742	0.0273627	0.239138
NFRKB	NFRKB	NFRKB	15.4497	16.2602	27.8471	8.3522	7.89171	8.20867	10.5896	9.89378	6.70349	1.83504	2.22676	0.453746	2.56139	2.77246	5.47966	0.42587	1.93921
NKX3-1	NKX3-1	NKX3-1	0	0	0	0	0	0	0	0	0.532715	1.20908	0.748943	11.1702	5.05178	0.344319	20.9645	16.2689	8.07377
NRAP	NRAP	NRAP	0	0	0	3.62304	0.174955	0.162015	0	0	0.087559	0	0	0	0	0.00912294	0.0882874	0.281309	0.119585
NSF	NSF	NSF	10.1858	12.7976	6.7264	19.3233	30.2235	15.7531	22.4951	26.8752	0.55515	0.479796	0.589998	0	0.468187	1.80267	0.626528	0.131067	1.33325
NTRK2	NTRK2	NTRK2	0.1187	0.377732	1.18179	1.5769	12.7982	4.05151	0.555803	2.41326	0.188712	0	0.00344053	0	0.0147627	0.615186	6.91837	4.08042	2.15373
NTS	NTS	NTS	0	1.2512	56.4921	0	0	0	0	0	0.023886	0	0	0	0	0	4.47505	36.1699	0
NR4A2	NR4A2	NR4A2	0.569889	0.855729	3.4262	1.08489	0.310674	0.0245963	0	0	8.10298	2.37658	1.32006	5.09952	5.65228	0.204134	27.619	42.2783	4.95151
OCM	OCM	LOC100301381	0	0	0	0	0	0	0	0	0.184447	0	0.0831449	0	0	0	0	0	0.198087
ORC2	ORC2	ORC2	6.63869	7.10119	4.31262	1.78783	1.08291	1.26071	1.47929	1.92292	3.73572	6.73836	6.26739	2.87965	7.32575	1.18914	0.466765	6.17461	1.82799
PA2G4	PA2G4	PA2G4	90.5628	72.7902	53.7368	162.979	119.848	131.287	193.219	113.985	55.9304	87.9492	39.8696	57.5235	47.5671	27.7451	66.0509	17.1506	42.0207
PAX1	PAX1	PAX1	0	0	0	0	0	0	0	0	0.00954858	0	0	0	0	0.00387578	0	0.0048935	1.4858
PCM1	PCM1	PCM1	13.4744	17.6344	9.16757	8.82354	1.6424	11.7708	6.35726	13.4694	6.39063	7.33763	7.33367	5.12864	6.98921	1.56076	8.18178	5.38997	4.8843
PCP4	PCP4	PCP4	0	0	0	4.87928	92.3026	0.494022	1.12942	0.257312	1.36777	1.29472	4.46141	3.61573	5.15728	1.16025	1.06768	0.105898	0
PDE6C	PDE6C	PDE6C	0	0	0	1.11432	0.081145	0.758892	0	0	0	0	0	0	0	0	0	0	0
PDE6H	PDE6H	PDE6H	0	0	0	0	0	0	0	0	0.00673496	0	0	0	0	1.15932	0	0	0
PDGFRL	PDGFRL	PDGFRL	0.747198	0.550774	0.70886	17.8405	80.1688	74.4933	17.2536	30.9575	0.648853	0.581488	0.455011	0	0.401553	0.155884	2.79257	0.300947	0.453864
ENPP2	ENPP2	ENPP2	0.211021	0.0722203	2.09907	2.14564	0.0679497	1.43863	2.42889	3.30409	0.437032	0	0.365757	0	0.530413	0.269493	65.1351	0.720974	0.270351
PENK	PENK	PENK	0	0	0.412543	2.01168	0.140122	0.224502	0	0	0.00883896	0	0.881788	0	3.83067	0	9.35117	2.25689	0
PHYH	PHYH	LOC100300115	0	0	0	29.2032	4.66	14.8018	43.5492	21.2254	13.2155	15.1549	14.4053	25.7383	16.4119	2.51979	8.46922	1.16266	3.22513
PHYH	PHYH	PHYH	6.04981	7.9621	11.1857	29.2032	4.66	14.8018	43.5492	21.2254	13.2155	15.1549	14.4053	25.7383	16.4119	2.51979	8.46922	1.16266	3.22513
PIN1	PIN1	PIN1	151.821	121.52	116.123	53.8716	67.0115	43.8045	30.8803	34.8966	79.6457	147.141	101.589	63.6187	52.4318	185.093	57.6516	51.4991	31.2946
PITPNB	PITPNB	PITPNB	22.7236	23.7432	44.2281	42.0694	35.2384	38.977	49.503	49.9186	16.6865	6.38285	6.28538	11.9896	10.3083	9.8764	15.9834	5.28946	20.2851
PLTP	PLTP	PLTP	0.352617	2.7223	1.64992	27.8808	856.427	204.839	40.672	107.982	16.7384	8.39611	11.8947	10.8187	13.4614	11.5167	17.7291	17.773	24.3412
POLD2	POLD2	POLD2	33.8409	32.553	29.199	19.6033	9.68113	15.0395	24.1299	15.3541	86.6903	41.5794	27.1009	17.5466	16.8055	113.331	47.6519	24.3137	26.1079
POLE	POLE	POLE	7.14685	6.00962	1.56986	5.25391	1.0659	8.05916	4.11325	2.96906	3.98281	1.18001	1.19648	0.177019	0.427083	0.569566	1.45866	0.0986956	1.17539
POLR2H	POLR2H	POLR2H	47.112	41.1624	33.0551	82.6103	50.5031	52.4115	61.1592	48.8185	52.6222	34.6187	25.0217	31.963	29.887	57.9608	36.5934	23.2179	9.37668
POLR2I	POLR2I	POLR2I	71.4635	63.8306	83.8704	110.635	67.2259	58.237	80.4669	59.1061	67.7696	560.305	395.516	272.998	154.74	181.597	39.5499	58.5725	10.8878
POU2AF1	POU2AF1	POU2AF1	0.155036	0.929007	0.0683315	0.21617	0.009048	0.378955	0	0	0.150241	0	0.0176739	0	0.189588	0.17607	0.0567279	0.244956	0.349587
PPARD	PPARD	PPARD	12.1834	12.4921	11.5927	12.6275	41.7896	18.089	39.8828	27.7372	2.78402	1.54146	0.819252	5.16441	4.66749	1.75418	7.77116	4.37207	8.88384
PPP1R2	PPP1R2	PPP1R2	25.9024	18.5723	10.3113	41.8024	26.6287	41.5886	33.2997	33.0558	4.24905	15.6155	12.4013	24.6449	20.3551	1.56252	9.12933	3.22032	1.54204
PPP1R3D	PPP1R3D	PPP1R3D	0.577396	0.625948	1.82277	2.66278	0.707733	1.66288	1.49839	1.87216	0.220933	0.836383	0.829049	0	0.194272	0.0654209	0.890977	0.248149	1.68777
PRKAA2	PRKAA2	PRKAA2	2.33409	3.07197	1.20135	0	0	0	0	0	1.23674	0.569986	1.68288	5.07879	3.16621	0.26528	2.41594	0.67043	0.965058
PRKG2	PRKG2	PRKG2	0	0	0	0.453209	0.263835	0.0264763	0	0	0	0	0.123875	0	0.0711654	0	0	0	0
RALGDS	RALGDS	RALGDS	1.50035	1.61812	5.71098	6.06535	2.6654	3.53041	20.8431	12.0101	37.842	6.27507	8.25261	10.2771	5.39116	43.5667	120.144	52.2996	13.2402
S100A1	S100A1	S100A1	4.30952	0.386294	0	2.45415	0	0.657606	0	0	0.079523	0	0	0	0	0	0	0	0
S100B	S100B	S100B	1.20754	4.03956	67.863	0	0	0	1.063	0.128964	98.2886	156.042	226.953	45.7847	167.731	19.4379	3.1101	0	13.2503
ST3GAL4	ST3GAL4	ST3GAL4	372.328	409.405	82.1979	7.77876	5.63846	3.9435	43.8199	19.3782	48.2753	90.9067	68.5021	45.9262	83.6744	34.3845	14.3976	6.53527	7.40132
TACC1	TACC1	TACC1	23.4494	23.0312	55.1781	9.08302	0.604548	0.563922	43.6777	31.1611	18.3882	2.48612	1.80984	1.82783	3.07741	11.5173	28.0908	11.8631	11.7965
TESK1	TESK1	TESK1	74.215	60.7247	53.2263	9.87263	2.17456	4.33474	26.3568	27.3552	14.2319	0	2.70174	0	2.36034	14.673	29.3494	37.6544	3.19011
TFPI	TFPI	TFPI	0	0	0	3.12445	0.232138	0.0990147	11.79	1.46201	0.552461	0	0.803037	2.00361	2.82262	6.62561	1.07417	0.890905	0.247022
THY1	THY1	THY1	4.91396	2.20259	9.7707	15.2018	2.60879	0.230993	61.0712	65.6648	0.00900092	0	0.226683	0	0.254879	0	0.705521	0	0.0325728
TNFAIP3	TNFAIP3	TNFAIP3	0.271599	0.860871	3.95625	1.65347	0.8408	0.873404	1.50636	14.5067	38.6309	0.457791	0.280809	7.51019	15.7014	3.45382	44.2959	11.9854	3.84398
TNFAIP2	TNFAIP2	TNFAIP2	9.79412	1.73564	1.5445	3.27738	0.159535	0.145704	18.4586	4.35018	7.91945	0.492066	1.17835	0	0.259162	1.69658	0.879092	0.0991309	0.308551
TSG101	TSG101	TSG101	18.5465	16.5742	14.7978	68.0137	47.9417	57.2491	74.6609	60.9953	30.4472	39.477	47.2537	26.323	48.6666	31.8657	37.1217	4.6874	11.5287
TYRO3	TYRO3	TYRO3	21.46	22.8436	33.001	6.6438	4.98675	5.77614	17.4364	17.8544	14.926	0.710415	2.29489	1.91094	1.52707	1.58796	22.6518	78.4899	3.43606
AIMP2	AIMP2	AIMP2	32.9342	30.3091	37.9915	43.9593	26.3538	28.5586	62.9753	35.7671	9.20331	18.9434	11.3383	1.52782	5.60098	17.8715	9.985	2.02501	0.427287
SMC1A	SMC1A	SMC1A	12.1127	12.2349	3.63457	31.3834	18.713	34.2541	25.6299	24.3155	3.70258	3.48326	2.53643	2.80926	2.01307	1.47357	2.50827	5.28508	2.58121
SRPX	SRPX	SRPX	1.05008	0.711037	5.39722	13.9437	7.663	2.74531	14.3926	4.70436	152.361	144.229	85.8853	92.5381	87.0086	497.725	43.2138	20.4795	10.8155
CNKSR1	CNKSR1	LOC617552	0	0	0	0	0	0	0	0	2.724	0.616967	0.945258	2.97174	2.80099	1.4004	5.27489	10.2668	1.48266
PCGF3	PCGF3	PCGF3	25.9574	24.7862	48.5104	4.61547	0.957982	2.08881	2.60985	3.37808	6.01312	4.09426	5.46746	1.63673	5.58071	5.71953	6.11993	4.71599	4.11371
TUBGCP3	TUBGCP3	TUBGCP3	30.6332	31.6809	20.0075	13.5308	10.4053	9.06826	10.6289	11.0299	1.29455	2.15086	1.86399	1.35085	0.838698	0.674255	1.99695	0.006931	2.22821
CFDP1	CFDP1	CFDP1	27.7464	23.2057	29.3782	38.5388	47.6141	41.7454	45.6258	46.7634	77.6317	163.699	84.26	90.6775	64.8077	34.5571	29.4265	32.7032	17.8019
RBM14	RBM14	RBM14	38.7764	39.8609	33.8071	47.6136	28.9887	38.3551	39.0506	22.0232	7.36466	5.166	5.4292	3.3222	5.01399	4.37564	5.98408	5.26001	1.84767
EMG1	EMG1	EMG1	57.7366	35.1469	40.3948	0	0	0	0	0	21.9351	7.34387	6.47434	3.71768	6.50725	23.3661	16.5434	8.77691	7.25464
C1D	C1D	C1D	11.1901	14.081	5.87308	25.0537	16.3579	15.9722	29.0307	18.1821	11.7403	29.5036	25.0079	22.616	34.9436	3.35206	6.04466	1.26903	1.03453
ZER1	ZER1	ZER1	9.52588	10.0594	17.4576	10.9923	13.6575	16.0731	12.7661	19.1613	4.82469	1.4161	2.66975	1.43286	1.48752	7.85849	1.41685	2.40449	0.251381
MCRS1	MCRS1	MCRS1	28.3421	30.5112	34.9063	88.7168	79.1354	68.1692	99.9663	73.4139	26.5283	20.2206	15.1563	12.0669	11.1451	29.4979	18.5751	0.701459	2.90128
MAD2L2	MAD2L2	MAD2L2	7.10119	8.26161	3.52351	39.6517	27.3023	24.5742	25.8675	22.1019	34.3514	16.118	10.5799	11.0943	9.06348	45.5848	47.836	44.5345	8.79631
MERTK	MERTK	MERTK	16.3047	23.687	52.1117	5.53575	0.682986	1.8132	1.36318	1.02188	0.92952	0.168943	2.21617	3.13654	3.27444	2.84567	7.74285	0.107919	0.734265
SLC30A9	SLC30A9	SLC30A9	10.8456	14.7899	9.34435	6.11628	4.30462	7.21234	5.18349	6.74641	7.7748	8.07525	7.72727	3.28736	4.40351	1.82146	3.62416	2.60009	4.32508
PIBF1	PIBF1	PIBF1	0.503957	1.06054	0.234766	2.68561	0.258811	1.46932	1.47405	2.65591	0.996516	4.76143	4.06126	0.996333	3.59442	0.261299	2.24632	0.0718905	0.950133
TIMM44	TIMM44	TIMM44	28.3069	28.0882	29.5448	19.2833	10.8581	17.8288	16.5526	19.077	36.4641	30.6998	16.8303	40.9529	43.8583	32.1374	40.3038	24.2759	19.9754
TADA3	TADA3	TADA3	91.2521	88.7029	82.7513	31.5453	9.05528	19.0434	39.2343	26.0697	23.9531	6.70199	13.8834	5.96617	16.27	62.9301	22.1049	23.3556	5.43877
UBE2E3	UBE2E3	UBE2E3	47.965	36.209	73.3521	14.0829	4.30223	16.158	11.5432	9.01884	28.1491	17.546	17.0656	12.7277	13.8697	23.5249	15.3908	22.1186	12.4942
SLC25A17	SLC25A17	SLC25A17	16.6749	24.3445	86.9793	13.3015	12.9819	10.6948	31.8183	20.935	3.88111	11.1499	9.9645	2.74372	7.6764	1.63609	2.77806	0.243098	3.36077
EIF3M	EIF3M	EIF3M	61.3922	39.1056	30.0331	56.4563	21.9324	61.4213	107.591	83.0191	67.3234	44.8472	49.5272	49.1526	56.3489	33.8613	95.5802	70.272	29.1319
SEC23A	SEC23A	SEC23A	22.8024	25.6289	17.1397	16.0146	13.4387	19.0756	19.2795	25.9963	6.77946	18.4087	15.1325	17.4818	20.1933	3.68648	6.88716	6.66664	2.88631
LRRC41	LRRC41	LRRC41	112.619	106.109	94.0554	5.16007	4.29078	3.77271	6.10527	5.1802	26.7726	6.71898	9.28928	10.3289	13.2302	32.8845	39.6781	18.3464	5.73584
CIB2	CIB2	CIB2	40.773	48.5087	10.3005	16.9085	3.3847	22.4303	5.05597	6.38771	1.81359	1.57053	1.81235	0	1.2319	1.8569	1.44481	0.113004	0.29099
CIB1	CIB1	CIB1	76.6273	83.5104	121.551	55.3563	44.9011	44.6553	100.387	118.232	69.4794	46.1524	34.3654	41.7525	31.6255	232.396	89.8067	187.939	69.6732
CHERP	CHERP	CHERP	22.4658	23.3695	29.3069	21.9584	24.5812	25.0402	30.524	25.7396	13.2112	3.93647	5.52318	3.84614	5.5574	6.18342	17.8132	13.4398	4.05475
HYOU1	HYOU1	HYOU1	101.403	100.64	49.663	155.321	243.673	189.91	91.0772	48.1899	12.3795	5.62113	4.81427	3.12166	2.39952	8.78924	6.03868	6.8704	4.68065
IPO7	IPO7	IPO7	44.3548	34.9261	19.8788	26.0377	11.345	30.8035	52.8292	59.2687	9.26421	11.4245	10.0291	18.1159	7.33687	2.11718	14.2762	5.02581	7.04466
NOP56	NOP56	NOP56	37.1136	39.4128	26.8341	89.0128	56.9219	60.3168	134.965	88.5324	101.889	48.7688	42.8277	44.9516	51.6148	40.861	178.659	122.933	57.0964
ATG7	ATG7	ATG7	2.47286	4.61873	4.30462	3.33988	2.71822	2.85836	3.82977	2.69914	1.34767	1.59797	1.33299	0.811439	1.06281	0.949874	1.18622	4.64937	0.51106
BATF	BATF	BATF	0.218708	0	0	1.85616	0.0349417	1.03055	0.772275	2.18393	0.123823	0	1.0546	0	0	0.101799	0	0	0.0684583
DCTN2	DCTN2	DCTN2	118.217	102.14	130.134	60.2911	41.8354	46.8986	133.406	74.4496	62.3827	22.6564	24.9944	20.3215	40.9428	55.7269	68.1232	62.1735	14.2493
HBXIP	LAMTOR5	LAMTOR5	37.3917	41.6151	52.545	0	0	0	0	0	54.4436	191.627	246.867	203.869	158.922	209.853	55.3065	39.395	12.0227
NEDD9	NEDD9	NEDD9	3.3625	2.2677	1.22347	6.49575	19.6443	13.0325	60.6273	38.3209	22.1408	2.5185	3.22199	7.10808	2.31648	7.6637	21.9801	9.95839	6.60257
PROCR	PROCR	PROCR	0	0	0	8.89994	1.51126	7.04833	44.187	26.3819	43.894	31.8515	23.3898	7.92678	11.5377	9.58392	42.8966	98.2046	44.396
PRDX4	PRDX4	PRDX4	105.675	119.17	120.941	168.207	537.31	178.824	146.176	87.6943	306.274	257.092	277.427	122.017	204.691	452.538	95.4313	49.9437	48.9289
ARL6IP5	ARL6IP5	ARL6IP5	85.5027	85.4719	49.816	61.4341	41.7042	45.0535	116.651	99.7566	10.7694	47.4356	52.2143	11.8923	42.9372	14.4452	7.10814	4.3886	4.21428
AGR2	AGR2	AGR2	0	3.04395	0	0.860844	0.105056	0.267008	0	0	0.0320478	0	0	0	0	0	0.128484	0.224072	0
ARPC1A	ARPC1A	ARPC1A	81.9965	67.5975	105.807	64.5721	163.419	90.7315	144.994	161.053	135.142	97.6459	101.602	79.8583	99.8204	92.4064	58.9589	31.0033	25.453
AGPAT2	AGPAT2	AGPAT2	0.382984	0.160961	3.16431	27.8623	78.4979	44.3567	30.5802	47.0994	13.6438	10.757	17.3351	3.17191	17.662	47.1702	4.51529	14.0979	5.92518
RPP38	RPP38	RPP38	4.95374	5.71671	3.68067	18.8839	11.1763	9.49736	8.42886	12.8395	6.68068	15.632	13.5908	3.02254	6.92688	9.10856	10.1827	20.9412	22.6847
SPTLC1	SPTLC1	SPTLC1	15.6804	18.9832	13.4266	5.39211	4.11263	5.78916	6.18343	8.9511	8.54818	2.02853	2.15034	2.80206	2.1139	4.75567	11.8802	4.37387	12.9646
ARFGEF1	ARFGEF1	ARFGEF1	42.2798	32.4298	21.7871	17.7021	5.09155	13.3825	7.95478	14.1675	3.30747	3.50199	4.17537	6.83807	3.06896	0.816988	2.34809	1.29132	1.89346
SLU7	SLU7	SLU7	18.025	16.3855	12.9835	127.201	9.93731	96.8357	8.93605	17.5458	26.3283	9.69952	11.1024	21.9171	29.6224	4.42094	12.9106	6.11312	19.6571
[truncated: 12,164 more rows]

## Sheet: TC FPKM (mean)
gene_name_Gallus gallus	gene_name_Homo sapiens	gene_name_Bos taurus	BV TCA	BV TCB	BV TCC	GAL 6mm	GAL F1	GAL F5	HG TC Follicle 1-2mm	HG TC Follicle 2-5mm
ACAT1	ACAT1	ACAT1	50.9482	47.937	48.4369	80.9421	67.5354	113.115	18.9777	26.1508
ACVR1	ACVR1	ACVR1	17.2354	17.9911	17.1396	57.2168	51.8946	55.4943	0.886258	1.98875
ADSL	ADSL	ADSL	64.1038	61.6245	56.9186	27.58	23.9343	28.8662	10.2895	14.367
AGA	AGA	AGA	24.2184	30.5336	27.5668	26.3994	22.6225	21.7969	5.83055	7.09041
HDHD3	ALAD	ALAD	78.5097	54.1761	35.8497	0	0	0	1.2896	3.88646
APOH	APOH	APOH	0	0	0	0.0430103	1.98814	0.654496	0	0
FAS	FAS	FAS	0.547593	0.350849	1.72046	3.35904	2.48163	1.87332	3.22691	3.42943
AR	AR	AR	5.2165	6.04092	5.47427	62.8661	81.9308	82.4171	2.81373	4.48149
ASL2	ASL	ASL	15.7734	14.8895	15.0081	8.16673	46.2718	8.23791	3.36966	3.86165
ASL1	ASL	ASL	15.7734	14.8895	15.0081	0.321692	0.994512	0.297805	3.36966	3.86165
ASPA	ASPA	ASPA	0	0	0	1.76749	0.600512	0.489712	1.15851	1.44786
ATP7A	ATP7A	ATP7A	1.25806	1.77343	1.85961	0	0	0	0.465841	0.0695789
BCKDHB	BCKDHB	BCKDHB	11.9493	16.7219	9.82393	19.3532	18.9709	16.2099	1.33956	0.560363
BRCA2	BRCA2	BRCA2	0.950241	0.733143	0.547184	2.94265	0.197591	0.758857	1.6465	0.596452
SERPING1	SERPING1	SERPING1	45.6847	65.2483	88.4811	59.0512	89.7647	45.6604	20.3106	40.0829
C2	C2	C2	0.0555898	0.734519	1.11142	5.3063	8.96314	5.71462	0	0.0209899
C6	C6	C6	0	0	0	0	0	0	0.995184	1.34001
CAPN3	CAPN3	CAPN3	0	0	0	0	0	0	0.332482	0.483875
LYST	LYST	LYST	0.991608	0.930769	0.998575	4.05533	1.23691	1.53568	0.686258	0.755679
ERCC8	ERCC8	ERCC8	4.00605	2.00928	2.29897	2.89788	0.716584	0.927685	1.38701	0.837449
CLCNKB	CLCNKB	CLCNKA	0	0	0	0	0	0	0	0.292294
COL1A2	COL1A2	COL1A2	370.217	430.39	428.165	1992.68	1926.25	2052.44	213.367	499.816
COL7A1	COL7A1	COL7A1	2.69613	1.65772	1.80823	5.95264	4.06825	4.28365	1.58802	1.76454
COMP	COMP	COMP	0	0	0	1.5168	7.38853	1.99284	0	0.278684
CP	CP	LOC514194	0	0	0	13.7844	3.18285	5.31743	0	0
CPOX	CPOX	CPOX	8.35502	8.71089	8.65468	16.7926	15.8346	23.0648	1.14734	1.20324
CPT2	CPT2	CPT2	18.1362	21.2105	21.3422	17.1802	11.745	19.6976	3.17348	5.10245
CST3	CST3	CST3	206.538	235.037	241.713	336.946	623.479	281.387	54.5002	56.4702
CSTB	CSTB	CSTB	13.6099	14.077	53.7959	53.8492	64.0399	49.8663	210.915	229.73
DDB2	DDB2	DDB2	1.85741	1.93169	2.00741	9.11812	12.3344	10.6845	5.40412	6.54291
DLD	DLD	DLD	15.7464	18.0552	26.6869	49.8987	47.0304	59.6526	19.4639	16.1829
DPYD	DPYD	DPYD	7.69356	5.86001	5.18379	7.43766	7.22994	6.98503	0.590095	0.794476
EDN3	EDN3	EDN3	0	0	0	5.13196	0.906091	2.29123	0	0
EDNRB	EDNRB	EDNRB	2.81475	2.0802	1.69729	22.6558	18.0098	11.763	0.494393	2.77713
ENG	ENG	ENG	161.021	140.73	153.733	183.51	322.207	198.538	19.6925	37.7637
EPB42	EPB42	EPB42	0	0	0	0	0	0	0	0.440607
EPHX1	EPHX1	EPHX1	32.9476	41.4003	27.6681	3.93121	3.91213	3.11957	47.9308	109.527
ERCC3	ERCC3	ERCC3	19.2709	17.3415	20.4181	16.459	14.7602	17.7474	5.6824	4.9764
ETFA	ETFA	ETFA	43.0624	42.4305	33.2952	85.1219	65.7763	109.513	33.2796	32.9838
F5	F5	F5	0	0.0134443	0.566468	4.34443	1.19232	1.75711	0	0
FABP2	FABP2	FABP2	0	0	0	0	0.762007	0	0	0
FANCA	FANCA	FANCA	10.1079	10.0407	9.17112	1.37396	0.679159	1.19433	0.555904	0.386993
FANCC	FANCC	FANCC	6.45066	6.83562	6.04866	4.71403	1.15479	2.98021	0.607981	0.599073
FAH	FAH	FAH	12.1597	12.8812	8.49616	0.954905	1.31041	1.14393	3.09973	4.03205
FECH	FECH	FECH	30.8078	35.8983	18.8408	14.5363	10.397	15.4055	2.26858	1.98087
FH	FH	FH	44.943	46.7589	44.7065	47.259	43.377	54.8833	12.8888	15.9227
FSHR	FSHR	FSHR	1.74632	1.98501	0.547672	7.83821	5.20281	9.78785	0.0641279	0
FUCA2	FUCA2	FUCA2	3.25019	6.33648	8.83484	18.6435	25.8242	16.3347	31.5842	25.5261
GALC	GALC	GALC	4.27718	4.49916	5.97943	3.68042	11.2415	63.0964	4.32208	1.47615
GALK1	GALK1	GALK1	58.6393	50.6786	45.8893	13.0247	13.8457	13.8349	10.1602	16.8989
GALT	GALT	GALT	25.2725	22.6955	20.4396	3.90816	4.4344	3.96989	8.47705	19.1522
GBE1	GBE1	GBE1	4.22602	5.21999	6.85284	6.76543	2.64763	3.72652	10.1885	11.7769
GCDH	GCDH	GCDH	27.103	28.0255	20.5402	14.7484	15.9481	14.9985	2.24131	1.79481
GCH1	GCH1	GCH1	6.69794	5.25025	5.9163	2.14301	2.08871	2.0293	0.725327	0.268279
GHR	GHR	GHR	4.3526	3.76734	3.88857	16.2216	6.09982	6.59186	0.54596	1.10835
GJA1	GJA1	GJA1	68.9838	121.18	81.7216	177.148	330.291	333.032	22.5178	48.3086
GJB1	GJB1	GJB1	0	0	0	23.3202	15.534	18.2272	0	0
GLI3	GLI3	LOC785371	0	0	0	2.33438	0.810329	1.32074	0.476486	0.679092
GLDC	GLDC	GLDC	0	0	0	4.92647	3.47014	3.3469	0	0
GPI	GPI	GPI	92.7555	115.061	108.534	102.539	90.5902	150.604	2.25803	2.80555
GSN	GSN	GSN	254.99	232.303	285.051	78.485	94.6985	64.0776	15.125	24.7248
GSS	GSS	GSS	16.4926	20.9207	16.1608	22.2277	23.8537	21.805	10.7869	13.2039
MSH6	MSH6	MSH6	24.7042	21.5128	26.4932	16.9104	9.12177	16.5744	10.1375	15.8263
HADHA	HADHA	HADHA	75.3903	83.3017	64.4834	76.7463	66.711	95.1557	30.3261	58.915
HADHB	HADHB	HADHB	30.8084	36.4992	27.8942	0	0	0	49.4938	94.0145
HMBS	HMBS	HMBS	22.8617	23.5299	21.3761	36.5397	31.1595	47.7573	5.05738	3.64371
HMGCL	HMGCL	HMGCL	16.3235	21.3653	16.5139	24.2406	24.3855	28.308	15.2853	30.2602
HPS1	HPS1	HPS1	25.0161	21.4419	22.6439	11.425	8.81605	10.1568	8.82758	9.42432
SGSH	SGSH	SGSH	20.6193	24.4257	15.2205	15.8878	23.1894	16.9492	1.02734	1.21919
IDS	IDS	IDS	14.4779	13.22	16.212	7.90063	7.85763	6.3751	3.31775	4.5874
IDUA	IDUA	IDUA	48.7147	58.7358	46.9026	6.03535	5.67971	4.39676	1.81688	2.67549
CFI	CFI	CFI	0.308808	0.154249	0.603343	0	0	0	6.97021	9.22694
IL2RG	IL2RG	IL2RG	2.33753	1.33604	3.62741	12.865	21.806	8.14656	0	0
ITGB4	ITGB4	ITGB4	10.7512	3.94458	3.87158	15.0397	16.4822	11.9511	0.0611836	0.124607
JAG1	JAG1	JAG1	41.1501	24.3213	23.221	16.1917	13.0531	11.2967	4.21952	8.06944
JAK3	JAK3	JAK3	49.5291	177.883	29.2421	0.495649	0.485461	0.896063	1.95305	3.4081
KCNA1	KCNA1	KCNA1	0	0	0	1.9919	0.618668	1.61274	0	0
KIT	KIT	KIT	5.52765	5.52425	26.6794	1.82051	0.568151	0.887458	1.21636	0.939832
LAMB3	LAMB3	LAMB3	1.73819	2.35385	1.98804	0	0	0	0	0
SGCG	SGCG	SGCG	0	0	0	8.97709	4.1941	6.68361	0	0
SGCB	SGCB	SGCB	14.3194	12.7187	14.682	43.7333	44.8031	33.7515	8.11911	10.8701
LIG1	LIG1	LIG1	29.7984	24.9024	21.9746	9.07865	3.51594	10.1801	1.68661	1.90161
LIPC	LIPC	LIPC	0	0	0	0	0	0	0.15199	0.279007
LPL	LPL	LPL	30.3642	25.8536	40.0773	28.6218	27.075	38.6779	2.25327	2.33857
MET	MET	MET	0	0	0	0.431265	0.363055	0.306675	0	0
LOC416633	CIITA	CIITA	2.59624	1.67206	1.37947	0.918442	0.266977	0.147162	0	0
MLH1	MLH1	MLH1	10.0623	9.48362	7.70505	7.94457	4.65489	7.45533	3.96675	5.36123
MSH2	MSH2	MSH2	21.472	14.4411	19.6475	18.6279	9.81271	18.7986	2.83085	1.53831
MTTP	MTTP	MTTP	0	0	0	0	0	0	0.686255	0.429939
MYBPC3	MYBPC3	MYBPC3	5.7425	0	0.0500457	0	0	0	0	0
MYO7A	MYO7A	MYO7A	0	0	0	0.782386	0.981341	0.534642	0	0.0823673
MYOC	MYOC	MYOC	17.5442	18.1268	24.4211	16.7964	7.72498	12.5825	0	0
NAGA	NAGA	NAGA	48.0546	77.6891	88.6161	21.6625	28.2517	35.5744	1.35894	2.45414
PTCH1	PTCH1	PTCH1	13.2258	3.19604	13.4759	10.7642	2.23383	4.83959	17.1351	6.61846
NDP	NDP	NDP	0	0	0	49.293	7.24083	16.4156	1.99307	2.86685
PNP	PNP	PNP	82.6244	70.7635	114.514	0	0.010183	0	8.01426	2.44592
PNP	PNP	LOC790312	3.83541	4.2074	2.15765	0	0.010183	0	8.01426	2.44592
NPC1	NPC1	NPC1	24.7598	36.5584	16.7687	41.5975	39.0137	52.7254	2.00453	3.70276
NPHP1	NPHP1	NPHP1	3.86407	3.03339	4.78305	19.8715	20.6123	20.2806	2.3526	0.722893
GPR143	GPR143	GPR143	1.6221	1.06521	0.51692	0	0	0	1.8115	0.387443
OAT	OAT	OAT	45.8546	53.7133	64.7541	72.5114	94.4711	102.612	31.6651	33.2241
OCRL	OCRL	OCRL	9.68848	16.6603	38.7337	10.4647	9.99578	10.124	1.44029	2.00526
PCCA	PCCA	PCCA	4.00876	6.94082	7.35517	10.4892	7.74317	10.9584	2.11178	3.96127
PDE6B	PDE6B	PDE6B	0	0	0	3.20317	2.06458	2.48478	0	0.189625
PEPD	PEPD	PEPD	74.0258	59.8054	44.2721	35.5011	46.6883	57.5839	26.4814	24.0055
PEX12	PEX12	PEX12	5.04482	5.1243	5.95726	5.87184	5.16888	6.43775	1.28483	1.81734
PEX7	PEX7	PEX7	3.99783	4.45638	3.89855	7.75358	5.84862	6.84501	6.75885	5.62849
PHKA2	PHKA2	PHKA2	14.4642	7.34999	6.55652	3.29748	6.79092	7.31228	0.631173	1.02031
PHKB	PHKB	PHKB	5.54228	6.37255	7.85916	13.7664	4.35131	5.25401	2.27059	3.09168
PKD1	PKD1	PKD1	42.9528	41.0602	41.544	10.0134	21.748	8.981	0.519615	0.540862
PKP1	PKP1	PKP1	0	0	0	0.65049	2.75003	1.02153	0	0
PLOD1	PLOD1	PLOD1	143.769	163.229	164.789	73.3242	82.8948	98.6252	25.4025	33.4713
PMM2	PMM2	PMM2	14.4496	16.2723	22.8374	21.7851	19.2492	29.4626	3.81946	3.10128
PROS1	PROS1	PROS1	30.6399	34.5121	58.7675	46.8815	43.1376	33.7295	16.6512	9.06243
PTEN	PTEN	PTEN	19.2151	15.8736	20.2304	66.8476	64.7246	53.9906	3.2353	4.26815
PTH1R	PTH1R	PTH1R	47.5644	21.4929	18.4879	4.98128	5.05162	3.63365	0.187223	0.206355
PTS	PTS	PTS	5.8313	5.91665	7.1835	12.4544	9.24309	13.3974	135.643	97.9633
PEX2	PEX2	PEX2	15.6256	14.8238	20.4703	10.5211	4.68005	6.48142	8.39311	8.50316
PEX5	PEX5	PEX5	16.9082	20.5392	16.9131	11.7255	9.51763	10.5131	0.628762	1.03107
QDPR	QDPR	QDPR	83.5147	90.9669	90.0477	35.1495	31.1725	38.283	21.4004	24.7707
RB1	RB1	RB1	3.46255	2.89413	2.85218	16.0074	16.0139	21.2231	5.54257	2.96256
PRPH2	PRPH2	PRPH2	0	0	0	0	0	0	0	0.384783
ATXN1	ATXN1	ATXN1	2.41682	2.5688	2.87298	9.40322	9.37575	7.46596	1.00672	1.40593
SGCD	SGCD	SGCD	2.91411	1.70799	2.24112	9.75784	15.6001	15.8376	0.0851665	0.314665
SLC12A3	SLC12A3	SLC12A3	0	0	0	0.116155	1.08848	0.288673	0	0
SMN	SMN1	SMN1	0	0	0	42.691	38.0522	56.452	6.73124	2.96078
SMN	SMN2	SMN1	0	0	0	42.691	38.0522	56.452	10.1363	1.9072
SNCA	SNCA	SNCA	0	0	0	4.93706	9.95817	4.80761	18.5289	18.4001
SOX9	SOX9	SOX9	0	0	0	0.750836	3.27488	1.59919	0.144003	0
SPTB	SPTB	SPTB	1.20087	1.16107	0.716314	1.51796	1.62879	1.17159	0	0
STAR	STAR	STAR	33.4162	186.985	50.2507	257.041	433.296	291.705	109.099	483.976
TCN2	TCN2	TCN2	100.69	88.3772	105.287	12.9967	52.1363	16.3335	3.06421	5.68094
TH	TH	TH	0	0	0	0.066442	0	0.067925	0.900249	0
THBD	THBD	THBD	12.8574	12.7391	13.1666	68.8846	81.7846	63.499	5.48395	3.05089
TPMT	TPMT	TPMT	7.32231	5.97592	11.8733	20.5674	19.2328	24.0915	5.0676	2.47806
TSC1	TSC1	TSC1	15.9066	16.5283	16.1298	12.2398	10.3322	10.4358	1.72832	1.57138
TSHR	TSHR	TSHR	0	0	0	0	0.312818	0	0	0
TTR	TTR	TTR	0	0.167992	0	2.66856	1.85267	0.46427	0	0
UMPS	UMPS	UMPS	21.8773	21.2515	19.3765	22.0637	22.8595	29.8622	1.81503	2.83992
UROD	UROD	UROD	25.1756	26.2918	22.0227	11.6707	13.8573	14.3174	57.8658	71.0186
XDH	XDH	XDH	51.1042	57.2802	59.9457	0.302256	0.822949	0.204125	0	0
BLMH	BLMH	BLMH	31.811	32.966	34.1014	54.9012	46.9439	71.213	13.0137	16.0748
SLC25A20	SLC25A20	SLC25A20	28.6756	31.737	23.5848	75.0823	60.4774	72.1246	3.8562	2.75039
CASR	CASR	CASR	0	0	0	0.235467	0.695174	0.103842	0.0714791	0
CHM	CHM	CHM	1.88205	1.32249	1.77919	10.0761	2.8717	4.46657	1.79393	2.05113
TPP1	TPP1	TPP1	38.2056	45.9813	46.8076	131.375	209.654	133.761	2.34092	8.07348
CSF2RB	CSF2RB	CSF2RB	0.314594	0.636874	1.68742	2.21519	1.96846	0.827985	0	0
LOC101750812	CSF2RB	CSF2RB	0.314594	0.636874	1.68742	1.10007	1.15591	0.394357	0	0
EXT2	EXT2	EXT2	55.9522	56.4897	60.0893	32.5451	27.93	36.2663	2.77917	4.10657
GALE	GALE	GALE	5.61553	7.64768	5.4728	18.5559	21.8267	27.3734	5.19471	5.25944
GM2A	GM2A	GM2A	19.7004	18.1813	13.7944	31.8569	26.7581	69.7106	0.802417	3.49337
GPD2	GPD2	GPD2	1.65621	1.66598	1.73752	11.0604	12.8444	10.1986	0.859444	0.927031
GUCA1A	GUCA1A	GUCA1A	0.176558	1.36776	0.876553	0	0	0	0	0
HSD17B4	HSD17B4	HSD17B4	31.9634	25.4088	34.9327	31.1908	35.6917	37.4006	9.40399	4.92107
IFNGR1	IFNGR1	IFNGR1	24.2601	22.8616	26.5086	18.8377	13.9026	13.6909	26.5374	26.7793
LTBP2	LTBP2	LTBP2	21.8476	55.9657	50.6381	21.7564	44.2063	32.77	0.357005	1.10329
PAFAH1B1	PAFAH1B1	PAFAH1B1	30.9989	30.1837	33.7087	53.2978	46.127	54.4827	11.9352	10.8858
LOC100857437	MVK	MVK	78.5345	87.4603	38.6908	0	0	0	2.58926	4.93974
MVK	MVK	MVK	78.5345	87.4603	38.6908	25.1283	29.2397	30.9273	2.58926	4.93974
NCF2	NCF2	NCF2	0.106747	0.435468	1.23324	1.04553	1.02378	0.476826	0	0
OXCT1	OXCT1	OXCT1	19.4676	14.3776	15.5449	55.048	36.4553	48.2994	4.23707	3.28658
PCSK1	PCSK1	PCSK1	0	0	0	8.47135	0.998205	2.70617	0	0
PON2	PON2	PON2	13.4346	16.4675	18.2705	8.28335	12.2128	13.3592	47.4479	31.4313
PSEN2	PSEN2	PSEN2	14.0839	11.5207	11.9365	25.2936	22.1327	23.8719	1.06755	2.58504
RAG1	RAG1	RAG1	0	0	0	0	0	0	0.166922	0.521549
SOD1	SOD1	SOD1	63.3706	74.0643	70.1189	245.78	202.259	251.411	483.295	436.286
TEK	TEK	TEK	18.3669	9.4374	13.4453	14.4239	21.9922	10.6223	0.719086	0.500694
BARD1	BARD1	BARD1	1.04079	0.989097	0.866475	5.42206	1.29157	5.39663	1.37818	1.83679
NR0B1	NR0B1	NR0B1	2.63368	3.74326	3.88448	16.9293	22.4698	11.3354	0	0
ALB	ALB	ALB	0	0	0	7.45337	44.1314	23.3227	0	0
AMPD3	AMPD3	AMPD3	0	0	0	5.33954	0.856536	1.44356	0.0515211	0.550291
AMT	AMT	AMT	63.8158	54.3379	39.3392	39.7735	32.7966	47.4593	7.55512	13.9341
APRT	APRT	APRT	84.0007	87.3934	87.1339	25.2226	24.1784	25.0665	180.605	165.645
ATRX	ATRX	ATRX	18.4182	11.5279	13.9858	14.4611	3.39752	4.34807	19.7487	28.2414
C1QB	C1QB	C1QB	17.9493	41.9283	65.9453	36.2266	61.4452	20.989	0	0
CRYBB2	CRYBB2	CRYBB2	0	0	0	0	0	0	9.3247	2.21007
F2	F2	F2	0.318856	0.0367911	0.124463	0	0	0	0	0
GDNF	GDNF	GDNF	0	0	0	2.92297	4.18247	2.95866	0	0.439444
HEXB	HEXB	HEXB	26.2264	25.6793	34.1145	11.9312	15.1697	13.9601	40.8525	46.8254
HEXB	HEXB	LOC786974	8.71904	7.15768	8.2099	11.9312	15.1697	13.9601	40.8525	46.8254
KCNJ11	KCNJ11	KCNJ11	0	0	0	1.54254	1.09046	0.901244	0	0
VLDLR	VLDLR	VLDLR	3.23766	4.17316	2.28177	18.4532	11.3181	41.1793	1.27936	2.92221
LOC100859605	MPZ	MPZ	0	0	0	0	0	0	0.122288	0
PCCB	PCCB	PCCB	56.703	61.0238	35.3551	50.31	47.5776	53.7438	9.6655	10.3407
PLP1	PLP1	PLP1	0	0	0	0.789179	0.222838	0.3309	1.7518	2.50384
PMS1	PMS1	PMS1	2.73258	1.8647	2.61325	8.79018	1.74299	2.78803	3.52606	4.07464
SAG	SAG	SAG	0	0	0	0.208353	0.065469	0.245415	0	0
SMPD1	SMPD1	SMPD1	23.1702	30.2252	30.33	45.9801	78.4342	53.0249	3.66915	6.0561
HNF1A	HNF1A	HNF1A	0	0	0	0.141967	0.020581	0.127964	0	0
TPO	TPO	TPO	0	0	0	0.653007	0.193781	0.70212	0	0
TSC2	TSC2	TSC2	54.5654	42.5369	38.3569	12.8844	12.2322	9.51899	2.59423	3.68699
TSHB	TSHB	TSHB	0	0	0	0.408562	0.765093	0.778246	0	0
TYRP1	TYRP1	TYRP1	0	0	0	0	2.44012	2.02757	0	0
VHL	VHL	VHL	13.7374	15.0762	13.5439	49.1879	50.7725	53.409	3.18298	5.01158
VWF	VWF	VWF	92.4058	67.8175	102.993	40.0645	47.108	16.6858	0.108764	0.432712
GDF5	GDF5	GDF5	2.51828	0.193597	0	0.155174	0.795532	0.141582	0	0
HBAA	HBA2	HBA	0	0.17574	3.50774	34.6635	209.814	101.853	4.18063	11.1119
HBAA	HBA1	HBA	0	0.17574	3.50774	34.6635	209.814	101.853	8.42054	16.973
HBAA	HBA2	HBA1	0	0.167428	3.44718	34.6635	209.814	101.853	4.18063	11.1119
HBAA	HBA1	HBA1	0	0.167428	3.44718	34.6635	209.814	101.853	8.42054	16.973
LOC100858011	HBA2	HBA	0	0.17574	3.50774	0	0	0	4.18063	11.1119
LOC100858011	HBA1	HBA	0	0.17574	3.50774	0	0	0	8.42054	16.973
LOC100858011	HBA2	HBA1	0	0.167428	3.44718	0	0	0	4.18063	11.1119
LOC100858011	HBA1	HBA1	0	0.167428	3.44718	0	0	0	8.42054	16.973
C7	C7	C7	21.7225	16.5443	35.3032	26.1061	41.8455	9.7735	54.593	107.963
TAP1	TAP1	TAP1	27.9791	30.6413	25.1757	31.1204	29.6531	23.8302	1.61001	3.94196
IGFBP2	IGFBP2	IGFBP2	25.8803	32.2155	38.1154	254.061	587.149	308.327	55.6842	54.6437
IGFBP3	IGFBP3	IGFBP3	117.043	75.4107	72.7664	16.1579	24.6375	17.2677	8.46637	29.4068
HGF	HGF	HGF	0	0	0	4.9971	3.02606	1.06307	0.887996	0.486806
CD44	CD44	CD44	15.5047	10.6035	38.017	4.16244	3.63843	2.01843	4.46188	6.8939
IGF2	IGF2	IGF2	361.451	340.017	306.861	124.79	215.69	286.836	2.32149	5.53475
HPX	HPX	HPX	0	0	0	364.179	675.49	500.047	0	0.356379
CD4	CD4	CD4	0.423039	0.48334	0.566362	2.4852	2.07094	1.69592	0.250718	0.177894
IGF1	IGF1	IGF1	4.74629	6.89571	12.3021	2.40283	0.0910823	0.237271	4.30023	8.29389
BDKRB2	BDKRB2	BDKRB2	2.8926	1.99594	5.05309	0	0	0	0	0
CD79B	CD79B	CD79B	0	0	0	1.01487	0.825773	0.878089	0	0.445565
LTBP1	LTBP1	LTBP1	78.2358	72.3026	92.0765	211.473	229.689	242.271	0.868466	1.01267
IL10RB	IL10RB	IL10RB	26.7695	21.5325	24.5534	0	0	0	12.5611	24.3252
IFNAR1	IFNAR1	IFNAR1	12.4275	12.6103	23.4371	12.4138	10.2984	9.19734	5.5889	5.09486
NCF4	NCF4	NCF4	0.374453	0.469201	2.1793	3.20827	2.20711	1.05557	0	0
BCL2	BCL2	BCL2	0.501495	1.07168	1.76716	3.55329	3.98998	1.86247	1.11109	1.17194
SOD2	SOD2	SOD2	31.57	37.9379	44.7946	81.8692	87.5326	95.8235	11.8651	14.4034
GSR	GSR	GSR	6.45726	10.1481	6.73717	28.6587	34.5523	26.9087	4.33442	2.88713
VTN	VTN	VTN	0	0	0	5.62175	21.9965	4.36492	0	0
IL13RA2	IL13RA2	LOC616008	0	0	0	10.7362	10.0093	7.66693	0	0
CCR2	CCR2	CCR2	0.341456	0.537801	0.788444	5.46577	2.15118	1.13288	0	0
CCR5	CCR2	CCR2	0.341456	0.537801	0.788444	2.81507	1.62994	1.27952	0	0
ABAT	ABAT	ABAT	7.60222	14.5325	3.64332	4.14719	4.0402	3.47942	0.203553	0.838011
ACHE	ACHE	ACHE	0	0	0	1.11453	0.635186	1.36085	1.19248	0.99082
ADORA3	ADORA3	ADORA3	0.137119	0.616166	1.34783	0	0	0	0	0
LOC101751513	ADRA2B	ADRA2B	4.09389	2.94481	1.38146	3.40475	1.36451	2.74395	0.0678817	0.159636
AHCY	AHCY	AHCY	140.257	142.002	112.672	39.9484	34.6169	46.4679	9.70549	13.6736
ALOX5	ALOX5	ALOX5	0.268496	0.898145	1.05905	3.16956	4.45869	2.23577	0.0532906	0
ANXA1	ANXA1	ANXA1	65.7623	46.4211	95.6456	52.5287	35.3241	36.8584	5.86641	19.3857
ATP1A1	ATP1A1	ATP1A1	94.2982	96.1751	113.852	260.766	501.44	389.214	9.77105	13.6261
AVPR1A	AVPR1A	AVPR1A	0	0	0	1.15961	0.291274	0.283868	0	0
BDKRB1	BDKRB1	BDKRB1	0.25264	0.462873	3.32363	5.47706	2.41086	1.74865	0	0
BLVRA	BLVRA	BLVRA	38.684	44.0007	22.8915	4.01467	2.28942	2.0713	19.5273	26.4217
TSPO	TSPO	TSPO	81.7986	59.3983	116.718	41.9635	57.5759	46.8145	27.3706	43.8569
CACNA1D	CACNA1D	CACNA1D	0.718978	1.44132	0.875628	0.519547	1.75208	0.317375	0.0426632	0
CACNA2D1	CACNA2D1	CACNA2D1	1.73258	1.48091	1.74632	3.54189	1.68918	1.69142	0.771958	0.977276
CCK	CCK	CCK	0	0	0	0.674603	43.3693	0.706178	0	0
CD3D	CD3D	CD3D	1.35892	1.17329	1.63387	4.6565	3.69362	2.41514	0	0
CD3E	CD3E	CD3E	2.53163	3.3329	4.22624	2.81482	2.42998	1.35187	0	0
CHRNA3	CHRNA3	CHRNA3	8.82289	11.2138	6.65637	0	0	0	0	0
CHRNA4	CHRNA4	CHRNA4	0	0	0	0.555751	0.149163	1.57779	0	0
CHRNA7	CHRNA7	CHRNA7	0.533	0.451887	1.03982	1.26525	2.05363	14.988	0.0603738	0
CHRNB2	CHRNB2	CHRNB2	0.666931	1.14668	0.083376	3.143	3.5065	2.80739	0	0
CRAT	CRAT	CRAT	73.4386	71.7712	37.3703	19.3059	11.2517	13.7696	2.33859	5.95419
CSF3R	CSF3R	CSF3R	0	0	0	3.29226	8.75459	3.42873	0	0
DBH	DBH	DBH	0	0	0	0.00706433	0.00491033	0.017561	1.08516	0
DCK	DCK	DCK	1.34336	1.07489	1.1084	12.748	4.60413	12.0499	6.05018	6.7726
DDC	DDC	DDC	0.0351906	2.26453	0	0	0	0	0	0
DIO1	DIO1	DIO1	0	0	0	0.42201	0.159351	0.161757	0	0
DIO2	DIO2	DIO2	0	0	0	3.83907	2.33565	4.50378	0	0.14478
DRD3	DRD3	DRD3	0	0	0	7.21459	11.1084	8.40088	0	0
FGF1	FGF1	FGF1	2.49332	1.71276	1.79085	0	0	0	0	0.147274
GABRA1	GABRA1	GABRA1	0	0	0	2.34803	0.534882	0.57614	0	0
GABRA4	GABRA4	GABRA4	0	0	0	0.0566537	0.233062	0.053725	0	0
GABRB3	GABRB3	GABRB3	0	0	0	0	0	0	0.193695	0.20257
GART	GART	GART	12.1604	11.9998	15.8511	11.6431	7.23254	10.0908	7.79123	4.88183
GAS6	GAS6	GAS6	82.7299	101	89.2114	75.504	87.9903	59.3553	36.3541	31.9193
GRIN2B	GRIN2B	GRIN2B	0	0	0	0.076231	0.00762233	0.0115983	0	0.116441
GRIN2C	GRIN2C	GRIN2C	0.319227	1.09359	0.198625	1.62326	2.03988	4.66626	0.111618	0.113672
GRM1	GRM1	GRM1	0	0	0	0	0.00933	0	0	0
GRM3	GRM3	GRM3	0	0	0	0.133904	1.39535	0.425381	0	0
GRM8	GRM8	GRM8	0.86283	0.285884	0.54811	0	0	0	0	0
GUCY1B3	GUCY1B3	GUCY1B3	0	0	0	20.2369	8.30829	6.7006	0	0
GUK1	GUK1	GUK1	101.167	105.197	94.8549	28.9523	23.2654	27.2266	115.88	121.899
HRH1	HRH1	HRH1	1.16347	1.30678	5.17647	1.04062	0.56403	0.530068	0.551218	2.54894
HTR1B	HTR1B	HTR1B	0	0	0	49.1084	49.1051	61.6558	0	0
HTR3A	HTR3A	HTR3A	0	0	0	0.637108	2.79803	0.381791	0	0
HTR6	HTR6	HTR6	1.32395	1.73636	1.05289	1.15135	2.51154	0.729284	0	0
IGF2R	IGF2R	IGF2R	72.2091	67.971	71.9968	9.48629	9.78823	10.4122	1.08674	0.979303
IL1R1	IL1R1	IL1R1	9.74028	8.05039	16.2219	14.5083	5.59815	3.67446	0.702539	3.48406
IL1RL2	IL1R1	IL1R1	9.74028	8.05039	16.2219	0	0	0	0.702539	3.48406
ITGB6	ITGB6	ITGB6	0	0	0	0.363427	0.040748	0.128395	0.119792	0.114638
KITLG	KITLG	KITLG	3.01797	0.430566	1.38193	14.8395	2.88322	3.93011	1.6572	1.50506
NQO1	NQO1	NQO1	5.98105	26.6991	11.6273	65.8613	66.5676	90.4519	9.4456	7.84991
NQO2	NQO2	NQO2	48.7803	37.647	44.5158	14.9291	13.2694	11.9804	14.6862	19.5205
NPY	NPY	NPY	0	0	0	2.15675	2.34849	3.27896	0	0
NPR3	NPR3	NPR3	3.85977	4.64203	1.75383	4.93437	5.00498	4.16708	0.296341	0.141508
NPY1R	NPY1R	NPY1R	1.28599	1.62148	3.94668	0.169343	0.303863	0.087365	0.553292	0
NPY2R	NPY2R	NPY2R	0	0	0	1.17318	3.81047	2.62018	0	0
PDE3A	PDE3A	PDE3A	1.30742	1.04518	1.39875	10.6619	9.85455	6.5028	0.0583587	0.322692
PDE3B	PDE3B	PDE3B	1.08276	0.566111	0.872414	4.53734	4.09017	3.31361	0	0
PDHB	PDHB	PDHB	43.2733	38.1095	35.8503	54.2642	53.5922	63.0913	60.4275	82.8163
PGR	PGR	PGR	4.13434	5.47704	4.21516	23.3998	21.6301	29.1193	2.15538	2.35582
PLA2G1B	PLA2G1B	PLA2G1B	8.90542	13.1732	1.67504	0	0	0	0.529799	14.452
PLA2G5	PLA2G5	PLA2G5	0	0	0	0	0	0	0.244498	1.82618
PLAT	PLAT	PLAT	76.3786	60.3192	154.133	12.1592	33.0573	11.1857	19.7125	18.1687
SERPINF2	SERPINF2	SERPINF2	1.64906	1.1094	7.46513	11.2015	14.4721	10.1251	0	0.899178
POLR2B	POLR2B	POLR2B	18.5965	17.7101	21.9949	38.0091	43.8645	34.0739	11.5075	16.6028
POMC	POMC	POMC	13.9794	11.9366	9.27066	0.0268407	0.0499283	0.756403	13.9999	19.366
POR	POR	POR	49.8561	69.9556	66.6658	248.596	111.999	170.934	35.3076	43.6687
PPIB	PPIB	PPIB	270.799	293.23	289.858	676.23	730.013	857.369	628.512	612.064
PPIC	PPIC	PPIC	59.7723	53.8144	60.31	43.6658	54.2901	61.0424	94.3609	69.5012
PRIM1	PRIM1	PRIM1	4.54344	2.72347	2.69976	30.5779	20.2033	25.1314	7.23816	5.12795
PRIM2	PRIM2	PRIM2	5.31194	4.00429	6.20568	4.17003	1.1294	4.32835	1.16501	2.02329
PRLR	PRLR	PRLR	0	0	0	0	0	0	0.157353	0.405627
PRRG1	PRRG1	PRRG1	2.02126	2.30396	3.84481	6.53025	3.71382	3.4524	1.25598	0.670172
PTGDS	PTGDS	PTGDS	99.1547	111.927	147.735	35.5182	35.7678	7.46799	4.15253	22.6996
PTGER2	PTGER2	PTGER2	0.604086	0.291831	0.455595	4.46016	6.28712	4.26712	35.6464	47.2483
PTGFR	PTGFR	PTGFR	0.822288	2.07045	2.34107	1.44841	0.612006	0.763975	0.2261	0.283003
PTGS1	PTGS1	PTGS1	2.18504	2.04828	1.73662	20.8944	70.7251	18.688	0	0
RPL3	RPL3	RPL3	415.757	404.094	367.613	908.732	882.413	907.217	6710.57	8407.63
RPL4	RPL4	RPL4	617.025	551.65	493.946	951.449	904.191	995.058	583.725	911.524
RPL24	RPL24	RPL24	371.436	343.931	329.503	528.029	509.504	580.954	3624.23	3080.07
RPL30	RPL30	RPL30	365.844	308.504	310.016	532.611	462.742	546.924	4182.02	2858.35
RPL36A	RPL36A	RPL36A	270.045	226.767	223.071	481.71	396.395	476.855	2451.41	663.03
RPS3	RPS3	RPS3	385.875	407.459	371.348	881.288	858.53	971.33	2021.07	2892.66
RPS10	RPS10	RPS10	402.585	403.132	377.391	814.209	771.28	807.151	1778.25	1094.77
RPS16	RPS16	RPS16	819.529	760.558	631.108	681.006	657.014	652.889	2965.58	3044.66
RPS23	RPS23	RPS23	471.438	397.665	417.949	492.94	411.385	453.427	1084.12	819.986
RRM1	RRM1	RRM1	27.105	26.251	30.5915	29.3491	13.5434	32.725	5.01465	4.69184
SCNN1A	SCNN1A	SCNN1A	0.879033	0.573255	0.505204	0.443874	0.215279	0.285678	0	0
SLC6A2	SLC6A2	SLC6A2	0	0	0	0.845858	0.157496	0.191905	0	0
SLC6A4	SLC6A4	SLC6A4	0	0	0	1.12702	1.06897	1.03845	0	0
SST	SST	SST	0	0	0	0.048231	0.151224	0.0324777	0	0
SSTR1	SSTR1	SSTR1	0.081252	0.0375797	0.888124	0	0	0	0	0.271886
TACR3	TACR3	TACR3	0	0	0	0	0	0	0.449517	0
TBXA2R	TBXA2R	TBXA2R	3.32425	6.50664	3.97187	21.8851	39.3783	33.071	0	0.12886
TNFRSF1A	TNFRSF1A	TNFRSF1A	83.2858	92.2903	100.836	38.2787	34.5765	27.5459	19.3637	54.9244
TNFRSF1B	TNFRSF1B	TNFRSF1B	12.781	11.3818	21.2867	10.9567	4.09103	3.35648	1.51475	0.549034
TOP2A	TOP2A	TOP2A	24.7052	15.9532	15.5694	36.0907	13.8537	51.4986	7.85572	1.82059
TUBG1	TUBG1	TUBG1	42.1478	54.7347	41.364	34.9777	34.9433	42.498	7.38	4.4141
TYMS	TYMS	TYMS	29.7993	26.2573	26.8891	22.2913	3.53118	22.3488	28.8623	9.89009
ZAP70	ZAP70	ZAP70	0.701476	0.827397	0.914175	0	0	0	0	0.174727
ALDH5A1	ALDH5A1	ALDH5A1	17.7308	13.1407	7.66879	15.9766	7.87187	16.9017	0.729404	1.10315
PDE5A	PDE5A	PDE5A	3.70204	3.83548	6.78723	15.7053	8.73838	5.68303	3.56532	3.30113
AAMP	AAMP	AAMP	65.3216	71.8283	67.7198	21.4398	24.0916	24.5125	48.5768	56.1975
ACLY	ACLY	ACLY	35.4274	75.8221	36.3921	57.8709	68.2586	96.3982	4.33009	3.37793
ACO2	ACO2	ACO2	90.7386	109.169	71.6081	66.2272	73.0173	81.4251	10.0613	11.1764
ACVR2B	ACVR2B	ACVR2B	3.74222	2.22125	2.11917	0	0	0	0.119672	0.444334
ADAM10	ADAM10	ADAM10	14.1478	10.4048	16.1573	38.6644	15.7975	21.7262	3.52582	4.18066
ADCY7	ADCY7	ADCY7	0.834676	1.55978	2.21012	1.49129	0.496303	0.271334	1.30886	3.05984
ADCY9	ADCY9	ADCY9	3.97861	4.75212	4.58086	28.982	31.9635	28.4471	0.375257	0.524276
ADCYAP1R1	ADCYAP1R1	ADCYAP1R1	0	0	0	4.8963	4.76057	3.62466	0	0
MFSD10	MFSD10	MFSD10	28.9589	31.7223	26.869	17.4991	12.7046	15.2829	12.0439	30.6624
PLIN2	PLIN2	PLIN2	53.3803	69.0673	127.788	22.2589	39.5095	23.1682	33.1796	28.0141
ADPRH	ADPRH	ADPRH	5.8343	6.13131	6.80086	42.1461	69.4502	31.016	0.185668	0.134769
ADSS	ADSS	ADSS	7.92714	6.68526	8.22209	17.9654	14.9236	15.7762	0	0
AES	AES	AES	136.734	141.365	106.027	91.9338	101.807	109.94	0	0
AMFR	AMFR	AMFR	60.3012	74.7548	70.574	29.3965	36.6648	30.753	5.85331	6.79469
NUDT2	NUDT2	NUDT2	19.5416	25.0747	18.694	4.47832	3.93707	4.64103	23.602	48.1652
APBA1	APBA1	APBA1	1.49617	1.64033	2.19671	2.93903	2.67285	2.53298	0.2787	0.168179
BIRC2	BIRC2	LOC539314	0	0	0	20.4668	32.0334	18.3684	17.2355	16.475
XIAP	XIAP	XIAP	3.79034	2.81363	3.95529	7.76809	6.85077	5.7494	2.0899	3.96987
ARG2	ARG2	ARG2	1.32634	1.33048	1.97495	13.7006	4.68022	49.4341	4.44798	8.3456
ARHGAP5	ARHGAP5	ARHGAP5	7.15969	4.86579	5.38644	15.7349	3.71516	5.95217	7.06826	8.5496
ARHGDIA	ARHGDIA	ARHGDIA	148.527	162.908	172.406	163.581	189.326	209.429	36.8707	55.0715
ARNTL	ARNTL	ARNTL	1.27309	1.74523	3.47626	17.7163	14.8429	13.9231	0.365126	1.79536
ALDH7A1	ALDH7A1	ALDH7A1	29.1922	27.2838	26.3051	57.9658	46.6373	66.0188	10.7041	27.4055
BACH1	BACH1	BACH1	3.57611	3.91848	5.85965	7.71469	5.18794	3.65572	7.12435	8.17157
BAK1	BAK1	BAK1	49.8922	46.899	37.6682	41.7707	52.1891	59.1389	7.6381	13.4764
BFSP1	BFSP1	BFSP1	4.41038	1.85668	1.72443	0	0	0	0.283086	0.121384
BID	BID	BID	38.6606	40.7088	37.4903	24.1646	14.4958	29.0922	15.6122	12.3437
PRDM1	PRDM1	PRDM1	2.62835	2.57345	2.89288	2.06647	1.07404	1.05634	4.05686	4.31935
BMP2	BMP2	BMP2	0	0	0	6.81665	4.40858	8.86099	1.16175	1.51098
BMP3	BMP3	BMP3	0	0	0	0	0	0	2.0038	4.95485
BMPR2	BMPR2	BMPR2	3.7357	2.36377	4.05548	13.8503	14.3018	10.0326	1.75041	3.16983
BNIP1	BNIP1	BNIP1	8.22043	5.65553	9.56433	13.703	16.4561	16.3138	12.5129	12.2773
KLF9	KLF9	KLF9	11.2277	14.7954	26.5726	3.89581	9.69117	4.19926	10.7398	18.4593
BUB1B	BUB1B	BUB1B	8.60294	5.64473	5.84637	16.8146	5.24565	18.7288	0.785351	0
CAV2	CAV2	CAV2	42.7835	38.8628	34.9939	24.2603	32.9036	20.5354	36.1714	48.6566
CCNH	CCNH	CCNH	2.65987	3.15701	4.41911	17.0253	14.5236	15.75	12.6994	14.2411
CCNT1	CCNT1	CCNT1	7.9842	7.08883	8.46023	12.2223	12.5567	12.7213	2.75583	4.33228
TNFRSF8	TNFRSF8	TNFRSF8	0.367642	0.471228	2.11975	1.18702	0.592923	7.22481	0	0
CD40	CD40	CD40	2.47773	2.63428	3.45024	16.2381	22.2351	18.1598	2.28422	3.08706
CDC27	CDC27	CDC27	5.00294	3.87404	4.5246	21.9191	16.7692	21.2202	4.2593	5.52225
CDK6	CDK6	CDK6	2.76784	3.18654	2.52807	11.1876	2.3689	5.23048	2.31316	3.35151
CDKN2C	CDKN2C	CDKN2C	36.4928	33.9485	29.9471	33.8973	34.3862	36.8831	29.0287	48.7839
RCBTB2	RCBTB2	RCBTB2	22.7237	17.9706	19.1257	7.22642	7.55652	5.98541	4.64704	5.93391
STT3A	CHEK1	CHEK1	2.97408	1.98328	2.30705	0	0	0	2.29872	0.967506
CHUK	CHUK	CHUK	6.85569	6.81388	6.85694	18.4477	18.6531	21.0689	1.57731	0.680091
CIRBP	CIRBP	CIRBP	109.337	102.177	81.2876	166.829	108.655	129.978	224.2	357.786
CLCN6	CLCN6	CLCN6	6.85631	10.5317	9.00127	9.53464	11.1627	7.00719	1.04063	1.17795
CLIC5	CLIC5	CLIC5	42.4482	44.3369	11.446	0.351193	1.09409	0.462855	0	0
LDB2	LDB2	LDB2	17.7298	9.44019	10.3727	22.0435	16.0879	13.0815	14.2621	17.9466
CLNS1A	CLNS1A	CLNS1A	17.0809	14.6054	19.0229	56.5419	48.93	64.0907	45.0154	43.4542
CNGB1	CNGB1	CNGB1	0	0	0	0.707256	2.39741	0.886218	0	0
CNGA3	CNGA3	CNGA3	1.83678	0.64839	2.0118	0	0	0	0	0
KLF6	KLF6	KLF6	78.5545	67.2691	93.4611	24.5681	33.6516	25.9623	36.2481	128.347
CLDN4	CLDN4	CLDN4	0.283425	0.536223	0.502305	0.014871	0.821819	0.0144913	0	0
CLDN3	CLDN3	CLDN3	0	0	0	0	0	0	0	0.458795
CPN1	CPN1	CPN1	0	0	0	12.8465	15.8159	12.5743	0	0
CREBL2	CREBL2	CREBL2	5.14878	4.47282	6.34684	17.0461	21.8838	15.3248	2.54243	3.91192
CSE1L	CSE1L	CSE1L	17.5425	14.5578	16.4527	27.3501	10.7555	19.3591	5.86021	7.23833
CSTF1	CSTF1	CSTF1	8.95774	8.37823	7.84646	12.3108	9.69069	11.1366	2.87069	5.35315
CSTF3	CSTF3	CSTF3	9.07833	6.52553	10.165	17.8097	11.6134	14.2425	15.2806	8.34451
CTBP1	CTBP1	CTBP1	68.3357	71.776	66.7923	91.8036	73.8185	100.149	3.42013	1.59539
CTNND1	CTNND1	CTNND1	43.4091	46.0392	45.3706	57.4329	86.7272	71.6305	6.58813	9.07981
CTSO	CTSO	CTSO	6.0033	4.77921	3.95284	14.1098	9.21131	8.60819	6.3623	3.66325
CTSZ	CTSZ	CTSZ	90.9783	96.8707	107.814	89.8467	113.726	106.398	5.41973	9.93976
CXADR	CXADR	CXADR	2.55912	2.04215	2.15649	3.12165	3.3977	5.62686	0.128276	0.0455693
DAB2	DAB2	DAB2	34.3056	26.136	29.0481	31.3081	64.2876	29.5123	36.0591	38.841
DAD1	DAD1	DAD1	115.909	126.767	141.974	249.448	253.967	315.124	310.349	173.008
DGKG	DGKG	DGKG	0	0	0	1.80392	2.53388	0.63567	0	0
DARS	DARS	DARS	27.7372	22.0803	28.8151	40.249	33.3553	47.088	0	0
DDT	DDT	DDT	69.5819	72.9086	72.884	42.6036	44.63	55.9283	77.6549	55.4695
DHX15	DHX15	DHX15	30.0289	26.1628	31.9172	43.0705	28.8584	43.8686	38.8472	27.5226
DHCR7	DHCR7	DHCR7	27.0028	97.898	21.3028	33.2068	56.6809	46.2052	3.52603	7.26814
DHODH	DHODH	DHODH	5.15495	5.10626	2.15042	17.7296	14.7878	26.5112	2.41474	1.86929
DIO3	DIO3	DIO3	0	0	0	52.288	226.688	179.734	0	0.793281
DKC1	DKC1	DKC1	65.3346	55.8743	50.7792	47.4421	30.5417	51.0635	17.8594	13.3896
DNASE2B	DNASE2B	DNASE2B	0	0	0	6.30121	11.6804	4.69758	0	0
DYNC1H1	DYNC1H1	DYNC1H1	78.2452	86.4189	93.2246	48.6235	46.2695	48.3296	1.67578	3.54069
DPAGT1	DPAGT1	DPAGT1	14.7791	17.013	16.6775	56.4814	54.3139	57.9452	6.64008	6.2723
DPH1	DPH1	DPH1	25.4968	21.9022	23.8168	11.2141	10.8529	11.3671	0.133735	0
DPH2	DPH2	DPH2	10.4212	10.7093	10.5116	3.76986	3.67941	4.66686	4.61783	3.05354
DRG2	DRG2	DRG2	38.3061	30.906	27.3869	19.6636	18.3347	23.7734	5.74944	9.81455
ECM2	ECM2	ECM2	20.7601	23.7033	17.1158	24.9991	8.73292	5.45719	7.24412	18.8609
DUSP4	DUSP4	DUSP4	2.49301	2.7923	2.54636	2.14395	21.0369	3.64189	0.168238	0.265223
ECE1	ECE1	ECE1	138.179	194.091	139.255	43.2098	67.1413	38.4844	9.1663	21.6185
ECH1	ECH1	ECH1	52.5601	52.6983	37.2082	0	0	0	79.6344	120.794
S1PR1	S1PR1	S1PR1	26.5008	20.618	27.9812	12.5189	12.5384	8.42926	0.968022	0.880289
LPAR1	LPAR1	LPAR1	11.3251	9.59762	14.487	16.0283	15.455	13.8429	0.980974	1.57436
EFNA2	EFNA2	EFNA2	3.64681	3.36948	3.55656	3.09963	2.35083	2.81983	0	0
EIF2B1	EIF2B1	EIF2B1	8.86176	9.82706	11.3823	22.211	21.0031	26.6918	13.7711	14.5945
EMP1	EMP1	EMP1	40.5588	29.5375	41.6119	5.80186	11.9898	14.1631	2.84935	12.0734
EMP2	EMP2	EMP2	39.4795	29.7311	40.6882	44.5822	26.2251	23.7764	19.2683	56.0946
EPAS1	EPAS1	EPAS1	73.3293	68.2497	78.5401	76.1864	102.07	61.8345	2.12267	3.25536
EREG	EREG	EREG	0	0	0	0	0	0	0	0.130662
ESR2	ESR2	ESR2	1.20179	1.00698	1.74045	7.99283	0.758208	1.80531	0.655177	0.765777
EXTL2	EXTL2	EXTL2	5.85436	4.21931	4.97317	4.09105	1.66985	2.28004	18.2254	28.776
EXTL3	EXTL3	EXTL3	15.1014	14.997	19.9888	31.4546	23.392	27.0415	0.659135	1.07486
FABP6	FABP6	FABP6	0	0	0	4.33563	2.94561	9.8517	0	0.963832
FAT2	FAT2	FAT2	0	0	0	0.02223	0.00317233	0.0431967	0	0
FOXF1	FOXF1	FOXF1	5.31543	3.86917	4.68505	1.57006	1.02464	0.63633	0	0
LOC100857760	FOXF2	FOXF2	1.27272	0.407474	0.130802	0	0	0	0	0
FOXJ1	FOXJ1	FOXJ1	0	0	0	0	0	0	1.33961	0.260944
FLNA	FLNA	FLNA	209.915	268.223	238.19	33.3319	87.5727	64.1628	9.34305	9.86909
FRZB	FRZB	FRZB	38.4946	28.1584	14.7684	113.514	192.924	79.4006	77.0109	80.689
GAS8	GAS8	GAS8	11.2501	10.1131	9.32987	9.41809	9.45698	8.47547	0.542729	1.47038
GATM	GATM	GATM	13.4376	6.5824	7.81721	0.0438447	1.33253	0.0700407	46.3375	76.7643
GBAS	GBAS	GBAS	0	0	0	46.9602	24.7052	34.3412	0	0
GBX2	GBX2	GBX2	0	0	0	0.346376	0.216673	1.73003	0	0
GFRA2	GFRA2	GFRA2	1.12925	1.28705	3.53783	0	0	0	0	0
GCLC	GCLC	GCLC	45.8966	57.0661	14.6829	15.9551	15.818	13.3398	9.93154	8.66968
GPLD1	GPLD1	GPLD1	0	0	0	0	0	0	0	0.370677
GTF2B	GTF2B	GTF2B	13.099	11.5845	16.5166	15.7669	8.11602	10.8858	39.7497	39.2262
GTF2H2	GTF2H2	GTF2H2	3.86183	2.95727	4.39573	7.75558	5.28209	8.75902	6.98307	6.55329
GTF2H3	GTF2H3	GTF2H3	3.70095	3.19875	3.38694	15.4762	12.8938	17.3983	8.90985	7.71244
BRF1	BRF1	BRF1	25.6574	21.2521	17.4136	5.7641	4.47408	5.34673	1.19513	2.18678
HGFAC	HGFAC	HGFAC	2.04268	2.38774	3.46242	0	0	0	0	0.47529
HIF1A	HIF1A	HIF1A	43.0975	53.7727	79.4138	32.4816	18.4524	24.4979	48.9998	46.8538
HSPB1	HSPB1	HSPB1	325.349	370.258	383.581	321.911	496.399	419.363	2284.61	1431.19
IGSF3	IGSF3	IGSF3	2.24994	1.14163	2.19865	69.1428	74.0483	83.6298	0.118827	0.201251
ICT1	ICT1	ICT1	0	0	0	25.9916	21.6218	26.4632	0	0
IGFBP4	IGFBP4	IGFBP4	227.767	202.27	167.869	331.431	285.107	393.097	35.7723	27.2487
IGFBP7	IGFBP7	IGFBP7	306.798	326.002	315.786	754.499	1563.53	647.207	539.79	498.062
CYR61	CYR61	CYR61	148.545	155.607	154.59	97.7501	226.174	169.639	0	0
IL10RA	IL10RA	IL10RA	1.77837	2.48385	3.93748	1.03897	2.21111	0.881334	0	0.118458
IL12RB2	IL12RB2	IL12RB2	0	0	0	0.892386	0.53833	0.843975	0	0
IL13RA1	IL13RA1	IL13RA1	34.8222	36.2374	38.9915	4.88685	6.83402	6.23023	4.59451	3.13002
TNFRSF9	TNFRSF9	TNFRSF9	0	0	0	3.17864	2.07538	2.55047	0	0
EIF3E	EIF3E	EIF3E	124.352	98.5656	105.714	198.12	97.4728	97.0222	415.71	514.661
IRAK2	IRAK2	IRAK2	1.73278	3.30316	4.53043	30.1883	22.6868	30.5511	0	0.174041
AARS	AARS	AARS	49.4158	55.0083	54.0009	41.2971	40.9074	52.5658	0	0
ACADSB	ACADSB	ACADSB	10.3238	16.6525	16.2688	10.8782	4.95776	7.03873	1.22111	1.86298
ACP2	ACP2	ACP2	14.463	21.0303	20.2561	15.5974	20.8279	17.1666	5.00159	11.1918
PARP1	PARP1	PARP1	75.492	74.9964	69.483	44.507	31.836	48.8655	16.6297	13.4819
ADRBK1	ADRBK1	ADRBK1	0	0	0	13.3552	13.5511	12.5005	0	0
AHR	AHR	AHR	3.88735	2.84929	3.02375	5.55035	6.60012	3.4141	2.43219	3.32842
AHSG	AHSG	AHSG	0.216377	3.70916	22.9932	0.0231113	0	0.0765973	0	0
AK2	AK2	AK2	67.4359	67.4578	67.7086	55.4342	60.3378	67.0909	11.8457	11.1473
ALCAM	ALCAM	ALCAM	3.77673	5.65073	2.72905	8.37655	11.6195	6.26414	0.929521	2.8705
ALOX5AP	ALOX5AP	ALOX5AP	0.78771	0.209921	0	4.59592	7.71082	3.53256	0.301548	1.30635
AMD1	AMD1	AMD1	9.9728	8.80603	15.7274	55.35	47.347	86.5988	35.1063	27.4242
AOAH	AOAH	AOAH	0	0	0	2.3555	1.19323	0.673427	0	0
APEH	APEH	APEH	44.5875	44.4739	38.7968	17.7659	18.2998	19.1436	3.93145	5.30481
APEX1	APEX1	APEX1	84.6602	79.0718	79.5244	0	0	0	153.348	198.162
APOD	APOD	APOD	150.882	112.49	185.09	13.3805	4.15393	3.21214	1754.91	296.637
ARCN1	ARCN1	ARCN1	54.4283	57.094	71.1116	90.5696	91.1484	117.499	6.85693	6.64411
TRIM23	TRIM23	TRIM23	2.80734	2.03001	2.52312	3.37906	1.52631	1.63118	3.46684	5.68275
AREGB	AREG	LOC538751	0	0	0	0	0	0	4.62048	2.14099
ARF6	ARF6	ARF6	30.3024	30.9207	30.1863	68.1702	73.6624	88.8579	70.1083	82.3835
ARNT	ARNT	ARNT	19.0569	19.5098	21.9818	52.8748	62.9434	51.6427	2.92148	3.13432
ATF3	ATF3	ATF3	0.696904	1.17384	4.02861	2.80565	23.0032	1.98371	22.5338	42.088
ATF4	ATF4	ATF4	158.453	147.326	163.824	250.37	259.023	291.399	33.431	65.8622
ATP5J	ATP5J	ATP5J	0	0	0	132.664	131.421	159.434	0	0
ATP5B	ATP5B	ATP5B	0	0	0	372.861	360.654	513.848	0	0
ATP5F1	ATP5F1	ATP5F1	0	0	0	203.512	187.263	250.695	0	0
ATP6V1B2	ATP6V1B2	ATP6V1B2	30.6028	27.2324	29.7241	34.9447	41.4178	47.3215	5.9838	6.99029
ATP6V1C1	ATP6V1C1	ATP6V1C1	15.3147	18.0439	23.0799	18.1169	13.7349	13.0241	6.04661	6.15443
ATP6V1E1	ATP6V1E1	ATP6V1E1	66.2787	78.1589	75.5786	59.1898	60.3091	73.4093	32.6892	44.6711
BCL7B	BCL7B	BCL7B	16.3942	18.0057	20.3284	29.1549	39.9558	31.6215	17.9331	32.8713
BHMT	BHMT	BHMT	0	0	0	2.32125	1.47777	1.33624	0	0
BLK	BLK	BLK	0	0	0	3.49729	4.52247	2.27296	0	0
BMP6	BMP6	BMP6	27.9781	26.4461	21.6298	11.9248	39.7444	11.991	0.524767	0.699293
TEC	TEC	TEC	1.25216	1.17549	1.88872	6.92443	3.04448	2.51306	0	0
BTC	BTC	BTC	0	0	0	3.64166	4.23258	2.38722	0.190291	0
BTN1A1	BTN1A1	BTN1A1	0	0	0	4.22932	4.89348	3.4763	0	0
C1S	C1S	C1S	14.2941	19.3534	36.5341	29.8878	45.926	24.3009	75.7762	141.328
CALB2	CALB2	CALB2	2.34368	3.96705	1.25139	0.0565657	0.0227687	0.192932	0	4.57147
CAMLG	CAMLG	CAMLG	16.8695	15.106	16.0759	21.7332	21.211	22.9136	63.2227	102.911
CANX	CANX	CANX	92.9914	114.219	131.846	73.8322	64.0996	81.9261	18.7439	17.6586
CAPN2	CAPN2	CAPN2	103.284	108.873	110.131	4.99895	15.7642	10.848	10.8077	15.8511
CARS	CARS	CARS	27.5705	28.8412	31.0422	14.5436	8.21114	12.7755	0	0
CAV1	CAV1	CAV1	73.4999	54.3318	87.8194	53.9934	118.952	72.0895	21.5403	38.6782
CCND1	CCND1	CCND1	26.3532	25.0205	6.46664	25.7641	9.36108	23.6794	0.274303	0
CCNF	CCNF	CCNF	21.008	16.0895	11.5096	5.5209	2.79527	7.62428	0.454769	1.5297
CCT6A	CCT6A	CCT6A	45.7048	41.0354	43.5077	110.216	104.505	151.969	82.4767	86.8972
CD2	CD2	CD2	2.02007	1.49897	1.75384	2.01249	1.63147	0.69259	0	0
CD47	CD47	CD47	27.0304	20.5468	26.1477	63.7559	42.2855	55.8092	6.97505	7.68762
CDA	CDA	CDA	0	0.325693	0.12175	3.59096	3.54531	2.90297	0.463346	0
2021-09-07	2021-09-07	2021-09-07	43.1555	32.258	41.5148	136.046	80.2217	107.448	0	0
CDC25A	CDC25A	CDC25A	11.0042	9.06652	7.16611	6.22009	3.00329	7.11675	0.399807	0.154202
CDH5	CDH5	CDH5	68.5324	46.2847	57.2232	40.1514	13.2083	11.1341	0	0.354034
CDH11	CDH11	CDH11	101.069	90.4618	91.0466	100.517	72.6658	90.8285	23.5176	34.6561
CDK7	CDK7	CDK7	4.26827	3.67899	5.25314	13.9789	11.1518	16.5444	3.73919	3.21776
CDO1	CDO1	CDO1	22.1694	32.3794	22.6218	8.15586	38.2268	12.9126	41.2613	23.4897
CEBPG	CEBPG	CEBPG	8.03266	9.59291	12.3442	26.4632	34.2376	25.5947	6.91249	5.68103
CENPA	CENPA	CENPA	12.0423	8.64596	5.79005	8.27771	6.17115	11.7817	11.5331	6.4849
CENPA	CENPA	LOC782601	3.21022	2.48802	0.882969	8.27771	6.17115	11.7817	11.5331	6.4849
CTSC	CTSC	CTSC	80.7985	65.1375	60.5675	51.6878	62	75.3846	21.6727	37.1706
CHGB	CHGB	CHGB	0	0.0556006	1.22422	4.34269	19.7031	2.6902	2.48451	1.21256
CLU	CLU	CLU	156.126	162.875	177.649	672.544	888.929	498.439	10.4362	17.2185
CLPS	CLPS	CLPS	0	0	0	0.0735733	0.651681	0.407533	0	0
CLTA	CLTA	CLTA	128.021	122.057	127.863	78.4137	92.5676	98.627	232.097	312.721
CCR7	CCR7	CCR7	0.389161	0.232031	0.682304	0	0	0	0	0.440661
COL4A2	COL4A2	COL4A2	283.709	286.739	290.689	327.382	828.619	471.369	22.2356	23.1399
COL6A1	COL6A1	COL6A1	247.895	258.172	304.889	455.46	309.831	323.456	143.503	251.658
COL16A1	COL16A1	COL16A1	75.2489	51.9946	60.8782	108.059	58.3276	80.658	4.26005	6.57998
SLC31A1	SLC31A1	SLC31A1	21.7793	25.1362	25.4787	22.1832	13.3006	22.5775	3.21008	2.0546
CAD	CAD	CAD	26.6051	23.9077	21.5897	26.414	15.6958	24.7298	0.963304	0.63243
CPT1A	CPT1A	CPT1A	30.4752	28.8238	28.7397	22.1135	9.18062	12.8807	1.32101	2.42438
CRHBP	CRHBP	CRHBP	0	0	0	0.572507	0.553664	0.29772	0.151876	1.5337
HAPLN1	HAPLN1	HAPLN1	0	0	0	6.63399	8.34936	9.99357	0.401513	0.745355
CRYBA4	CRYBA4	CRYBA4	2.93346	1.92701	1.95246	0	0	0	0	0
CRYBB1	CRYBB1	CRYBB1	3.1402	2.46243	5.20286	0	0	0	0	0
CRYM	CRYM	CRYM	3.50098	9.4514	2.06184	12.6335	4.69974	6.27849	0	0
CTGF	CTGF	CTGF	134.009	111.46	173.326	291.887	670.062	416.893	0	0
CTH	CTH	CTH	0.508537	0.19066	0.41144	23.0196	13.619	22.6467	3.01152	4.01749
CTNNA1	CTNNA1	CTNNA1	70.6122	63.3005	72.0617	107.459	120.473	115.548	11.843	16.3778
CTNNB1	CTNNB1	CTNNB1	90.7197	88.5841	97.3707	142.229	145.806	169.89	67.1663	43.9822
DBT	DBT	DBT	4.95363	4.91256	5.4371	14.246	6.35969	7.27897	0.679771	1.54391
DDB1	DDB1	DDB1	96.0731	96.3184	99.3321	30.0325	26.4431	33.5088	13.1302	23.7236
GADD45A	GADD45A	GADD45A	27.8088	28.1982	49.3177	66.5317	106.947	76.6983	141.946	165.488
MPP7	MPP7	MPP7	0.974502	0.880286	0.585992	4.62239	2.33688	2.80619	0	0.147253
DLST	DLST	DLST	57.1484	61.884	56.0394	53.0345	57.6682	73.5451	8.78179	12.2
DPT	DPT	DPT	37.7579	11.6881	41.5155	1.77245	2.16426	2.06533	5.30568	4.70264
ATN1	ATN1	ATN1	85.1114	82.1973	81.6325	19.0394	17.5849	15.4752	2.84104	6.41814
DSG2	DSG2	DSG2	0	0	0	5.40815	2.88423	4.01268	2.04916	3.90682
HBEGF	HBEGF	HBEGF	1.33241	1.23035	1.62503	4.25824	17.0993	6.01407	9.56086	3.50864
E2F4	E2F4	E2F4	27.9925	27.6845	28.7096	10.7905	10.0574	10.087	12.0042	15.9095
E2F5	E2F5	E2F5	6.91302	5.25692	6.50671	9.2955	6.08635	7.78118	1.19969	0.245553
E2F6	E2F6	E2F6	7.98338	7.3684	5.86283	14.8974	10.097	11.7076	6.88263	6.9321
EDN1	EDN1	EDN1	3.8109	4.24961	10.9386	5.35711	17.2571	6.21878	0.507323	1.23019
EDN2	EDN2	EDN2	0	0	0	3.98543	27.1282	5.41674	0	0
EDNRA	EDNRA	EDNRA	23.9135	14.9382	10.5293	60.9363	19.9523	25.678	1.90587	4.3411
EEF1B2	EEF1B2	EEF1B2	227.863	224.626	213.904	427.233	748.027	459.078	406.224	520.744
EFNA5	EFNA5	EFNA5	2.13181	3.55448	4.18849	2.6729	2.33134	1.89234	1.10089	0.697437
EGR4	EGR4	EGR4	0	0	0	0.13019	7.06132	0.670539	23.5463	27.5152
EHHADH	EHHADH	EHHADH	2.70438	2.94654	2.26635	6.74019	8.09801	9.72555	0.51414	0.416564
EIF4A2	EIF4A2	EIF4A2	84.1603	75.9588	86.7857	662.21	565.777	611.009	615.055	611.651
EIF5A2	EIF5A2	EIF5A2	0	0	0	62.9416	48.3225	73.9728	1.6139	1.873
ELK4	ELK4	ELK4	2.04501	1.24459	2.21445	18.5301	21.8679	18.392	1.85071	2.27253
EPB49	DMTN	DMTN	0.536108	0.423366	0.516188	0	0	0	0.342751	0
EYA3	EYA3	EYA3	13.3655	13.0799	13.4125	11.4693	9.30289	12.8332	2.01274	4.06341
F2R	F2R	F2R	24.3063	17.4881	19.2378	5.4035	8.62877	7.3696	8.04119	9.43927
F3	F3	F3	2.79663	5.20749	34.701	13.8075	8.77458	12.4287	75.7357	105.265
FBLN2	FBLN2	FBLN2	13.6951	26.6248	32.0719	59.5039	44.8738	50.5024	0.358781	1.36581
FBN2	FBN2	FBN2	15.4472	16.7599	17.8667	5.17448	1.2311	3.48675	4.37336	2.67497
LOC100858751	FCER2	FCER2	0.324201	0.379006	1.53508	3.8606	10.1442	2.68242	0	0
FCN2	FCN1	FCN1	0.177896	0.607812	4.1064	0	0	0	0	0
FDPS	FDPS	FDPS	41.3044	161.678	32.466	105.65	196.783	190.153	32.2817	57.6414
FGF2	FGF2	FGF2	1.16679	1.41106	2.42477	4.3039	2.41403	2.31203	0.825603	1.66672
FGF9	FGF9	FGF9	0	0.2317	0.395184	1.88381	2.87776	3.31938	0	0
FKBP3	FKBP3	FKBP3	36.3975	29.5526	41.5867	108.272	123.16	118.015	25.0572	11.8434
FOXO1	FOXO1	FOXO1	21.684	19.2572	16.7502	5.60996	7.09893	5.77929	2.60718	4.54866
FMOD	FMOD	FMOD	153.729	150.944	184.56	237.669	99.0187	201.121	3.18401	6.66999
FMR1	FMR1	FMR1	13.9294	6.49735	5.5636	24.2586	8.26778	10.9717	8.16186	6.70923
FNTA	FNTA	FNTA	32.4321	28.3743	33.417	0	0	0	44.5601	65.0993
FNTB	FNTB	FNTB	10.3317	12.2349	9.66623	35.5292	32.3687	41.3166	1.23564	2.35064
FUT4	FUT4	FUT4	14.0398	15.0606	13.1064	8.01889	2.08782	3.40744	0.51677	0.388605
GAB1	GAB1	GAB1	19.5269	15.3533	13.7429	9.83123	13.7895	7.72802	0.928578	1.11762
GABPA	GABPA	GABPA	7.00848	5.03234	5.95973	26.9492	10.2049	15.6708	4.74225	4.33804
GAP43	GAP43	GAP43	1.25134	1.02841	0.536339	0.597956	1.34852	1.72535	0	0
GARS	GARS	GARS	29.7504	26.8975	45.5917	56.3285	54.5424	72.8189	0	0
GATA3	GATA3	GATA3	0	0	0	0	0	0	0	0.179105
GATA4	GATA4	GATA4	78.8763	66.5126	58.9641	32.3078	42.6516	46.5949	7.29301	7.39128
GFAP	GFAP	GFAP	0	0	0	0	0	0	0	0.0755637
GJA4	GJA4	GJA4	58.1961	48.4215	51.7018	10.1069	13.7471	6.9986	0	0.594436
GCLM	GCLM	GCLM	6.07102	9.96958	13.4189	34.4098	25.344	37.2878	9.29537	24.0226
GNAQ	GNAQ	GNAQ	5.45131	5.22904	9.10694	11.6399	7.98233	9.03094	7.35011	8.99082
GNS	GNS	GNS	26.1849	32.5676	42.5246	111.278	201.59	393.853	3.85497	7.08204
GOT1	GOT1	GOT1	20.3064	27.9935	23.9246	48.9515	44.3185	53.4091	13.9953	18.2849
GOT2	GOT2	GOT2	85.0436	94.7449	78.2393	102.835	81.1533	135.939	9.02488	8.00075
GRB2	GRB2	GRB2	36.918	35.5655	42.3339	65.2447	60.2596	69.8685	13.1996	13.2906
HARS	HARS	HARS	24.3446	25.7844	26.9999	36.1957	40.2147	47.1682	0	0
HTT	HTT	HTT	19.6275	20.2623	18.4046	6.0757	1.58441	2.33558	0.714065	0.913983
HIVEP1	HIVEP1	HIVEP1	5.61091	5.58782	4.83786	6.38856	4.18624	3.27392	0.802818	0.854176
HMGCS1	HMGCS1	HMGCS1	14.3601	59.5599	14.7163	108.565	86.8895	88.0517	7.938	8.5002
HMOX2	HMOX2	HMOX2	28.3159	32.8171	51.1532	24.2758	28.0152	21.3204	5.53753	8.22354
HOXB3	HOXB3	HOXB3	1.55163	0.347561	0.523919	15.6349	12.837	11.4457	0	0
HOXD10	HOXD10	HOXD10	1.76279	0.868076	0.721092	0	0	0	0	0
HPD	HPD	HPD	0	0	0	0.583668	1.69964	1.54298	0	0
HSPA4	HSPA4	HSPA4	58.1518	46.7226	40.8593	49.1785	42.9626	52.8	21.3601	17.3956
HSPD1	HSPD1	HSPD1	56.5486	59.6383	65.654	273.177	169.771	380.601	840.542	649.01
IRF8	IRF8	IRF8	5.69903	3.09801	5.06805	33.006	29.66	25.0013	56.8131	73.0534
ID1	ID1	ID1	83.7463	58.9636	63.3441	110.126	139.341	212.911	36.715	126.911
ID2	ID2	ID2	17.4079	26.0544	24.4243	128.549	196.857	210.771	136.503	150.806
ID3	ID3	ID3	90.3465	84.1368	54.8855	136.335	175.18	204.556	127.48	485.808
IL1RAP	IL1RAP	IL1RAP	0.705515	0.728244	0.989547	12.3777	10.4952	9.41079	0.340169	0.420872
IL6ST	IL6ST	IL6ST	14.9821	10.4591	16.2959	19.6948	27.9093	18.4648	11.4406	18.289
IL7R	IL7R	IL7R	0.121399	0.284794	0.783909	18.688	6.6644	10.303	1.57795	2.1975
INHA	INHA	INHA	303.104	469.982	330.662	2.09825	118.114	296.928	12.3461	34.6931
INHBA	INHBA	INHBA	144.841	276.425	25.0407	0.958481	1.28801	2.91444	0.0569208	0.77059
INHBB	INHBB	INHBB	15.3753	30.1672	12.3009	4.45398	0.432681	22.1892	1.75132	0
ACO1	ACO1	ACO1	34.3616	31.2151	30.7323	61.5672	44.2443	46.6485	2.40989	3.42928
IRF1	IRF1	IRF1	15.2043	17.252	19.7638	19.7608	29.2605	15.9889	18.6795	55.1317
IRF2	IRF2	IRF2	32.3404	28.6318	25.4246	16.1794	19.8464	13.2027	4.74083	5.94447
ISL1	ISL1	ISL1	0	0	0	0	0.179012	0	0	0
ITGA2	ITGA2	ITGA2	0.614814	0.426809	2.09963	6.17892	3.06707	4.98105	1.72201	0.442697
ITGA9	ITGA9	ITGA9	12.5512	13.3181	23.8637	14.4115	3.29272	6.76934	0.937676	2.19642
ITIH3	ITIH3	ITIH3	0	0	0	0	0	0	2.56362	1.97099
ITPKA	ITPKA	ITPKA	52.9091	36.8869	68.5564	10.048	9.81199	13.6383	0	0
ITPKB	ITPKB	ITPKB	40.4384	31.9962	32.7562	27.7976	34.7395	25.1184	0.146418	0.130907
ITPR1	ITPR1	ITPR1	10.1182	12.8578	26.6539	9.20817	9.47219	9.20769	2.54125	3.1801
ITPR3	ITPR3	ITPR3	18.0668	16.2825	8.36363	6.97461	6.42665	7.08299	0.210957	0
IVD	IVD	IVD	42.18	54.3786	51.4406	21.9322	21.9602	21.1544	5.62614	5.63311
JAG2	JAG2	JAG2	9.70953	6.83764	11.5361	12.6599	4.55702	5.20376	0	0
JAK1	JAK1	JAK1	32.9942	31.6543	38.287	51.4239	52.0256	50.5972	17.9047	25.8564
JUN	JUN	JUN	38.044	53.4894	69.4068	64.2333	117.493	41.8223	423.302	921.991
JUP	JUP	JUP	142.872	135.504	108.485	57.1654	63.8641	55.7633	1.54272	6.03038
KCNA5	KCNA5	KCNA5	0	0	0	0.812747	0.875576	0.935371	0.181797	0.561597
KCNJ6	KCNJ6	KCNJ6	0	0	0	0	0	0	0.0573924	0
KCNJ15	KCNJ15	KCNJ15	0	0	0	3.70666	1.68014	1.49736	0	0
KCNK1	KCNK1	KCNK1	0	0	0	4.16301	2.06508	3.65179	5.50772	4.97416
KCNK9	KCNK3	KCNK3	56.5631	13.1409	5.30239	11.4489	23.1758	18.2786	0.042148	0.0988338
KCNMA1	KCNMA1	KCNMA1	0.530748	1.17206	0.358518	3.36507	10.7196	5.38856	0.665731	0.935653
KPNB1	KPNB1	KPNB1	73.3674	71.3786	75.4696	53.3853	44.2164	73.5016	15.5456	22.1111
KPNA2	KPNA2	KPNA2	52.4349	47.8151	43.8346	75.4434	32.7556	106.928	122.971	50.3141
KRT15	KRT15	KRT15	0	0	0	2.40895	4.87799	2.03664	0	0.201976
KRT19	KRT19	KRT19	8.1662	0.943681	1.05952	258.509	205.497	220.587	59.4918	132.307
AFF3	AFF3	AFF3	1.82586	2.29678	2.43297	0	0	0	0.954599	0.903269
LAG3	LAG3	LAG3	0.284809	0.14524	0.271737	0	0	0	2.12417	3.14358
LAMB1	LAMB1	LAMB1	160.25	131.496	135.189	130.909	97.1998	85.7949	13.3984	23.4496
LAMB2	LAMB2	LAMB2	64.9034	71.9741	65.4475	47.5701	64.1261	25.6475	8.13304	11.5946
LAMC1	LAMC1	LAMC1	60.98	58.3952	75.3	277.878	236.735	229.963	18.9178	18.8279
LECT2	LECT2	LECT2	0	0	0	0.692932	0.540139	2.33492	0	0
LEPR	LEPR	LEPR	0	0	0	1.94238	0.912369	0.842408	0.388626	0.331273
LIF	LIF	LIF	0.241768	0.248778	0.740457	0.394013	9.22598	0.520342	0	0
LIFR	LIFR	LIFR	6.63931	6.02702	7.14896	11.3374	4.48975	5.94524	3.52399	4.0539
LIG4	LIG4	LIG4	2.10052	1.7704	1.90985	5.75258	0.850826	1.57041	1.05337	1.74908
LIMK1	LIMK1	LIMK1	25.6739	19.6136	20.9093	5.82748	4.96576	5.28318	1.05969	2.66397
LOX	LOX	LOX	60.9474	51.2031	54.1907	20.5837	73.049	67.283	0	2.09657
LOXL2	LOXL2	LOXL2	53.5398	42.7447	69.2922	57.8302	83.4607	80.3015	3.43354	12.7188
LRP1	LRP1	LRP1	79.3741	86.9891	108.001	79.6321	107.939	84.0557	2.77266	5.89924
LRP3	LRP3	LRP3	6.73888	4.21459	3.92301	6.16904	7.94918	5.26585	3.55737	4.53407
LRP5	LRP5	LRP5	68.041	59.5571	38.7373	9.70867	13.7104	9.55651	1.21324	0.853742
LRP6	LRP6	LRP6	4.19611	3.54989	5.4591	7.02875	5.11624	4.89867	1.11215	1.41233
LOC100857869	SH2D1A	SH2D1A	0.332584	0.0903154	0.313211	0	0	0	0	0
TACSTD2	TACSTD2	TACSTD2	0.235467	0.320337	0.0733302	0.085582	0.0101987	0.00983567	0	2.01794
EPCAM	EPCAM	EPCAM	0	0	0	0.758515	0.0613563	1.09844	26.993	11.3321
MXD1	MXD1	MXD1	3.64457	3.51558	4.33426	10.0143	12.2532	12.6619	3.01015	1.71425
MAD2L1	MAD2L1	MAD2L1	12.0668	4.15928	6.76281	33.356	14.5909	35.2866	8.24373	3.10721
MAFK	MAFK	MAFK	20.0411	15.6643	15.0243	10.5142	20.9042	16.2013	2.1605	2.96987
MAGOH2	MAGOH	MAGOH	21.0958	21.1282	26.9488	107.54	102.738	124.519	303.942	169.666
MAN2A1	MAN2A1	MAN2A1	24.8683	27.5914	19.276	21.4639	6.33005	16.5385	2.08002	2.33328
MAP1A	MAP1A	MAP1A	25.2677	43.2015	51.4083	5.79323	5.04923	6.10417	0.691897	0.595605
MAP2	MAP2	MAP2	1.58863	1.2874	3.71293	1.47827	1.07902	2.09758	1.72692	1.13514
MATN1	MATN1	MATN1	0	0	0	0	0	0	0.130691	0.468368
MATN3	MATN3	MATN3	0.291154	0.16338	0.261223	56.6435	115.232	125.756	0.449787	0.884922
MAX	MAX	MAX	50.1499	45.4059	61.2567	21.3073	26.7229	22.5199	20.4505	24.616
MBP	MBP	MBP	1.63045	1.39321	2.15849	1.11825	1.39261	1.73901	0.100942	0.183208
MC1R	MC1R	MC1R	0	0	0	0	0	0	0.443673	1.76498
MCM3	MCM3	MCM3	27.7543	26.2461	24.5644	23.9692	6.32782	25.6997	10.5434	6.04624
MDK	MDK	MDK	64.0307	40.0483	48.69	33.6888	39.1337	33.4168	356.217	293.391
MDM2	MDM2	MDM2	15.0413	12.7966	14.9067	13.442	12.4284	10.3548	1.88216	2.08784
MDM4	MDM4	MDM4	4.03394	3.42287	4.64147	24.6156	18.02	20.9678	9.09108	7.13336
MEST	MEST	MEST	35.3069	23.1725	29.1101	4.32775	3.69436	4.35676	239.786	41.274
MFAP2	MFAP2	MFAP2	80.7929	78.6318	81.4894	94.4639	23.5448	54.7686	51.3639	36.3006
MFNG	MFNG	MFNG	34.2048	23.1873	24.2152	1.10168	1.56938	0.642479	0.210098	0.248713
MGAT2	MGAT2	MGAT2	21.0168	20.9742	24.5912	32.3792	35.1458	42.2127	19.5588	10.9585
MGAT5	MGAT5	MGAT5	6.12228	6.77874	9.78464	24.7053	14.0243	21.0807	0.502438	0.305675
MGST2	MGST2	MGST2	16.5099	16.4664	11.0885	5.804	7.14025	6.68465	13.4183	15.7156
MNAT1	MNAT1	MNAT1	5.74538	5.137	7.23927	17.7068	13.063	16.3341	7.98556	6.89842
MPG	MPG	MPG	61.3217	65.2744	58.7652	6.09065	6.90302	6.73566	57.4458	103.716
MPI	MPI	MPI	10.346	11.5593	10.8659	18.4401	17.4139	23.6583	2.08798	3.0196
MPP1	MPP1	MPP1	36.9554	39.891	42.6939	19.8813	19.9126	24.5484	3.36979	3.98473
MSH3	MSH3	MSH3	6.84248	4.75205	4.68179	4.29507	1.4604	1.94177	4.73714	5.34356
MSH4	MSH4	MSH4	0	0	0	4.05721	0.950035	1.12943	0	0
MST1R	MST1R	MST1R	0	0	0	3.30388	3.53493	2.56221	0	0
MSX1	MSX1	MSX1	2.13604	1.60212	4.0218	0.272373	1.18915	0.519483	3.7833	6.64114
MSX2	MSX2	MSX2	0	0	0	0	0	0	0	0.252381
MTAP	MTAP	MTAP	10.4855	9.12038	12.1536	0	0	0	3.20383	3.9649
NUDT1	NUDT1	NUDT1	26.6468	25.5925	15.3994	31.5659	16.1806	33.7933	13.6306	12.3984
MTIF2	MTIF2	MTIF2	3.49838	1.73621	1.32123	13.277	13.3786	14.7051	3.1865	6.03795
IRF4	IRF4	IRF4	0.373664	0.701229	0.867412	3.5216	1.55576	2.48417	0	0
MVD	MVD	MVD	32.7419	58.7164	21.9246	37.9264	63.0913	53.098	8.58897	10.9762
MYBL2	MYBL2	MYBL2	42.6469	40.0935	34.133	21.1352	12.4255	24.2855	1.11816	0
MYD88	MYD88	MYD88	21.1155	24.814	26.8649	30.603	42.2624	30.2402	4.8456	4.68686
NUBP1	NUBP1	NUBP1	20.2892	22.7132	22.066	21.0464	17.5778	23.5796	12.5445	22.575
NBN	NBN	NBN	11.2685	8.45923	13.5232	6.06624	2.06966	3.37743	5.36816	6.28083
NCBP1	NCBP1	NCBP1	11.4686	8.85488	12.1304	13.2314	6.57726	11.3746	1.54549	2.00658
NDUFA6	NDUFA6	NDUFA6	75.8613	80.9392	66.316	81.0552	75.026	80.7602	48.4414	20.4426
NDUFB6	NDUFB6	NDUFB6	44.0246	44.8652	45.0099	122.3	127.908	139.461	97.4641	50.3239
NDUFS4	NDUFS4	NDUFS4	71.2601	36.9419	33.4339	29.8007	28.0726	36.9742	135.182	131.215
NDUFS8	NDUFS8	NDUFS8	118.104	124.441	95.2591	58.4645	63.6006	74.8625	117.292	91.5383
NEK3	NEK3	NEK3	3.45595	2.60685	3.02654	5.29302	2.16027	3.78114	3.8046	5.02354
NEO1	NEO1	NEO1	11.0948	10.2289	9.81451	16.3181	7.93587	9.65452	1.55471	1.98704
NEUROD1	NEUROD1	NEUROD1	0	0	0	0	0.0184213	0.0136467	0	0
NFIX	NFIX	NFIX	32.4919	32.1377	33.0714	162.763	120.088	147.606	4.03719	5.64577
NFKB2	NFKB2	NFKB2	31.661	27.4228	29.1786	21.1411	19.8316	22.3402	0.970461	5.65142
NFX1	NFX1	NFX1	11.1102	11.1787	13.7789	6.9135	1.09667	2.50045	1.08513	2.20956
NGF	NGF	NGF	23.8142	25.9154	13.6728	1.59675	5.69797	2.10095	0.518179	2.03747
NGFR	NGFR	NGFR	11.486	1.24596	2.4762	13.5261	3.48628	2.85073	1.77233	1.46125
NID1	NID1	NID1	87.4917	82.9934	67.172	266.589	447.617	271.642	21.126	27.0458
GPNMB	GPNMB	GPNMB	0.179625	0.351497	6.65706	0.0164557	0.673392	0.0681777	0	0
NOV	NOV	NOV	31.0154	34.1225	21.1681	439.037	373.484	629.874	0	0
NPAS2	NPAS2	NPAS2	4.26086	3.60604	1.89962	3.05519	3.39172	2.83187	0.0431141	0.152778
NPAT	NPAT	NPAT	2.36244	2.3246	2.74314	5.48954	4.04638	5.07708	1.73864	2.01333
NPTX1	NPTX1	NPTX1	3.10629	1.94145	4.76258	1.62064	2.93791	0.564097	0.293002	0
NPTX2	NPTX2	NPTX2	0.0575722	0.215627	10.186	2.06579	3.20966	5.34976	0.705288	4.2933
NTF3	NTF3	NTF3	2.52567	1.97653	1.06459	3.88088	1.35036	1.60706	10.3842	14.928
NTHL1	NTHL1	NTHL1	36.2913	23.9583	21.9878	11.8553	10.9704	13.0961	27.4682	39.2009
NTRK1	NTRK1	NTRK1	11.8594	86.0017	4.25219	0	0	0	0	0
NUP88	NUP88	NUP88	18.4197	17.5171	17.2172	31.6927	26.3569	30.716	4.72978	6.06971
NVL	NVL	NVL	5.60706	5.28275	5.66264	4.3172	2.62208	3.86646	1.85151	3.05695
ODC1	ODC1	ODC1	40.1849	35.3634	39.2424	44.9856	63.5887	43.7064	12.3403	8.95888
OGG1	OGG1	OGG1	10.3878	9.21372	10.6793	8.79019	4.37033	7.86023	3.11343	2.73753
TNFRSF11B	TNFRSF11B	TNFRSF11B	0	0	0	54.4394	76.0039	47.2972	0	0
OPHN1	OPHN1	LOC525644	0	0	0	17.3962	13.6104	12.5837	0.281472	0.439273
P2RX1	P2RX1	P2RX1	0	0	0	1.84495	2.36271	0.63217	0	0
LOC423134	P2RX3	P2RX3	0.560363	0.56376	1.4038	0	0	0	0	0
P2RX4	P2RX4	P2RX4	25.5574	36.4156	35.1687	9.04257	12.1621	10.7971	12.6566	20.1479
P2RX5	P2RX5	P2RX5	1.15756	0.880772	1.53618	1.21804	0.699612	0.93943	0	0
P2RX7	P2RX7	P2RX7	0	0	0	3.74653	3.46626	1.89612	0.215948	0.424252
P2RY1	P2RY1	P2RY1	17.1136	8.90245	23.5824	3.46419	4.77281	2.80726	0.182648	0.482103
P2RY2	P2RY2	P2RY2	2.06137	1.6803	1.84602	7.04783	7.8222	4.42247	0	0
FURIN	FURIN	FURIN	43.6401	47.8453	49.2177	29.3633	45.1553	46.304	1.11504	0.856553
PAFAH1B2	PAFAH1B2	PAFAH1B2	24.0324	22.3326	28.6995	52.1732	56.7748	57.2766	5.6625	9.9445
PAK1	PAK1	PAK1	5.58941	4.13138	5.51463	3.98894	2.32296	8.94494	4.09011	6.8022
PALM	PALM	PALM	42.4872	36.0211	38.747	11.7231	14.1753	7.21817	0.791488	1.71941
PAWR	PAWR	PAWR	9.24569	7.43686	8.23888	16.9243	12.1572	13.5879	7.87191	14.5511
PCDH8	PCDH8	PCDH8	0	0	0	0.116486	0.101039	0.121558	0	0
PCNA	PCNA	PCNA	26.0442	26.4453	29.3422	140.897	71.4669	131.964	45.0214	27.4654
PCTK3	CDK18	CDK18	2.28446	2.14774	1.20254	0	0	0	1.05823	1.93556
PDCD2	PDCD2	PDCD2	11.265	10.5258	10.2155	11.731	10.2567	12.6125	7.51146	12.6961
PDE4B	PDE4B	PDE4B	7.69476	3.36539	7.02318	7.27815	14.822	7.96298	0.282507	1.61165
PDE6D	PDE6D	PDE6D	19.7617	16.6968	17.5832	50.2804	42.3092	52.285	9.79958	7.1347
PDE6G	PDE6G	PDE6G	0	0	0	4.12359	4.48708	4.41411	2.3057	2.33436
PDE7A	PDE7A	PDE7A	3.28512	3.23117	2.90307	5.20256	4.50173	4.38997	0.487943	1.13735
PDE8A	PDE8A	PDE8A	9.4845	10.9758	10.7131	16.1874	17.1234	8.97844	2.45385	3.1035
PDGFRB	PDGFRB	PDGFRB	75.4144	56.4939	73.0923	38.2401	30.923	27.8973	14.1292	14.9835
PDZK1	PDZK1	PDZK1	0.877473	0.577063	0.268285	0	0	0	0	0
SERPINF1	SERPINF1	SERPINF1	0	0.527612	0.933019	210.533	131.184	145.835	108.173	223.016
PEX13	PEX13	PEX13	5.33233	4.37399	4.49315	10.8324	8.24002	8.30571	5.53062	5.64156
LOC100859376	PFDN5	PFDN5	96.8553	96.7227	92.8134	0	0	0	1501.74	1166.43
PFN2	PFN2	PFN2	41.8825	42.5241	36.3038	177.734	200.091	209.753	67.2957	63.8663
PGF	PGF	PGF	7.97216	12.4175	9.65843	9.10792	25.1061	80.5513	15.0022	8.21698
PGM1	PGM1	PGM1	43.1304	40.9372	40.3271	25.0125	38.2944	27.143	10.2383	13.2915
PHB	PHB	PHB	101.45	118.177	66.9882	76.3437	65.123	99.265	68.9307	64.9851
PHKA1	PHKA1	PHKA1	5.59499	5.50003	5.8868	12.4107	10.6179	9.58521	0.12104	0.674722
PIGA	PIGA	PIGA	1.36735	0.777636	1.27093	3.08558	1.94751	2.21421	0.84685	0.816137
PIK3C3	PIK3C3	PIK3C3	9.11709	5.72323	8.23233	8.90841	4.36522	5.96795	1.57068	2.32282
PLAG1	PLAG1	PLAG1	0	0	0	0.478542	0.176337	0.213148	0	0.18736
LOC100859766	PLAGL2	PLAGL2	4.1738	4.41441	5.94993	5.42033	3.86166	5.6956	0.6228	1.39014
PLCG1	PLCG1	PLCG1	40.8719	39.583	39.6401	7.13026	8.73266	22.0507	1.41289	1.97071
PLEK	PLEK	PLEK	2.42044	1.51335	1.03122	5.33448	3.76267	2.28888	0.199768	0
PLIN1	PLIN1	PLIN1	2.30515	1.38397	1.15724	0	0	0	0	0
PLRG1	PLRG1	PLRG1	11.4474	8.72001	13.1674	27.3901	20.2549	28.7887	14.6032	12.8436
POLB	POLB	POLB	10.2908	10.6742	8.99016	18.0032	15.1269	13.7321	8.06502	8.10078
POLE2	POLE2	POLE2	0	0	0	23.2015	13.8627	24.4428	1.74544	0
POLG	POLG	POLG	22.5555	19.9886	17.9162	7.70029	5.76676	6.51616	2.32023	3.21827
POLR2C	POLR2C	POLR2C	37.5408	34.7773	38.4317	35.8478	34.1245	37.3124	49.9916	62.1749
POLR2E	POLR2E	POLR2E	66.7509	78.4259	86.228	92.9007	89.5439	116.462	38.601	45.3582
POU4F3	POU4F3	POU4F3	0	0	0	0	0	0.024912	0	0
PPL	PPL	PPL	0	0	0	23.9192	36.8859	20.9554	0.157689	0.417839
PPM1B	PPM1B	PPM1B	19.3448	16.9927	25.8212	28.002	19.9577	23.8957	7.82937	7.20603
PPP1R7	PPP1R7	PPP1R7	38.1819	39.6511	35.7124	62.1502	61.3162	72.8783	22.5193	12.4063
PPP2R2A	PPP2R2A	PPP2R2A	23.5775	21.92	28.6114	36.3686	33.4161	40.027	20.8329	22.0723
PRELP	PRELP	PRELP	34.9212	29.9411	30.1355	321.465	255.118	235.193	0.263348	2.6384
PREP	PREP	PREP	27.1739	27.7745	26.9254	33.9965	24.8689	39.247	1.66285	1.19796
PKN2	PKN2	PKN2	4.90701	3.68486	4.38809	16.3151	15.3106	12.8334	12.8692	10.17
PRKD3	PRKD3	PRKD3	11.7108	7.05647	10.6342	10.1031	8.44447	9.10919	5.74078	5.73326
MAP2K1	MAP2K1	MAP2K1	17.3854	20.8308	25.97	61.5402	52.1338	67.483	13.054	15.0898
PROX1	PROX1	PROX1	1.61129	1.29963	2.37455	2.20795	0.750315	1.13109	2.88677	7.77212
PRPSAP2	PRPSAP2	PRPSAP2	7.69421	8.5026	5.91388	30.5043	14.7761	27.0411	7.95019	9.60143
TMPRSS15	TMPRSS15	TMPRSS15	0.357747	0.516584	0.236832	0	0	0	0	0
PSMA1	PSMA1	PSMA1	35.1955	34.1157	42.4194	109.854	98.4288	122.858	102.457	109.364
PSMA2	PSMA2	PSMA2	21.1678	23.5617	24.7323	112.237	61.0497	101.344	315.65	252.979
PSMA3	PSMA3	PSMA3	35.5141	35.9941	41.0801	135.043	122.294	144.946	176.501	137.49
PSMA4	PSMA4	PSMA4	34.3278	34.4089	30.4136	122.596	105.819	131.732	99.3054	62.4385
PSMA5	PSMA5	PSMA5	56.9478	58.8012	57.4006	108.648	82.6759	122.769	24.476	15.2071
PSMA6	PSMA6	PSMA6	56.7129	51.8598	58.9209	96.435	100.871	105.502	16.3849	4.27888
PSMB1	PSMB1	PSMB1	111.582	123.661	115.329	121.592	113.15	144.025	336.034	414.389
PSMB2	PSMB2	PSMB2	87.6288	97.0194	87.242	133.467	114.414	159.497	34.1813	29.0589
PSMB3	PSMB3	PSMB3	101.749	112.832	96.5616	119.727	99.1374	141.91	148.23	91.9359
PSMB4	PSMB4	PSMB4	113.232	125.384	113.489	219.441	168.528	224.03	70.6732	133.008
PSMB7	PSMB7	PSMB7	96.1151	107.481	96.6914	176.43	166.494	214.399	198.893	300.432
PSMC1	PSMC1	PSMC1	87.2696	97.6577	84.03	78.2632	79.2462	96.3322	23.0824	23.9902
PSMC2	PSMC2	PSMC2	72.7607	82.5304	83.1901	86.9515	80.0309	93.3894	18.4506	19.5526
PSMC3	PSMC3	PSMC3	110.371	120.554	116.051	60.0726	54.0183	65.0999	71.3773	62.6137
PSMC5	PSMC5	PSMC5	106.934	119.156	106.802	92.753	92.5765	116.846	53.5891	72.4595
PSMD1	PSMD1	PSMD1	36.1368	42.4525	42.7497	57.6511	55.1021	69.0364	12.8195	12.1839
PSMD2	PSMD2	PSMD2	87.3174	110.459	112.106	71.123	69.8242	87.1941	34.2437	35.9542
PSMD3	PSMD3	PSMD3	85.9416	103.601	86.2596	93.2403	77.851	118.871	23.8537	45.2491
PSMD7	PSMD7	PSMD7	61.9146	70.9371	69.9861	95.896	85.7542	121.679	69.0009	71.6358
PSMD9	PSMD9	PSMD9	35.3728	34.7615	35.2678	0	0	0	38.3942	31.3306
PSMD11	PSMD11	PSMD11	46.7926	49.1874	54.1078	60.9839	55.3161	66.1222	23.6158	29.1904
PSMD12	PSMD12	PSMD12	13.7775	14.9703	18.4931	42.7789	32.339	43.1444	35.2532	27.9518
LOC100859465	PSMD12	PSMD12	13.7775	14.9703	18.4931	0	0	0	35.2532	27.9518
PSMD13	PSMD13	PSMD13	83.4109	80.9688	80.1777	90.4932	80.9315	105.852	31.1248	47.3239
PSME3	PSME3	PSME3	28.8783	28.3945	29.3741	58.7641	56.0023	75.614	7.92577	6.87082
PTHLH	PTHLH	PTHLH	4.83925	4.64089	9.40645	0.880976	5.3981	4.4292	0.24655	0.973278
PTPN1	PTPN1	PTPN1	17.5748	17.6129	20.3456	15.6832	10.5135	12.6682	8.3125	11.6834
PTPN4	PTPN4	PTPN4	2.09274	2.24163	1.38941	4.95265	2.85367	3.11198	1.49334	2.63461
PTPN9	PTPN9	PTPN9	21.0533	17.6573	24.1783	26.5986	32.3181	33.2789	1.59553	0.992869
PTPN11	PTPN11	PTPN11	15.6598	17.7832	20.2996	24.1497	11.5337	20.4878	3.03624	3.16067
PTPRB	PTPRB	PTPRB	7.67542	4.6007	7.96849	17.8367	27.5028	12.8599	0.0837292	0
PTPRC	PTPRC	PTPRC	1.43179	1.44597	2.5884	4.24406	1.58314	0.760161	0	0.181964
PTPRG	PTPRG	PTPRG	6.83678	5.84232	6.01713	25.0252	28.6265	18.1041	1.47257	2.05395
PTPRJ	PTPRJ	PTPRJ	2.9447	3.49046	5.36747	4.02522	1.50041	1.96107	0.134836	0.161219
PTPRN2	PTPRN2	PTPRN2	0	0	0	6.05265	5.40836	9.90909	1.91103	1.59298
PTPRR	PTPRR	PTPRR	2.71642	2.54414	0.785783	0.923486	2.16108	0.815095	0	0
PTPRZ1	PTPRZ1	PTPRZ1	0	0	0	0	0	0	0	0.208716
LOC100857875	PVRL1	PVRL1	0	0	0	2.20682	4.78927	5.71765	0	0
ABCD3	ABCD3	ABCD3	7.5547	8.77361	9.02276	11.6865	5.7626	6.4995	4.3207	6.20011
ALDH18A1	ALDH18A1	ALDH18A1	43.348	48.1572	51.398	14.9701	9.48832	18.1537	5.20019	4.95371
RAB3B	RAB3B	RAB3B	0	0	0	2.70738	2.05664	2.24076	0.541593	0.450568
RAD51	RAD51	RAD51	5.4953	5.17525	5.66592	20.2643	5.71348	21.1169	1.21889	0
RAD51D	RAD51D	RAD51D	12.2823	10.4684	7.12207	14.6177	13.4196	13.2479	0.546113	0.453684
RAP1A	RAP1A	RAP1A	10.055	10.4006	11.3526	72.2804	70.042	64.5178	12.3039	15.4612
RARRES1	RARRES1	RARRES1	181.06	162.592	201.039	150.78	260.927	190.001	0.982983	0
RARRES2	RARRES2	RARRES2	288.281	279.161	348.408	209.24	315.796	191.712	351.017	351.419
RASA1	RASA1	RASA1	12.1423	9.12163	8.29351	16.0433	8.5128	13.0297	2.71151	3.71986
RASGRF2	RASGRF2	RASGRF2	0	0	0	1.42145	2.81269	1.34972	0.0995647	0.207291
RBL1	RBL1	RBL1	2.13548	2.15436	2.00608	8.1693	2.96642	6.67409	0.942595	0.299539
RCN2	RCN2	RCN2	30.21	25.9919	40.6826	114.661	88.9937	107.33	48.6126	32.282
RDH5	RDH5	RDH5	1.50481	1.5714	1.08642	9.98394	8.99824	9.77084	1.81343	1.29494
NF2	NF2	NF2	17.7549	17.9291	17.7164	56.3919	60.2796	67.2859	1.51364	3.98091
REL	REL	REL	0.680426	0.531108	0.973745	10.3716	9.95506	7.59853	5.08797	6.9859
UPF1	UPF1	UPF1	42.5337	41.5127	39.6696	35.7177	37.382	39.0426	1.74097	1.94908
RFC1	RFC1	RFC1	11.343	12.9526	13.5215	12.313	6.7327	9.45833	9.15796	10.5668
RFC3	RFC3	RFC3	14.2976	9.52257	12.4795	8.12022	1.78945	6.17026	1.46856	1.06643
RGS1	RGS1	RGS1	1.18529	2.71858	16.7454	4.72509	1.70509	0.485896	0.649406	0
RGS7	RGS7	RGS7	4.13416	3.30883	1.69246	0.021762	0	0	0.0527159	0
RGS12	RGS12	RGS12	9.99275	8.76751	8.0744	0.907039	0.206306	0.362255	0.970818	1.89044
RGS16	RGS16	RGS16	12.1085	5.32029	10.5095	0.550318	233.502	0.651554	11.9113	21.3455
RNF2	RNF2	RNF2	16.224	12.2801	14.2438	1.92933	1.39019	1.3854	4.98852	6.60128
RNASEH1	RNASEH1	RNASEH1	16.2331	19.695	17.0106	0	0	0	2.82357	4.21894
RNH1	RNH1	RNH1	98.1161	116.924	132.772	64.5191	88.9125	83.8244	20.5995	38.1123
ABCE1	ABCE1	ABCE1	10.7765	8.49079	11.7764	63.1549	26.0379	51.2502	23.7268	20.7988
ROBO1	ROBO1	ROBO1	13.7776	19.3621	8.44006	9.47257	4.59914	6.86376	2.50833	3.416
RPA1	RPA1	RPA1	33.7866	37.3429	37.5446	31.227	27.0322	40.4349	6.90641	3.85755
MRPL12	MRPL12	MRPL12	71.0891	61.4015	40.9932	97.5321	77.9202	101.945	35.0992	53.3625
RPN1	RPN1	RPN1	153.509	161.808	149.155	246.283	248.995	295.068	21.3738	20.4858
RPN2	RPN2	RPN2	120.68	130.715	130.028	164.641	177.394	242.254	55.6669	39.4131
RREB1	RREB1	RREB1	19.3766	15.1778	12.7254	4.85227	3.81821	3.84047	1.03265	1.97689
RXRA	RXRA	RXRA	27.1494	24.7877	26.5026	9.73674	15.734	10.6885	0.990427	2.0514
S100A9	S100A9	S100A9	0	0.093771	15.5264	1.19908	12.8784	6.78303	0	0
S100A10	S100A10	S100A10	143.097	117.855	145.482	534.742	602.672	746.714	126.385	139.701
SAFB	SAFB	SAFB	88.0459	74.1799	68.4195	29.8692	17.875	23.5276	22.1872	29.7628
SAFB2	SAFB	SAFB	88.0459	74.1799	68.4195	24.3649	19.2763	18.1105	22.1872	29.7628
SALL1	SALL1	SALL1	0	0	0	18.448	5.84819	7.09947	0	0
SATB1	SATB1	SATB1	3.64453	3.3072	8.97916	1.54865	0.876027	1.34824	2.68993	4.84291
ATXN2	ATXN2	ATXN2	24.5287	24.3625	27.6007	23.8888	18.5457	25.0286	5.78124	11.1405
SCN9A	SCN9A	SCN9A	0	0	0	0	0	0	0.456454	0.186464
CCL5	CCL5	CCL5	12.811	17.2639	22.6501	1.85086	0.608142	0.647303	0.563072	5.01976
SDC1	SDC1	SDC1	23.8169	16.4574	29.8685	310.204	282.605	296.001	0.392648	0
SDC2	SDC2	SDC2	118.322	82.6709	76.3895	221.609	185.635	210.118	152.004	160.896
SDHB	SDHB	SDHB	108.539	111.568	98.4337	76.0691	68.5925	94.7767	65.7469	67.2362
SEPW1	SEPW1	SEPW1	0	0	0	153.494	203.651	164.43	0	0
SFRP1	SFRP1	SFRP1	13.7314	4.78795	8.0144	32.9728	13.2332	24.9944	11.9117	14.5426
SFRP4	SFRP4	SFRP4	2.68732	1.66027	5.73843	61.3732	438.473	399.836	63.9586	52.9138
SFRP5	SFRP5	SFRP5	0.347752	0.557674	0.383522	18.3267	6.19865	5.42348	0	0
SH3BGRL	SH3BGRL	SH3BGRL	21.7074	17.717	22.9262	160.914	151.628	131.26	124.861	138.088
SH3BP2	SH3BP2	SH3BP2	3.0099	2.40895	4.03945	1.77552	1.24751	0.835772	1.50517	2.01162
ITSN1	ITSN1	ITSN1	28.1436	26.6114	22.4164	17.7036	7.71637	9.1547	0.95609	1.7489
ST6GAL1	ST6GAL1	ST6GAL1	8.46251	7.1412	8.55938	49.0881	42.156	24.7047	0	0
ST8SIA1	ST8SIA1	ST8SIA1	0	0	0	3.32097	9.96461	7.06414	0.208807	0.167171
STIL	STIL	STIL	1.82108	0.923282	1.01159	2.09642	0.85714	1.73552	1.10496	0.805638
SLC6A6	SLC6A6	SLC6A6	10.3826	8.01349	3.59219	12.4737	55.3505	14.2709	0.666185	3.28748
SLC34A2	SLC34A2	SLC34A2	3.26837	1.07502	0.24627	0.184161	1.24942	0.160734	0	0
SLC18A2	SLC18A2	SLC18A2	1.49671	1.43008	2.30688	0	0	0	15.154	26.0996
SLIT1	SLIT1	SLIT1	0	0	0	8.32395	7.70496	9.7233	0.0525172	0
SLIT3	SLIT3	SLIT3	3.02415	6.82353	8.00443	7.57406	15.3723	9.95246	0.0280376	0.138993
SMARCA2	SMARCA2	SMARCA2	42.1583	30.6465	29.3518	64.2208	40.576	53.5651	13.0925	14.2148
MMP11	SMARCB1	SMARCB1	62.9932	64.607	61.8677	0	0	0	7.06651	10.6775
SMARCD3	SMARCD3	SMARCD3	72.4223	100.634	72.4011	14.6147	7.68346	6.34258	24.6777	17.5119
SNAPC1	SNAPC1	SNAPC1	1.93103	1.19163	1.80511	10.2125	6.47	9.38961	39.5151	21.4334
SNCB	SNCB	SNCB	9.24454	9.92763	1.12262	8.88695	2.38591	5.16839	0	0
SNAPC4	SNAPC4	SNAPC4	23.2609	18.9642	17.7236	2.56701	1.73132	1.51895	0.655869	0.251033
SNCG	SNCG	SNCG	0	0	0	1.93992	0.658677	0.915483	0.745924	0
SNRPA1	SNRPA1	SNRPA1	26.5169	21.5925	29.371	44.8289	30.3138	55.0523	86.7131	65.8071
SNX2	SNX2	SNX2	21.8318	19.5577	31.3438	40.7992	21.8892	28.7129	16.3133	19.6015
SOAT1	SOAT1	SOAT1	8.84274	15.0309	17.1102	93.0444	46.9438	82.3895	3.14922	5.61658
SOD3	SOD3	SOD3	62.3997	62.5996	46.6802	134.486	258.37	89.2286	1.59219	9.52283
SORL1	SORL1	SORL1	4.84992	5.92601	7.50899	7.65641	9.43975	21.1881	0.941645	1.15852
SP2	SP2	SP2	4.81384	5.18304	6.19983	7.29729	8.92542	7.54611	0.923705	1.16701
SP4	SP4	SP4	0.929385	0.839858	0.73651	4.25877	1.75589	1.95751	0.445289	0.423006
UAP1	UAP1	UAP1	15.4937	12.6151	27.9343	15.8232	18.4374	25.5609	60.8589	52.7095
SPI1	SPI1	SPI1	2.34812	3.4427	6.45601	10.8232	14.8187	6.38746	0.156134	0.164849
SPTAN1	SPTAN1	SPTAN1	113.322	112.35	109.297	51.9773	44.0014	50.1392	2.8913	3.61242
SPTBN1	SPTBN1	SPTBN1	113.055	102.154	105.811	57.0698	41.9715	38.8864	9.25687	10.1885
SQLE	SQLE	SQLE	10.2075	47.7631	10.7131	37.6256	49.5479	60.3315	16.5018	19.8308
SRP19	SRP19	SRP19	35.5879	31.5887	48.6198	0	0	0	9.13665	6.78749
SRP54	SRP54	SRP54	11.0247	12.2849	19.8109	22.8726	8.77187	14.7883	18.1018	17.9203
SRPR	SRPR	SRPR	0	0	0	93.7171	113.283	152.99	0	0
SSB	SSB	SSB	29.6707	21.3993	25.3109	32.5032	11.5174	24.5631	131.862	109.624
SSR1	SSR1	SSR1	76.5787	75.2725	86.1107	173.383	118.853	234.319	8.62128	5.73753
SSR2	SSR2	SSR2	176.535	182.175	174.404	172.007	179.112	206.298	297.16	436.355
STAC	STAC	STAC	0.352323	0.436086	0.505544	1.08579	0.062876	0.431162	0	0
STC1	STC1	STC1	132.859	81.8306	25.8317	3.33873	44.5966	16.9674	35.5234	11.0676
NEK4	NEK4	NEK4	4.64925	3.4601	4.69734	15.8247	9.58482	11.215	1.72758	0.696712
STRN	STRN	STRN	2.67864	1.98851	3.22535	6.57638	3.25467	3.64599	0.479064	0.443766
STXBP1	STXBP1	STXBP1	29.1525	23.8992	32.1051	14.1032	22.7631	16.511	1.86879	1.8628
SUPT5H	SUPT5H	SUPT5H	65.5227	61.078	61.8508	28.4679	30.629	30.2541	7.55108	13.1393
SURF1	SURF1	SURF1	0	0	0	17.0951	16.4403	16.2476	14.4534	21.8384
SUV39H1	SUV39H1	SUV39H1	11.3913	11.4959	8.52073	29.1993	33.3422	28.7552	0.510044	0.451615
SYK	SYK	SYK	0.55394	0.740437	2.22886	0.802342	0.621394	0.517624	0	0
T	T	T	0	0	0	0.268329	0.0688657	0.140517	0	0
TAC1	TAC1	TAC1	0	0	0	0.0239277	0	0	0	0
ADAM17	ADAM17	ADAM17	17.4199	17.4796	22.4043	27.8185	30.9252	32.7579	13.0174	17.1148
TAGLN	TAGLN	TAGLN	320.327	402.955	357.952	1580.72	3287.29	2333.85	11.7895	19.8821
TAL1	TAL1	TAL1	6.22251	3.71525	3.74399	4.62007	12.3699	5.29661	0	0
TAPBP	TAPBP	TAPBP	103.385	109.488	108.905	108.462	153.424	104.45	2.05944	3.33468
TBCC	TBCC	TBCC	13.5891	14.6938	18.2349	12.6266	15.1937	16.5925	48.4863	70.0337
TBP	TBP	TBP	6.70352	5.99372	8.64258	13.8841	12.3016	13.6191	4.99846	4.651
TCF3	TCF3	TCF3	24.1302	22.8349	25.1279	30.8827	20.484	28.5903	2.55152	1.94539
NFE2L2	NFE2L2	NFE2L2	36.774	35.7098	44.1707	24.927	31.1792	21.8862	121.328	130.774
TCF21	TCF21	TCF21	123.869	88.8654	96.7228	284.729	186.92	295.566	40.8169	99.9265
TDG	TDG	TDG	9.91683	7.62499	8.83789	11.4683	9.86115	15.2032	16.0496	12.1725
TEAD1	TEAD1	TEAD1	11.744	8.69366	9.07941	19.0987	8.30112	15.9947	6.00252	6.26733
TFAP2C	TFAP2C	TFAP2C	0	0	0	0.31812	0.0660223	0.253474	0	0
TFAP4	TFAP4	TFAP4	8.31194	5.67106	5.72367	10.4437	7.21945	20.393	12.238	4.61831
ARFRP1	ARFRP1	ARFRP1	39.7758	47.4763	47.6051	18.0359	16.5853	21.3255	8.90661	12.4904
TFF2	TFF3	TFF3	0	0	0	0	0	0	1.10645	2.00634
TFRC	TFRC	TFRC	4.79376	4.97113	5.33293	8.57331	7.47764	17.0095	5.06682	4.17269
TGFA	TGFA	TGFA	0	0	0	2.19021	4.97339	2.40578	0	0
TGFB2	TGFB2	TGFB2	8.1214	5.70575	11.9769	9.47793	4.07881	5.26496	4.29146	4.13976
TGFB3	TGFB3	TGFB3	28.7691	26.4256	33.2695	180.417	115.121	148.995	4.15643	4.44451
TGFBR2	TGFBR2	TGFBR2	47.7648	41.6753	46.1923	15.1553	27.374	14.4581	1.70351	1.72207
TGFBR3	TGFBR3	TGFBR3	38.5549	37.6568	39.4828	52.6654	20.6812	33.7729	2.19886	5.50077
THBS2	THBS2	THBS2	84.9636	55.3787	191.361	177.459	111.56	173.99	2.05679	3.23465
TIAM1	TIAM1	TIAM1	0.797729	0.872139	4.60595	2.16237	1.56317	1.32534	2.1392	0.942853
TIMP2	TIMP2	TIMP2	298.443	453.285	396.505	653.69	1227.47	856.944	31.9704	43.2636
TJP1	TJP1	TJP1	30.9751	25.0122	28.0915	22.3722	13.9047	13.9145	2.95499	1.74286
SEC62	SEC62	SEC62	39.3609	34.6357	38.6037	42.1902	25.5331	28.2532	60.0546	32.09
TSPAN4	TSPAN4	TSPAN4	176.514	148.983	97.8306	58.2467	55.549	42.509	20.6444	30.6168
GPR137B	GPR137B	GPR137B	2.96046	2.83139	5.30679	9.45074	11.8603	7.69445	1.52508	2.89426
LBR	LBR	LBR	13.9764	12.0455	9.39421	38.5074	22.8345	41.8026	15.2007	11.2513
CLDN5	CLDN5	CLDN5	65.2189	54.9592	71.3707	27.1502	34.8232	15.1917	0.618111	0.488864
TNNI1	TNNI1	TNNI1	85.4285	4.73317	1.43586	1.13314	0.0276593	0.544852	0	0
TOP1	TOP1	TOP1	33.5453	28.7787	38.8435	42.3656	43.8631	52.374	43.0158	46.7696
TPD52L1	TPD52L1	TPD52L1	0	0	0.57462	0.15074	0.322244	0.111953	3.15215	2.17206
TPD52L2	TPD52L2	TPD52L2	41.2882	41.4889	45.1651	49.1783	50.4824	50.9342	19.762	21.3168
TPP2	TPP2	TPP2	10.2364	7.33022	10.1543	12.6582	4.65586	8.69373	6.35018	7.21316
NR2C2	NR2C2	NR2C2	16.797	16.2619	15.5041	4.74507	1.80512	3.13886	0.542046	1.59101
HSP90B1	HSP90B1	HSP90B1	166.586	160.125	182.408	417.963	223.443	466.857	263.046	196.156
TRPC1	TRPC1	TRPC1	1.10716	0.534752	1.11073	12.6637	9.84558	10.0459	0.21714	0.989175
TSSC1	TSSC1	TSSC1	0	0	0	4.22041	2.07863	3.18031	0	0
PHLDA2	PHLDA2	PHLDA2	0.315104	0.507306	0.126512	33.188	72.8065	40.8865	3.62029	4.83024
TSTA3	TSTA3	TSTA3	39.2191	43.5998	28.045	14.6836	12.5027	21.9912	9.28721	9.9675
TTC1	TTC1	TTC1	22.2334	23.113	25.7909	19.5349	13.7047	16.5313	39.3773	29.7471
DNAJC3	DNAJC3	DNAJC3	20.6248	22.4646	31.5754	38.9505	38.4041	42.4338	18.8179	12.6161
TTC3	TTC3	TTC3	17.4912	14.3548	17.8145	10.4644	1.97442	2.74458	21.2819	23.5297
TTK	TTK	TTK	1.81976	0.886929	1.16439	7.69442	0.75889	2.95535	1.82307	0.473459
TULP1	TULP1	TULP1	2.67948	3.1454	1.76012	1.87187	4.71811	2.06103	0	1.1868
TNFRSF4	TNFRSF4	TNFRSF4	3.74583	2.47834	1.25566	0	0	0	0.659097	0.814479
UBE2D2	UBE2D2	UBE2D2	41.3532	39.2173	49.6815	78.7073	69.4774	78.6803	39.684	50.7081
UBE2G1	UBE2G1	UBE2G1	14.5121	12.6103	14.5196	32.282	35.0867	38.6568	9.76828	9.57611
SUMO1	SUMO1	SUMO1	31.5129	24.9938	29.7756	45.9344	37.3291	39.1872	277.03	197.641
UCP3	UCP3	UCP3	0	0	0	0.209367	0.165472	0.296285	0.135014	0
UGDH	UGDH	UGDH	13.3228	10.652	13.2861	29.1948	20.2506	28.6832	43.6413	32.4132
UPP1	UPP1	UPP1	1.96956	0	0	4.16948	4.30462	5.52834	1.48761	5.48149
UQCRC1	UQCRC1	UQCRC1	112.686	113.993	100.941	85.4268	78.247	118.027	42.2994	57.2201
USP1	USP1	USP1	17.9012	13.1002	13.6518	22.4668	8.2224	16.405	13.2686	11.4463
VAV2	VAV2	VAV2	16.2252	12.0602	20.6778	26.7499	21.5771	24.2122	1.85622	1.78497
VBP1	VBP1	VBP1	11.0863	11.4142	14.1694	42.5017	27.6208	41.2437	71.3404	42.7439
VEGFA	VEGFA	VEGFA	30.8738	30.5393	29.3441	20.3935	13.6741	28.0759	11.4982	4.33796
VIM	VIM	VIM	385.009	380.566	365.76	558.797	848.383	827.218	416.784	1745.75
VIP	VIP	VIP	0	0	0	0.848385	1.41498	0.967039	0	0
VIPR2	VIPR2	VIPR2	91.3877	42.6366	39.4283	7.01566	4.25582	4.65979	0.239266	0.4203
VRK1	VRK1	VRK1	5.69079	5.99923	6.75221	4.85649	1.85909	3.83772	8.8521	6.19041
VSNL1	VSNL1	VSNL1	0.564751	0.181481	0	2.97134	10.4467	25.6376	0	0
CORO2A	CORO2A	CORO2A	0.580991	0.313323	0.407217	1.45044	1.84954	4.97026	0.0891064	0
WNT9B	WNT9B	WNT9B	0.910774	0.255013	0.168739	0	0	0	0	0
XPO1	XPO1	XPO1	22.6586	18.6034	17.6739	52.4114	16.803	30.0546	8.12267	5.60549
XRCC4	XRCC4	XRCC4	0.969124	0.865706	1.57319	4.74286	2.03256	2.81823	3.97003	2.56397
YY1	YY1	YY1	38.8325	36.83	34.7268	35.5339	37.6671	42.4268	17.4797	16.1294
ZFP161	ZBTB14	ZBTB14	5.89703	4.82459	4.79962	0	0	0	0.244156	0.567261
ZFX	ZFX	ZFX	6.45019	4.25656	5.99969	11.9064	6.33917	8.91408	4.47326	4.33878
ZNF76	ZNF76	ZNF76	36.2206	35.1589	25.9183	4.66265	3.79185	4.48537	4.69429	5.4757
ZBTB17	ZBTB17	ZBTB17	15.4486	13.6608	15.2893	11.0968	10.9842	11.0537	1.35761	2.8936
DNALI1	DNALI1	DNALI1	0	0	0	2.15899	2.3375	1.3242	6.76867	10.8779
PTP4A1	PTP4A1	PTP4A1	25.6336	20.1467	25.9299	71.8501	81.2486	94.3461	45.4627	48.5946
FZD5	FZD5	FZD5	1.21787	1.24726	0.563813	8.7695	0.410384	1.00507	0.340389	0.666637
SCG2	SCG2	SCG2	13.4482	116.754	106.798	0	0	0	0	0
USP7	USP7	USP7	43.6188	38.3118	42.4971	27.6202	18.1597	23.3443	3.64127	6.35104
DEK	DEK	DEK	49.2381	36.686	44.4589	22.9758	9.68903	19.9326	45.8253	41.4161
RASSF7	RASSF7	RASSF7	2.31921	3.51779	1.22482	12.9284	13.0749	11.1618	0.914416	0.872967
CUL5	CUL5	CUL5	2.27536	1.62168	2.19226	11.0718	3.84591	6.2314	9.01464	8.51713
MFAP5	MFAP5	MFAP5	35.1428	9.01876	78.4273	30.4896	60.7684	66.1482	0	0
GPR68	GPR68	GPR68	0.796554	0.565682	1.17039	0.993636	0.312844	0.441702	0	0
NRIP1	NRIP1	NRIP1	5.83204	6.16084	6.25105	0	0	0	6.64874	5.84073
AXIN1	AXIN1	AXIN1	27.8919	28.8692	21.613	11.246	9.34419	13.983	0.764862	1.31764
CDC45	CDC45	CDC45	14.187	11.1972	10.4058	12.3685	1.46459	5.84005	2.26477	0.790587
FZD6	FZD6	FZD6	9.73407	7.61485	10.4744	25.6237	18.954	26.0432	0.0721825	0.173391
FZD9	FZD9	FZD9	3.43601	3.00009	1.6557	4.68334	10.2645	10.0715	0	0
HYAL3	HYAL3	HYAL3	5.6238	5.14474	4.92361	8.07577	7.25897	6.56959	0.974265	0.527309
NME5	NME5	NME5	0	0	0	2.36712	0.977679	1.30741	8.48059	5.81625
PIP4K2B	PIP4K2B	PIP4K2B	34.3026	23.9985	25.2988	16.6452	14.7708	17.7708	0.780597	0.857052
PLA2G6	PLA2G6	PLA2G6	8.58115	8.53303	5.00992	5.52804	5.67448	5.37176	1.68574	3.43083
PLA2G10	PLA2G10	PLA2G10	0	0	0	0.892153	0.24793	0.398444	0	0
LOC418356	PLA2G10	PLA2G10	0	0	0	1.42144	1.07517	3.15176	0	0
ULK1	ULK1	ULK1	30.9814	30.6986	32.4288	4.60643	5.83411	5.06744	1.36884	2.66929
NSMAF	NSMAF	NSMAF	6.81992	5.63958	5.0934	10.5445	6.70433	6.4312	2.98609	5.2076
CUL4B	CUL4B	CUL4B	7.84585	5.34428	7.16087	21.2284	7.72934	13.0069	3.99975	3.44709
CUL3	CUL3	CUL3	18.0259	14.3263	15.6571	30.1144	18.9309	23.268	6.5148	4.75045
CUL2	CUL2	CUL2	4.41769	6.26632	5.59939	11.5477	4.85545	8.27755	3.08814	3.1765
CUL1	CUL1	CUL1	26.3995	23.0078	23.4438	14.8723	5.08383	8.55032	9.6621	12.2436
TPST2	TPST2	TPST2	39.9627	42.2372	37.2244	11.1501	13.3537	9.70609	2.81559	2.26709
TPST1	TPST1	TPST1	9.51905	9.48351	12.463	51.3437	88.1239	90.0899	16.5691	24.2834
KLF11	KLF11	KLF11	21.6685	17.677	13.3272	8.40482	8.57683	7.64328	8.48878	12.1322
AURKA	AURKA	AURKA	16.2466	14.9793	10.5243	16.2547	5.53353	22.7766	7.89825	12.8346
FKBP6	FKBP6	FKBP6	0	0	0	0.125851	0.462174	0.52794	0	0
GPR65	GPR65	GPR65	0.199729	0.0491066	0.909821	0	0	0	0.532458	0.70236
RAE1	RAE1	RAE1	15.545	13.6131	13.9896	17.4847	8.48971	16.4091	18.0435	19.9007
OFD1	OFD1	OFD1	2.86446	1.94542	2.35213	4.83034	2.6117	2.5054	2.81641	6.09314
SEMA7A	SEMA7A	SEMA7A	50.3559	54.2714	43.9515	33.2689	89.6172	30.3919	0.394947	1.19128
CILP	CILP	CILP	2.83605	2.62482	3.1297	0.947252	0.175337	0.320713	2.94459	1.16126
SLC4A7	SLC4A7	SLC4A7	2.48245	1.99216	2.80902	7.49888	13.6599	3.16199	3.04628	3.69436
RGS5	RGS5	RGS5	29.6855	19.1775	26.834	61.6969	79.0706	16.7681	3.07341	0.493414
MAP4K3	MAP4K3	MAP4K3	8.88961	6.64283	6.80451	18.9536	5.58489	8.30165	6.3722	9.7283
PPFIBP1	PPFIBP1	PPFIBP1	15.0149	14.0468	30.9656	55.2296	55.047	42.7741	10.5109	17.1925
PKP4	PKP4	PKP4	32.7021	30.713	21.6817	17.1545	25.0419	21.1653	1.01621	1.1472
PIK3R3	PIK3R3	PIK3R3	10.5026	8.41371	8.60531	20.5618	15.6128	20.272	3.74575	2.24739
PEX3	PEX3	PEX3	2.02942	2.00008	2.53507	20.2153	15.4237	14.6787	8.53319	7.40707
CNTNAP1	CNTNAP1	CNTNAP1	11.0762	13.9975	9.46068	19.3702	19.6296	11.0913	0.236355	0.248259
ENC1	ENC1	ENC1	55.2262	46.2976	60.6661	9.06807	8.09882	7.70538	54.4645	86.1533
NIPSNAP1	NIPSNAP1	NIPSNAP1	41.5017	37.9083	30.997	17.31	22.1249	19.7242	15.4452	21.0043
IKBKAP	IKBKAP	IKBKAP	0	0	0	15.133	12.57	17.0494	0	0
HAT1	HAT1	HAT1	6.67563	10.6831	20.7805	18.178	4.41898	11.6726	18.6126	18.8323
DGKE	DGKE	DGKE	4.51622	3.16799	2.42963	9.14812	8.57108	9.08184	0.528065	1.10575
CSDA	YBX3	CSDA	0	0	0	0	0	0	47.9972	81.7555
CPZ	CPZ	CPZ	15.992	11.9411	22.5125	11.2476	19.489	18.6343	0.963815	1.18681
COPS3	COPS3	COPS3	48.966	50.3458	48.8786	23.0965	16.3969	25.5803	36.8425	46.4484
CHST1	CHST1	CHST1	9.81461	13.9359	5.76965	1.9242	1.98899	0.950837	0	1.33988
CBX4	CBX4	CBX4	19.9299	20.5264	17.3424	10.8366	17.4704	10.8777	3.29281	4.0201
BCAS1	BCAS1	BCAS1	1.71741	0.565144	0.642487	1.23069	3.8585	1.00502	0.0716081	0
BARX2	BARX2	BARX2	0	0	0	1.71119	0.125053	0.849609	0	0
AGPS	AGPS	AGPS	6.13508	5.249	4.97761	16.0657	8.44993	12.0744	3.58837	3.14543
CGGBP1	CGGBP1	CGGBP1	19.0335	15.0641	19.1043	8.93516	4.06955	5.35404	14.7482	9.71084
BHLHE40	BHLHE40	BHLHE40	6.36108	8.35621	37.2016	31.7019	37.7109	38.9799	0.754724	1.03475
PRPF18	PRPF18	PRPF18	6.64917	4.92305	5.9425	0	0	0	2.175	2.83526
KMO	KMO	KMO	0	0	0	0	0	0	0.139931	0.110551
YARS	YARS	YARS	23.2144	23.9829	27.6919	22.5316	28.1202	32.2492	0	0
PDXK	PDXK	PDXK	36.661	56.1898	33.1397	47.297	74.138	42.7703	2.85259	4.2357
PDLIM4	PDLIM4	PDLIM4	35.4172	42.3124	28.6121	32.8814	63.1113	79.9476	12.0152	17.6925
CASK	CASK	CASK	6.35963	6.85064	7.19323	42.4014	36.8109	52.2539	1.60103	1.55959
AKR7A2	AKR7A2	AKR7A2	101.316	101.576	50.0116	38.978	40.7833	42.5003	31.1113	47.7965
STK16	STK16	STK16	51.0196	45.4989	43.0229	19.9697	19.1657	18.6681	4.04176	10.7111
SCARF1	SCARF1	SCARF1	29.4412	21.864	20.4944	18.5392	19.3022	10.8759	0	0.119438
TNFSF11	TNFSF11	TNFSF11	0	0	0	0.324819	0.313257	0.17071	0	0
FAM193A	FAM193A	FAM193A	19.0057	16.7268	16.7141	5.29014	4.73079	5.289	1.09588	2.44361
KLF7	KLF7	KLF7	6.60589	6.97637	10.6649	4.58952	2.11361	2.02917	1.06122	1.33797
STC2	STC2	STC2	2.76399	1.85313	1.31827	26.0126	92.6237	32.8057	3.68101	2.33259
USO1	USO1	USO1	13.3785	10.9363	17.6936	32.6542	31.353	39.516	11.8214	10.6912
CADPS	CADPS	CADPS	0	0	0	0.194503	6.97055	2.42236	0.78005	0.0680195
PDE8B	PDE8B	PDE8B	18.7534	13.1024	7.66657	0	0	0	0.261803	0.210125
PSMG1	PSMG1	PSMG1	35.1532	37.0149	38.7348	18.3512	14.1829	19.7813	31.9916	31.5395
RFXANK	RFXANK	RFXANK	72.4192	63.6085	49.1156	16.2012	17.4855	15.1297	21.5181	32.5921
UNC5C	UNC5C	UNC5C	0.343665	0.336016	2.45504	35.6754	39.6109	37.2759	0	0
RTCA	RTCA	RTCA	9.5171	7.87555	10.3335	7.73099	4.94783	7.18032	9.9792	8.63249
LOC771190	SSNA1	SSNA1	50.4163	57.3835	47.1924	7.97155	9.63702	8.70125	63.7631	65.5284
AOC3	AOC3	AOC3	40.6713	41.2937	44.856	13.3395	35.7064	18.3577	1.27686	2.91846
DCHS1	DCHS1	DCHS1	26.7462	21.798	28.4375	10.23	9.05282	9.0886	0.719168	1.24986
KCNK5	KCNK5	KCNK5	0.225655	0.357287	0.487753	5.91598	7.61031	10.9855	2.56712	5.64949
CHRD	CHRD	CHRD	2.29603	1.99278	3.10236	9.37649	9.01966	7.47714	0.189462	0.75373
NUMB	NUMB	NUMB	25.3007	23.7538	23.7403	7.52309	11.3289	7.1326	5.42468	4.83608
SOCS1	SOCS1	SOCS1	6.30168	4.29972	8.94696	12.505	52.9101	20.3577	61.1293	94.5774
IRS2	IRS2	IRS2	1.49334	1.70053	3.63709	0	0	0	6.64526	14.1521
EIF3A	EIF3A	EIF3A	92.3882	81.3656	89.1077	68.6386	62.3537	67.6911	24.7383	40.0795
EIF3B	EIF3B	EIF3B	65.7177	62.874	59.6903	93.8194	88.8668	112.598	9.67537	16.9223
EIF3D	EIF3D	EIF3D	151.099	128.132	117.405	124.409	143.095	122.876	99.9428	177.815
EIF3F	EIF3F	EIF3F	167.198	163.789	144.563	91.5302	107.81	77.5252	55.3512	96.1555
EIF3G	EIF3G	EIF3G	137.406	140.583	126.326	127.709	156.719	126.779	125.198	261.88
EIF3H	EIF3H	EIF3H	134.09	116.699	120.17	167.701	167.948	155.822	89.0293	128.26
EIF3I	EIF3I	EIF3I	121.45	120.17	124.688	123.667	151.853	152.936	99.89	161.091
EIF4G3	EIF4G3	EIF4G3	22.1814	25.5019	28.0886	22.2241	27.219	25.4891	2.8389	3.6282
STX16	STX16	STX16	13.1425	12.9255	13.8266	19.3399	18.7304	18.0042	6.36873	6.63845
STX11	STX11	STX11	0.534899	0.418827	0.84569	0	0	0	1.19729	0.549497
BECN1	BECN1	BECN1	24.1256	23.7712	29.3058	24.862	21.2676	21.5376	9.70451	9.18499
S1PR4	S1PR4	S1PR4	0.365922	0.320859	0.481419	0.109046	0.283677	0.133863	0	0
MRPL40	MRPL40	MRPL40	61.3449	61.0455	48.9305	33.8922	31.0815	41.0688	31.343	35.9473
B4GALT2	B4GALT2	B4GALT2	48.4592	48.9863	59.4005	95.4777	68.3148	79.173	4.61153	3.82019
TRADD	TRADD	TRADD	28.5236	25.4379	22.6974	7.0279	7.29876	7.13093	8.66876	11.0924
MBTPS1	MBTPS1	MBTPS1	64.9268	55.1486	49.8573	36.3457	31.229	30.6688	6.88741	10.517
EDF1	EDF1	EDF1	122.1	144.217	129.096	186.261	241.228	256.211	254.464	318.843
SNX30	SNX30	SNX30	2.96982	3.89865	5.2523	10.0905	12.4539	12.5581	0.505795	0.816499
URI1	URI1	URI1	12.5923	9.26397	9.90463	48.2739	35.1907	45.4666	5.62444	5.61558
EED	EED	EED	16.2046	13.5795	14.0706	14.4362	9.38259	12.898	6.07389	3.50638
CTNNAL1	CTNNAL1	CTNNAL1	10.8614	6.88853	10.7953	33.3578	17.2529	20.16	88.049	170.969
RNMT	RNMT	RNMT	4.14236	3.0412	5.19351	11.7734	7.26088	9.83653	17.5028	10.3131
RIPK1	RIPK1	RIPK1	19.9912	18.1656	25.1165	12.4035	6.24146	8.00248	0.797723	2.40633
TNFSF10	TNFSF10	TNFSF10	6.26538	5.57501	7.20657	11.9354	13.0119	15.3668	23.2631	8.97955
ADAM23	ADAM23	ADAM23	0	0	0	6.08962	7.07386	8.1155	0.60408	0.185781
FADD	FADD	FADD	55.0773	66.0783	57.056	30.0355	9.19026	16.7816	2.12773	14.0401
NAPG	NAPG	NAPG	15.1003	16.616	15.838	13.3853	4.07755	6.44832	4.50116	4.99034
MTMR1	MTMR1	MTMR1	8.17616	8.56057	9.24171	19.2615	11.4133	15.1131	0.390868	0.204797
MPDZ	MPDZ	MPDZ	7.44596	5.61566	5.53165	9.66617	5.44782	6.32278	1.11257	1.36604
RIOK3	RIOK3	RIOK3	10.5007	9.32101	13.4586	15.2358	14.0607	14.7637	15.7075	17.0897
FPGT	FPGT	FPGT	2.96701	2.30725	1.77932	7.78407	6.58176	7.69105	1.89616	0.978181
TNFRSF11A	TNFRSF11A	TNFRSF11A	0	0	0	11.9161	10.132	9.78117	0.0516197	0
SCEL	SCEL	SCEL	0	0	0	17.0504	2.73727	3.68802	0	0
SUCLG2	SUCLG2	SUCLG2	52.4963	50.4813	53.47	48.6081	15.4334	31.1741	5.58481	7.37879
SUCLA2	SUCLA2	SUCLA2	13.1998	13.9373	20.5602	24.2559	11.2627	17.8107	31.0508	23.1739
IL18R1	IL18R1	IL18R1	0	0	0	1.84123	0.314061	0.243354	0	0.237677
IL1RL1	IL1RL1	IL1RL1	0	0	0	75.6983	42.067	48.6224	0.0642883	0.214274
GALR2	GALR2	GALR2	0	0	0	1.41561	0.865566	1.30545	0	0
DPM1	DPM1	DPM1	26.8757	22.0808	30.5143	22.5548	12.4039	18.2748	115.688	124.996
FGF18	FGF18	FGF18	0.825127	0.226692	0	1.19163	3.4912	1.19306	1.99169	0
INPP4A	INPP4A	INPP4A	8.22308	9.23227	8.48679	14.1871	7.60177	6.09183	0.345706	0.571458
NRP2	NRP2	NRP2	39.3642	33.5415	43.2299	81.5952	62.1817	55.3722	2.89048	6.46647
NRP1	NRP1	NRP1	59.6123	45.0455	45.5782	79.1015	58.3206	53.0654	14.7797	24.3428
TMEM11	TMEM11	TMEM11	57.6464	53.3044	47.0958	22.3872	21.0761	25.623	51.1153	69.135
SOCS2	SOCS2	SOCS2	7.76471	4.56493	6.77719	4.40258	5.90556	4.62972	8.26489	11.3226
GGH	GGH	GGH	2.05639	1.49277	1.70522	32.7497	17.638	26.492	20.5821	7.97378
WISP2	WISP2	WISP2	3.91139	4.46018	4.33398	8.07794	25.3905	13.2075	0	0
WISP1	WISP1	WISP1	4.85129	2.6357	3.89685	23.6321	17.5366	18.8069	0	0
ASAP2	ASAP2	ASAP2	4.56754	2.36065	2.394	4.30341	1.37416	1.51158	0.738236	0.932373
PROZ	PROZ	PROZ	5.53662	10.7751	7.14189	0.592077	0.251325	0.433986	0	0
LDB1	LDB1	LDB1	65.698	64.7668	68.8843	18.1981	22.4337	19.0859	0.655905	1.94119
ST3GAL5	ST3GAL5	ST3GAL5	19.2664	14.5274	8.17901	14.6019	8.70699	15.8884	0.140832	0.168106
ARHGEF7	ARHGEF7	ARHGEF7	26.0578	24.1756	25.2314	10.4746	3.87035	4.78158	1.69489	4.13046
SGPL1	SGPL1	SGPL1	15.2749	21.2035	17.5256	22.3126	25.8348	23.346	2.17288	4.005
CDC16	CDC16	CDC16	16.834	14.2822	14.751	8.94772	2.62364	6.40868	11.2835	12.9904
ZNF259	ZPR1	ZNF259	0	0	0	0	0	0	3.72123	3.62516
MCM3AP	MCM3AP	MCM3AP	24.8841	24.2945	24.7693	11.5246	11.0405	14.4807	1.26783	2.27695
EIF2B5	EIF2B5	EIF2B5	26.8063	23.8627	27.139	14.2771	13.1238	16.2934	20.9704	11.9996
EIF2S2	EIF2S2	EIF2S2	72.5522	61.9955	73.2101	58.8829	34.4296	58.8992	104.223	61.1558
BUD31	BUD31	BUD31	53.1291	45.9736	55.3423	83.5073	78.1584	88.4575	74.4462	79.9997
AP1S2	AP1S2	AP1S2	19.4304	13.8381	19.8549	0	0	0	3.01881	2.48334
BCL10	BCL10	BCL10	8.37149	7.69834	10.2261	8.2476	6.19433	8.20024	8.87331	10.5636
MBD3	MBD3	MBD3	66.1725	67.7378	60.0807	22.8487	14.3434	20.9446	2.23321	4.73363
MBD2	MBD2	MBD2	38.6938	40.7329	54.2829	10.0838	16.0593	11.1235	2.7031	2.15775
SKAP2	SKAP2	SKAP2	4.85472	3.24342	6.29278	22.5148	22.4859	21.5013	4.31021	4.7624
WASF1	WASF1	WASF1	2.81908	2.26683	7.30873	0.89882	2.06006	0.643652	7.98373	7.84388
ST13	ST13	ST13	57.6023	57.6011	70.5052	56.7399	34.1761	57.8964	187.231	229.856
TOP3B	TOP3B	TOP3B	26.7106	19.4812	16.853	10.5943	8.08237	9.85053	1.16286	1.75995
CDK5R2	CDK5R2	CDK5R2	2.51809	7.81631	3.13261	0.122198	0.016842	0.174184	0	0
AP3D1	AP3D1	AP3D1	69.2971	72.3068	73.8285	24.9831	29.3678	29.0636	5.12611	5.58048
LOC425662	SELENBP1	SELENBP1	25.9902	15.9392	18.0466	0	0	0	14.9224	25.7088
SELENBP1	SELENBP1	SELENBP1	25.9902	15.9392	18.0466	41.9946	231.804	60.7527	14.9224	25.7088
LOC100857226	SELENBP1	SELENBP1	25.9902	15.9392	18.0466	0	0	0	14.9224	25.7088
LOC100859776	SELENBP1	SELENBP1	25.9902	15.9392	18.0466	0	0	0	14.9224	25.7088
ATP6V0E1	ATP6V0E1	ATP6V0E1	59.0338	59.8488	75.4334	81.4302	126.165	82.7552	101.994	167.524
SLC25A14	SLC25A14	SLC25A14	2.46398	2.27912	4.14856	14.9087	17.5339	17.2972	3.18395	2.58219
MPZL1	MPZL1	MPZL1	33.5921	34.2415	36.6056	11.1155	9.44758	8.63331	7.60399	7.85989
MAP3K14	MAP3K14	MAP3K14	6.04838	4.46353	4.41869	7.44326	9.74159	8.8949	0.236731	0.212712
SOCS3	SOCS3	SOCS3	9.20446	10.0838	37.7617	5.18787	44.0645	6.53945	14.5719	57.0444
CH25H	CH25H	CH25H	6.34462	6.49614	21.3059	4.0855	4.09111	2.48875	2.01623	0.391075
RNF8	RNF8	RNF8	21.3073	17.5905	21.8371	10.0831	8.37068	9.72002	4.16192	5.67533
RHBDL1	RHBDL1	RHBDL1	15.9992	18.5281	11.2564	0	0	0	0	2.57888
SEMA5A	SEMA5A	SEMA5A	10.5546	7.03953	26.0905	2.98309	2.54199	11.5297	1.67961	1.98867
UBA3	UBA3	UBA3	14.5496	10.2203	10.9736	36.1867	15.7483	21.7616	25.2093	17.5692
SPAG9	SPAG9	SPAG9	10.8636	8.84819	9.62823	19.0627	10.8062	11.7809	6.35706	8.43308
DOK2	DOK2	DOK2	1.94323	2.3645	4.40537	1.00945	1.78868	1.02865	0.447637	0
AIP	AIP	AIP	49.7167	51.3841	45.1673	25.3856	32.4611	24.4109	19.5482	31.2901
GPRC5A	GPRC5A	GPRC5A	0.51824	0.23655	1.59541	0.161621	0.931835	0.361176	1.58348	4.48849
BBOX1	BBOX1	BBOX1	0	0	0	12.8828	8.00083	16.8209	0	0
NFKB1	NFKB1	NFKB1	14.8915	13.5787	14.0525	11.1866	9.45596	9.07539	6.95543	3.62364
OSMR	OSMR	OSMR	6.4047	7.49578	17.3911	20.783	14.1395	19.1255	0.846887	2.03364
GJB2	GJB2	GJB2	0	0	0	0	0	0	0.223791	0
ADCY3	ADCY3	ADCY3	29.807	32.853	28.3397	6.93616	9.22736	15.5897	2.41125	5.97705
ATIC	ATIC	ATIC	53.4845	47.987	62.7924	110.437	97.7488	110.01	11.0553	9.82166
ATOX1	ATOX1	ATOX1	58.6373	52.9553	64.5922	137.046	152.159	147.398	242.904	59.0213
ATP5A1	ATP5A1	ATP5A1	0	0	0	136.03	115.711	189.779	0	0
ATP5A1W	ATP5A1	ATP5A1	0	0	0	50.8365	44.8474	40.7585	0	0
ATP6V0B	ATP6V0B	ATP6V0B	82.9357	95.2173	91.2384	62.3761	84.5125	78.6262	122.403	102.945
B2M	B2M	B2M	224.507	302.251	308.431	871.411	1226.17	736.141	744.972	690.715
B2M	B2M	LOC783680	267.747	288.287	320.411	871.411	1226.17	736.141	744.972	690.715
BCL2A1	BCL2A1	BCL2A1	0.929765	0.965995	1.00618	6.8159	4.59116	2.3096	1.80562	1.68497
BNIP3	BNIP3	BNIP3	35.62	44.0286	53.3538	39.6521	76.964	28.0824	36.1893	74.5784
BYSL	BYSL	BYSL	16.9124	15.4479	11.0144	12.8708	13.957	15.913	15.3264	22.7223
C3AR1	C3AR1	C3AR1	0.332092	0.512901	0.775014	3.0586	2.71199	1.47727	0	0
CCBL2	CCBL2	CCBL2	0	0	0	6.19589	4.3103	5.28518	0	0
CCNG1	CCNG1	CCNG1	73.2896	62.4058	67.0405	40.3094	40.1162	45.1725	37.1702	51.7617
CDKN1B	CDKN1B	CDKN1B	19.7409	17.0842	21.1973	31.1497	56.7279	32.6891	11.5902	18.4473
AP2M1	AP2M1	AP2M1	135.341	137.497	159.061	212.178	243.023	273.647	117.288	152.223
LOC100859555	AP2S1	AP2S1	117.142	125.657	121.627	0	0	0	131.22	129.182
DCTN1	DCTN1	DCTN1	67.6189	72.2452	64.7643	57.7866	64.9378	61.8079	2.62987	7.47346
ECHS1	ECHS1	ECHS1	75.6252	88.3966	83.6956	69.2151	86.8395	67.1122	56.1168	69.283
EFNB2	EFNB2	EFNB2	23.7095	13.5438	18.0692	9.90945	10.3264	6.90109	1.0609	0.499579
EIF2S1	EIF2S1	EIF2S1	14.7497	12.8027	16.5506	64.6015	25.8963	47.1163	19.04	17.5201
EIF4EBP1	EIF4EBP1	EIF4EBP1	121.866	156.129	120.058	233.984	388.047	247.756	98.9413	62.6299
EMX2	EMX2	EMX2	0.688342	0.470857	0.8186	13.716	21.0115	19.5892	7.36171	4.06993
EYA4	EYA4	EYA4	0	0	0	0	0	0	0	0.0752528
EFEMP1	EFEMP1	EFEMP1	6.07458	0.949336	4.36029	61.3173	56.5399	33.0514	5.89415	9.77685
FDXR	FDXR	FDXR	130.76	140.928	31.0343	19.892	19.7394	29.5592	24.937	42.6873
FEN1	FEN1	FEN1	19.9513	21.8265	17.9471	24.5199	11.5442	30.9032	4.18091	6.50388
FGF13	FGF13	FGF13	0	0	0	0	0	0	1.20879	0.637898
FKBP5	FKBP5	FKBP5	33.8139	42.2064	109.611	212.795	382.651	231.316	5.23997	3.47818
GNG11	GNG11	GNG11	87.6867	69.0707	83.216	67.0453	111.768	82.7895	71.9966	58.6244
GPS1	GPS1	GPS1	57.9561	57.9804	51.1452	19.7774	23.1369	23.5371	8.81948	9.50036
HABP2	HABP2	HABP2	0	0	0	0.0247723	0.17191	0	0	0
KCNMB1	KCNMB1	KCNMB1	3.22786	8.64714	4.17467	54.3658	73.4321	67.0623	5.42777	1.12894
MYO9B	MYO9B	MYO9B	22.1293	28.7771	31.3787	14.2382	8.02899	10.9402	0.907371	1.7838
DRG1	DRG1	DRG1	19.0541	17.7176	17.3895	31.554	25.5503	36.7723	35.948	42.6521
LOC100858827	PRKAR2A	PRKAR2A	21.334	23.0118	29.5958	0	0	0	3.3472	3.53158
RAB27A	RAB27A	RAB27A	5.20709	5.45136	5.98412	24.1612	13.0847	21.1136	1.11297	2.39494
RBP2	RBP2	RBP2	0	0	0	0	0	0	0	4.172
RRAD	RRAD	RRAD	12.6783	13.67	13.5879	2.03723	2.55371	1.42595	8.87496	8.19
SDHA	SDHA	SDHA	140.26	170.467	137.504	62.3315	54.8933	71.2714	5.41218	10.206
SHMT1	SHMT1	SHMT1	0	0	0	11.949	11.1148	18.8971	1.38609	0.774358
SNRPD3	SNRPD3	SNRPD3	109.116	114.818	99.8904	89.9127	55.9825	78.9903	37.7456	28.8952
SREBF1	SREBF1	SREBF1	54.8737	52.1087	37.1675	19.7482	33.6342	25.7164	1.15187	1.65271
TANK	TANK	TANK	4.07674	4.23611	10.6012	10.5447	2.83132	4.62258	33.2261	22.3909
WARS	WARS	WARS	59.7535	54.714	59.3515	16.9796	3.9408	6.30281	0	0
AIFM1	AIFM1	AIFM1	19.4696	26.8878	17.4966	26.3938	22.073	35.9447	3.83339	2.94898
SYNGR3	SYNGR3	SYNGR3	2.0585	2.81132	1.92429	4.99667	6.06653	3.66074	0.445759	0.270803
EBAG9	EBAG9	EBAG9	5.65231	6.55586	5.76121	37.7855	33.9785	44.2977	8.55101	9.70031
PTTG1	PTTG1	LOC100848911	0	0	0	40.6704	16.0003	48.9094	119.007	61.7205
LOC101750338	MFHAS1	MFHAS1	22.9707	28.813	28.5624	13.7062	22.5343	14.2837	0.837028	1.53641
CYTH3	CYTH3	LOC618488	0	0	0	22.1672	15.2757	16.7896	3.43234	2.26644
S1PR2	S1PR2	S1PR2	50.012	38.0074	31.5053	8.30562	9.16156	8.10616	3.71698	4.34731
CD83	CD83	CD83	0.990668	1.2597	4.15156	4.14506	2.50827	1.32148	13.1332	14.694
KLF4	KLF4	KLF4	9.82884	6.60342	9.82974	5.26461	4.25438	3.38716	52.1674	72.2005
TRIP13	TRIP13	TRIP13	8.64777	5.38248	9.06692	6.55176	2.15164	7.66334	0.971102	0.185646
JMJD1C	JMJD1C	JMJD1C	5.77502	3.61146	6.30982	10.7111	4.09364	4.88112	18.5188	24.7276
EFTUD2	EFTUD2	EFTUD2	44.3886	40.7557	46.5003	35.9466	27.2239	40.6185	3.19944	4.70586
PRLHR	PRLHR	PRLHR	0	0	0	0	0	0	0	0.114942
RAB28	RAB28	RAB28	15.0489	14.9089	14.1966	10.0294	10.5915	9.21205	19.303	12.8399
RAB9B	RAB9B	RAB9B	0	0	0	2.56733	3.3838	3.31833	0.950325	0.112396
SLC9A3R1	SLC9A3R1	SLC9A3R1	26.1551	33.1821	22.3592	31.5857	37.077	37.6886	4.30347	3.37811
PLAA	PLAA	PLAA	21.5949	18.1788	22.5887	10.6779	8.17585	11.6898	2.09007	4.10894
TGFBRAP1	TGFBRAP1	TGFBRAP1	10.5251	10.7948	9.93705	3.36676	1.8535	2.4774	1.64237	1.56975
2021-09-15	2021-09-15	2021-09-15	0	0	0	103.006	78.3759	103.508	0	0
MED21	MED21	MED21	50.8293	40.7319	46.7243	22.1903	22.393	19.4098	20.0057	20.4645
FADS2	FADS2	FADS2	18.5341	55.882	21.462	71.2625	47.9253	77.4027	3.19658	3.47929
CHST2	CHST2	CHST2	30.5834	26.6256	29.3086	14.398	23.5347	18.984	4.63384	9.38943
MED17	MED17	MED17	12.3002	9.84099	12.0401	14.9408	13.6303	17.0119	11.0893	11.4604
MED27	MED27	MED27	32.4548	32.7765	31.24	18.6213	17.0747	20.8963	2.6542	3.4525
MED7	MED7	MED7	10.752	7.76097	7.61836	11.1477	8.71323	10.8007	2.90431	3.48499
HOMER1	HOMER1	HOMER1	2.68012	1.94929	4.09379	1.78537	1.19288	1.65007	3.20958	12.7192
CHST3	CHST3	CHST3	11.5387	9.52218	9.9152	13.3654	14.4461	18.7261	0.107972	0.844817
AKAP6	AKAP6	AKAP6	0	0	0	0	0	0	0	0.12303
MED20	MED20	MED20	13.1715	10.5197	9.32998	30.0845	27.7155	36.0218	4.04241	2.32268
PIGL	PIGL	PIGL	40.388	37.8598	29.3415	2.32227	2.12569	2.46337	0.825195	2.47256
PMPCB	PMPCB	PMPCB	26.075	27.2398	26.7508	30.0086	19.8919	32.5464	10.3609	21.8257
EEF1E1	EEF1E1	EEF1E1	14.1538	9.35525	16.9575	31.8046	24.7502	34.5716	56.0923	32.3312
BAG3	BAG3	BAG3	33.7996	41.8003	53.7256	48.9024	57.2537	52.3455	180.929	89.3858
GTPBP1	GTPBP1	GTPBP1	29.0487	28.0018	25.2842	28.7725	25.1993	30.488	1.18205	2.64465
CYTIP	CYTIP	CYTIP	0.440229	0.379753	0.853955	0	0	0	0	0
GDA	GDA	GDA	1.24145	1.15834	2.41077	4.80674	9.9785	5.77329	0	0
TRAF4	TRAF4	TRAF4	12.2166	8.3728	10.6476	3.27323	3.20257	3.64098	4.2151	5.39097
ABCB7	ABCB7	ABCB7	8.57368	6.65865	7.30307	7.02374	2.68195	4.39714	2.71659	8.44137
TGFBR1	TGFBR1	TGFBR1	6.45943	4.96542	5.04548	12.7341	5.72663	7.61389	0.695244	0.573683
RHOH	RHOH	RHOH	0	0	0	2.14041	1.65499	1.56554	0	0
BAG1	BAG1	BAG1	26.7851	33.2705	35.3537	11.5036	5.64689	8.45002	29.2121	33.5887
BCL9	BCL9	BCL9	19.9475	21.6423	16.747	9.80593	7.80635	9.914	1.04766	0.985655
BCS1L	BCS1L	BCS1L	10.4101	11.3693	9.13358	5.71356	6.08576	6.29265	8.90458	7.56734
BNIP2	BNIP2	BNIP2	4.93221	3.12201	5.35243	14.3099	10.5302	9.91391	11.2483	10.1175
BNIP3L	BNIP3L	BNIP3L	40.4722	49.0239	81.2963	42.9882	20.3039	21.7574	46.9889	88.6439
BRAF	BRAF	BRAF	3.67884	2.82273	2.66697	5.69334	2.79927	3.07543	0.927151	0.960819
BST1	BST1	BST1	0	0	0	25.1941	7.57194	12.3989	3.63635	5.31406
OSGIN2	OSGIN2	OSGIN2	7.46015	7.81291	9.50022	2.49917	1.37663	3.82751	0.749717	0.340925
C2H18ORF1	LDLRAD4	LDLRAD4	8.83455	8.18829	14.51	0	0	0	0.0166208	0.0753896
PTTG1IP	PTTG1IP	PTTG1IP	89.0767	90.4674	87.2759	53.3335	41.7584	42.158	24.8841	38.7347
CCNG2	CCNG2	CCNG2	6.84175	5.25361	6.33313	27.1398	21.1407	23.0697	11.66	12.8449
LOC427134	UBE2R2	UBE2R2	44.8753	46.299	58.1397	0	0	0	6.82488	21.2312
CEBPA	CEBPA	CEBPA	1.0662	1.46951	2.13852	10.7428	21.3047	7.35167	0	0
CLCN2	CLCN2	CLCN2	5.117	5.44208	5.01425	0	0	0	1.86205	2.52849
CCR6	CCR6	CCR6	0.291825	0.476279	1.03666	0	0	0	0.141113	0
CNN2	CNN2	CNN2	132.323	136.334	112.594	88.6219	158.101	188.424	27.0943	52.623
COL12A1	COL12A1	COL12A1	62.1456	77.8296	91.9222	226.692	170.79	209.407	3.83695	5.32136
COPA	COPA	COPA	82.6833	80.7123	98.878	77.9153	67.4291	101.304	9.29038	8.97892
COX11	COX11	COX11	20.1925	18.3279	19.088	11.688	12.3271	15.0799	6.53594	6.23466
CRABP1	CRABP1	CRABP1	4.71525	0.672738	0	0.130873	0.254574	0	0	0
CREB1	CREB1	CREB1	1.61133	0.744122	2.78175	16.5519	11.06	14.4865	2.71071	3.06284
CTBS	CTBS	CTBS	0	0	0	19.9247	33.8407	18.8532	3.29744	3.13883
DAG1	DAG1	DAG1	219.455	231.816	130.873	97.6245	142.761	105.983	1.17595	1.62152
DAP	DAP	DAP	121.053	120.972	141.241	137.983	80.419	92.0323	15.9468	17.9336
DBN1	DBN1	DBN1	74.0801	60.7671	83.2236	44.1731	33.5746	52.9975	10.113	10.1326
DDX6	DDX6	DDX6	24.9958	21.6052	25.2316	37.9846	31.851	37.9755	11.4641	13.3903
DFFA	DFFA	DFFA	11.7287	11.2613	13.6853	13.1941	12.6526	12.04	4.69312	6.95488
DFFB	DFFB	DFFB	9.17246	9.43875	6.88653	8.41028	4.70433	5.23529	0.927296	0.423101
DFNA5	DFNA5	DFNA5	0	0	0	16.4485	12.9135	14.9265	0	0
2021-09-02	2021-09-02	2021-09-02	118.221	110.284	125.888	36.5224	24.4978	42.8873	0	0
TRDMT1	TRDMT1	TRDMT1	3.45659	3.07789	3.40531	9.31788	4.36055	6.51126	0.321555	0.380386
DUSP1	DUSP1	DUSP1	64.6327	68.8071	94.3	83.779	201.033	64.3677	197.003	370.554
DUSP5	DUSP5	DUSP5	6.84842	4.077	5.47401	4.40149	9.57222	3.06127	4.54753	11.1555
E4F1	E4F1	E4F1	15.0225	14.4135	12.8676	10.2051	7.84412	8.51182	3.24046	4.43899
EFNB1	EFNB1	EFNB1	27.0027	16.7234	15.1064	130.008	104.382	153.164	8.96918	11.5463
ELF3	ELF3	ELF3	0.504016	0.651739	0.602718	11.632	12.7512	6.04077	0	0
EPS8	EPS8	EPS8	5.21	3.47583	6.77483	19.128	19.3006	13.0231	29.6323	64.2613
ERBB2	ERBB2	ERBB2	27.4132	26.1505	26.8229	8.39608	7.09362	6.5313	1.85023	2.39742
ERH	ERH	ERH	72.9127	69.451	82.0149	133.781	87.178	142.221	703.795	324.921
ETFDH	ETFDH	ETFDH	13.1045	16.6147	10.5807	23.0628	16.5571	20.0074	5.01112	5.02522
ETV5	ETV5	ETV5	1.85543	1.68872	2.54296	12.7148	13.2814	14.0054	2.62213	1.53501
ACSL3	ACSL3	ACSL3	10.3542	8.32465	7.74931	6.41343	7.00369	7.35894	17.5804	14.5396
FARSA	FARSA	FARSA	34.0826	32.5838	28.1227	37.4053	33.4048	44.6929	13.8715	17.3491
FDFT1	FDFT1	FDFT1	22.8142	78.1378	16.6395	63.6149	58.2015	100.33	5.87603	10.1789
FGF5	FGF5	FGF5	0	0	0	0	0	0	0.717234	0.801066
FGF10	FGF10	FGF10	0.779585	0.497661	0.671241	0	0	0	0	0
GPC5	GPC5	GPC5	8.1098	9.82197	7.39437	0.411299	1.49463	0.204344	0.0664377	0.314219
FIGF	FIGF	FIGF	0	0	0	2.07576	0.069805	0.236408	0	0
NAALAD2	NAALAD2	NAALAD2	6.29855	4.10057	3.18941	4.34258	4.58251	2.97226	1.33729	1.47244
FRG1	FRG1	FRG1	26.2857	17.3614	28.9499	20.7441	9.5739	14.7482	15.1165	11.7163
FUT7	FUT7	FUT7	4.91544	3.33735	2.80202	0.686503	1.33897	0.451049	0	0
GALNT2	GALNT2	GALNT2	46.3135	51.4438	52.4693	8.04018	4.86417	5.7126	2.8327	4.96342
GNG4	GNG4	GNG4	0	0	0	2.84153	1.02001	2.2904	0.0580569	0.144928
GOLGA2	GOLGA2	GOLGA2	57.9907	62.1288	69.1605	28.9718	33.2158	35.1998	8.51122	9.25013
GRB14	GRB14	GRB14	34.7141	61.726	42.4008	2.67742	1.08139	3.30006	3.06475	7.31196
GTF2A2	GTF2A2	GTF2A2	35.0697	30.7948	35.5783	48.4578	41.035	57.5057	77.6548	54.5157
HDGF	HDGF	HDGF	107.233	100.364	101.246	114.838	102.856	140.613	9.05096	14.6469
IDI1	IDI1	IDI1	18.409	60.5166	19.6686	68.2495	82.6932	112.211	19.8144	28.8701
ILK	ILK	ILK	105.046	106.927	114.344	116.029	160.162	146.995	38.6079	40.1333
KIF2A	KIF2A	KIF2A	8.11385	4.99765	9.49469	20.4807	17.8413	24.6879	4.0332	2.79686
KIF11	KIF11	KIF11	6.45512	3.92435	3.75712	11.5624	1.48713	5.57202	1.42312	0.788074
LLGL2	LLGL2	LLGL2	44.6783	18.2209	2.45714	8.81817	6.15842	6.65767	0.238494	0.516969
MCM2	MCM2	MCM2	44.5309	48.8888	41.9403	22.8743	7.28864	24.8506	2.73293	1.39996
MEOX1	MEOX1	MEOX1	2.59743	0.800079	2.09657	0	0	0	0	0
MGST3	MGST3	MGST3	39.3935	33.1153	33.1085	127.946	80.4572	136.651	201.493	194.23
MMP2	MMP2	MMP2	235.671	225.945	257.831	178.239	75.1091	61.3608	43.8962	84.1435
NCAM2	NCAM2	NCAM2	0	0	0	4.72878	0.652443	1.19482	0.0136911	0.224607
NDUFA1	NDUFA1	NDUFA1	43.9505	47.0678	64.9721	99.981	109.479	115.336	652.395	184.753
NDUFA1	NDUFA1	LOC101904690	11.6747	13.8343	12.8945	99.981	109.479	115.336	652.395	184.753
NDUFB2	NDUFB2	NDUFB2	56.1626	64.6702	53.7656	179.03	208.439	197.635	831.872	244.682
NDUFB4	NDUFB4	NDUFB4	57.1019	57.127	55.1412	166.42	121.948	187.254	125.338	68.3285
NDUFB10	NDUFB10	NDUFB10	137.116	127.105	108.127	139.875	137.005	146.865	180.211	166.956
NDUFS3	NDUFS3	NDUFS3	79.3329	84.7892	62.3593	48.577	52.0807	61.6335	42.6355	57.2143
PARK2	PARK2	PARK2	0	0	0	0.577267	0.845171	0.66617	0	0
PCK2	PCK2	PCK2	9.16412	5.32789	7.16835	4.36808	7.11948	10.259	0.781338	0.983971
PIGH	PIGH	PIGH	4.55196	4.15363	2.51397	12.8255	9.5239	13.7901	21.8139	22.5632
PIK3C2G	PIK3C2G	PIK3C2G	0	0	0	2.35263	1.47568	0.824724	0	0
PKNOX1	PKNOX1	PKNOX1	7.20953	5.71654	8.90894	8.49104	4.05341	6.02472	6.08022	7.36181
PKP2	PKP2	PKP2	0.103069	0.1775	0.610847	7.06173	4.77446	15.8056	1.19596	0.587904
RABGGTB	RABGGTB	RABGGTB	29.9135	25.4807	32.2123	26.7361	9.88723	15.0178	70.3776	44.5588
SCN2B	SCN2B	SCN2B	6.73305	6.63003	3.49589	2.15976	2.77762	1.14667	0.0604883	0.693044
SCO1	SCO1	SCO1	21.8575	18.21	19.2571	36.8896	36.7334	45.3301	1.98685	2.02409
TROVE2	TROVE2	TROVE2	4.0357	3.0245	3.98483	8.48777	2.12232	2.93717	0	0
TBCA	TBCA	TBCA	69.4754	53.5061	49.3875	39.6195	47.3802	39.1439	178.569	147.253
TGM2	TGM2	TGM2	187.43	234.582	283.472	302.887	805.063	379.438	0.694216	2.08285
TK2	TK2	TK2	20.2556	20.9651	18.105	0	0	0	0.991251	2.22973
TOP3A	TOP3A	TOP3A	17.9679	18.644	17.6552	8.49859	5.8757	7.90315	0.239536	0.363351
TRAF6	TRAF6	TRAF6	9.50896	8.70623	9.26733	7.32378	5.74947	5.71938	1.20886	1.52875
TSN	TSN	TSN	26.3068	23.5401	24.8569	53.2367	47.8557	60.7485	19.348	16.9654
VIPR1	VIPR1	VIPR1	0	0	0	0.676214	13.251	0.31425	0	0
XPC	XPC	XPC	59.5212	52.5537	47.7168	11.2265	5.4484	6.40281	5.0405	6.03757
FANCG	FANCG	FANCG	22.8229	20.5603	18.3055	0.603567	0	0	2.10156	6.58763
DAP3	DAP3	DAP3	10.1093	9.53539	9.53869	20.7958	20.5576	26.707	16.8211	28.0845
RAB7A	RAB7A	RAB7A	84.6885	99.54	107.175	113.031	129.453	120.86	143.094	170.109
CDK2AP1	CDK2AP1	CDK2AP1	48.0448	40.2061	50.3395	94.8871	44.7855	69.6022	13.8781	3.2317
C1H21ORF33	C21orf33	C1H21orf33	0	0	0	50.9428	48.7665	52.7508	0	0
C1H21ORF33	LOC102724023	C1H21orf33	0	0	0	50.9428	48.7665	52.7508	0	0
USP9X	USP9X	USP9X	13.2028	12.3074	13.3742	27.6252	15.4148	16.8706	3.39257	4.35271
KDM5A	KDM5A	KDM5A	14.8346	14.0748	14.3162	11.8509	10.3888	11.3956	7.12136	11.6125
AXIN2	AXIN2	AXIN2	13.1793	15.1785	8.76485	14.2731	6.80964	7.43902	0.40354	1.81876
BAP1	BAP1	BAP1	39.1165	38.6184	38.1103	27.0047	22.3204	24.7612	2.90834	4.25852
SDPR	SDPR	SDPR	0	0	0	111.253	208.845	120.969	0	0
RASAL1	RASAL1	RASAL1	4.54583	4.36976	8.3726	0	0	0	0	0
MMP23B	MMP23B	MMP23B	0	0	0	16.7004	4.95104	6.15351	5.54689	16.9286
DDX3X	DDX3X	DDX3X	52.2441	42.56	49.1406	228.444	146.784	124.938	21.9627	27.6363
CDC23	CDC23	CDC23	3.48022	3.04649	2.90473	17.2302	9.2393	16.8917	10.9027	4.53472
HERC2	HERC2	HERC2	6.83862	7.35598	7.11671	13.3268	7.36165	8.03742	0.92054	0.927683
LOC417293	CLIC3	CLIC3	18.0811	14.5238	8.35434	10.6523	17.3149	9.21786	2.45338	6.95265
MAP3K6	MAP3K6	MAP3K6	3.61447	5.40744	4.78255	1.48966	0.715249	1.18991	0.366589	0.289144
ASH2L	ASH2L	ASH2L	20.0384	18.0656	17.5414	72.219	103.915	79.663	8.90287	10.3736
RGN	RGN	RGN	2.59365	75.4991	39.4241	6.14279	7.16974	7.29245	4.45185	4.42314
LOC100857937	MTMR4	MTMR4	11.3063	11.1733	11.119	0	0	0	1.1105	0.809617
MTMR4	MTMR4	MTMR4	11.3063	11.1733	11.119	13.8588	11.843	16.2381	1.1105	0.809617
NMI	NMI	NMI	10.3983	10.9732	24.7183	29.3664	18.3697	20.4053	14.8474	17.4252
ATP6V0D1	ATP6V0D1	ATP6V0D1	120.916	134.604	140.958	30.1881	45.5519	40.4314	21.6567	59.3324
PRPF4	PRPF4	PRPF4	16.6977	14.7302	14.9846	16.8601	16.5783	18.1154	7.12195	10.3676
PRPF3	PRPF3	PRPF3	25.4184	20.4404	24.5331	17.1734	15.9638	20.0347	2.93134	3.55407
RABEP1	RABEP1	RABEP1	14.0083	12.7068	15.1106	18.8477	9.57057	13.8219	5.396	7.26563
RRP9	RRP9	RRP9	8.65423	7.79034	5.22354	25.8472	20.8617	31.9796	10.0573	13.4095
NEMF	NEMF	NEMF	11.6923	8.14827	8.15067	15.1486	12.1249	13.9867	10.8828	11.8095
COX7A2L	COX7A2L	COX7A2L	91.723	73.642	77.2875	47.8106	38.7264	52.5383	52.9159	65.5526
LPAR2	LPAR2	LPAR2	5.62797	3.11502	1.40166	28.3745	29.9942	39.0055	0	1.01795
BUB3	BUB3	BUB3	42.8853	42.2803	40.2401	67.3707	50.4343	81.296	14.2296	13.4303
SLC24A1	SLC24A1	SLC24A1	0	0	0	0	0	0	0.426531	0.231905
DDX50	DDX21	DDX21	30.6017	20.5462	26.4385	23.4705	16.4289	27.2028	38.0668	34.3996
ETF1	ETF1	ETF1	24.7289	22.025	29.5921	36.9619	41.1738	46.4457	37.6686	42.1027
SLC33A1	SLC33A1	SLC33A1	7.31062	6.594	9.28713	18.5762	17.9632	22.202	2.88345	2.33809
LRAT	LRAT	LRAT	0	0	0	0	0	0	1.27956	0.142078
DLG5	DLG5	DLG5	33.4351	33.7605	32.6651	3.44813	1.11345	2.09203	0.637589	1.27262
CCPG1	CCPG1	CCPG1	15.744	13.3947	17.5465	22.5116	12.8919	12.3203	5.26351	4.92669
CRLF1	CRLF1	CRLF1	0	0	0	1.07443	3.11909	1.25641	0	0
ITGB1BP1	ITGB1BP1	ITGB1BP1	16.1027	19.4798	19.5466	18.9043	11.9673	14.675	12.1023	9.88568
COPB2	COPB2	COPB2	57.0165	57.7213	76.513	91.1736	60.3668	116.379	13.2702	15.8569
GPR37L1	GPR37L1	GPR37L1	0.630248	1.35647	0.951565	1.49043	0.469205	0.473218	0	0
B4GALT6	B4GALT6	B4GALT6	1.81567	1.47572	0.995804	9.66771	4.5256	6.14643	0.331407	0.0718171
B4GALT5	B4GALT5	B4GALT5	12.7897	12.6339	18.9608	11.9004	12.3467	11.5147	4.51595	6.51132
VAMP3	VAMP3	VAMP3	42.231	42.4216	47.4952	122.703	158.907	130.763	10.912	20.9961
SNAP29	SNAP29	SNAP29	19.3505	23.8643	19.5778	20.1459	8.27822	10.6185	6.94222	9.9962
TXNL1	TXNL1	TXNL1	34.6472	34.2419	47.1961	46.649	34.068	51.7678	41.9829	47.0431
SLIT2	SLIT2	SLIT2	18.6047	14.0013	14.9221	6.93912	7.25047	6.20363	0.93252	0.298438
UBE4A	UBE4A	UBE4A	11.7228	8.76112	11.0909	27.7021	26.722	29.078	3.32831	4.63544
ITGBL1	ITGBL1	ITGBL1	76.2501	88.9098	68.52	0.748473	0.757319	0.379359	0	0.104505
PPIG	PPIG	PPIG	13.2156	10.0205	10.3501	23.3308	10.8049	17.6624	27.9904	29.5075
LONP1	LONP1	LONP1	51.8939	83.5491	62.5582	26.0923	19.321	40.7817	2.9847	5.39994
RAB33A	RAB33A	LOC784703	0	0	0	0.898198	0.696132	1.03813	1.04853	2.57399
ADIPOQ	ADIPOQ	ADIPOQ	0	0	0	17.0087	12.2106	4.43143	0	0
ZFYVE9	ZFYVE9	ZFYVE9	5.31577	4.40721	3.53197	12.678	10.8236	18.294	1.28884	1.84051
LPXN	LPXN	LPXN	0.480792	0.686349	0.937091	1.4015	1.93549	0.962978	0.417639	0.484958
PEX16	PEX16	PEX16	15.8338	15.5366	14.1956	22.264	22.0698	25.1817	5.51658	11.9681
SNRNP40	SNRNP40	SNRNP40	29.7408	28.3175	27.0845	27.8474	19.3889	32.199	45.3451	17.4706
FAM189A2	FAM189A2	FAM189A2	0.821396	0.438783	0.381575	13.3025	153.416	170.564	0.466654	0.360484
DDX23	DDX23	DDX23	31.3685	32.0773	33.0886	34.7083	36.1612	39.927	2.46541	5.41229
CYP7B1	CYP7B1	CYP7B1	0	0	0	17.7631	24.5321	10.2704	0.38304	0.417545
CDYL	CDYL	CDYL	11.2682	12.2937	12.078	9.09208	7.53752	9.16516	1.30853	1.30152
ECEL1	ECEL1	ECEL1	0	0	0	0	0	0	0.0862653	0
MED23	MED23	MED23	3.94023	3.72859	4.73795	0	0	0	1.37647	1.80667
AGTR1	AGTR1	AGTR1	9.38774	7.36207	5.94669	0	0	0	0.318876	0.207101
EIF2AK3	EIF2AK3	EIF2AK3	8.05992	8.33413	13.9519	12.1513	10.7414	11.2784	2.8847	0.447146
HOMER2	HOMER2	HOMER2	5.59174	4.10438	2.25453	0.797625	0.631822	0.448632	0.0669254	0.0469018
ARHGEF6	ARHGEF6	ARHGEF6	9.98957	9.52433	10.363	20.3163	20.6557	15.0515	1.28689	2.3797
PCYT1B	PCYT1B	PCYT1B	6.14811	5.67976	4.37955	0.738701	0.140471	0.408934	0.12079	0.418674
ATG5	ATG5	ATG5	4.65884	4.91406	6.58365	18.2888	7.1982	8.37243	9.42788	9.21403
PIGB	PIGB	PIGB	1.1488	1.24465	1.34159	6.17339	3.39726	4.70143	3.62286	4.61752
CLTC	CLTC	CLTC	44.3758	44.6512	55.5723	87.73	64.5105	113.864	8.32666	6.02338
FXR1	FXR1	FXR1	33.7032	36.3011	21.5881	33.0455	17.9079	22.515	18.9904	20.6339
TBPL1	TBPL1	TBPL1	5.61574	3.38901	5.14983	36.6456	33.8205	38.7877	9.3299	10.7658
TMEM59	TMEM59	TMEM59	71.3653	75.5253	80.4393	141.819	131.71	130.538	62.9022	77.8157
BAG5	BAG5	BAG5	11.5461	8.73303	8.89039	5.66257	4.79409	4.38756	3.89834	4.52737
POLR1C	POLR1C	POLR1C	20.2892	16.0842	17.8131	21.6767	16.8008	24.8246	15.7894	14.8875
PTGES	PTGES	PTGES	4.36945	12.6545	36.1013	9.72628	6.62134	8.9122	0	0
IGDCC3	IGDCC3	IGDCC3	0.740715	0.525177	0.298019	0	0	0	0	0.231143
APBA3	APBA3	APBA3	22.4705	22.5489	24.2864	6.9406	7.07378	8.05896	3.06707	6.24725
CXCL14	CXCL14	CXCL14	89.4555	21.4256	3.27815	4.24451	0.0484473	1.33882	0	0
ATP5J2	ATP5J2	ATP5J2	0	0	0	161.655	152.688	212.599	0	0
SEC22B	SEC22B	LOC614775	0	0	0	43.3809	42.5939	55.9993	9.46892	6.49635
H2AFY	H2AFY	H2AFY	71.4222	70.2386	68.0404	36.0765	26.0541	34.4904	0	0
NLRP3	NLRP3	NLRP3	0	0	0	5.47932	4.90887	4.39289	0	0
VPS26B	VPS26B	VPS26B	46.4469	48.814	48.6176	21.1056	23.7031	27.5024	5.72655	10.7754
CLOCK	CLOCK	CLOCK	3.32298	2.5921	3.01196	4.24701	2.43543	1.78227	1.87502	2.01817
BRE	BRE	BRE	0	0	0	26.2537	19.5679	28.3611	0	0
PRDX6	PRDX6	PRDX6	90.3856	106.695	114.611	163.905	244.599	171.63	226.214	238.968
PITPNM1	PITPNM1	PITPNM1	6.35778	5.99062	8.35403	10.639	15.6186	10.2693	0.812158	0.874349
RAB36	RAB36	RAB36	3.31787	2.78167	2.94885	0	0	0	0.243374	0.544547
SEC24C	SEC24C	SEC24C	42.6853	40.6884	49.1019	43.6053	43.1858	47.0209	2.65244	2.43408
C9H21ORF2	C21orf2	C1H21orf2	11.2767	13.0406	10.5214	44.9199	21.6542	45.7799	0	0
CAPZB	CAPZB	CAPZB	147.466	145.924	152.296	120.907	141.049	161.686	47.6413	67.7784
CDK5	CDK5	CDK5	35.8227	32.952	26.7561	39.5627	47.5795	37.9564	8.37055	9.4647
CTNS	CTNS	CTNS	5.6945	8.23977	5.85352	13.5264	11.6898	11.6768	1.4983	1.97404
DAPK1	DAPK1	DAPK1	8.04167	8.50449	7.41979	4.31949	3.16478	3.25069	2.59005	3.90038
DDX1	DDX1	DDX1	42.3056	42.3275	49.1288	61.3743	32.8526	52.752	36.2334	36.7096
DHX8	DHX8	DHX8	19.1914	17.4991	22.0821	10.1751	10.2819	10.778	2.34559	2.22501
DNASE1L3	DNASE1L3	DNASE1L3	1.31869	0.617183	0.239723	7.89977	10.3432	6.54272	0	0
EPYC	EPYC	EPYC	0	0	0	0	0	0	0	0.548383
ETV1	ETV1	ETV1	0	0	0	13.6438	10.4916	13.2529	4.26519	0.778297
MTOR	MTOR	MTOR	13.4812	12.9221	11.4722	7.84536	8.10983	8.72546	0.296007	0.266308
NR5A1	NR5A1	NR5A1	196.575	190.205	91.2424	51.3701	36.9104	79.6294	4.53599	7.15122
GDF10	GDF10	GDF10	0	0	0	2.25704	7.9954	6.31548	0	0
GUCY2C	GUCY2C	GUCY2C	0.806588	0.198632	0	0	0	0	0	0
HMGN1	HMGN1	HMGN1	94.6515	82.4271	82.0282	74.6662	28.2178	66.7416	113.054	75.4124
IDE	IDE	IDE	6.43801	6.96512	7.52957	14.287	7.71556	10.7839	1.11253	0.674808
KCNJ8	KCNJ8	KCNJ8	22.5583	21.3959	15.2143	24.4489	35.3497	19.8127	1.2387	3.88331
ATXN3	ATXN3	ATXN3	3.24763	2.67113	2.60258	20.0274	10.8993	12.4117	5.05076	9.60886
MMP9	MMP9	MMP9	0	0	0	870.374	2099.24	1197.4	0.160334	0
NDUFA5	NDUFA5	NDUFA5	20.9232	26.0765	20.0109	42.1492	41.2535	57.3236	26.4478	19.117
NDUFA9	NDUFA9	NDUFA9	46.6669	45.9088	39.9921	0	0	0	6.80292	7.47029
NDUFB8	NDUFB8	NDUFB8	99.9545	112.358	103.175	0	0	0	245.767	168.4
NDUFB9	NDUFB9	NDUFB9	92.5851	97.4138	88.7728	107.903	106.084	123.435	242.513	262.684
NDUFS1	NDUFS1	NDUFS1	18.7333	19.847	19.3685	44.999	53.7212	68.8005	1.09681	1.45507
NRF1	NRF1	NRF1	7.61572	5.64881	5.77965	4.98065	5.5059	5.48947	0.499397	1.22367
ROR1	ROR1	ROR1	2.19381	2.04736	2.97182	11.8178	11.0164	10.0868	0.215523	0.176222
NUCB2	NUCB2	NUCB2	16.1494	15.8969	29.0182	78.4911	27.4143	46.3679	24.2809	27.3564
OMD	OMD	OMD	9.64235	11.1522	2.36193	0	0	0	3.48059	5.10249
PCYT1A	PCYT1A	PCYT1A	13.6417	12.1879	16.3791	9.93703	11.218	13.0853	1.0353	1.55402
PDCD1	PDCD1	PDCD1	23.5628	15.6583	16.2336	0.949028	1.82572	0.917699	0	0
PDE1C	PDE1C	PDE1C	0	0	0	3.1265	3.05968	1.67774	0.526736	0.578984
ENPP3	ENPP3	ENPP3	0	0.38243	0	3.01003	2.88852	1.95516	0	0
PGGT1B	PGGT1B	PGGT1B	8.32326	7.47151	9.77009	9.45932	9.41694	10.4841	2.28325	1.43782
PIK3CD	PIK3CD	PIK3CD	2.08311	1.45439	1.96316	2.93466	3.29431	2.15073	0.0800258	0.0794027
PIK3R2	PIK3R2	PIK3R2	40.2716	36.1772	35.0362	54.6332	67.4512	51.7237	0.565781	0.671191
PITX3	PITX3	PITX3	0	0	0	0.397275	0.5395	0.128415	0.229884	0
PLK1	PLK1	PLK1	33.1278	27.5473	21.4298	32.6176	14.9585	48.8333	3.62266	1.50174
EXOSC9	EXOSC9	EXOSC9	10.0864	7.68456	13.2097	17.9838	12.6681	17.5448	12.9084	16.948
LOC101750363	PRF1	PRF1	1.75735	3.16426	3.47692	0	0	0	0	0.304745
RELN	RELN	RELN	0.487846	0.695075	0.614397	3.64655	6.49319	3.10298	0	0
QARS	QARS	QARS	107.225	109.7	96.4516	39.6621	37.3829	48.1828	0	0
RAPSN	RAPSN	RAPSN	8.82361	15.2505	6.48355	0	0	0	0	0
RBBP5	RBBP5	RBBP5	9.42715	9.31892	12.1401	20.4718	17.3144	21.8928	5.84862	4.02712
SFPQ	SFPQ	SFPQ	58.2975	46.0343	52.9072	61.5249	32.1945	46.5744	59.2257	67.0832
ZNF142	ZNF142	ZNF142	16.2583	17.0912	14.8618	4.08807	3.87333	3.95651	0.0767086	0.197502
PLA2G7	PLA2G7	PLA2G7	0.24643	0.0314399	0.594496	21.3459	30.5145	24.3015	0.626813	1.1225
SSPN	SSPN	SSPN	44.1447	41.2888	32.0587	35.6996	76.5666	38.1373	10.1246	20.1296
AKAP17A	AKAP17A	AKAP17A	23.9903	24.9805	23.2814	9.34154	3.76187	6.21822	25.8383	55.5804
PLA2G4B	PLA2G4B	PLA2G4B	3.76456	2.32985	1.34829	0.827874	0.374021	0.331712	0	0
CBFA2T2	CBFA2T2	CBFA2T2	6.08366	5.28319	4.21601	7.28989	6.14349	6.12317	0.416845	1.53622
ZMYM3	ZMYM3	ZMYM3	32.6741	42.4313	27.3538	10.9306	9.04018	9.66534	1.86686	3.71352
LGI1	LGI1	LGI1	0	0	0	1.82122	0.418801	0.353092	0	0
MSC	MSC	MSC	4.78229	1.86928	5.76854	0	0	0	21.3388	66.081
FEZ2	FEZ2	FEZ2	20.5722	19.6866	17.1861	18.927	15.136	16.3629	27.3675	38.8295
EXOG	EXOG	EXOG	3.16313	2.33587	2.51361	14.6296	14.842	11.5243	1.28768	0.492892
XYLB	XYLB	XYLB	0	0	0	6.20514	4.45148	5.61456	0.0791089	0.0654402
CRYZL1	CRYZL1	CRYZL1	8.64976	6.28651	7.66492	12.3944	7.88596	10.2343	14.6518	23.0212
HS3ST1	HS3ST1	HS3ST1	5.29055	5.25184	3.68596	6.03899	10.8342	4.52913	4.72624	10.8841
MVP	MVP	MVP	53.4134	59.4789	94.5596	46.7301	48.3276	48.5304	1.38112	6.40324
TNFSF15	TNFSF15	TNFSF15	0	0	0	9.54528	8.14884	15.5953	0	0
NR1H4	NR1H4	NR1H4	1.83523	1.11197	1.07743	0	0	0	2.54374	4.70494
NR1D2	NR1D2	NR1D2	7.00066	7.01393	8.49329	13.3933	12.9846	8.83007	10.1209	11.144
FGB	FGB	FGB	0	0	0	0.302474	0.239485	0.250777	0	0
GIF	GIF	GIF	0	0	0	822.301	901.318	377.41	0	0
UNC119	UNC119	UNC119	59.6663	71.2232	26.173	3.33629	3.72967	6.50033	11.8965	19.5868
TBX19	TBX19	TBX19	0	0	0	0	0	0	0.305106	0.860146
USP14	USP14	USP14	16.0756	13.6261	16.9145	27.2812	21.5282	31.2397	9.01978	11.4724
USP8	USP8	USP8	19.3573	16.4303	18.9101	20.3399	9.01975	10.9401	2.73522	3.88367
ABL1	ABL1	ABL1	38.2729	39.7684	46.9983	61.85	97.1097	70.9912	2.89285	3.81736
AKT1	AKT1	AKT1	128.678	113.638	138.497	29.2697	24.0726	29.1443	2.83958	2.56704
ATF1	ATF1	ATF1	10.7381	8.01503	9.97811	29.123	27.2236	30.3156	10.5376	11.8142
ATP5C1	ATP5C1	ATP5C1	0	0	0	129.558	91.7956	142.184	0	0
ATP6V0A1	ATP6V0A1	ATP6V0A1	14.8515	18.485	23.9616	28.0856	38.4464	25.8123	1.81989	5.55573
BMI1	COMMD3-BMI1	BMI1	6.30521	5.33332	5.62435	17.1075	14.9515	15.2113	0	0
CAPN1	CAPN1	CAPN1	66.8623	59.7594	63.9586	12.791	13.4594	12.7527	7.00078	12.9182
CBL	CBL	CBL	6.39363	7.18039	7.69035	8.64016	12.3714	8.52504	1.76758	1.78489
CCNC	CCNC	CCNC	7.18847	5.59138	6.51337	18.7184	7.54633	13.7032	21.0241	33.1584
MAP3K8	MAP3K8	MAP3K8	0.308025	0.341056	0.764307	0.320116	0.883399	0.218151	1.27196	4.39923
CRYBA1	CRYBA1	CRYBA1	0	0	0	0.980509	1.58796	1.16487	0	0
CSTA	CSTA	CSTA	0	0	0	14.452	5.01484	2.29881	118.351	20.1798
DDOST	DDOST	DDOST	135.388	131.595	137.679	168.558	202.125	267.944	65.4432	70.5167
DLX5	DLX5	DLX5	0	0	0	0	0	0	0.472832	6.56891
DNASE1	DNASE1	DNASE1	9.25503	6.67619	6.0014	0	0	0	0.650196	0.769975
E2F1	E2F1	E2F1	12.0716	14.8653	14.4782	23.1972	11.6874	24.1538	1.13258	0
S1PR3	S1PR3	S1PR3	7.67659	9.86519	9.23097	1.77413	0.728222	1.04008	1.00586	0.965209
ELK3	ELK3	ELK3	40.5125	23.7681	28.1828	31.0813	26.5572	28.8148	2.89518	2.17356
CTTN	CTTN	CTTN	85.9437	94.7012	116.245	43.8395	31.6665	36.9015	13.6019	20.8944
EPHA1	EPHA1	EPHA1	3.44058	1.18386	0.0874785	0.417437	0.677416	0.579451	0	0
ERCC4	ERCC4	ERCC4	5.49187	3.7802	4.69257	5.10082	1.09749	2.11123	2.57143	3.38611
ETS1	ETS1	ETS1	60.1813	44.0766	35.8821	34.4302	30.7594	25.3932	13.7519	6.04288
ETS2	ETS2	ETS2	18.1588	13.92	17.6893	12.7547	12.4549	7.51059	6.59026	9.61606
YRK	FGR	FGR	2.04188	1.80923	2.36779	26.5619	26.4567	28.7419	0	0.589437
FOS	FOS	FOS	23.2236	26.0906	86.3568	73.5952	127.815	31.6953	676.787	944.328
FOSL2	FOSL2	FOSL2	42.305	46.779	86.9825	14.5828	47.2152	13.4397	4.80732	7.63735
GAK	GAK	GAK	49.6161	48.5364	46.3598	7.752	3.67671	4.47322	5.24803	5.85864
GCHFR	GCHFR	GCHFR	15.8767	11.4799	11.9941	1.79869	1.30943	0.634555	2.4033	1.75595
MSTN	MSTN	MSTN	0.714122	0.0719273	0.582275	0	0	0	0	0
GDF9	GDF9	GDF9	0	0	0	0.114567	0.0150943	0.056028	0.938575	0.468248
LOC100858088	GDF9	GDF9	0	0	0	0	0	0	0.938575	0.468248
GFI1	GFI1	GFI1	0	0	0	0.543252	0.256526	0.304147	0	0
GFRA1	GFRA1	GFRA1	0.378607	0.628272	4.23877	4.45578	2.55381	2.41099	0.650297	0.459987
GJA5	GJA5	GJA5	35.8295	24.5768	43.0864	13.2214	15.7048	10.0839	0.120705	0
GJB5	GJB5	GJB5	51.3392	18.58	3.52421	6.02288	4.93768	3.62064	0	0
GNG5	GNG5	GNG5	66.6733	61.8378	69.8219	83.2472	96.7581	115.159	188.997	84.8861
LOC101751100	GNL1	GNL1	41.4657	42.1103	49.5419	0	0	0	1.44011	2.82423
GPM6A	GPM6A	GPM6A	30.39	22.2884	14.1343	0	0	0	0.0659885	0.670918
GPR12	GPR12	GPR12	0	0	0	0.099126	0.022699	0.109227	0	0
GPR20	GPR20	GPR20	0.419573	0.188394	0.504257	1.76806	0.654394	0.585236	0	0
LPAR4	LPAR4	LPAR4	0.633703	0.367516	0.428117	21.2978	25.6318	30.1851	0.0982754	0.128451
LOC100857983	GPR35	GPR35	0.657785	0.68069	1.17067	0	0	0	0	0
GPR35	GPR35	GPR35	0.657785	0.68069	1.17067	0	0	0	0	0
GPR37	GPR37	GPR37	0	0	0	5.59531	8.38096	15.8503	0	0
GRK5	GRK5	GRK5	20.5101	25.0852	13.1036	1.28253	1.09093	0.992522	0.366419	2.48267
GRB7	GRB7	GRB7	0	0	0	0	0	0	0.214805	0
GRB10	GRB10	GRB10	33.4782	25.2617	32.5619	12.0755	7.39585	8.32978	0	0.236265
GTF2H1	GTF2H1	GTF2H1	8.24781	9.2281	10.0877	11.7307	8.69961	11.9823	9.4411	9.11857
HAGH	HAGH	HAGH	36.5914	49.6253	45.7417	29.1944	40.4673	38.7289	10.3561	8.18322
HAS2	HAS2	HAS2	0	0	0	3.77475	3.48768	3.43707	0	0
HCCS	HCCS	HCCS	16.9378	17.0325	18.942	18.0162	10.9983	16.9161	8.50254	5.41333
NCKAP1L	NCKAP1L	NCKAP1L	0.468018	0.665829	2.41968	4.32853	6.81845	3.4311	0	0
UBE2K	UBE2K	UBE2K	12.658	13.3421	15.4933	45.9568	31.851	44.5309	15.587	10.5938
HINT1	HINT1	HINT1	90.07	94.2735	89.1361	111.411	109.293	140.932	237.647	199.611
ZBTB48	ZBTB48	ZBTB48	11.6666	11.2536	11.0758	6.34576	6.30916	6.37538	3.34832	9.68229
HSPA5	HSPA5	HSPA5	141.594	145.536	163.406	504.427	386.642	719.994	358.121	154.949
LCK	LCK	LCK	1.34147	1.30899	2.14846	0.830639	0.97055	0.640061	1.35141	1.0395
MB	MB	MB	6.81127	2.4576	1.32772	0.075008	0.124001	0.30163	0	0.404192
MCF2	MCF2	MCF2	0	0	0	6.2471	3.17618	2.99672	0.406406	0.422201
MOS	MOS	MOS	0	0	0	0.0285623	0.020683	0	0	0
MPP2	MPP2	MPP2	0	0	0	1.29296	1.00882	0.817618	0.0333402	0
MYCL1	MYCL	MYCL	1.9425	0.62915	1.02785	0	0	0	0	0
MYCN	MYCN	MYCN	7.72688	9.94768	2.11044	3.18401	2.216	3.21159	1.17518	0.758917
NBL1	NBL1	NBL1	0	0	0	264.88	407.754	227.656	35.5324	106.392
NBL1	MINOS1-NBL1	NBL1	0	0	0	264.88	407.754	227.656	0	0
NEU2	NEU2	NEU2	0	0	0	0.0688683	0.0118833	0.0492603	0	0
NFIL3	NFIL3	NFIL3	12.203	11.2467	21.6949	8.83109	9.22381	3.42841	3.9364	7.65088
PHF2	PHF2	PHF2	19.0007	19.8284	19.6634	7.18456	7.29497	4.48606	1.42145	1.63947
PPP1R3C	PPP1R3C	PPP1R3C	6.95025	8.32882	9.51723	4.8274	9.85468	8.09326	0	1.21411
PTPN14	PTPN14	PTPN14	8.51602	8.48848	9.03044	12.1331	9.40513	11.0873	1.05505	2.05273
RALA	RALA	RALA	26.0369	18.1336	21.1102	42.4391	43.6558	41.001	15.72	23.6836
SEPP1	SEPP1	SEPP1	0	0	0	99.007	128.612	93.7945	0	0
SKIL	SKIL	SKIL	2.01694	1.91548	2.84027	5.75449	4.23131	5.71995	7.7241	9.79588
ST5	ST5	ST5	42.9972	49.4847	49.0312	30.2208	48.0116	38.5776	0	0
TIE1	TIE1	TIE1	48.4775	29.5636	32.5485	46.9298	37.0158	27.4252	0.186397	0
TP53BP2	TP53BP2	TP53BP2	29.578	40.8764	39.2007	19.8441	20.7545	21.7401	5.9458	9.65064
TP73	TP73	LOC515105	0	0	0	1.17357	0.86091	1.50993	0	0
VEGFC	VEGFC	VEGFC	21.7074	11.4502	11.1563	11.8545	10.0328	12.1828	0.23473	1.27992
XRCC2	XRCC2	XRCC2	1.27221	1.42094	0.893467	3.44095	1.90034	2.63529	0.307712	0.188547
MALL	MALL	MALL	18.741	9.48341	14.013	3.19136	4.94597	3.66617	1.53454	2.00607
MLF2	MLF2	MLF2	89.1635	94.2552	102.415	93.6629	95.7871	105.279	114.821	103.333
EOMES	EOMES	EOMES	0	0	0	0.263013	0.140979	0.15573	0	0
RQCD1	RQCD1	RQCD1	0	0	0	36.308	37.8688	44.8717	0	0
SMC3	SMC3	SMC3	26.42	15.8053	19.132	16.5496	4.4766	7.39884	15.9842	30.8747
LOC429367	P2RX6	P2RX6	0.601057	3.01457	0.624369	0	0	0	0	0.502677
RASSF9	RASSF9	RASSF9	4.44628	2.04593	4.02641	3.67528	1.01061	0.940571	0.939965	0.533579
BMP15	BMP15	BMP15	0	0	0	0.139015	0.132984	0.162801	0	0
NOG	NOG	NOG	0	0	0	2.11309	7.58157	15.3837	0	0
PDLIM7	PDLIM7	PDLIM7	164.761	194.562	198.23	84.1057	133.997	119.361	27.7274	23.8924
SNCAIP	SNCAIP	SNCAIP	7.18933	7.77352	9.89723	3.96303	2.76837	2.68687	0.479972	0.696702
MED6	MED6	MED6	13.6565	11.2802	13.0215	37.5109	29.4488	40.9124	24.4016	19.6015
ACOT8	ACOT8	ACOT8	12.3181	14.9132	12.2286	21.1508	39.7217	26.1927	8.8967	14.1376
KCNE3	KCNE3	KCNE3	2.45611	2.11087	1.75134	9.81404	18.9616	15.0708	3.65544	1.4416
GNE	GNE	GNE	6.38697	6.13823	9.34078	11.5889	5.36735	9.73171	0.502047	0.289367
HCN4	HCN4	HCN4	0.531816	0.250361	0.35077	4.24002	1.60469	5.60568	0	0
PIGK	PIGK	PIGK	13.3018	10.0454	10.1544	38.2313	26.324	36.8339	7.64087	4.01023
CHAF1A	CHAF1A	CHAF1A	13.7711	14.5714	13.0702	8.19845	2.83041	6.95805	1.28955	1.44304
PARP3	PARP3	PARP3	8.52722	11.3398	28.09	8.02892	11.2818	7.81137	0.840179	2.7689
HMGXB4	HMGXB4	HMGXB4	10.0104	10.168	9.71309	10.1505	9.56105	9.28747	7.00209	14.3887
SMC4	SMC4	SMC4	24.6488	16.9656	15.6871	15.7031	3.85691	10.5929	11.6085	9.91937
GJC1	GJC1	GJC1	8.33132	4.71297	5.90626	12.6296	16.0653	9.33669	0.620843	1.40606
AP1M1	AP1M1	AP1M1	43.3545	48.4904	43.6028	20.8852	11.0564	16.0966	1.41219	1.15599
UBA2	UBA2	UBA2	17.6809	13.1364	18.0223	33.2999	10.2129	18.3775	26.837	36.5069
MLANA	MLANA	MLANA	0	0	0	10.9789	8.55759	9.17955	0	0
LRRC32	LRRC32	LRRC32	24.0045	14.2063	16.3174	21.9548	10.4982	9.02622	0.789228	1.03934
TLX1	TLX1	TLX1	2.74865	1.60818	1.35711	0	0	0	0	0
HOXA1	HOXA1	HOXA1	0	0	0	0.587657	0.759207	1.20803	0	0.268712
HOXA11	HOXA11	HOXA11	0.238007	0	0	0	0	0	0	0
LOC100859078	HOXA11	HOXA11	0.238007	0	0	0	0	0	0	0
LOC100858967	HOXA11	HOXA11	0.238007	0	0	0	0	0	0	0
IDH3A	IDH3A	IDH3A	22.2795	30.0165	21.7592	45.1616	34.5396	56.9106	7.40569	8.85071
IFI35	IFI35	IFI35	22.0669	21.2209	23.4942	48.4912	57.6911	45.609	26.9936	51.038
IFNGR2	IFNGR2	IFNGR2	43.2383	39.9009	59.6753	54.4953	81.2455	62.7729	9.38307	9.54911
IL12RB1	IL12RB1	IL12RB1	0	0	0	0	0	0	0	0.0845401
IMPA1	IMPA1	IMPA1	18.0928	15.2924	19.4207	16.6225	7.55346	13.1661	5.64197	5.26873
INPP5A	INPP5A	INPP5A	21.0175	22.9549	21.2917	23.1584	18.0004	17.6737	0.178836	0.12327
INPP5D	INPP5D	INPP5D	2.69819	2.39373	3.84212	5.39439	6.63945	2.81463	0	0.0791703
INSIG1	INSIG1	INSIG1	11.5638	34.9197	5.00334	39.7008	38.139	51.481	13.5919	12.4938
IRS1	IRS1	IRS1	21.232	19.0903	11.6608	5.10663	3.98288	5.43905	8.62018	13.4661
ISLR	ISLR	ISLR	70.0572	41.2571	59.2143	84.5573	154.167	39.6628	2.05145	4.82117
KARS	KARS	KARS	126.668	121.691	111.799	108.692	93.2574	105.758	0	0
KLC1	KLC1	KLC1	48.2699	48.8658	58.7503	0	0	0	8.77041	15.5242
KRT7	KRT7	KRT7	6.85905	2.17238	0.698001	199.613	197.164	342.961	0	0
LAMA5	LAMA5	LAMA5	26.371	19.3936	21.3447	28.1781	26.4425	30.0285	0.966802	1.09869
LAMP1	LAMP1	LAMP1	152.251	180.549	172.112	143.429	199.549	141.837	45.2807	36.3079
LAMC2	LAMC2	LAMC2	0.593424	0.74776	0.297914	0	0	0	0.0814654	1.20903
STMN1	STMN1	STMN1	133.092	118.977	140.062	236.891	92.7899	234.592	204.041	85.5408
LCP2	LCP2	LCP2	0.19004	0.580769	0.776909	3.36854	2.07297	0.69465	0	0
LMAN1	LMAN1	LMAN1	29.1569	33.0462	38.5389	59.2581	25.7777	60.7233	33.3114	33.2531
LOXL1	LOXL1	LOXL1	91.9289	84.5917	88.0987	97.3192	144.151	138.632	4.9017	4.61765
LPP	LPP	LPP	11.5255	12.3385	14.2743	16.759	20.6723	22.939	2.09058	3.27014
CD180	CD180	CD180	0.0325172	0.380189	0.43413	0.381466	1.21566	0.304015	0	0
SMAD6	SMAD6	SMAD6	9.15691	8.2935	7.3132	21.7249	37.0532	23.9916	0	0.143184
MEF2A	MEF2A	MEF2A	8.76344	7.57374	8.07993	26.0497	27.0852	22.8958	3.66973	2.28123
ALDH6A1	ALDH6A1	ALDH6A1	22.1635	23.1018	22.7588	17.7286	19.3109	16.099	2.26773	4.86181
MRE11A	MRE11A	GPR83	1.02597	0.645001	1.34292	11.1892	5.94401	8.64826	0	0
NFIA	NFIA	NFIA	24.4123	22.4195	19.7452	13.5466	10.9667	13.4892	6.99385	4.31073
NFIC	NFIC	NFIC	108.065	112.328	116.846	61.558	54.4328	53.6536	6.46059	12.3997
NHLH1	NHLH1	NHLH1	0	0	0	0	0	0	0	0.519101
NHLH2	NHLH2	NHLH2	0	0	0	0.0800553	0.0388203	0.0212493	0	0
NIT1	NIT1	NIT1	14.4218	18.5858	10.8254	11.9975	16.028	13.8718	3.71066	6.52763
CLDN11	CLDN11	CLDN11	37.2309	61.3387	85.8889	2.91475	2.46021	1.40677	11.6312	21.9624
REST	REST	REST	5.51758	3.38196	4.39722	17.793	11.0705	15.3828	7.50212	14.1911
RGS4	RGS4	RGS4	2.26844	1.228	5.32733	8.64662	5.044	2.8132	1.80006	1.10567
DLL1	DLL1	DLL1	11.195	5.7602	5.15756	4.54689	4.05324	3.71023	0.0530066	0
SDCBP	SDCBP	SDCBP	49.8219	53.2752	87.4592	160.165	165.58	145.572	59.9098	72.3126
SMO	SMO	SMO	69.1552	64.6229	55.2222	68.0077	69.8995	71.8154	2.68854	3.15191
SOS1	SOS1	SOS1	5.18496	4.22292	6.34367	11.8334	9.95673	10.8018	2.88092	3.84233
VAMP7	VAMP7	VAMP7	2.80203	5.50305	3.58311	16.621	20.6756	17.9324	5.36226	12.0823
SYT1	SYT1	SYT1	12.5456	10.2005	25.6568	3.27298	2.00364	1.87897	2.50924	2.64389
TAF13	TAF13	TAF13	6.00215	5.55424	8.84106	44.5026	42.9573	54.8948	20.6808	18.3014
TBL1X	TBL1X	TBL1X	63.2854	48.2774	71.2186	19.0016	16.7994	16.6126	1.88964	1.39316
[truncated: 11,743 more rows]
