# Supplementary material for: Comparative Analysis Among Different Species Reveals That the Androgen Receptor Regulates Chicken Follicle Selection Through Species-Specific Genes Related to Follicle Development
Source: Front Genet. 2022 Jan 3;12:752976. doi: 10.3389/fgene.2021.752976 (PMC8762282; doi:10.3389/fgene.2021.752976)
Supplement: Supplementary file 2 [file Table3.XLSX]

## Sheet: Summary
Cell types	Stages	BP types	BP terms number	BP terms percent
GC	Selected	Human & Cow & Chicken	57	0.0572864
GC	Selected	Human & Cow	50	0.0502513
GC	Selected	Human & Chicken	72	0.0723618
GC	Selected	Cow & Chicken	77	0.0773869
GC	Selected	Human	520	0.522613
GC	Selected	Cow	149	0.149749
GC	Selected	Chicken	70	0.0703518
GC	Differential	Cow & Chicken	27	0.162651
GC	Differential	Cow	52	0.313253
GC	Differential	Chicken	87	0.524096
GC	Preovulatory	Human & Cow & Chicken	78	0.0741445
GC	Preovulatory	Human & Cow	138	0.131179
GC	Preovulatory	Human & Chicken	22	0.0209125
GC	Preovulatory	Cow & Chicken	44	0.0418251
GC	Preovulatory	Human	308	0.292776
GC	Preovulatory	Cow	438	0.41635
GC	Preovulatory	Chicken	24	0.0228137
TC	Selected	Human & Cow & Chicken	4	0.00938967
TC	Selected	Human & Cow	0	0
TC	Selected	Human & Chicken	22	0.0516432
TC	Selected	Cow & Chicken	2	0.00469484
TC	Selected	Human	240	0.56338
TC	Selected	Cow	0	0
TC	Selected	Chicken	158	0.370892
TC	Differential	Cow & Chicken	0	0
TC	Differential	Cow	47	0.652778
TC	Differential	Chicken	25	0.347222
TC	Preovulatory	Cow & Chicken	39	0.078629
TC	Preovulatory	Cow	439	0.885081
TC	Preovulatory	Chicken	18	0.0362903

## Sheet: All BPs
ID	label	genes	fdr	Sample stages	HG GC slct	BV GC slct	GAL GC slct	BV GC diff	GAL GC diff	HG GC po	BV GC po	GAL GC po	HG TC slct	BV TC slct	GAL TC slct	BV TC diff	GAL TC diff	BV TC po	GAL TC po
GO:0019673	GDP-mannose metabolic process	DPM1;TSTA3;PMM1;GUK1;MPI;PMM2	0.0175918	HG GC slct	YES	NO	NO	NO	NO	YES	NO	NO	NO	NO	NO	NO	NO	NO	NO
GO:0009225	nucleotide-sugar metabolic process	CSGALNACT1;TSTA3;PMM1;UXS1;GFPT2;MPI;PMM2;DPM1;EXTL2;UGP2;GUK1;MGAT1;NANS	0.0212116	HG GC slct	YES	NO	NO	NO	NO	YES	NO	NO	NO	NO	NO	NO	NO	NO	NO
GO:0055086	nucleobase-containing small molecule metabolic process	UXS1;MPI;ENO1;ENO2;SAT1;NUDT4;PPAT;NUDT16;CSGALNACT1;GUCY1A2;ACOT7;DGAT1;ENTPD6;TPST2;DPM1;MTAP;SCO2;MTHFD2L;ACOT1;SUCLG2;NEIL1;CARD11;TSTA3;SLC26A2;VCP;RNASEH2B;NNMT;CNP;AK3;GMPR;AK6;PRPSAP1;LDHA;OARD1;PPCS;PGK1;ASL;CYC1;UQCC3;PMM1;GFPT2;PMM2;IDH2;PAICS;UCKL1;DERA;UCK1;STAR;FASN;OGDH;PPT1;PEMT;ITPA;GALK1;SLC25A1;GPI;TECR;QPRT;HK1;GUK1;NAPRT;NANS;ELOVL1;ADSL;GPX1;TPI1;ELOVL5;PGAM1;CAD;NME2;ASMTL;…	2.32495e-06	HG GC slct	YES	NO	NO	NO	NO	YES	NO	NO	NO	NO	NO	NO	NO	NO	NO
GO:0006139	nucleobase-containing compound metabolic process	POP7;RNH1;RPL32;RPL31;UXS1;RPL34;ENO1;RBPJ;ENO2;RPL9;RPL7;LSM10;ALKBH5;PPP4R2;RAVER1;DPYSL2;RPL36;PRKACA;RPL39;DDX18;MBNL2;ACOT7;RPL21;MAP1S;PIH1D1;RPL22;RC3H1;MED4;SND1;AR;MTAP;DDX39A;SCO2;DDIT3;ACOT1;MAML3;RPL26;DUS3L;ATF4;SLBP;TSTA3;PRKDC;GATA6;MRPL12;PRPSAP1;RRP7A;LDHA;ZNF148;PRPF38B;RPL41;PMM1;PMM2;NR2F1;LARP7;UPF3B;NR1D2;NR2F6;NFATC4;HNRNPL;UCK1;NPLOC4;EIF6;FASN;OGDH;PPT1;MMS19;DUS1L;CDK12;…	2.09563e-24	HG GC slct	YES	YES	NO	NO	NO	YES	NO	NO	NO	NO	YES	NO	NO	NO	NO
GO:0034641	cellular nitrogen compound metabolic process	POP7;RNH1;RPL32;RPL31;UXS1;RPL34;ENO1;RBPJ;ENO2;RPL9;RPL7;LSM10;ALKBH5;PPP4R2;RAVER1;DPYSL2;RPL36;AKT1;PRKACA;RPL39;DDX18;MBNL2;ACOT7;RPL21;MAP1S;PIH1D1;RPL22;RC3H1;MED4;SND1;AR;MTAP;DDX39A;SCO2;DDIT3;ETHE1;HMBS;ACOT1;MAML3;RPL26;DUS3L;ATF4;SLBP;TSTA3;ABCB6;SHMT2;PRKDC;MRPL19;GATA6;MRPL17;MRPL12;MRPL13;OAZ1;MRPL10;OAZ2;MRPL11;PRPSAP1;RRP7A;LDHA;ZNF148;HMOX2;GSTM3;PRPF38B;RPL41;PMM1;PMM2;NR2F1;MRP…	6.92698e-33	HG GC slct	YES	YES	NO	NO	NO	YES	NO	NO	YES	NO	YES	NO	NO	NO	NO
GO:0044237	cellular metabolic process	GMFB;POP7;NUP107;PGAP2;UXS1;ARAF;ALKBH7;RBPJ;PSMD8;LSM10;PSMD9;KRTCAP2;ALKBH5;PPP4R2;RAVER1;KIAA1586;LIPH;PSMD2;DPYSL2;PSMD3;AKT1;LRAT;PRKACA;STARD3;MEF2C;CSNK2A1;RC3H1;SND1;AR;DDX39A;SCO2;DDIT3;ETHE1;UQCRC1;RBCK1;OPTN;ATF4;SLBP;TSTA3;MTMR2;ABCB6;SHMT2;MRPL19;GATA6;MRPL17;AGAP3;PLA2G5;MRPL12;MRPL13;OAZ1;MRPL10;OAZ2;GABARAP;CIAO1;MRPL11;PRPSAP1;RNF214;CYB5R3;GSTM3;PRPF38B;PMM1;ABCA3;PMM2;NR2F1;MRP…	1.71732e-66	HG GC slct	YES	YES	NO	NO	NO	YES	NO	YES	YES	NO	NO	NO	NO	NO	NO
GO:0008152	metabolic process	GMFB;POP7;NUP107;PGAP2;UXS1;ARAF;ALKBH7;RBPJ;PSMD8;LSM10;PSMD9;KRTCAP2;NSDHL;ALKBH5;PPP4R2;RAVER1;CAPNS1;KIAA1586;LIPH;PSMD2;DPYSL2;PSMD3;AKT1;LRAT;PRKACA;STARD3;MEF2C;CSNK2A1;RC3H1;SND1;AR;DDX39A;SCO2;DDIT3;ETHE1;UQCRC1;RBCK1;ATF3;OPTN;ATF4;SLBP;TSTA3;MTMR2;ABCB6;SHMT2;MRPL19;GATA6;SDR39U1;MRPL17;AGAP3;PLA2G5;MRPL12;MRPL13;OAZ1;MRPL10;OAZ2;GABARAP;CIAO1;MRPL11;PRPSAP1;HSD11B1;RNF214;CYB5R3;GSTM3…	5.54537e-64	HG GC slct	YES	YES	NO	NO	NO	YES	YES	YES	YES	NO	NO	YES	NO	NO	NO
GO:0007049	cell cycle	DCLRE1B;ERCC6L;CCNF;GMNN;BUB1B;SMC4;SMC2;CDC20;GJA1;CCND2;PTTG1;CHEK1;NUSAP1;PCLAF;RCC1;NEK2;KNTC1;FBXO5;CDK5RAP2;WDHD1;CEP135;LIG1;USP2;VRK1;ESCO2;HASPIN;CDC25C;KNSTRN;CDC25A;CDC25B;SGO1;CCNE2;FANCD2;CHMP4C;KIF20A;PRR11;C11H2orf40;RHNO1;BLM;BEX2;CDCA2;TTYH1;CDCA5;NCAPG;CDCA8;KLHL13;SKA3;IQGAP3;PMF1;NCAPH;SKA1;CCNB3;CCNB2;BRIP1;CCNB1;DSN1;BRINP1;RACGAP1;ORC1;FIGNL1;ORC3;CEP72;FAM83D;ECT2;CNTLN;PL…	1.07701e-55	BV GC slct	YES	YES	YES	NO	NO	NO	NO	NO	NO	NO	YES	NO	NO	NO	NO
GO:0006807	nitrogen compound metabolic process	GMFB;POP7;NUP107;PGAP2;UXS1;ARAF;RBPJ;PSMD8;LSM10;PSMD9;KRTCAP2;ALKBH5;PPP4R2;RAVER1;CAPNS1;KIAA1586;PSMD2;DPYSL2;PSMD3;AKT1;PRKACA;MEF2C;CSNK2A1;RC3H1;SND1;AR;DDX39A;SCO2;DDIT3;ETHE1;RBCK1;ATF4;SLBP;TSTA3;MTMR2;ABCB6;SHMT2;MRPL19;GATA6;MRPL17;AGAP3;PLA2G5;MRPL12;MRPL13;OAZ1;MRPL10;OAZ2;CIAO1;MRPL11;PRPSAP1;RNF214;GSTM3;PRPF38B;PMM1;ABCA3;PMM2;NR2F1;MRPL27;FN1;LARP7;MRPL28;EIF2AK2;PGA3;NR2F6;UCK1…	6.30575e-48	HG GC slct	YES	YES	NO	NO	NO	YES	NO	NO	YES	NO	NO	NO	NO	NO	NO
GO:1901360	organic cyclic compound metabolic process	PNMT;POP7;RNH1;RPL32;RPL31;UXS1;RPL34;ENO1;RBPJ;ENO2;RPL9;RPL7;LSM10;NSDHL;ALKBH5;PPP4R2;RAVER1;DPYSL2;RPL36;PRKACA;RPL39;DDX18;STARD3;MBNL2;ACOT7;RPL21;MAP1S;PIH1D1;RPL22;RC3H1;MED4;SND1;AR;MTAP;DDX39A;SCO2;DDIT3;FDX1;HMBS;ACOT1;MAML3;RPL26;DUS3L;ATF4;SLBP;TSTA3;ABCB6;SHMT2;PRKDC;GATA6;MRPL12;PRPSAP1;HSD11B1;RRP7A;LDHA;CYB5R3;ZNF148;HMOX2;FDFT1;GSTM3;PRPF38B;RPL41;PMM1;PMM2;NR2F1;LARP7;MTHFR;UPF…	4.23067e-26	HG GC slct	YES	YES	NO	NO	NO	YES	NO	NO	NO	NO	YES	YES	NO	NO	NO
GO:0071704	organic substance metabolic process	GMFB;POP7;NUP107;PGAP2;UXS1;ARAF;ALKBH7;RBPJ;PSMD8;LSM10;PSMD9;KRTCAP2;NSDHL;ALKBH5;PPP4R2;RAVER1;CAPNS1;KIAA1586;LIPH;PSMD2;DPYSL2;PSMD3;AKT1;LRAT;PRKACA;STARD3;MEF2C;CSNK2A1;RC3H1;SND1;AR;DDX39A;SCO2;DDIT3;ETHE1;RBCK1;ATF3;ATF4;SLBP;TSTA3;MTMR2;ABCB6;SHMT2;MRPL19;GATA6;MRPL17;AGAP3;PLA2G5;MRPL12;MRPL13;OAZ1;MRPL10;OAZ2;CIAO1;MRPL11;PRPSAP1;HSD11B1;RNF214;CYB5R3;GSTM3;PRPF38B;PMM1;ABCA3;PMM2;NR2…	2.09756e-58	HG GC slct	YES	YES	NO	NO	NO	YES	YES	YES	YES	NO	NO	YES	NO	NO	NO
GO:0044238	primary metabolic process	GMFB;POP7;NUP107;PGAP2;UXS1;ARAF;ALKBH7;RBPJ;PSMD8;LSM10;PSMD9;KRTCAP2;NSDHL;ALKBH5;PPP4R2;RAVER1;CAPNS1;KIAA1586;LIPH;PSMD2;DPYSL2;PSMD3;AKT1;LRAT;PRKACA;STARD3;MEF2C;CSNK2A1;RC3H1;SND1;AR;DDX39A;SCO2;DDIT3;RBCK1;ATF3;ATF4;SLBP;TSTA3;MTMR2;SHMT2;MRPL19;GATA6;MRPL17;AGAP3;PLA2G5;MRPL12;MRPL13;MRPL10;CIAO1;MRPL11;PRPSAP1;HSD11B1;RNF214;CYB5R3;PRPF38B;PMM1;ABCA3;PMM2;NR2F1;MRPL27;FN1;LARP7;MRPL28;E…	2.23019e-53	HG GC slct	YES	YES	NO	NO	NO	YES	NO	YES	YES	NO	NO	YES	NO	NO	NO
GO:0046483	heterocycle metabolic process	POP7;RNH1;RPL32;RPL31;UXS1;RPL34;ENO1;RBPJ;ENO2;RPL9;RPL7;LSM10;ALKBH5;PPP4R2;RAVER1;DPYSL2;RPL36;PRKACA;RPL39;DDX18;MBNL2;ACOT7;RPL21;MAP1S;PIH1D1;RPL22;RC3H1;MED4;SND1;AR;MTAP;DDX39A;SCO2;DDIT3;HMBS;ACOT1;MAML3;RPL26;DUS3L;ATF4;SLBP;TSTA3;ABCB6;SHMT2;PRKDC;GATA6;MRPL12;PRPSAP1;RRP7A;LDHA;ZNF148;HMOX2;PRPF38B;RPL41;PMM1;PMM2;NR2F1;LARP7;MTHFR;UPF3B;NR1D2;NR2F6;NFATC4;HNRNPL;UCK1;NPLOC4;EIF6;FASN…	1.03792e-23	HG GC slct	YES	YES	NO	NO	NO	YES	NO	NO	NO	NO	YES	NO	NO	NO	NO
GO:0006725	cellular aromatic compound metabolic process	PNMT;POP7;RNH1;RPL32;RPL31;UXS1;RPL34;ENO1;RBPJ;ENO2;RPL9;RPL7;LSM10;ALKBH5;PPP4R2;RAVER1;DPYSL2;RPL36;PRKACA;RPL39;DDX18;MBNL2;ACOT7;RPL21;MAP1S;PIH1D1;RPL22;RC3H1;MED4;SND1;AR;MTAP;DDX39A;SCO2;DDIT3;HMBS;ACOT1;MAML3;RPL26;DUS3L;ATF4;SLBP;TSTA3;ABCB6;SHMT2;PRKDC;GATA6;MRPL12;PRPSAP1;RRP7A;LDHA;ZNF148;HMOX2;GSTM3;PRPF38B;RPL41;PMM1;PMM2;NR2F1;LARP7;MTHFR;UPF3B;NR1D2;NR2F6;NFATC4;HNRNPL;UCK1;NPLOC…	1.80672e-24	HG GC slct	YES	YES	NO	NO	NO	YES	NO	NO	NO	NO	YES	NO	NO	NO	NO
GO:0044281	small molecule metabolic process	ISCA2;CMAS;ECI1;UXS1;ECI2;ENO1;ALKBH7;ENO2;GBA2;GLS;NUDT4;GCSH;NSDHL;PPAT;AKT1;LRAT;STARD3;ACOT7;ECH1;CMC1;ENTPD6;TALDO1;MIF;AR;POR;MTAP;PPA2;SCO2;MTHFD2L;FDX1;CRYZL1;ACOT1;SUCLG2;NEIL1;ATF3;PTGES;ATF4;TSTA3;MTMR2;SHMT2;PLA2G5;GNS;PRPSAP1;LDHA;SGPL1;CYB5R3;PPCS;SCAP;INPP5K;ASL;DECR2;ST3GAL1;FDFT1;DECR1;STAT5B;PMM1;PMM2;MTHFR;PAICS;DERA;CS;AIMP1;SLC6A8;UCK1;STAR;FASN;OGDH;ECHDC1;PPT1;ECHDC2;PEMT;P…	2.01823e-11	HG GC slct	YES	YES	NO	NO	YES	YES	YES	YES	NO	NO	NO	YES	NO	YES	NO
GO:1901135	carbohydrate derivative metabolic process	CMAS;PGAP2;UXS1;ENO1;ENO2;GBA2;NUDT4;KRTCAP2;PPAT;AKT1;ARSA;ALG8;ST6GAL2;ACOT7;SLC35C2;TALDO1;ALG3;AR;MTAP;SCO2;TRIM13;ACOT1;SUCLG2;NEIL1;TSTA3;SDC4;RPN2;RPN1;GNS;PRPSAP1;LDHA;PPCS;NEU1;ASL;ST3GAL1;PMM1;PMM2;PAICS;DERA;EXT1;UCK1;STAR;FASN;OGDH;PPT1;PEMT;ITPA;PIGS;GPI;PIGU;PIGT;GPAA1;PIGQ;TECR;PIGP;AKR1B1;PCSK6;SMPD4;GUK1;SMPD1;HYAL2;IDS;NANS;ELOVL1;CHST7;TPI1;ELOVL5;PGAM1;NME2;BGN;NME3;AMPD2;APRT…	1.9347e-08	HG GC slct	YES	NO	NO	NO	NO	YES	NO	YES	NO	NO	NO	YES	NO	NO	NO
GO:0061621	canonical glycolysis	GPI;TPI1;PGAM1;FOXK2;FOXK1;ENO1;ENO2;HK1;PFKL;PKM;PGK1;ALDOC;ALDOA;GAPDH;PFKP	0.000496854	HG GC slct	YES	NO	NO	NO	NO	YES	NO	NO	NO	NO	NO	NO	NO	NO	NO
GO:0061718	glucose catabolic process to pyruvate	GPI;TPI1;PGAM1;FOXK2;FOXK1;ENO1;ENO2;HK1;PFKL;PKM;PGK1;ALDOC;ALDOA;GAPDH;PFKP	0.000498262	HG GC slct	YES	NO	NO	NO	NO	YES	NO	NO	NO	NO	NO	NO	NO	NO	NO
GO:0006090	pyruvate metabolic process	GPI;TPI1;GLO1;PGAM1;FOXK2;FOXK1;ENO1;ENO2;HK1;LDHA;PFKL;PKM;PGK1;OGDH;ALDOC;ALDOA;SLC16A3;DLD;GAPDH;PFKP;GALK1	0.0130324	HG GC slct	YES	NO	NO	NO	NO	YES	NO	NO	NO	NO	NO	NO	NO	NO	NO
GO:0032787	monocarboxylic acid metabolic process	GPI;ASNSD1;ECI1;TECR;ECI2;ETFB;ENO1;ALKBH7;ENO2;GBA2;HK1;FADS3;FADS2;CPT2;ABHD16A;SESN2;DSE;NUDT19;HADH;ACAA1;SLC37A4;ACADS;SLC16A3;FADS1;ELOVL1;CBR1;LYPLA1;ACOT7;GPX1;EDN2;TPI1;ELOVL5;PGAM1;DCXR;ECH1;SORD;BGN;MIF;PTGR1;DCN;TNFRSF1A;PLA2G15;ALDH3A2;POR;PKM;ACOT1;ALDOC;ALDOA;DLD;GAPDH;PTGES;GLO1;GSTP1;PON2;FOXK2;FOXK1;ADIPOR1;ADIPOR2;HSD17B8;ACAT2;LDHA;SGPL1;GPAT4;ALOX5;PGK1;ACSS1;DECR2;CBR4;AASDH…	0.00572832	HG GC slct	YES	NO	NO	NO	NO	YES	NO	YES	NO	NO	NO	NO	NO	YES	NO
GO:0019752	carboxylic acid metabolic process	CMAS;ECI1;ECI2;PLOD3;PLOD2;ENO1;HNMT;ALKBH7;ENO2;GBA2;GLS;GCSH;FADS3;FADS2;PPAT;SESN2;NUDT19;PIM1;CHP1;AKT1;HADH;ACAA1;SLC16A3;FADS1;CSGALNACT1;ACOT7;GPT2;ECH1;CMC1;MIF;SDHB;PLA2G15;ALDH3A2;POR;MTAP;PPA2;MTHFD2L;ACOT1;SUCLG2;PTGES;SHMT2;GLO1;IREB2;PLA2G5;ADIPOR1;ADIPOR2;ACAT2;SLC9A1;LDHA;SGPL1;CYB5R3;PGK1;ASL;DECR2;ST3GAL1;DECR1;OSBPL9;GFPT2;IDH2;MTHFR;QKI;CS;AIMP1;GRHPR;SLC6A8;STAR;FASN;OGDH;ECH…	1.8893e-05	HG GC slct	YES	NO	NO	NO	NO	YES	YES	YES	NO	NO	NO	YES	NO	YES	NO
GO:0043436	oxoacid metabolic process	CMAS;CHPF;ECI1;ECI2;PLOD3;PLOD2;ENO1;HNMT;ALKBH7;ENO2;SAT1;GBA2;GLS;GCSH;FADS3;FADS2;PPAT;SESN2;NUDT19;PIM1;CHP1;AKT1;HADH;ACAA1;SLC16A3;FADS1;CSGALNACT1;ACOT7;GPT2;ECH1;CMC1;MIF;SDHB;PLA2G15;ALDH3A2;TPST2;POR;MTAP;PPA2;MTHFD2L;ACOT1;SUCLG2;PTGES;SLC26A2;SHMT2;GLO1;IREB2;PLA2G5;ADIPOR1;GNS;ADIPOR2;ACAT2;SLC9A1;LDHA;SGPL1;CYB5R3;PGK1;ASL;DECR2;ST3GAL1;DECR1;OSBPL9;GFPT2;IDH2;MTHFR;B3GALT6;QKI;CS;A…	6.66984e-06	HG GC slct	YES	NO	NO	NO	NO	YES	YES	YES	NO	NO	NO	YES	NO	YES	NO
GO:0006082	organic acid metabolic process	CMAS;CHPF;ECI1;ECI2;PLOD3;PLOD2;ENO1;HNMT;ALKBH7;ENO2;SAT1;GBA2;GLS;GCSH;FADS3;FADS2;PPAT;SESN2;NUDT19;PIM1;CHP1;AKT1;SLC16A9;HADH;ACAA1;SLC16A3;FADS1;CSGALNACT1;ACOT7;GPT2;ECH1;CMC1;MIF;SDHB;PLA2G15;ALDH3A2;TPST2;POR;MTAP;PPA2;MTHFD2L;ACOT1;SUCLG2;PTGES;SLC26A2;SHMT2;GLO1;IREB2;PLA2G5;ADIPOR1;GNS;ADIPOR2;ACAT2;SLC9A1;LDHA;SGPL1;CYB5R3;PGK1;ASL;DECR2;ST3GAL1;DECR1;OSBPL9;STAT5B;GFPT2;IDH2;MTHFR;B…	1.0832e-05	HG GC slct	YES	NO	NO	NO	NO	YES	YES	YES	NO	NO	NO	YES	NO	YES	NO
GO:0006007	glucose catabolic process	GPI;TPI1;PGAM1;FOXK2;FOXK1;ENO1;ENO2;HK1;PFKL;PKM;PGK1;ALDOC;ALDOA;GAPDH;PFKP	0.00153273	HG GC slct	YES	NO	NO	NO	NO	YES	NO	NO	NO	NO	NO	NO	NO	NO	NO
GO:0019320	hexose catabolic process	GPI;TPI1;PGAM1;FOXK2;FOXK1;ENO1;ENO2;FUT4;HK1;GALE;PFKL;PKM;PGK1;PGM2;ALDOC;ALDOA;GAPDH;PFKP;GALK1	0.00375572	HG GC slct	YES	NO	NO	NO	NO	YES	NO	NO	NO	NO	NO	NO	NO	NO	NO
GO:0046365	monosaccharide catabolic process	GPI;TPI1;PGAM1;DCXR;SORD;FOXK2;FOXK1;ENO1;ENO2;FUT4;HK1;GALE;PFKL;PKM;PGK1;PGM2;ALDOC;ALDOA;GAPDH;PFKP;GALK1	0.00385519	HG GC slct	YES	NO	NO	NO	NO	YES	NO	NO	NO	NO	NO	NO	NO	NO	NO
GO:0044282	small molecule catabolic process	GPI;SCARB1;ECI1;ECI2;QPRT;ETFB;ENO1;HNMT;ENO2;GLS;HK1;GCSH;CPT2;ABHD16A;PPAT;HYAL2;SESN2;NUDT19;CHP1;PGM2;NUDT16;HADH;ACAA1;ACADS;BCKDHA;ARG2;TPI1;GPT2;PGAM1;DCXR;ECH1;ENTPD6;SORD;OCRL;PLA2G15;ALDH3A2;PKM;DDAH1;TST;ALDOC;ALDOA;DLD;GAPDH;BCAT2;MTMR2;OAT;AHCY;SHMT2;FOXK2;FOXK1;PPM1K;ACAT2;FUT4;SLC9A1;HMGCL;PGK1;INPP5K;MGAT1;DECR2;DECR1;MT3;DERA;GSTZ1;BCKDK;GALE;PFKL;SNX17;OGDH;ECHDC1;ECHDC2;PAF1;CR…	0.0110744	HG GC slct	YES	NO	NO	NO	YES	YES	YES	YES	NO	NO	NO	NO	NO	NO	NO
GO:0009056	catabolic process	RNH1;RPL32;RPL31;RPL34;ENO1;FNBP1L;ENO2;RPL9;GLS;RPL7;PSMD8;GCSH;PSMD9;LIPH;PSMD2;PSMD3;RPL36;AKT1;VPS36;RPL39;ACOT7;CSNK2A1;NHLRC3;RPL21;MAP1S;RPL22;RC3H1;ATG13;SND1;ATG12;DYNC1LI2;RNF126;WDR81;CLPP;DDIT3;RBCK1;RPL26;VPS25;VPS28;OPTN;MTMR2;SHMT2;AGAP3;PLA2G5;GNS;GABARAP;ANAPC11;HSD11B1;LDHA;VPS11;HMOX2;GSTM3;RPL41;UPF3B;PGA3;NPLOC4;OGDH;PPT1;ITPA;GPI;SRPX;PYGB;SMG1;TGFB1I1;QPRT;RPLP0;WDR45;SMPD4…	8.41327e-19	HG GC slct	YES	NO	NO	NO	NO	YES	YES	YES	YES	NO	NO	NO	NO	NO	NO
GO:0005996	monosaccharide metabolic process	SLC25A1;GPI;PFKFB4;PFKFB3;B4GALT1;H6PD;BRAT1;MPI;SLC2A1;AKR1B1;FOXK2;IRS2;SLC2A3;FOXK1;ENO1;ENO2;FUT4;HK1;CYB5R3;PGK1;PGM2;AKT1;SLC37A4;CYB5A;TPI1;MDH1;PMM1;MDH2;GAA;PGAM1;DCXR;CMC1;PMM2;SORD;TALDO1;AR;GALE;PFKL;G6PC3;PKM;ALDOC;MAN2B1;ALDOA;GAPDH;ATF3;PFKP;GALK1;ATF4	0.00243299	HG GC slct	YES	NO	NO	NO	NO	YES	NO	NO	NO	NO	NO	NO	NO	YES	NO
GO:0005975	carbohydrate metabolic process	MPI;IRS2;ENO1;ENO2;PPIP5K2;AKT1;CSGALNACT1;ST6GAL2;CMC1;TALDO1;OCRL;AR;IL6ST;ATF3;ATF4;ISYNA1;PFKFB4;MTMR2;PFKFB3;H6PD;GLO1;FUT4;LDHA;CYB5R3;NEU1;PGK1;MLEC;INPP5K;PMM1;PMM2;IDH2;DERA;EXT1;CS;GNPTG;G6PC3;PPP1R1A;OGDH;MAN2B1;CALM1;GALK1;SLC25A1;B4GALT3;GPI;PYGB;B4GALT1;PIGQ;SLC2A1;AKR1B1;SLC2A3;HS2ST1;SLC2A8;HK1;GYS1;RB1CC1;HYAL2;PGM2;NANS;SLC37A4;CHST7;TPI1;GAA;PGAM1;DCXR;ITPK1;MYOF;SORD;B3GNT9;PK…	2.53665e-05	HG GC slct	YES	NO	NO	NO	NO	YES	YES	YES	NO	NO	NO	NO	NO	NO	NO
GO:0016052	carbohydrate catabolic process	GPI;PYGB;FOXK2;FOXK1;ENO1;ENO2;FUT4;HK1;LDHA;RB1CC1;PHKG2;NEU1;PGK1;PGM2;TPI1;GAA;AGL;PGAM1;DCXR;SORD;DERA;GALE;PFKL;PKM;OGDH;ALDOC;MAN2B1;CALM1;ALDOA;GAPDH;PFKP;GALK1	0.00502977	HG GC slct	YES	NO	NO	NO	NO	YES	YES	NO	NO	NO	NO	NO	NO	NO	NO
GO:1901575	organic substance catabolic process	RNH1;RPL32;RPL31;ECI1;RPL34;ECI2;EIF4A3;KEAP1;PPP2R2A;ENO1;ENO2;RPL9;GBA2;GLS;NUDT4;RPL7;PSMD8;GCSH;PSMD9;RPS14;HERC2;RPS16;RPS18;PPP2R1A;PPAT;LIPH;CDC26;PSMD2;PSMD3;RPL36;LONP1;TRIM24;AKT1;CHAC1;RPS11;VPS36;PELO;RPS10;RPL39;RPS13;ACOT7;NHLRC3;RPL21;ARRDC1;ECH1;ENTPD6;RPL22;RC3H1;SND1;RNF126;CDC34;WDR81;XRN1;CLPP;DDIT3;TRIM13;RBCK1;RPL26;NEIL1;VPS25;VPS28;MTMR2;SDC4;SHMT2;AGAP3;PLA2G5;GNS;GSPT1;A…	2.18934e-16	HG GC slct	YES	NO	NO	NO	NO	YES	YES	YES	NO	NO	NO	NO	NO	NO	NO
GO:0019318	hexose metabolic process	SLC25A1;GPI;PFKFB4;PFKFB3;B4GALT1;H6PD;BRAT1;MPI;AKR1B1;FOXK2;IRS2;FOXK1;ENO1;ENO2;FUT4;HK1;PGK1;PGM2;AKT1;SLC37A4;TPI1;MDH1;PMM1;MDH2;GAA;PGAM1;DCXR;CMC1;PMM2;SORD;AR;GALE;PFKL;G6PC3;PKM;ALDOC;MAN2B1;ALDOA;GAPDH;ATF3;PFKP;GALK1;ATF4	0.000640419	HG GC slct	YES	NO	NO	NO	NO	YES	NO	NO	NO	NO	NO	NO	NO	NO	NO
GO:0006006	glucose metabolic process	SLC25A1;GPI;H6PD;BRAT1;FOXK2;IRS2;FOXK1;ENO1;ENO2;HK1;PGK1;PGM2;AKT1;SLC37A4;TPI1;MDH1;MDH2;GAA;PGAM1;DCXR;CMC1;SORD;PFKL;G6PC3;PKM;ALDOC;ALDOA;GAPDH;ATF3;PFKP;ATF4	0.00673452	HG GC slct	YES	NO	NO	NO	NO	YES	NO	NO	NO	NO	NO	NO	NO	NO	NO
GO:0006735	NADH regeneration	GPI;TPI1;PGAM1;FOXK2;FOXK1;ENO1;ENO2;HK1;PFKL;PKM;PGK1;ALDOC;ALDOA;GAPDH;PFKP	0.000499677	HG GC slct	YES	NO	NO	NO	NO	YES	NO	NO	NO	NO	NO	NO	NO	NO	NO
GO:0055114	oxidation-reduction process	NDUFA11;ECI1;ECI2;PLOD3;PLOD2;ENO1;PLOD1;ALKBH7;ENO2;FADS3;FADS2;NSDHL;ALKBH5;SESN3;SESN2;AKT1;DHRS4L2;HADH;ACAA1;FADS1;JMJD4;ECH1;CMC1;TALDO1;P3H1;SDHD;SDHB;PDIA5;JMJD6;ALDH3A2;AR;OXA1L;POR;TMX4;TMX1;SCO2;ETHE1;MTHFD2L;FDX1;CRYZL1;UQCRC1;SUCLG2;IL6ST;DUS3L;STEAP2;PTGES;TSTA3;H6PD;IREB2;MGST1;SDR39U1;GMPR;ADIPOR1;HIGD1A;ADIPOR2;CYP19A1;ACAT2;HSD11B1;LDHA;CYB5R3;CYP11A1;BLOC1S1;PGK1;ASL;CYC1;DECR2…	1.26406e-06	HG GC slct	YES	NO	NO	NO	YES	YES	NO	YES	NO	NO	NO	YES	NO	NO	NO
GO:0019674	NAD metabolic process	GPI;TPI1;MDH1;PGAM1;QPRT;FOXK2;FOXK1;ENO1;ENO2;HK1;LDHA;PFKL;PKM;PGK1;ALDOC;ALDOA;GAPDH;PFKP	0.00194262	HG GC slct	YES	NO	NO	NO	NO	YES	NO	NO	NO	NO	NO	NO	NO	NO	NO
GO:0006734	NADH metabolic process	GPI;VCP;TPI1;MDH1;MDH2;PGAM1;FOXK2;FOXK1;ENO1;ENO2;HK1;PFKL;PKM;PGK1;IDH3B;OGDH;ALDOC;ALDOA;GAPDH;PFKP	4.36613e-05	HG GC slct	YES	NO	NO	NO	NO	YES	NO	NO	NO	NO	NO	NO	NO	NO	NO
GO:0061620	glycolytic process through glucose-6-phosphate	GPI;TPI1;PGAM1;FOXK2;FOXK1;ENO1;ENO2;HK1;PFKL;PKM;PGK1;ALDOC;ALDOA;GAPDH;PFKP;GALK1	0.000212973	HG GC slct	YES	NO	NO	NO	NO	YES	NO	NO	NO	NO	NO	NO	NO	NO	NO
GO:0061615	glycolytic process through fructose-6-phosphate	GPI;TPI1;PGAM1;FOXK2;FOXK1;ENO1;ENO2;HK1;PFKL;PKM;PGK1;ALDOC;ALDOA;GAPDH;PFKP;GALK1	0.000212313	HG GC slct	YES	NO	NO	NO	NO	YES	NO	NO	NO	NO	NO	NO	NO	NO	NO
GO:0006096	glycolytic process	GPI;TPI1;PGAM1;FOXK2;FOXK1;ENO1;ENO2;HK1;LDHA;PFKL;PKM;PGK1;OGDH;ALDOC;ALDOA;GAPDH;PFKP;GALK1	0.000999978	HG GC slct	YES	NO	NO	NO	NO	YES	NO	NO	NO	NO	NO	NO	NO	NO	NO
GO:0006757	ATP generation from ADP	GPI;TPI1;PGAM1;FOXK2;FOXK1;ENO1;ENO2;HK1;LDHA;PFKL;PKM;PGK1;OGDH;ALDOC;ALDOA;GAPDH;PFKP;GALK1	0.00124909	HG GC slct	YES	NO	NO	NO	NO	YES	NO	NO	NO	NO	NO	NO	NO	NO	NO
GO:0006165	nucleoside diphosphate phosphorylation	GPI;TPI1;PGAM1;NME2;FOXK2;AK3;NME3;FOXK1;ENO1;ENO2;HK1;LDHA;PFKL;PKM;NME7;PGK1;OGDH;ALDOC;ALDOA;GAPDH;PFKP;GALK1	0.00114017	HG GC slct	YES	NO	NO	NO	NO	YES	NO	NO	NO	NO	NO	NO	NO	NO	NO
GO:0009132	nucleoside diphosphate metabolic process	GPI;FOXK2;AK3;FOXK1;ENO1;AK6;ENO2;HK1;LDHA;GUK1;PGK1;NUDT16;MPP1;TPI1;PGAM1;NME2;NME3;PFKL;PKM;NME7;OGDH;ALDOC;ALDOA;GAPDH;CARD11;PFKP;GALK1	0.00093585	HG GC slct	YES	NO	NO	NO	NO	YES	NO	NO	NO	NO	NO	NO	NO	NO	NO
GO:0006753	nucleoside phosphate metabolic process	SLC25A1;GPI;TECR;QPRT;ENO1;ENO2;SAT1;NUDT4;HK1;GUK1;PPAT;NAPRT;NUDT16;ELOVL1;GUCY1A2;ADSL;ACOT7;GPX1;TPI1;DGAT1;ELOVL5;PGAM1;CAD;NME2;ASMTL;NME3;AMPD2;APRT;TPST2;PKM;NME7;MTHFD2L;ACOT1;SUCLG2;MVD;ALDOC;NEIL1;ALDOA;DLD;GAPDH;CARD11;SLC26A2;VCP;STOML2;RNASEH2B;NNMT;MVK;CNP;PNKP;GNAI3;FOXK2;AK3;GMPR;FOXK1;HMGCR;AGPAT1;AK6;AGPAT2;HSD17B8;PTHLH;PRPSAP1;HMGCL;LDHA;GPAT4;PPCS;PGK1;ASL;CYC1;ACSS1;CDIPT;C…	0.000112735	HG GC slct	YES	NO	NO	NO	NO	YES	NO	NO	NO	NO	NO	NO	NO	NO	NO
GO:0006796	phosphate-containing compound metabolic process	GMFB;PGAP2;ULK4;ARAF;PPP2R2A;ENO1;ENO2;NUDT4;PSMD8;PSMD9;TRIM28;PPP4R2;PPP2R1A;PPAT;LIPH;PSMD2;PSMD3;TRIM24;CPNE1;AKT1;PIP4K2B;CPNE3;PRKACA;MFSD2A;MEF2C;PRKCH;ACOT7;CSNK2A1;ACTN2;TALDO1;CSNK1D;MAPK8IP3;PLPP5;PPA2;PRKD3;MTHFD2L;UQCRC1;ACOT1;SUCLG2;PRKD2;NEIL1;PI4K2A;MTMR2;PRKDC;GATA6;PIK3R2;PIK3R1;PLA2G5;PRPSAP1;LDHA;PTDSS1;PPCS;PTPMT1;INPP5K;ASL;ST3GAL1;FDFT1;PLK3;SURF1;YES1;EIF2AK2;PAICS;SRPK1;D…	4.5734e-08	HG GC slct	YES	YES	NO	NO	NO	YES	YES	YES	NO	NO	NO	NO	NO	NO	NO
GO:0006793	phosphorus metabolic process	GMFB;PGAP2;UXS1;ULK4;ARAF;PPP2R2A;ENO1;ENO2;NUDT4;PSMD8;PSMD9;TRIM28;PPP4R2;PPP2R1A;PPAT;LIPH;PSMD2;PSMD3;TRIM24;CPNE1;AKT1;PIP4K2B;CPNE3;PRKACA;MFSD2A;MEF2C;PRKCH;ACOT7;CSNK2A1;ACTN2;TALDO1;CSNK1D;MAPK8IP3;PLPP5;PPA2;PRKD3;MTHFD2L;UQCRC1;ACOT1;SUCLG2;PRKD2;NEIL1;PI4K2A;TSTA3;MTMR2;PRKDC;GATA6;PIK3R2;PIK3R1;PLA2G5;PRPSAP1;LDHA;PTDSS1;PPCS;PTPMT1;INPP5K;ASL;ST3GAL1;FDFT1;PLK3;SURF1;YES1;EIF2AK2;PA…	1.63637e-08	HG GC slct	YES	YES	NO	NO	NO	YES	YES	YES	NO	NO	NO	NO	NO	NO	NO
GO:0019637	organophosphate metabolic process	PGAP2;ENO1;ENO2;SAT1;NUDT4;ABHD12;PPIP5K2;PPAT;LIPH;CPNE1;PIP4K2B;CPNE3;NUDT16;HADH;FADS1;MFSD2A;GUCY1A2;ACOT7;CSNK2A1;DGAT1;TTC7B;TALDO1;OCRL;DGKZ;PLA2G15;TPST2;DPM1;DPM2;PLPP5;MTHFD2L;ACOT1;SUCLG2;NEIL1;CARD11;PI4K2A;IDI1;SLC26A2;ISYNA1;VCP;PFKFB4;MTMR2;RNASEH2B;PFKFB3;H6PD;NNMT;ABHD4;CNP;GATA6;AK3;GMPR;PIK3R2;PIK3R1;PLA2G5;AK6;PLD2;PRPSAP1;LDHA;PTDSS1;PPCS;PTPMT1;PGK1;INPP5K;ASL;CYC1;FDFT1;IP6…	1.77784e-07	HG GC slct	YES	NO	NO	NO	NO	YES	YES	YES	NO	NO	NO	YES	NO	NO	NO
GO:0046939	nucleotide phosphorylation	GPI;TPI1;PGAM1;PNKP;NME2;FOXK2;AK3;NME3;FOXK1;ENO1;ENO2;HK1;LDHA;PFKL;PKM;GUK1;NME7;PGK1;OGDH;ALDOC;ALDOA;GAPDH;PFKP;GALK1	0.000275726	HG GC slct	YES	NO	NO	NO	NO	YES	NO	NO	NO	NO	NO	NO	NO	NO	NO
GO:0000278	mitotic cell cycle	DCLRE1B;CCNF;BUB1B;SMC4;SMC2;CDC20;GJA1;CCND2;CHEK1;NUSAP1;RCC1;NEK2;KNTC1;CDK5RAP2;WDHD1;LIG1;HASPIN;CDC25C;KNSTRN;CDC25A;CDC25B;SGO1;CCNE2;FANCD2;CHMP4C;KIF20A;BLM;TTYH1;CDCA5;NCAPG;CDCA8;SKA3;IQGAP3;NCAPH;SKA1;CCNB3;CCNB2;CCNB1;DSN1;RACGAP1;ORC1;ECT2;PLK4;CDT1;STIL;UBE2C;PLK1;INHBA;CDC6;NDC80;TPX2;ANLN;KIF18A;KIF18B;REEP4;KIF4A;CDK1;TUBGCP5;NABP1;TOP2A;GPSM2;CETN4;KIF14;KIF11;BRCA1;BRCA2;FOXM1…	6.38581e-55	BV GC slct	YES	YES	YES	NO	NO	NO	NO	NO	NO	NO	YES	NO	NO	NO	NO
GO:0009117	nucleotide metabolic process	SLC25A1;GPI;TECR;QPRT;ENO1;ENO2;SAT1;NUDT4;HK1;GUK1;PPAT;NAPRT;NUDT16;ELOVL1;GUCY1A2;ADSL;ACOT7;GPX1;TPI1;DGAT1;ELOVL5;PGAM1;CAD;NME2;ASMTL;NME3;AMPD2;APRT;TPST2;PKM;NME7;MTHFD2L;ACOT1;SUCLG2;MVD;ALDOC;NEIL1;ALDOA;DLD;GAPDH;CARD11;SLC26A2;VCP;STOML2;RNASEH2B;NNMT;MVK;CNP;PNKP;GNAI3;FOXK2;AK3;GMPR;FOXK1;HMGCR;AGPAT1;AK6;AGPAT2;HSD17B8;PTHLH;PRPSAP1;HMGCL;LDHA;GPAT4;PPCS;PGK1;ASL;CYC1;ACSS1;CDIPT;C…	6.72289e-05	HG GC slct	YES	NO	NO	NO	NO	YES	NO	NO	NO	NO	NO	NO	NO	NO	NO
GO:0006091	generation of precursor metabolites and energy	GPI;PYGB;NDUFA11;AKR1B1;ETFB;ENO1;ENO2;HK1;GYS1;RB1CC1;IDH3B;PGM2;AKT1;SH3BGRL3;SLC37A4;COX8A;ADSL;TPI1;GLRX3;GAA;GLRX5;PGAM1;CMC1;TALDO1;SDHD;SDHB;AR;OXA1L;POR;PKM;NDUFS8;VGF;SDHAF2;MSH2;NDUFS7;SCO2;FDX1;UQCRC1;SUCLG2;ALDOC;IL6ST;ALDOA;DLD;GAPDH;STK40;TSTA3;STOML2;H6PD;COX17;IREB2;FOXK2;FOXK1;CYP19A1;PPP1R2;HMGCL;LDHA;UGP2;BLOC1S1;PHKG2;PGK1;ASL;CYC1;ACSS1;NDUFV1;CYB5A;SURF1;UQCC3;MDH1;MDH2;IDH3…	1.75e-05	HG GC slct	YES	NO	NO	NO	NO	YES	NO	NO	NO	NO	NO	NO	NO	NO	NO
GO:0046031	ADP metabolic process	GPI;TPI1;PGAM1;FOXK2;AK3;FOXK1;ENO1;AK6;ENO2;HK1;LDHA;PFKL;PKM;PGK1;OGDH;ALDOC;ALDOA;GAPDH;PFKP;GALK1	0.00100661	HG GC slct	YES	NO	NO	NO	NO	YES	NO	NO	NO	NO	NO	NO	NO	NO	NO
GO:0009150	purine ribonucleotide metabolic process	SLC25A1;GPI;TECR;ENO1;ENO2;SAT1;NUDT4;HK1;GUK1;PPAT;NUDT16;ELOVL1;GUCY1A2;ADSL;ACOT7;TPI1;DGAT1;ELOVL5;PGAM1;NME2;NME3;AMPD2;APRT;TPST2;PKM;NME7;ACOT1;SUCLG2;MVD;ALDOC;ALDOA;DLD;GAPDH;CARD11;SLC26A2;STOML2;MVK;GNAI3;FOXK2;AK3;GMPR;FOXK1;HMGCR;AK6;HSD17B8;PTHLH;HMGCL;LDHA;GPAT4;PPCS;PGK1;ASL;CYC1;ACSS1;CBR4;MPP1;UQCC3;PAICS;PFKL;STAR;IMPDH1;SCD;IMPDH2;FASN;OGDH;PPT1;RAN;ITPA;PFKP;GALK1	0.000121369	HG GC slct	YES	NO	NO	NO	NO	YES	NO	NO	NO	NO	NO	NO	NO	NO	NO
GO:0009259	ribonucleotide metabolic process	SLC25A1;GPI;TECR;ENO1;ENO2;SAT1;NUDT4;HK1;GUK1;PPAT;NUDT16;ELOVL1;GUCY1A2;ADSL;ACOT7;TPI1;DGAT1;ELOVL5;PGAM1;CAD;NME2;NME3;AMPD2;APRT;TPST2;PKM;NME7;ACOT1;SUCLG2;MVD;ALDOC;ALDOA;DLD;GAPDH;CARD11;SLC26A2;STOML2;RNASEH2B;MVK;GNAI3;FOXK2;AK3;GMPR;FOXK1;HMGCR;AK6;HSD17B8;PTHLH;HMGCL;LDHA;GPAT4;PPCS;PGK1;ASL;CYC1;ACSS1;CBR4;MPP1;UQCC3;PAICS;UCKL1;PFKL;UCK1;STAR;IMPDH1;SCD;IMPDH2;FASN;OGDH;PPT1;RAN;ITP…	4.36042e-05	HG GC slct	YES	NO	NO	NO	NO	YES	NO	NO	NO	NO	NO	NO	NO	NO	NO
GO:0019693	ribose phosphate metabolic process	SLC25A1;GPI;TECR;ENO1;ENO2;SAT1;NUDT4;HK1;GUK1;PPAT;NUDT16;ELOVL1;GUCY1A2;ADSL;ACOT7;TPI1;DGAT1;ELOVL5;PGAM1;CAD;NME2;NME3;AMPD2;APRT;TPST2;PKM;NME7;ACOT1;SUCLG2;MVD;ALDOC;ALDOA;DLD;GAPDH;CARD11;SLC26A2;STOML2;RNASEH2B;MVK;GNAI3;FOXK2;AK3;GMPR;FOXK1;HMGCR;AK6;HSD17B8;PTHLH;PRPSAP1;HMGCL;LDHA;GPAT4;PPCS;PGK1;ASL;CYC1;ACSS1;CBR4;MPP1;UQCC3;PAICS;UCKL1;PFKL;UCK1;STAR;IMPDH1;SCD;IMPDH2;FASN;OGDH;PPT1…	6.01013e-05	HG GC slct	YES	NO	NO	NO	NO	YES	NO	NO	NO	NO	NO	NO	NO	NO	NO
GO:0006163	purine nucleotide metabolic process	SLC25A1;GPI;TECR;ENO1;ENO2;SAT1;NUDT4;HK1;GUK1;PPAT;NUDT16;ELOVL1;GUCY1A2;ADSL;ACOT7;GPX1;TPI1;DGAT1;ELOVL5;PGAM1;NME2;NME3;AMPD2;APRT;TPST2;PKM;NME7;MTHFD2L;ACOT1;SUCLG2;MVD;ALDOC;ALDOA;DLD;GAPDH;CARD11;SLC26A2;STOML2;MVK;GNAI3;FOXK2;AK3;GMPR;FOXK1;HMGCR;AK6;HSD17B8;PTHLH;PRPSAP1;HMGCL;LDHA;GPAT4;PPCS;PGK1;ASL;CYC1;ACSS1;CBR4;MPP1;UQCC3;PAICS;PFKL;STAR;IMPDH1;SCD;IMPDH2;FASN;OGDH;PPT1;RAN;ITPA;P…	0.000165308	HG GC slct	YES	NO	NO	NO	NO	YES	NO	NO	NO	NO	NO	NO	NO	NO	NO
GO:0072521	purine-containing compound metabolic process	SLC25A1;GPI;TECR;ENO1;ENO2;SAT1;NUDT4;HK1;GUK1;PPAT;SLC16A9;NUDT16;ELOVL1;GUCY1A2;ADSL;ACOT7;GPX1;TPI1;DGAT1;ELOVL5;PGAM1;NME2;NME3;AMPD2;APRT;TPST2;MTAP;PKM;NME7;MTHFD2L;ACOT1;SUCLG2;MVD;ALDOC;ALDOA;DLD;GAPDH;CARD11;SLC26A2;STOML2;MVK;AHCY;GNAI3;FOXK2;AK3;GMPR;FOXK1;HMGCR;AK6;HSD17B8;PTHLH;PRPSAP1;HMGCL;LDHA;OARD1;GPAT4;PPCS;PGK1;ASL;CYC1;ACSS1;CBR4;MPP1;UQCC3;PAICS;PFKL;STAR;IMPDH1;SCD;IMPDH2;F…	0.000211582	HG GC slct	YES	NO	NO	NO	NO	YES	NO	NO	NO	NO	NO	NO	NO	NO	NO
GO:1901564	organonitrogen compound metabolic process	GMFB;NUP107;PGAP2;ARAF;PSMD8;PSMD9;KRTCAP2;PPP4R2;CAPNS1;KIAA1586;PSMD2;PSMD3;AKT1;PRKACA;MEF2C;CSNK2A1;RC3H1;AR;SCO2;DDIT3;ETHE1;RBCK1;MTMR2;ABCB6;SHMT2;MRPL19;GATA6;MRPL17;AGAP3;PLA2G5;MRPL12;MRPL13;OAZ1;MRPL10;OAZ2;CIAO1;MRPL11;PRPSAP1;RNF214;GSTM3;PMM1;ABCA3;PMM2;MRPL27;FN1;MRPL28;EIF2AK2;PGA3;UCK1;EIF6;FASN;DZIP3;PIGS;PIGU;PIGT;PIGQ;PIGP;QPRT;RPLP0;MRPL34;AREG;TRIOBP;MRPL32;MED12;PCMTD2;MRPL…	2.39592e-31	HG GC slct	YES	NO	NO	NO	NO	YES	YES	YES	YES	NO	NO	NO	NO	NO	NO
GO:0009179	purine ribonucleoside diphosphate metabolic process	MPP1;GPI;TPI1;PGAM1;FOXK2;AK3;FOXK1;ENO1;AK6;ENO2;HK1;LDHA;PFKL;PKM;GUK1;PGK1;OGDH;ALDOC;NUDT16;ALDOA;GAPDH;CARD11;PFKP;GALK1	0.000277387	HG GC slct	YES	NO	NO	NO	NO	YES	NO	NO	NO	NO	NO	NO	NO	NO	NO
GO:0009185	ribonucleoside diphosphate metabolic process	MPP1;GPI;TPI1;PGAM1;FOXK2;AK3;FOXK1;ENO1;AK6;ENO2;HK1;LDHA;PFKL;PKM;GUK1;PGK1;OGDH;ALDOC;NUDT16;ALDOA;GAPDH;CARD11;PFKP;GALK1	0.000410301	HG GC slct	YES	NO	NO	NO	NO	YES	NO	NO	NO	NO	NO	NO	NO	NO	NO
GO:0009135	purine nucleoside diphosphate metabolic process	MPP1;GPI;TPI1;PGAM1;FOXK2;AK3;FOXK1;ENO1;AK6;ENO2;HK1;LDHA;PFKL;PKM;GUK1;PGK1;OGDH;ALDOC;NUDT16;ALDOA;GAPDH;CARD11;PFKP;GALK1	0.000276554	HG GC slct	YES	NO	NO	NO	NO	YES	NO	NO	NO	NO	NO	NO	NO	NO	NO
GO:0070125	mitochondrial translational elongation	MRPS16;MRPS36;MRPS33;MRPS11;MRPL19;MRPS12;MRPL17;MRPS10;MRPL12;MRPL34;MRPL13;MRPL57;MRPL32;MRPL10;MRPL54;MRPL55;MRPL11;MRPL4;MRPL3;MRPL42;MRPL1;CHCHD1;MRPS26;MRPS24;AIP;MRPL49;MRPL27;MRPS2;MRPL28;MRPS18A;MRPL48;MRPS7;MRPL43;TUFM;MRPS18C;MRPL52;MRPL53;OXA1L;MRPL50	1.13041e-09	HG GC slct	YES	NO	NO	NO	NO	YES	NO	NO	NO	NO	NO	NO	NO	NO	NO
GO:0032543	mitochondrial translation	MRPS16;MRPS36;MRPS33;MRPS11;MRPL19;MRPS12;MRPL17;MRPS10;MRPL12;MRPL34;MRPL13;MRPL57;MRPL32;MRPL10;MRPL54;MRPL55;MRPL11;MRPL4;MRPL3;MRPL42;MRPL1;CHCHD1;MRPS26;MRPS24;AIP;MRPL49;MRPL27;MRPS2;MRPL28;MRPS18A;MRPL48;MRPS7;MRPL43;TUFM;MRPS18C;MRPL52;MRPL53;OXA1L;MRPL50	3.33978e-07	HG GC slct	YES	NO	NO	NO	NO	YES	NO	NO	NO	NO	NO	NO	NO	NO	NO
GO:0140053	mitochondrial gene expression	MRPS16;MRPS36;MRPS33;MRPS11;MRPL19;MRPS12;MRPL17;MRPS10;MRPL12;MRPL34;MRPL13;MRPL57;MRPL32;MRPL10;MRPL54;TBRG4;MRPL55;MRPL11;MRPL4;MRPL3;MRPL42;MRPL1;CHCHD1;MRPS26;TRMT10C;MRPS24;AIP;MRPL49;MRPL27;MRPS2;MRPL28;MRPS18A;MRPL48;MRPS7;MRPL43;TUFM;MRPS18C;MRPL52;MRPL53;OXA1L;MRPL50;TFAM	5.76128e-06	HG GC slct	YES	NO	NO	NO	NO	YES	NO	NO	NO	NO	NO	NO	NO	NO	NO
GO:0010467	gene expression	CYFIP2;POP7;NUP107;RPL32;RPL31;RPL34;RBPJ;RPL9;RPL7;GCSH;LSM10;ALKBH5;PPP4R2;RAVER1;RPL36;AKT1;PRKACA;RPL39;DDX18;MBNL2;RPL21;PIH1D1;RPL22;MED4;AR;DDX39A;DDIT3;MAML3;RPL26;DUS3L;ATF4;SLBP;NAA60;MRPL19;GATA6;MRPL17;MRPL12;MRPL13;MRPL10;CIAO1;MRPL11;RRP7A;POM121C;ZNF148;NAA50;PRPF38B;RPL41;NR2F1;MRPL27;LARP7;MRPL28;EIF2AK2;UPF3B;NR1D2;NR2F6;NFATC4;HNRNPL;EIF6;MMS19;DUS1L;CDK12;FARSA;TRMU;SMG1;CDKN1…	1.17248e-26	HG GC slct	YES	NO	NO	NO	NO	YES	NO	NO	YES	NO	NO	NO	NO	NO	NO
GO:0043170	macromolecule metabolic process	GMFB;POP7;NUP107;PGAP2;ARAF;RBPJ;PSMD8;LSM10;PSMD9;KRTCAP2;ALKBH5;PPP4R2;RAVER1;CAPNS1;KIAA1586;PSMD2;PSMD3;AKT1;PRKACA;MEF2C;CSNK2A1;RC3H1;SND1;AR;DDX39A;DDIT3;RBCK1;ATF4;SLBP;MTMR2;SHMT2;MRPL19;GATA6;MRPL17;AGAP3;MRPL12;MRPL13;MRPL10;CIAO1;MRPL11;RNF214;PRPF38B;PMM1;ABCA3;PMM2;NR2F1;MRPL27;FN1;LARP7;MRPL28;EIF2AK2;PGA3;NR2F6;FAM111A;EIF6;DZIP3;PIGS;PIGU;PIGT;PIGQ;PIGP;RPLP0;MED16;MRPL34;MED15;A…	2.74902e-38	HG GC slct	YES	YES	NO	NO	NO	YES	NO	NO	YES	NO	NO	NO	NO	NO	NO
GO:0006412	translation	RPL32;RPL31;RPL34;APEH;RPL9;RPL7;RPS14;RPS16;RPS18;RPL36;AKT1;DENR;RPS11;CHCHD1;RPS10;RPL39;RPS13;RPL21;RPS5;RPS6;RPL22;AIP;MRPS18A;RPSA;FTSJ1;TUFM;MRPS18C;EEF1A1;OXA1L;PPA2;RPL26;MRPL19;MRPL17;MRPL12;MRPL13;MRPL10;GSPT1;MRPL11;EIF1AD;ZC3H15;EEFSEC;RPL41;EIF2B2;MRPL27;MRPL28;EIF2AK2;AIMP1;RPS25;RPS28;RPS27;EIF6;RPS29;FARSA;RPS24;EIF4G1;RPS23;MRPS16;MRPS11;RPLP0;MRPS12;MRPS10;MRPL34;MRPL32;MRPL4;R…	1.67707e-14	HG GC slct	YES	NO	NO	NO	NO	YES	NO	NO	NO	NO	NO	NO	NO	NO	NO
GO:0044267	cellular protein metabolic process	GMFB;NUP107;PGAP2;RPL32;RPL31;RPL34;ARAF;RPL9;RPL7;PSMD8;GCSH;PSMD9;KRTCAP2;PPP4R2;KIAA1586;PSMD2;PSMD3;RPL36;AKT1;PRKACA;VPS36;RPL39;CDK5RAP3;MEF2C;PRKCH;CSNK2A1;NHLRC3;RPL21;RPL22;RC3H1;ATG12;HCFC1;AR;RNF126;WDR81;PRKD3;CLPP;DDIT3;HMBS;PRKD2;RBCK1;RPL26;VPS25;VPS28;ANAPC13;NAA60;MTMR2;SRCAP;RPN2;SHMT2;PRKDC;MRPL19;RPN1;GATA6;MRPL17;AGAP3;MRPL12;MRPL13;MRPL10;ANAPC11;MRPL11;RNF214;POM121C;BLOC1S…	1.42431e-26	HG GC slct	YES	NO	NO	NO	NO	YES	NO	NO	NO	NO	NO	NO	NO	NO	NO
GO:0019538	protein metabolic process	CYFIP2;GMFB;NUP107;PGAP2;RPL32;RPL31;RPL34;ARAF;RPL9;RPL7;PSMD8;GCSH;PSMD9;KRTCAP2;PPP4R2;CAPNS1;KIAA1586;PSMD2;PSMD3;RPL36;AKT1;PRKACA;VPS36;RPL39;CDK5RAP3;MEF2C;PRKCH;CSNK2A1;NHLRC3;RPL21;RPL22;RC3H1;ATG12;HCFC1;AR;RNF126;WDR81;PRKD3;CLPP;DDIT3;HMBS;PRKD2;RBCK1;RPL26;VPS25;VPS28;ANAPC13;NAA60;MTMR2;SRCAP;RPN2;SHMT2;PRKDC;MRPL19;RPN1;GATA6;MRPL17;AGAP3;MRPL12;MRPL13;MRPL10;ANAPC11;CIAO1;MRPL11;R…	1.47239e-24	HG GC slct	YES	NO	NO	NO	NO	YES	NO	NO	YES	NO	NO	NO	NO	NO	NO
GO:0022402	cell cycle process	DCLRE1B;CCNF;GMNN;BUB1B;SMC4;SMC2;CDC20;GJA1;CCND2;PTTG1;CHEK1;NUSAP1;PCLAF;RCC1;NEK2;KNTC1;FBXO5;CDK5RAP2;CEP135;LIG1;ESCO2;HASPIN;CDC25C;KNSTRN;CDC25A;CDC25B;SGO1;CCNE2;FANCD2;CHMP4C;KIF20A;PRR11;C11H2orf40;BLM;CDCA5;NCAPG;CDCA8;IQGAP3;NCAPH;CCNB3;CCNB2;BRIP1;CCNB1;DSN1;BRINP1;RACGAP1;ORC1;FIGNL1;ORC3;CEP72;FAM83D;ECT2;CNTLN;PLK4;CDT1;STIL;DDIAS;UBE2C;PLK1;CDC7;INHBA;CDC6;NDC80;TPX2;ANLN;KIF18A…	3.26139e-51	BV GC slct	YES	YES	YES	NO	NO	NO	NO	NO	NO	NO	YES	NO	NO	NO	NO
GO:0043043	peptide biosynthetic process	RPL32;RPL31;RPL34;APEH;RPL9;RPL7;RPS14;RPS16;RPS18;RPL36;AKT1;DENR;CHAC1;RPS11;CHCHD1;RPS10;RPL39;RPS13;RPL21;RPS5;RPS6;RPL22;AIP;MRPS18A;RPSA;FTSJ1;TUFM;MRPS18C;EEF1A1;OXA1L;PPA2;RPL26;MRPL19;MRPL17;MRPL12;MRPL13;MRPL10;GSPT1;MRPL11;EIF1AD;ZC3H15;EEFSEC;RPL41;EIF2B2;MRPL27;MRPL28;EIF2AK2;GGCT;AIMP1;RPS25;RPS28;RPS27;EIF6;RPS29;FARSA;RPS24;EIF4G1;RPS23;MRPS16;MRPS11;RPLP0;MRPS12;MRPS10;OPLAH;MRPL…	6.78222e-14	HG GC slct	YES	NO	NO	NO	NO	YES	NO	NO	NO	NO	NO	NO	NO	NO	NO
GO:1901566	organonitrogen compound biosynthetic process	PNMT;PGAP2;RPL32;RPL31;RPL34;RPL9;GLS;RPL7;ZDHHC4;RPS14;KRTCAP2;RPS16;RPS18;PPAT;RPL36;AKT1;DENR;CHAC1;RPS11;RPS10;GOLGA7;RPL39;RPS13;MFSD2A;ALG8;ST6GAL2;ACOT7;CSNK2A1;RPL21;SLC35C2;CMC1;RPL22;ALG3;MRPS18A;ATG12;MRPS18C;MTAP;PPA2;PRKD3;MTHFD2L;HMBS;PRKD2;RPL26;SDC4;ABCB6;RPN2;SHMT2;MRPL19;RPN1;MGST1;MRPL17;PLA2G5;MRPL12;MRPL13;OAZ1;MRPL10;OAZ2;GSPT1;MRPL11;PRPSAP1;PTDSS1;SGPL1;PPCS;ASL;GSTT2B;ST3…	3.80767e-20	HG GC slct	YES	NO	NO	NO	NO	YES	NO	NO	NO	NO	NO	NO	NO	NO	NO
GO:1901576	organic substance biosynthetic process	PNMT;PGAP2;RPL32;RPL31;UXS1;RPL34;ENO1;RBPJ;ENO2;RPL9;GLS;RPL7;LSM10;KRTCAP2;NSDHL;LIPH;RPL36;AKT1;PIP4K2B;RPL39;STARD3;ACOT7;CSNK2A1;RPL21;PIH1D1;RPL22;MED4;ATG12;AR;MTAP;PRKD3;DDIT3;FDX1;HMBS;PRKD2;MAML3;RPL26;ATF3;PI4K2A;ATF4;SLBP;TSTA3;MTMR2;ABCB6;RPN2;SHMT2;MRPL19;RPN1;GATA6;MRPL17;PLA2G5;MRPL12;MRPL13;OAZ1;MRPL10;OAZ2;MRPL11;PRPSAP1;HSD11B1;CYB5R3;PTPMT1;ZNF148;ST3GAL1;FDFT1;GSTM3;RPL41;PMM…	4.14875e-33	HG GC slct	YES	YES	NO	NO	NO	YES	NO	NO	NO	NO	NO	YES	NO	NO	NO
GO:0009058	biosynthetic process	PNMT;PGAP2;RPL32;RPL31;UXS1;RPL34;ENO1;RBPJ;ENO2;RPL9;GLS;RPL7;LSM10;KRTCAP2;NSDHL;LIPH;RPL36;AKT1;PIP4K2B;RPL39;STARD3;ACOT7;CSNK2A1;RPL21;PIH1D1;RPL22;MED4;ATG12;AR;MTAP;PRKD3;DDIT3;FDX1;HMBS;PRKD2;MAML3;RPL26;ATF3;PI4K2A;ATF4;SLBP;TSTA3;MTMR2;ABCB6;RPN2;SHMT2;MRPL19;RPN1;GATA6;MRPL17;PLA2G5;MRPL12;MRPL13;OAZ1;MRPL10;OAZ2;CIAO1;MRPL11;PRPSAP1;HSD11B1;CYB5R3;PTPMT1;ZNF148;ST3GAL1;FDFT1;GSTM3;RPL…	1.71241e-33	HG GC slct	YES	YES	NO	NO	NO	YES	NO	NO	NO	NO	NO	YES	NO	NO	NO
GO:0006518	peptide metabolic process	RPL32;RPL31;RPL34;APEH;RPL9;RPL7;RPS14;RPS16;RPS18;RPL36;AKT1;DENR;CHAC1;RPS11;CHCHD1;RPS10;RPL39;RPS13;RPL21;RPS5;RPS6;RPL22;AIP;ADAM10;MRPS18A;RPSA;FTSJ1;TUFM;MRPS18C;EEF1A1;OXA1L;PPA2;ETHE1;RPL26;PTGES;GLO1;MRPL19;MGST1;MRPL17;MRPL12;MRPL13;MRPL10;GSPT1;MRPL11;EIF1AD;GSTT2B;ZC3H15;EEFSEC;GSTM3;RPL41;EIF2B2;MRPL27;MRPL28;EIF2AK2;GGCT;AIMP1;RPS25;RPS28;DAP;RPS27;EIF6;RPS29;CPE;FARSA;RPS24;NFE2L1…	5.51272e-14	HG GC slct	YES	NO	NO	NO	NO	YES	NO	NO	NO	NO	NO	NO	NO	NO	NO
GO:0043603	cellular amide metabolic process	RPL32;RPL31;RPL34;APEH;RPL9;GBA2;RPL7;RPS14;RPS16;RPS18;PPP2R1A;RPL36;AKT1;DENR;CHAC1;RPS11;CHCHD1;RPS10;RPL39;RPS13;ACOT7;RPL21;DGAT1;RPS5;RPS6;RPL22;AIP;ADAM10;MRPS18A;RPSA;FTSJ1;TUFM;MRPS18C;PLA2G15;EEF1A1;OXA1L;PPA2;ETHE1;MTHFD2L;ACOT1;SUCLG2;RPL26;PTGES;ABHD4;SHMT2;GLO1;MRPL19;MGST1;MRPL17;MRPL12;MRPL13;MRPL10;GSPT1;MRPL11;EIF1AD;SGPL1;PPCS;NEU1;ASL;GSTT2B;ZC3H15;EEFSEC;GSTM3;RPL41;EIF2B2;MR…	6.5225e-14	HG GC slct	YES	NO	NO	NO	NO	YES	NO	NO	YES	NO	NO	NO	NO	NO	NO
GO:0043604	amide biosynthetic process	RPL32;RPL31;RPL34;APEH;RPL9;RPL7;RPS14;RPS16;RPS18;RPL36;AKT1;DENR;CHAC1;RPS11;CHCHD1;RPS10;RPL39;RPS13;RPL21;RPS5;RPS6;RPL22;AIP;MRPS18A;RPSA;FTSJ1;TUFM;MRPS18C;EEF1A1;OXA1L;PPA2;RPL26;MRPL19;MRPL17;MRPL12;MRPL13;MRPL10;GSPT1;MRPL11;EIF1AD;PPCS;ASL;ZC3H15;EEFSEC;RPL41;EIF2B2;MRPL27;MRPL28;EIF2AK2;GGCT;AIMP1;RPS25;RPS28;RPS27;EIF6;RPS29;FASN;PPT1;PEMT;DEGS1;FARSA;RPS24;EIF4G1;RPS23;SLC25A1;B4GALT…	5.96876e-14	HG GC slct	YES	NO	NO	NO	NO	YES	NO	NO	NO	NO	NO	NO	NO	NO	NO
GO:0044271	cellular nitrogen compound biosynthetic process	TCERG1;RPL32;RPL31;UXS1;RPL34;CCNC;RBPJ;RPL9;NUDT4;RPL7;LSM10;RPS14;RPS16;TRIM28;RPS18;PPAT;RPL36;TRIM24;EPC1;AKT1;DENR;CHAC1;RPS11;RPS10;RPL39;RPS13;ACOT7;RPL21;PIH1D1;RPL22;MRPS18A;MED4;MRPS18C;AR;MTAP;PPA2;DDIT3;MTHFD2L;HMBS;TFAM;MAML3;RPL26;NEIL1;ATF4;SLBP;TSTA3;ABCB6;CSTF3;MRPL19;GATA6;MRPL17;MRPL12;MRPL13;OAZ1;MRPL10;OAZ2;GSPT1;MRPL11;PRPSAP1;PPCS;ASL;ZNF148;SCAI;RPL41;INTS1;PMM1;PMM2;NR2F1…	1.73667e-23	HG GC slct	YES	NO	NO	NO	NO	YES	NO	NO	YES	NO	NO	NO	NO	NO	NO
GO:0044249	cellular biosynthetic process	PNMT;PGAP2;RPL32;RPL31;UXS1;RPL34;RBPJ;RPL9;GLS;RPL7;LSM10;KRTCAP2;LIPH;RPL36;AKT1;PIP4K2B;RPL39;STARD3;ACOT7;CSNK2A1;RPL21;PIH1D1;RPL22;MED4;ATG12;AR;MTAP;PRKD3;DDIT3;FDX1;HMBS;PRKD2;MAML3;RPL26;PI4K2A;ATF4;SLBP;TSTA3;MTMR2;ABCB6;RPN2;SHMT2;MRPL19;RPN1;GATA6;MRPL17;PLA2G5;MRPL12;MRPL13;OAZ1;MRPL10;OAZ2;CIAO1;MRPL11;PRPSAP1;PTPMT1;ZNF148;ST3GAL1;FDFT1;GSTM3;RPL41;PMM1;PMM2;NR2F1;MRPL27;MTHFR;MRPL…	6.07101e-30	HG GC slct	YES	YES	NO	NO	NO	YES	NO	NO	NO	NO	NO	YES	NO	NO	NO
GO:0034645	cellular macromolecule biosynthetic process	TCERG1;PGAP2;RPL32;RPL31;RPL34;CCNC;RBPJ;RPL9;RPL7;ZDHHC4;LSM10;RPS14;KRTCAP2;RPS16;TRIM28;RPS18;RPL36;TRIM24;EPC1;AKT1;DENR;RPS11;RPS10;GOLGA7;RPL39;RPS13;ALG8;ST6GAL2;RPL21;SLC35C2;PIH1D1;RPL22;ALG3;MRPS18A;MED4;ATG12;MRPS18C;AR;CDC34;PPA2;DDIT3;TFAM;MAML3;RPL26;ATF4;SLBP;RPN2;CSTF3;MRPL19;RPN1;GATA6;MRPL17;MRPL12;MRPL13;MRPL10;GSPT1;MRPL11;CHTF8;ZNF148;ST3GAL1;SCAI;RPL41;INTS1;PMM1;PMM2;NR2F1;…	4.57307e-21	HG GC slct	YES	YES	NO	NO	NO	YES	NO	NO	NO	NO	NO	NO	NO	NO	NO
GO:0009059	macromolecule biosynthetic process	TCERG1;PGAP2;RPL32;RPL31;RPL34;CCNC;RBPJ;RPL9;RPL7;ZDHHC4;LSM10;RPS14;KRTCAP2;RPS16;TRIM28;RPS18;RPL36;TRIM24;EPC1;AKT1;DENR;RPS11;RPS10;GOLGA7;RPL39;RPS13;ALG8;ST6GAL2;RPL21;SLC35C2;PIH1D1;RPL22;ALG3;MRPS18A;MED4;ATG12;MRPS18C;AR;CDC34;PPA2;DDIT3;TFAM;MAML3;RPL26;ATF4;SLBP;SDC4;RPN2;CSTF3;MRPL19;RPN1;GATA6;MRPL17;MRPL12;MRPL13;MRPL10;GSPT1;MRPL11;CHTF8;ZNF148;ST3GAL1;SCAI;RPL41;INTS1;PMM1;PMM2;N…	8.54539e-21	HG GC slct	YES	YES	NO	NO	NO	YES	NO	NO	NO	NO	NO	NO	NO	NO	NO
GO:0006414	translational elongation	MRPS16;ELOF1;MRPS36;MRPS33;MRPS11;MRPL19;MRPS12;MRPL17;MRPS10;MRPL12;MRPL34;MRPL13;MRPL57;MRPL32;MRPL10;MRPL54;MRPL55;MRPL11;MRPL4;MRPL3;MRPL42;MRPL1;CHCHD1;EEFSEC;MRPS26;MRPS24;AIP;MRPL49;MRPL27;MRPS2;MRPL28;MRPS18A;TRNAU1AP;MRPL48;MRPS7;MRPL43;TUFM;MRPS18C;MRPL52;EEF1A1;EEF1G;MRPL53;OXA1L;MRPL50;NEMF;TCEA1;ZNF598	1.6561e-09	HG GC slct	YES	NO	NO	NO	NO	YES	NO	NO	NO	NO	NO	NO	NO	NO	NO
GO:0000028	ribosomal small subunit assembly	RRP7A;RPS14;RPS28;RPS27;RPS5;MRPS11;RPSA;MRPS7;RPS10	0.0362534	HG GC slct	YES	NO	NO	NO	NO	NO	NO	NO	NO	NO	NO	NO	NO	NO	NO
GO:0042255	ribosome assembly	RPS5;MRPS11;RPL11;RPLP0;MRPS2;MPV17L2;RPSA;MRPS7;MRPL11;RRP7A;BOP1;RPS14;DHX30;RPS28;RPS27;EIF6;SBDS;BRIX1;RPS10;EIF3A	0.0220491	HG GC slct	YES	NO	NO	NO	NO	NO	NO	NO	NO	NO	NO	NO	NO	NO	NO
GO:0070925	organelle assembly	FHOD3;GALNT11;MPV17L2;FNBP1L;ACTG1;CDC14B;RPS14;PPP2R1A;CFL2;POGZ;PRKACA;VPS36;RPS10;CDK5RAP2;ACTN2;RPS5;ATG9A;TPM1;KRT8;RC3H1;OCRL;RPSA;CSNK1D;ATG13;ATG12;HGS;RAB34;SBDS;CHMP4B;CHMP4A;EZR;ATP6V0D1;OBSL1;VPS25;VPS28;TUBGCP2;GABARAP;MRPL11;DYNC2LI1;RRP7A;DHX30;ATXN2;G3BP1;G3BP2;BRIX1;ATP6V1D;HPS1;IFT122;PUM2;EHD1;RPS28;RPS27;EIF6;WDR60;CHMP2A;IFT27;RPS23;CEP57;SPAG16;SRPX;NUMA1;WDR1;MRPS11;CETN2;R…	0.0311943	HG GC slct	YES	YES	NO	NO	NO	NO	NO	NO	NO	NO	YES	NO	NO	NO	NO
GO:0022607	cellular component assembly	CYFIP2;CYFIP1;NUP107;FNBP1L;GLS;EPS8;PSMD9;TFG;DPYSL3;PRKACA;VPS36;CDK5RAP2;TSPYL1;PIH1D1;RC3H1;ATG13;ATG12;CLDN3;BIN1;SCO2;TMEM126B;VPS25;VPS28;NAA60;MTMR2;SHMT2;TTYH1;GABARAP;CIAO1;MRPL11;DYNC2LI1;RRP7A;PDGFC;ZNF148;GSDMD;FN1;EHD1;EIF6;WDR60;TRIP6;MMS19;PSMG2;FARSA;FERMT2;CEP57;SRPX;RPLP0;SRP54;CLTB;WDR45;AREG;HSPB11;CSRP1;HEY2;TEAD1;TIGD5;ANXA2;PAWR;EMP2;EMP3;TERF1;DDB2;SDHAF2;SDHAF3;PXDN;ARF6…	4.80893e-10	HG GC slct	YES	YES	NO	NO	NO	YES	NO	NO	NO	NO	YES	NO	NO	NO	NO
GO:1903047	mitotic cell cycle process	DCLRE1B;CCNF;BUB1B;SMC4;SMC2;CDC20;GJA1;CCND2;CHEK1;NUSAP1;RCC1;NEK2;KNTC1;CDK5RAP2;LIG1;HASPIN;CDC25C;KNSTRN;CDC25A;CDC25B;SGO1;CCNE2;FANCD2;CHMP4C;KIF20A;BLM;CDCA5;NCAPG;CDCA8;IQGAP3;NCAPH;CCNB3;CCNB2;CCNB1;DSN1;RACGAP1;ORC1;ECT2;CDT1;STIL;UBE2C;PLK1;INHBA;CDC6;NDC80;TPX2;ANLN;KIF18A;KIF18B;REEP4;KIF4A;CDK1;NABP1;TOP2A;GPSM2;KIF14;KIF11;BRCA1;BRCA2;FOXM1;PIDD1;NUF2;MYBL2;SPDL1;POLE;CEP55;CKAP2;…	7.97871e-51	BV GC slct	YES	YES	YES	NO	NO	NO	NO	NO	NO	NO	YES	NO	NO	NO	NO
GO:0009987	cellular process	GMFB;POP7;NUP107;ALKBH7;TSKU;ALKBH5;RAVER1;CAPNS1;DPYSL4;KIAA1586;DPYSL2;DPYSL3;AKT1;PRKACA;RC3H1;SIGIRR;SCO2;DDIT3;TMEM126B;ATF3;OPTN;ATF4;SLBP;TSTA3;SAR1A;SHMT2;GATA6;BAZ2B;PLA2G5;CIAO1;PRPSAP1;RNF214;EPB41L2;PDGFC;GSTM3;PRPF38B;NCAPH2;NR2F1;FN1;LARP7;EIF2AK2;PGA3;PBX1;NR2F6;FAM111A;CILP;FASN;PKIG;DZIP3;ARHGAP1;MED16;ARHGAP5;MED15;MED12;PCMTD2;MED11;SMPD4;SMPD1;TSPO;RMI2;CHST7;DUSP3;SPHK1;BGN;S…	1.27678e-50	HG GC slct	YES	YES	YES	NO	YES	YES	YES	YES	YES	NO	YES	NO	NO	YES	NO
GO:0044085	cellular component biogenesis	CYFIP2;CYFIP1;POP7;NUP107;FNBP1L;GLS;RPL7;EPS8;PSMD9;TFG;DPYSL3;PRKACA;VPS36;CDK5RAP2;DDX18;TSPYL1;PIH1D1;RC3H1;ATG13;ATG12;CLDN3;BIN1;SCO2;TMEM126B;RPL26;VPS25;VPS28;NAA60;MTMR2;SHMT2;TTYH1;MRPL10;GABARAP;CIAO1;MRPL11;DYNC2LI1;RRP7A;PDGFC;ZNF148;GSDMD;FN1;EHD1;EIF6;WDR60;TRIP6;MMS19;PSMG2;FARSA;FERMT2;CEP57;SRPX;RPLP0;SRP54;CLTB;WDR45;AREG;HSPB11;CSRP1;HEY2;TEAD1;TIGD5;ANXA2;PAWR;EMP2;EMP3;TERF1…	5.11308e-12	HG GC slct	YES	YES	NO	NO	NO	YES	NO	NO	NO	NO	YES	NO	NO	NO	NO
GO:0044260	cellular macromolecule metabolic process	GMFB;NUP107;PGAP2;ARAF;RBPJ;PSMD8;LSM10;PSMD9;KRTCAP2;ALKBH5;PPP4R2;KIAA1586;PSMD2;PSMD3;AKT1;PRKACA;MEF2C;CSNK2A1;RC3H1;SND1;AR;DDIT3;RBCK1;ATF4;SLBP;MTMR2;SHMT2;MRPL19;GATA6;MRPL17;AGAP3;MRPL12;MRPL13;MRPL10;MRPL11;RNF214;PMM1;ABCA3;PMM2;NR2F1;MRPL27;FN1;MRPL28;EIF2AK2;PGA3;NR2F6;FAM111A;EIF6;DZIP3;PIGS;PIGU;PIGT;PIGQ;PIGP;RPLP0;MED16;MRPL34;MED15;AREG;TRIOBP;MRPL32;MED12;PCMTD2;MRPL42;MED11;NI…	1.38938e-33	HG GC slct	YES	YES	YES	NO	NO	YES	NO	NO	YES	NO	YES	NO	NO	NO	NO
GO:0042254	ribosome biogenesis	DDX49;POP7;MRPS11;EIF4A3;RPLP0;MPV17L2;THUMPD1;RPL7;RPL7A;RPS14;XPO1;MRPL1;RPS16;RPS10;DDX18;RPS5;PIH1D1;RPS6;GTF3A;DDX54;MRPS2;RPSA;DDX52;URB1;MRPS7;FTSJ3;FRG1;SBDS;RPL26;ZNF593;RPL11;ISG20L2;NOC4L;MRPL10;MRPL11;RRP7A;DHX30;EXOSC5;EXOSC4;EXOSC8;RRP36;BRIX1;DCAF13;NOP58;KRR1;WDR18;RPL35A;RCL1;BOP1;RPS28;RPS27;EIF6;ERCC2;ESF1;CEBPZ;NOL11;ABCE1;RAN;RPS24;EIF3A;MPHOSPH6	0.00717271	HG GC slct	YES	NO	NO	NO	NO	NO	NO	NO	NO	NO	NO	NO	NO	NO	NO
GO:0022613	ribonucleoprotein complex biogenesis	DDX49;POP7;CELF1;MRPS11;EIF4A3;RPLP0;MPV17L2;THUMPD1;PRPF19;RPL7;RPL7A;RPS14;XPO1;MRPL1;RPS16;RUVBL2;EIF3CL;DENR;RPS10;DDX18;RPS5;PIH1D1;RPS6;GTF3A;DDX54;MRPS2;RPSA;DDX52;URB1;MRPS7;FTSJ3;FRG1;SBDS;CD2BP2;RPL26;LUC7L2;ZNF593;YTHDC1;RPL11;DDX23;SRSF1;ISG20L2;NOC4L;NOL3;PRPF8;MRPL10;MRPL11;RRP7A;DHX30;EXOSC5;EXOSC4;EXOSC8;RRP36;BRIX1;DCAF13;AAR2;NOP58;KRR1;WDR18;RPL35A;SRPK1;RCL1;BOP1;RPS28;RPS27;E…	0.00704749	HG GC slct	YES	NO	NO	NO	NO	NO	NO	NO	NO	NO	NO	NO	NO	NO	NO
GO:0034622	cellular protein-containing complex assembly	NUP107;NDUFA11;GMNN;CLU;IPO4;PSMD9;RPS14;RUVBL2;POGZ;LONP1;DENR;RPS10;AP2M1;TSPYL1;RPS5;COG4;PIH1D1;DNAJB12;RPSA;CSNK1D;PRLR;TMEM170A;PIAS1;OXA1L;BIN1;SCO2;CD2BP2;CHMP4B;TFAM;CHMP4A;TMEM126B;NAA60;PSMD11;COX16;TUBGCP2;YTHDC1;COX17;PRPF8;MRPL11;RRP7A;VTN;DHX30;UBC;PDGFC;BRIX1;NDUFV1;AAR2;COA4;SMAD2;SURF1;SMAD4;SMAD3;UQCC3;UQCC2;TBCD;SMARCA5;SRPK1;SMARCA4;RPS28;RPS27;NASP;EIF6;UBE2S;NDUFAF4;CHMP2A;…	0.00156708	HG GC slct	YES	NO	NO	NO	NO	NO	NO	NO	NO	NO	NO	NO	NO	NO	NO
GO:0065003	protein-containing complex assembly	NUP107;AQP2;GLS;PSMD9;RPS14;TFG;PPP2R1A;LONP1;DENR;PRKACA;RPS10;TSPYL1;COG4;PIH1D1;CSNK1D;MIF;TMEM170A;JMJD6;BIN1;SCO2;CD2BP2;TFAM;PREB;KCTD12;TMEM126B;KCTD15;NAA60;SHMT2;MRPL11;RRP7A;DHX30;PDGFC;ZNF148;AAR2;GSDMD;SURF1;FN1;SMARCA5;SRPK1;SMARCA4;EHD1;RPS28;RPS27;EIF6;NDUFAF4;NDUFAF3;CORO7;PSMG2;FARSA;BAP1;FERMT2;CEP57;GPAA1;MRPS11;CETN2;RPLP0;SRP54;CLTB;RSF1;SGF29;PRPF19;AREG;SH3PXD2B;HEY2;TEAD1;…	3.07144e-06	HG GC slct	YES	NO	NO	NO	NO	YES	NO	NO	NO	NO	NO	NO	NO	NO	NO
GO:0043933	protein-containing complex subunit organization	NUP107;AQP2;GLS;PSMD9;RPS14;TFG;PPP2R1A;STMN1;LONP1;DENR;PRKACA;RPS10;SMARCC1;TSPYL1;COG4;PIH1D1;MRPS18A;CSNK1D;MIF;TMEM170A;JMJD6;MRPS18C;BIN1;SCO2;CD2BP2;TFAM;PREB;KCTD12;TMEM126B;KCTD15;NAA60;SRCAP;SHMT2;MRPL19;TWF2;MRPL17;MRPL12;MRPL13;MRPL10;GABARAP;GSPT1;MRPL11;RRP7A;DHX30;ZNHIT1;PDGFC;ZNF148;AAR2;GSDMD;SURF1;ABCA5;MRPL27;FN1;SMARCA5;MRPL28;MICAL2;SMARCA1;SRPK1;SMARCA4;EHD1;RPS28;RPS27;EIF6…	1.2274e-13	HG GC slct	YES	NO	NO	NO	NO	YES	NO	NO	NO	NO	NO	NO	NO	NO	NO
GO:0070126	mitochondrial translational termination	MRPS16;MRPS36;MRPS33;MRPS11;MRPL19;MRPS12;MRPL17;MRPS10;MRPL12;MRPL34;MRPL13;MRPL57;MRPL32;MRPL10;MRPL54;MRPL55;MRPL11;MRPL4;MRPL3;MRPL42;MRPL1;CHCHD1;MRPS26;MRPS24;AIP;MRPL49;MRPL27;MRPS2;MRPL28;MRPS18A;MRPL48;MRPS7;MRPL43;MRPS18C;MRPL52;MRPL53;OXA1L;MRPL50	4.20176e-09	HG GC slct	YES	NO	NO	NO	NO	YES	NO	NO	NO	NO	NO	NO	NO	NO	NO
GO:0006415	translational termination	MRPS16;MRPS36;MRPS33;MRPS11;MRPL19;MRPS12;MRPL17;MRPS10;APEH;MRPL12;MRPL34;MRPL13;MRPL57;MRPL32;MRPL10;MRPL54;GSPT1;MRPL55;MRPL11;MRPL4;MRPL3;MRPL42;MRPL1;CHCHD1;MRPS26;MRPS24;AIP;MRPL49;MRPL27;MRPS2;MRPL28;MRPS18A;MRPL48;MRPS7;MRPL43;MRPS18C;MRPL52;MRPL53;OXA1L;MRPL50;ABCE1	1.34625e-09	HG GC slct	YES	NO	NO	NO	NO	YES	NO	NO	NO	NO	NO	NO	NO	NO	NO
GO:0043624	cellular protein complex disassembly	MRPS16;WDR1;MRPS11;MRPS12;MRPS10;APEH;MRPL34;MRPL32;MRPL4;MRPL3;MRPL42;MRPL1;CFL2;STMN1;CHCHD1;SH3GL1;MRPS26;MRPS24;AIP;MRPL49;MRPS2;MRPS18A;MRPL48;MRPS7;MRPL43;MRPS18C;GAK;MRPL52;MRPL53;OXA1L;MRPL50;NAPA;MRPS36;MRPS33;VPS4B;MRPL19;TWF2;MRPL17;MRPL12;MRPL13;MRPL57;MRPL10;MRPL54;GSPT1;MRPL55;MRPL11;MRPL27;MRPL28;MICAL2;ABCE1	1.77251e-09	HG GC slct	YES	NO	NO	NO	NO	YES	NO	NO	NO	NO	NO	NO	NO	NO	NO
GO:0032984	protein-containing complex disassembly	MRPS16;WDR1;MRPS11;MRPS12;MRPS10;APEH;MRPL34;MRPL32;MRPL4;MRPL3;MRPL42;MAP1LC3B;MRPL1;CFL2;STMN1;CHCHD1;SH3GL1;MRPS26;SMARCC1;PBRM1;SUPT16H;MRPS24;AIP;AXIN1;MRPL49;MRPS2;MRPS18A;MRPL48;MRPS7;MRPL43;MRPS18C;GAK;MRPL52;MRPL53;OXA1L;MRPL50;CHMP3;NAPA;SMARCD1;SMARCD2;VCP;MRPS36;MRPS33;VPS4B;MRPL19;TWF2;MRPL17;MRPL12;KLC1;MRPL13;MRPL57;MRPL10;HDAC6;MRPL54;GABARAP;GSPT1;MRPL55;LRP6;MRPL11;CLN3;DVL1;PYM…	4.0234e-10	HG GC slct	YES	NO	NO	NO	NO	YES	NO	NO	NO	NO	NO	NO	NO	NO	NO
GO:0022411	cellular component disassembly	APEH;CAPNS1;CFL2;STMN1;DENR;CAPN1;PRKACA;PELO;CHCHD1;CDK5RAP3;SH3GL1;SMARCC1;SUPT16H;ATG9A;AIP;ADAM10;MRPS18A;ATG13;ATG12;MRPS18C;CTDNEP1;OXA1L;SQSTM1;VCP;TEX264;MRPL19;TWF2;MRPL17;MRPL12;KLC1;MRPL13;MRPL10;GABARAP;GSPT1;MRPL11;DVL1;PLK3;FIS1;PYM1;MRPL27;MRPL28;MICAL2;SMARCA4;CHMP2A;MRPS16;WDR1;MRPS11;MRPS12;MRPS10;WDR45;MRPL34;MRPL32;MRPL4;MRPL3;MRPL42;FUNDC2;MAP1LC3B;CTSO;MRPL1;RB1CC1;FUNDC1;CT…	6.17148e-11	HG GC slct	YES	NO	NO	NO	NO	YES	NO	NO	NO	NO	NO	NO	NO	NO	NO
GO:0043555	regulation of translation in response to stress	PPP1R15A;RBM4;IMPACT;SLC35A4;SESN2;EIF2AK2;EIF4G1;ATF4;PPP1CA	0.0447861	HG GC slct	YES	NO	NO	NO	NO	YES	NO	NO	NO	NO	NO	NO	NO	NO	NO
GO:0009987	cellular process	POP7;PGAP2;ARAF;ALKBH7;TMEM91;TSKU;LSM10;PSMD8;PSMD9;NSDHL;ALKBH5;KRTCAP2;DPYSL4;RAVER1;CAPNS1;PSMD2;DPYSL3;AKT1;PRKACA;HES6;STARD3;HPCAL4;SND1;SIGIRR;DDX39A;CLDN3;SCO2;DDIT3;ETHE1;UQCRC1;CDIP1;RBCK1;ATF3;ATF4;TSTA3;ABCB6;SHMT2;TTYH1;FLII;GATA6;MRPL17;PLA2G5;AGAP3;MRPL12;OAZ1;GABARAP;MRPL10;CIAO1;RNF214;CYB5R3;C7;RSU1;GSTM3;PMM1;NCAPH2;ABCA3;PMM2;MRPL27;FN1;NR2F1;MRPL28;PGA3;NR2F6;ABTB2;CS;COL1A1…	8.73698e-33	HG GC po	YES	YES	YES	NO	YES	YES	YES	YES	YES	NO	YES	NO	NO	YES	NO
GO:0023051	regulation of signaling	APP;PID1;TRAF3IP2;FAM89B;DIXDC1;IFIT5;CBLB;FZD10;LDLRAD4;TSKU;EPS8;LGALS3;RASSF2;ZMIZ1;DHX58;PLCE1;CYP1B1;HOMER3;FBXO8;PRKACB;SOX4;UNC13B;EPHA7;UNC5B;PRKCD;AFAP1;PRKCA;CSNK1E;RUNX2;DKK3;BCR;ACE2;ARC;RBP4;RNF125;KCTD10;GPR161;ADGRB1;PRKD2;RIN1;TRIB1;ATF6;ATF3;STX1A;NLRX1;SEH1L;CRABP2;MAOA;IGSF1;STXBP1;LPAR1;LYPD1;PDGFA;TGFA;TWIST1;LPAR3;KALRN;CRHR2;INPP5F;ZNF703;CD14;JAG2;ABCA1;EGR1;NGFR;NTNG2;CAD…	1.03306e-31	BV GC po	YES	NO	YES	YES	NO	YES	YES	YES	YES	NO	YES	NO	NO	YES	NO
GO:0010646	regulation of cell communication	APP;PID1;TRAF3IP2;FAM89B;DIXDC1;IFIT5;CBLB;FZD10;LDLRAD4;TSKU;EPS8;LGALS3;RASSF2;ZMIZ1;DHX58;PLCE1;CYP1B1;HOMER3;FBXO8;PRKACB;SOX4;UNC13B;EPHA7;UNC5B;PRKCD;AFAP1;PRKCA;CSNK1E;RUNX2;DKK3;BCR;ARC;RBP4;RNF125;KCTD10;GPR161;ADGRB1;PRKD2;RIN1;TRIB1;ATF6;ATF3;STX1A;NLRX1;SEH1L;CRABP2;MAOA;IGSF1;STXBP1;LPAR1;LYPD1;PDGFA;TGFA;TWIST1;LPAR3;KALRN;CRHR2;INPP5F;ZNF703;CD14;JAG2;ABCA1;EGR1;NGFR;NTNG2;CADM1;DM…	1.65242e-30	BV GC po	YES	NO	YES	YES	NO	YES	YES	YES	YES	NO	YES	NO	NO	YES	NO
GO:0007059	chromosome segregation	TOP2A;KIF14;HJURP;BUB1B;BRCA1;SMC4;SMC2;CDC20;PTTG1;NUF2;NUSAP1;RCC1;NEK2;OIP5;SPDL1;CDK5RAP2;KIF23;ESCO2;KIF22;HASPIN;KNSTRN;SGO1;PSRC1;ESPL1;CCNE2;KIFC1;INCENP;FANCD2;CHMP4C;BIRC5;KIF2C;CDCA5;NCAPG;CDCA8;TTK;SKA3;PMF1;NCAPH;NSL1;SKA1;AURKB;BRIP1;CCNB1;DSN1;RACGAP1;FAM83D;BUB1;CDT1;CENPW;NDE1;PLK1;NDC80;CENPE;CENPF;KIF18A;MIS18A;KIF18B;CENPH;KIF4A;CENPK;NCAPD2;CENPN;TRIP13;MAD2L1;CENPS;SPC25	2.59152e-30	BV GC slct	NO	YES	YES	NO	NO	NO	NO	NO	NO	NO	YES	NO	NO	NO	NO
GO:0006417	regulation of translation	CYFIP1;CELF1;FMR1;EIF4A3;HSPB1;MPV17L2;ELAVL1;RPS4X;NGRN;SYNCRIP;RPS14;EIF4ENIF1;RBM4;ZFP36;MTG1;SESN2;ENC1;AKT1;SOX4;JMJD4;IGFBP5;NCBP2;RC3H1;TRNAU1AP;IMPACT;DNAJC1;NEMF;XRN1;RPL26;ZNF598;GAPDH;ATF3;ATF4;PPP1R15A;MTPN;SHMT2;POLDIP3;IREB2;MRPL13;GSPT1;FXR1;ATXN2;MKNK2;DHX36;TPR;EIF4H;IGF2BP2;EIF4E;MAPK3;PAIP1;EEFSEC;TRAP1;SLC35A4;EIF2B2;TRMT10C;UQCC2;PCIF1;PYM1;EIF2AK2;UPF3B;QKI;PUM2;PPP1CA;HNRNP…	0.000360232	HG GC slct	YES	NO	NO	NO	NO	NO	NO	NO	YES	NO	NO	NO	NO	NO	NO
GO:0000280	nuclear division	TOP2A;KIF14;BUB1B;KIF11;BRCA2;SMC4;SMC2;CDC20;PTTG1;NUF2;NUSAP1;NEK2;MYBL2;SPDL1;FBXO5;KIF23;KIF22;HASPIN;MASTL;KNSTRN;CDC25B;SGO1;ASPM;PSRC1;ESPL1;CCNE2;KIFC1;INCENP;FANCD2;CKS2;CHMP4C;BIRC5;KIF2C;CDCA5;NCAPG;CDCA8;TTK;NCAPH;NSL1;AURKB;AURKA;PSMC3IP;BRIP1;CCNB1;DSN1;RACGAP1;FIGNL1;RAD54L;BUB1;CDT1;UBE2C;NDE1;PLK1;MND1;MZT1;NDC80;CENPE;TPX2;KIF18A;RAD51;KIF18B;KIF4A;CENPK;NCAPD2;TRIP13;MAD2L1;CEN…	2.57465e-29	BV GC slct	NO	YES	YES	NO	NO	NO	NO	NO	NO	NO	YES	NO	NO	NO	NO
GO:0007275	multicellular organism development	APP;CPNE5;DIXDC1;FZD10;LIPA;TSKU;AQP1;ELK3;RASSF2;ZMIZ1;BBX;PLCE1;CYP1B1;JUNB;PRKACB;SOX4;UNC13B;HES6;EPHA7;RBFOX1;UNC5B;KRT8;SOX13;ACSL4;PRKCA;FNDC3A;EML1;RUNX3;TM4SF1;RUNX2;DKK3;BCR;SHTN1;TIAM1;ISL2;ARC;RBP4;SPINT1;MAP1B;GPR161;SIK1;EPHA1;ATF6;ATF3;KCTD15;ASTN1;L3MBTL3;NUMBL;SDC4;STXBP1;SLC35D2;LPAR1;PDGFA;TGFA;TWIST1;LPAR3;HSD11B1;TRPM2;INPP5F;FLRT2;MAP2;RDH10;ZNF703;ASL;MAP4;SCN3A;VASP;JAG2;E…	1.00218e-28	BV GC po	YES	YES	YES	YES	YES	YES	YES	YES	YES	YES	YES	NO	YES	YES	YES
GO:0048285	organelle fission	TOP2A;KIF14;BUB1B;KIF11;BRCA2;SMC4;SMC2;CDC20;PTTG1;NUF2;NUSAP1;NEK2;MYBL2;SPDL1;FBXO5;KIF23;KIF22;HASPIN;MASTL;KNSTRN;CDC25B;DNM3;SGO1;ASPM;PSRC1;ESPL1;CCNE2;KIFC1;INCENP;FANCD2;CKS2;CHMP4C;BIRC5;KIF2C;MTFR2;CDCA5;NCAPG;CDCA8;TTK;NCAPH;NSL1;AURKB;AURKA;PSMC3IP;BRIP1;CCNB1;DSN1;RACGAP1;FIGNL1;RAD54L;BUB1;CDT1;UBE2C;NDE1;PLK1;MND1;MZT1;NDC80;CENPE;TPX2;KIF18A;RAD51;KIF18B;KIF4A;CENPK;NCAPD2;TRIP13…	1.32045e-28	BV GC slct	NO	YES	YES	NO	NO	NO	NO	NO	NO	NO	YES	NO	NO	NO	NO
GO:0051726	regulation of cell cycle	DCLRE1B;CCNF;GMNN;BUB1B;ADARB1;CDC20;CCND2;PTTG1;CHEK1;PCLAF;RCC1;NEK2;KNTC1;FBXO5;CDK5RAP2;GEN1;BORA;PRKCE;USP2;CDC25C;KNSTRN;CDC25A;WDR76;EREG;CDC25B;CCNE2;FANCD2;CHMP4C;PKP4;ANAPC5;KIF20A;KIF20B;PRR11;OBSL1;RHNO1;BLM;CDCA5;KLHL13;ZMPSTE24;CCNB3;CCNB2;CCNB1;BRINP1;GRK5;RACGAP1;ORC1;FIGNL1;FAM83D;ECT2;PLK4;CDT1;STIL;DDIAS;UBE2C;INSR;PLK1;FZD9;CDC7;INHBA;CDC6;NDC80;GADD45G;TPX2;CDK6;ID2;CDK1;NABP…	4.69614e-28	BV GC slct	YES	YES	YES	NO	NO	YES	NO	NO	NO	NO	YES	NO	NO	NO	NO
GO:0048856	anatomical structure development	PID1;FZD10;LIPA;TSKU;ELK3;ZMIZ1;BBX;PLCE1;CYP1B1;JUNB;PRKACB;UNC13B;HES6;RBFOX1;UNC5B;SOX13;PRKCA;FNDC3A;EML1;DKK3;BCR;ISL2;RBP4;SPINT1;MAP1B;GPR161;ATF6;ATF3;ASTN1;PDGFA;HSD11B1;FLRT2;RDH10;JAG2;NGFR;ST14;TIPARP;NR2F1;FN1;MTHFR;NR1D1;FOSL1;XKR8;CYLD;CDKN1A;TGFB1I1;BHLHE41;PHEX;GLI3;BBC3;SMPD3;ING2;CSRP3;ADAMTSL4;JARID2;NEFH;APPL2;DUSP4;DUSP5;ARG2;ANXA2;DUSP1;METRN;IFT140;SPHK1;FOS;TMEFF1;MMP11;T…	1.19897e-27	BV GC po	YES	YES	YES	NO	YES	YES	YES	YES	YES	YES	YES	NO	YES	YES	YES
GO:0048731	system development	APP;CPNE5;DIXDC1;LIPA;TSKU;AQP1;ELK3;RASSF2;ZMIZ1;BBX;PLCE1;CYP1B1;JUNB;PRKACB;SOX4;UNC13B;HES6;EPHA7;RBFOX1;UNC5B;KRT8;SOX13;PRKCA;FNDC3A;EML1;RUNX3;RUNX2;BCR;SHTN1;TIAM1;ISL2;RBP4;SPINT1;MAP1B;SIK1;EPHA1;ATF6;ATF3;ASTN1;L3MBTL3;NUMBL;SDC4;STXBP1;SLC35D2;LPAR1;TGFA;TWIST1;LPAR3;HSD11B1;TRPM2;INPP5F;FLRT2;MAP2;RDH10;ZNF703;MAP4;SCN3A;VASP;JAG2;EGR1;NGFR;NTNG2;ST14;EGR2;EGR3;TIPARP;SS18L1;FN1;MTHF…	3.61786e-27	BV GC po	YES	YES	YES	YES	YES	YES	YES	YES	YES	YES	YES	NO	YES	YES	YES
GO:0032502	developmental process	PID1;SERPINE1;FZD10;LIPA;TSKU;ELK3;ZMIZ1;BBX;PLCE1;CYP1B1;JUNB;PRKACB;UNC13B;HES6;RBFOX1;UNC5B;PRKCD;SOX13;PRKCA;FNDC3A;EML1;DKK3;BCR;ISL2;RBP4;SPINT1;MAP1B;GPR161;ATF6;ATF3;ASTN1;PDGFA;HSD11B1;FLRT2;RDH10;JAG2;NGFR;ST14;TIPARP;NR2F1;FN1;MTHFR;NR1D1;FOSL1;XKR8;CYLD;CDKN1A;TGFB1I1;BHLHE41;PHEX;GLI3;BBC3;SMPD3;ING2;CSRP3;ADAMTSL4;JARID2;NEFH;APPL2;DUSP4;DUSP5;ARG2;ANXA2;DUSP1;METRN;IFT140;SPHK1;FOS…	1.91921e-26	BV GC po	YES	YES	YES	NO	YES	YES	YES	YES	YES	YES	YES	NO	YES	YES	YES
GO:0050793	regulation of developmental process	APP;CPNE5;PLEKHB1;DIXDC1;LDLRAD4;AQP1;EPS8;RASSF2;ZMIZ1;GPR171;CYP1B1;JUNB;PRKACB;HES6;EPHA7;SOX13;PRKCA;RUNX3;RUNX2;BCR;SHTN1;TIAM1;ISL2;ARC;GPR161;ADGRB1;SIK1;PRKD2;EPHA1;TRIB1;NUMBL;LPAR1;PDGFA;TWIST1;LPAR3;FAM171A1;STRIP2;NUAK1;INPP5F;FLRT2;MAP2;ZNF703;S100A10;VAT1;EGR1;NGFR;NTNG2;EGR3;DMPK;SS18L1;PLK2;FN1;NR1D1;VASN;CYLD;ID4;CDC42SE2;ACVRL1;CDKN1A;ECM1;TENM4;TGFB1I1;BHLHE41;PTPRM;GLI3;SMPD3;…	2.72032e-26	BV GC po	YES	NO	YES	YES	YES	YES	YES	YES	YES	NO	NO	NO	YES	YES	YES
GO:0051239	regulation of multicellular organismal process	APP;SPON2;CPNE5;DIXDC1;LDLRAD4;AQP1;RASSF2;ZMIZ1;GPR171;DHX58;CYP1B1;HOMER3;PTGDS;PRKACB;HES6;EPHA7;CACNA2D1;PRKCD;SOX13;PRKCA;RUNX2;BCR;SHTN1;TIAM1;ACE2;ISL2;RNF125;GPR161;ADGRB1;AGTR1;SERPING1;PRKD2;EPHA1;TRIB1;STX1A;NUMBL;NLRX1;LPAR1;PDGFA;TWIST1;IL20RB;LPAR3;INPP5F;FLRT2;MAP2;ZNF703;CD14;ABCA1;EGR1;NGFR;NTNG2;EGR2;EGR3;CADM1;DMPK;SS18L1;PLK2;FN1;NR1D1;VASN;CYLD;EHD3;MC1R;TNFSF4;WNK3;ID4;ACVRL…	1.65965e-25	BV GC po	YES	NO	YES	YES	YES	YES	YES	YES	YES	NO	NO	NO	YES	YES	YES
GO:0048583	regulation of response to stimulus	APP;SPON2;PID1;TRAF3IP2;FAM89B;DIXDC1;IFIT5;CBLB;FZD10;LDLRAD4;TSKU;EPS8;LGALS3;C4A;RASSF2;ZMIZ1;DHX58;PLCE1;CYP1B1;HOMER3;FBXO8;PRKACB;SOX4;IER3;UNC13B;EPHA7;UNC5B;PRKCD;MTUS1;AFAP1;PRKCA;CSNK1E;RUNX2;DKK3;BCR;ARC;RNF125;FNDC4;KCTD10;GPR161;SERPING1;PRKD2;TRIB1;ATF6;ATF3;STX1A;NLRX1;SEH1L;CFH;CRABP2;MAOA;IGSF1;LPAR1;LYPD1;PDGFA;TGFA;FIGNL2;TWIST1;IL20RB;LPAR3;KALRN;NUAK1;INPP5F;ZNF703;CD14;JAG2;…	4.11726e-25	BV GC po	YES	NO	YES	YES	NO	YES	YES	YES	YES	NO	NO	NO	NO	YES	NO
GO:0032268	regulation of cellular protein metabolic process	RB1;CYFIP2;CYFIP1;GMFB;SERPINE2;SERPINE1;ARAF;ENO1;PHB2;PPP4R2;AKT1;PRKACA;CDK5RAP3;CSNK2A1;PIH1D1;RC3H1;ATG13;AR;CLDN3;BIN1;MAP1A;PRKD2;RPL26;VPS25;VPS28;ATF3;ATF4;SHMT2;PRKDC;PRDM15;IQGAP1;PLA2G5;ARPP19;MRPL13;PDGFC;VPS11;PLK3;FN1;MTHFR;EIF2AK2;UPF3B;WDR54;HNRNPL;EIF6;GIPC1;CDK10;UNC119;CDK12;PKIG;CDKN1C;GPI;SERPINA3;SETD5;CDKN1A;PHF1;AREG;ING2;NIPBL;MTG1;SMPD1;ENSA;TIMP3;TSPO;TIMP1;NELFE;DUSP3…	3.24099e-11	HG GC slct	YES	YES	NO	NO	NO	YES	YES	NO	YES	NO	NO	NO	NO	YES	NO
GO:0051246	regulation of protein metabolic process	RB1;CYFIP2;CYFIP1;GMFB;SERPINE2;SERPINE1;ARAF;ENO1;PHB2;PPP4R2;PSMD2;PSMD3;AKT1;PRKACA;CDK5RAP3;CSNK2A1;PIH1D1;RC3H1;ATG13;SIGIRR;AR;CLDN3;BIN1;MAP1A;PRKD2;RPL26;VPS25;VPS28;ATF3;ATF4;SHMT2;PRKDC;PRDM15;IQGAP1;PLA2G5;ARPP19;MRPL13;OAZ1;OAZ2;PDGFC;VPS11;PLK3;FN1;MTHFR;EIF2AK2;UPF3B;WDR54;HNRNPL;EIF6;GIPC1;CDK10;UNC119;CDK12;PKIG;CDKN1C;GPI;SERPINA3;SETD5;CDKN1A;PHF1;AREG;ING2;NIPBL;MTG1;SMPD1;ENSA…	5.64768e-12	HG GC slct	YES	YES	NO	NO	NO	YES	YES	NO	YES	NO	NO	NO	NO	YES	NO
GO:0071840	cellular component organization or biogenesis	GMFB;POP7;NUP107;ALKBH7;TSKU;PSMD9;CAPNS1;DPYSL4;DPYSL2;DPYSL3;AKT1;PRKACA;STARD3;MEF2C;RC3H1;AR;CLDN3;ZFYVE16;SCO2;TMEM126B;OPTN;MTMR2;SAR1A;SHMT2;TTYH1;FLII;MRPL19;MRPL17;BAZ2B;IQGAP1;MRPL12;MRPL13;MRPL10;GABARAP;CIAO1;MRPL11;DYNC2LI1;EPB41L2;MYO6;PDGFC;ABCA5;NCAPH2;MRPL27;FN1;MRPL28;COL1A1;EIF6;PSMG2;FERMT2;SRPX;RPLP0;MRPL34;AREG;TRIOBP;MRPL32;HSPB11;PQBP1;TUBA1C;MRPL42;NIPBL;HEY2;TSPO;RMI2;AC…	1.48942e-24	HG GC slct	YES	YES	YES	NO	NO	YES	YES	NO	YES	NO	YES	NO	NO	NO	NO
GO:0010564	regulation of cell cycle process	GPSM2;FEN1;CCNF;KIF14;BUB1B;KIF11;BRCA1;BRCA2;FOXM1;CDC20;PIDD1;CCND2;PTTG1;RCC1;NEK2;SPDL1;FBXO5;DACT1;CDK5RAP2;GEN1;RMI2;BORA;PRKCE;KIF23;CDC25C;CCSAP;KNSTRN;CDC25A;EREG;CDC25B;DBF4;PSRC1;INCENP;CHMP4C;BIRC5;PKP4;ANAPC5;KIF20A;KIF20B;OBSL1;DTL;RHNO1;BLM;CDCA5;TTK;KLHL13;EGFR;AURKB;AURKA;ZMPSTE24;CCNB3;CDC45;RACGAP1;ORC1;POC1A;E2F1;FAM83D;ECT2;BUB1;E2F7;E2F8;PLK4;CDT1;STIL;SPAG5;UBE2C;INSR;PLK1;…	1.92311e-24	BV GC slct	YES	YES	YES	NO	NO	YES	NO	NO	NO	NO	YES	NO	NO	NO	NO
GO:0034248	regulation of cellular amide metabolic process	CYFIP1;CELF1;FMR1;EIF4A3;HSPB1;MPV17L2;ELAVL1;CLU;RPS4X;NGRN;SYNCRIP;RPS14;EIF4ENIF1;RBM4;ZFP36;MTG1;SESN2;ENC1;AKT1;SOX4;JMJD4;IGFBP5;NCBP2;PGAM1;SPHK1;RC3H1;TRNAU1AP;TNFRSF1A;IMPACT;DNAJC1;NEMF;XRN1;BIN1;RPL26;ZNF598;GAPDH;ATF3;ATF4;PPP1R15A;MTPN;SHMT2;POLDIP3;IREB2;MRPL13;GSPT1;FXR1;ATXN2;ORMDL2;MKNK2;DHX36;TPR;EIF4H;IGF2BP2;EIF4E;MAPK3;PAIP1;EEFSEC;TRAP1;SLC35A4;EIF2B2;TRMT10C;UQCC2;PCIF1;PYM…	0.000446762	HG GC slct	YES	NO	NO	NO	NO	NO	NO	NO	YES	NO	NO	NO	NO	NO	NO
GO:0010608	posttranscriptional regulation of gene expression	CYFIP1;FMR1;EIF4A3;MPV17L2;PSMD8;PSMD9;RPS14;EIF4ENIF1;ZFP36;ALKBH5;PSMD2;SESN2;PSMD3;AKT1;PRKACA;SOX4;JMJD4;IGFBP5;RC3H1;XRN1;RPL26;ATF3;ATF4;PSMD12;PSMD11;ANP32A;SHMT2;YTHDC1;IREB2;MRPL13;GSPT1;FXR1;ATXN2;UBC;DHX36;TPR;ZC3H14;RBM10;EEFSEC;SMAD2;TRAP1;EIF2B2;SMAD3;UQCC2;PCIF1;PYM1;EIF2AK2;UPF3B;QKI;PUM2;HNRNPL;CNOT6;EIF6;CNOT1;CAPRIN1;PLXNB2;CNOT8;MYD88;EIF4G1;DDX49;CELF1;HSPB1;ELAVL1;RPS4X;NGRN…	3.67596e-07	HG GC slct	YES	NO	NO	NO	NO	YES	NO	NO	NO	NO	NO	NO	NO	NO	NO
GO:0009966	regulation of signal transduction	APP;PID1;TRAF3IP2;FAM89B;DIXDC1;IFIT5;CBLB;FZD10;LDLRAD4;TSKU;EPS8;LGALS3;RASSF2;ZMIZ1;DHX58;PLCE1;CYP1B1;HOMER3;FBXO8;PRKACB;SOX4;EPHA7;UNC5B;PRKCD;AFAP1;PRKCA;CSNK1E;RUNX2;DKK3;BCR;ARC;RNF125;KCTD10;GPR161;PRKD2;TRIB1;ATF6;ATF3;STX1A;NLRX1;SEH1L;CRABP2;MAOA;IGSF1;LPAR1;LYPD1;PDGFA;TGFA;TWIST1;LPAR3;KALRN;INPP5F;ZNF703;CD14;JAG2;ABCA1;EGR1;NGFR;DMPK;IQSEC1;FN1;CIDEB;NR1D1;NETO2;VASN;CYLD;MC1R;WN…	3.32553e-24	BV GC po	YES	NO	YES	YES	NO	YES	YES	YES	YES	NO	NO	NO	NO	YES	NO
GO:0039702	viral budding via host ESCRT complex	PDCD6IP;VPS4B;CHMP2A;CHMP4B;CHMP3;CHMP4A;VPS37B;CHMP6;VPS28	0.044724	HG GC slct	YES	NO	NO	NO	NO	NO	NO	NO	NO	NO	NO	NO	NO	NO	NO
GO:0016032	viral process	RB1;NUP107;RPL32;RPL31;RPL34;ARAF;KEAP1;RPL9;RPL7;RPS14;RPS16;TRIM28;RPS18;RPL36;DENR;RPS11;RPS10;RPL39;RPS13;CDK5RAP3;RPL21;RPL22;HLA-B;KRT8;HLA-C;SCRIB;SND1;ATG12;HCFC1;HLA-E;DYNC1LI2;RRAGA;BIN1;CCDC86;RBCK1;RPL26;VPS28;OPTN;SRCAP;PIK3R1;IQGAP1;HTATSF1;SYNGR2;POM121C;PCBP1;RPL41;SIVA1;EIF2AK2;SRPK1;RPS25;FAM111A;RPS28;SNW1;RPS27;RPS29;CALM1;RPS24;RPS23;RPLP0;SYNCRIP;XPO1;HYAL2;XPO5;CTSB;SEC13;A…	5.18734e-19	HG GC slct	YES	NO	NO	NO	NO	YES	NO	NO	YES	NO	NO	NO	NO	NO	NO
GO:0044403	symbiotic process	RB1;NUP107;RPL32;RPL31;RPL34;ARAF;KEAP1;RPL9;RPL7;RPS14;RPS16;TRIM28;RPS18;RPL36;DENR;RPS11;RPS10;RPL39;RPS13;CDK5RAP3;RPL21;RPL22;HLA-B;KRT8;HLA-C;SCRIB;SND1;ATG12;HCFC1;HLA-E;DYNC1LI2;RRAGA;BIN1;CCDC86;RBCK1;RPL26;VPS28;OPTN;SRCAP;PIK3R1;IQGAP1;HTATSF1;SYNGR2;POM121C;PCBP1;INPP5K;RPL41;SIVA1;FN1;EIF2AK2;SRPK1;SMARCA4;RPS25;FAM111A;RPS28;SNW1;RPS27;RPS29;CALM1;RPS24;RPS23;RPLP0;SYNCRIP;XPO1;HYAL…	5.09253e-19	HG GC slct	YES	NO	NO	NO	NO	YES	NO	NO	YES	NO	NO	NO	NO	NO	NO
GO:0044419	interspecies interaction between organisms	RB1;IFITM3;SPON2;IFITM1;NUP107;IFITM2;SPARC;RPL32;RPL31;RPL34;MT1M;SERPINE1;ARAF;KEAP1;ENO1;RBPJ;RPL9;RPL7;LGALS3;RPS14;MT2A;RPS16;TRIM28;RPS18;STMN1;RPL36;AKT1;DENR;LRAT;RPS11;RPS10;RPL39;RPS13;CDK5RAP3;MEF2C;RPL21;RPL22;HLA-B;KRT8;HLA-C;SCRIB;MIF;UNC13D;SND1;ATG12;HCFC1;HLA-E;DYNC1LI2;RRAGA;BIN1;TRIM13;CCDC86;RBCK1;RPL26;VPS28;OPTN;PTGES;SRCAP;SHMT2;PRKDC;MGST1;PIK3R1;IQGAP1;HTATSF1;SYNGR2;C7;P…	5.14328e-08	HG GC slct	YES	NO	NO	NO	NO	YES	YES	NO	YES	NO	NO	NO	NO	YES	NO
GO:0019058	viral life cycle	SCARB1;VCP;NUP107;NUP188;ITGB5;CLEC4M;CD81;VPS4B;SLC1A5;HTATSF1;XPO1;LAMP1;POM121C;PCBP1;HYAL2;UBC;TPR;NUP62;RPS27A;LDLR;KPNA3;EPS15;CTSB;RANBP2;DYNC1H1;SEC13;PDCD6IP;SIVA1;SLC52A2;RPSA;VPS37B;DYNC1LI2;CHMP2A;PI4KA;CHMP4B;UBAP1;CHMP3;CHMP4A;NUP54;ITGA5;CD46;CHMP6;RAB5A;PPIA;RAN;VPS28;HSPA1B;RAB7A	0.00511316	HG GC slct	YES	NO	NO	NO	NO	YES	NO	NO	NO	NO	NO	NO	NO	NO	NO
GO:0006614	SRP-dependent cotranslational protein targeting to membrane	RPL32;RPL31;RPL34;RPL11;RPLP0;ZFAND2B;SRP54;RPL9;RPL7;RPS4X;RPL7A;RPS14;SEC61A1;RPS15A;RPS16;SRP72;RPS18;RPL36;RPL15;RPS27A;RPS11;RPS10;RPL39;RPS13;RPL19;SEC63;RPL41;RPL21;RPS5;RPS6;RPL22;RPL35A;RPSA;RPS3A;SRP68;RPS25;RPS28;RPS27;RPS29;RPL37A;RPL26;RPS24;RPS23	3.02641e-09	HG GC slct	YES	NO	NO	NO	NO	NO	NO	NO	NO	NO	NO	NO	NO	NO	NO
GO:0045047	protein targeting to ER	RPL32;RPL31;RPL34;RPLP0;ZFAND2B;SRP54;RPL9;RPL7;RPS4X;RPL7A;RPS14;SEC61A1;RPS16;RPS18;RPL36;RPS11;RPS10;RPL39;RPS13;SEC63;ARSA;RPL21;RPS5;RPS6;RPL22;RPSA;RPS3A;RPL37A;CHMP4B;CHMP4A;RPL26;RPL11;RPS15A;SRP72;RPL15;RPS27A;RPL19;RPL41;PMM1;SGTA;PMM2;RPL35A;SRP68;RPS25;RPS28;RPS27;RPS29;RPS24;RPS23	1.79421e-10	HG GC slct	YES	NO	NO	NO	NO	NO	NO	NO	NO	NO	NO	NO	NO	NO	NO
GO:0072599	establishment of protein localization to endoplasmic reticulum	RPL32;RPL31;RPL34;RPLP0;ZFAND2B;SRP54;RPL9;RPL7;RPS4X;RPL7A;RPS14;SEC61A1;RPS16;RPS18;RPL36;RPS11;RPS10;RPL39;RPS13;SEC63;ARSA;RPL21;RPS5;RPS6;RPL22;RPSA;RPS3A;RPL37A;CHMP4B;CHMP4A;RPL26;RPL11;RPS15A;SRP72;RPL15;RPS27A;RPL19;RPL41;PMM1;SGTA;PMM2;RPL35A;SRP68;RAB10;RPS25;RPS28;RPS27;RPS29;RPS24;RPS23	1.68753e-10	HG GC slct	YES	NO	NO	NO	NO	NO	NO	NO	NO	NO	NO	NO	NO	NO	NO
GO:0070972	protein localization to endoplasmic reticulum	RPL32;RPL31;KDELR1;GPAA1;RPL34;RPLP0;ZFAND2B;SRP54;RPL9;RPL7;RPS4X;RPL7A;RPS14;SEC61A1;RPS16;RPS18;RPL36;RPS11;RPS10;RPL39;RPS13;SEC63;ARSA;RPL21;RPS5;RPS6;RPL22;ANK2;RPSA;RPS3A;RPL37A;CHMP4B;CHMP4A;RPL26;PPP1R15A;INSIG1;RPL11;RPS15A;SRP72;RPL15;RPS27A;RPL19;BCAP31;RPL41;PMM1;SGTA;GBF1;PMM2;RPL35A;SRP68;UBAC2;RAB10;RPS25;RPS28;RPS27;RPS29;RPS24;RPS23	1.3421e-11	HG GC slct	YES	NO	NO	NO	NO	YES	NO	NO	NO	NO	NO	NO	NO	NO	NO
GO:0033365	protein localization to organelle	RB1;NUP107;SYS1;NUP188;RPL32;RPL31;KDELR1;CD81;RPL34;ECI2;PREP;UBE2D1;GCC2;IPO7;RPL9;PHB2;CLU;IPO4;RPL7;LAMP5;RPS14;RPS16;LAMP1;RPS18;RUVBL2;RPL36;NUDT19;FAM53C;PMPCB;AKT1;KPNA4;PMPCA;ACAA1;RPS11;VPS36;RPS10;KPNA3;RPL39;RPS13;AP2M1;SEC63;ARSA;RPL21;RPS5;PIH1D1;RPS6;ECH1;RPL22;AIP;TSC2;ANK2;SCRIB;RPSA;CSNK1D;CTDNEP1;ALDH3A2;OXA1L;ZFYVE16;MSH2;HGS;DDIT3;CHMP4B;CHMP4A;RPL26;MGARP;OBSL1;VPS25;VPS28;O…	6.02071e-13	HG GC slct	YES	NO	NO	NO	NO	YES	NO	NO	NO	NO	NO	NO	NO	NO	NO
GO:0034613	cellular protein localization	RB1;NUP107;RPL32;RPL31;KDELR1;RPL34;ECI2;EIF4A3;PREP;GCC2;RPL9;PHB2;RPL7;ZDHHC4;RABGEF1;RPS14;ALKBH5;HERC2;RPS16;RPS18;RPL36;FAM53C;AKT1;RPS11;VPS36;RPS10;GOLGA7;RPL39;SIL1;RPS13;TBC1D10A;TBC1D10B;SEC63;ARSA;RPL21;ACTN2;PIH1D1;ECH1;RPL22;ANK2;SCRIB;CSNK1D;ANK3;MAPK8IP3;ATG13;RRAGA;DDX39A;ZFYVE16;DDIT3;MAP1A;PREB;RPL26;MGARP;EZR;OBSL1;VPS25;VPS28;OPTN;SLBP;SAR1A;TWF2;VPS26A;PIK3R1;GABARAP;DYNC2LI1…	6.75223e-18	HG GC slct	YES	NO	NO	NO	NO	YES	NO	NO	YES	NO	NO	NO	NO	NO	NO
GO:0070727	cellular macromolecule localization	RB1;NUP107;RPL32;RPL31;KDELR1;RPL34;ECI2;EIF4A3;PREP;GCC2;RPL9;PHB2;RPL7;ZDHHC4;RABGEF1;RPS14;ALKBH5;HERC2;RPS16;RPS18;RPL36;FAM53C;AKT1;RPS11;VPS36;RPS10;GOLGA7;RPL39;SIL1;RPS13;TBC1D10A;TBC1D10B;SEC63;ARSA;RPL21;ACTN2;PIH1D1;ECH1;RPL22;ANK2;SCRIB;CSNK1D;ANK3;MAPK8IP3;ATG13;RRAGA;DDX39A;ZFYVE16;DDIT3;MAP1A;PREB;RPL26;MGARP;EZR;OBSL1;VPS25;VPS28;OPTN;SLBP;SAR1A;TWF2;VPS26A;PIK3R1;GABARAP;DYNC2LI1…	1.48352e-17	HG GC slct	YES	NO	NO	NO	NO	YES	NO	NO	YES	NO	NO	NO	NO	NO	NO
GO:0051641	cellular localization	RB1;NUP107;RPL32;RPL31;RPL34;FNBP1L;RPL9;PHB2;RPL7;RABGEF1;ALKBH5;TFG;DPYSL2;RPL36;AKT1;PRKACA;VPS36;RPL39;CDK5RAP2;STARD3;RPL21;MAP1S;PIH1D1;RPL22;SCRIB;ATG13;DYNC1LI2;RNF126;DDX39A;ZFYVE16;WDR81;BIN1;DDIT3;MAP1A;RPL26;VPS25;VPS28;OPTN;SLBP;SAR1A;VPS26A;GABARAP;DYNC2LI1;POM121C;BLOC1S1;MYO6;VPS11;SSR1;RPL41;PMM1;PMM2;UPF3B;COL1A1;EHD1;EHD2;NPLOC4;EIF6;WDR60;GIPC1;FERMT2;CEP57;SMG1;PIGU;CDKN1A;RP…	1.6417e-19	HG GC slct	YES	YES	NO	NO	NO	YES	NO	NO	YES	NO	YES	NO	NO	NO	NO
GO:0051179	localization	NUP107;ALKBH7;RBPJ;PSMD8;PSMD9;RABGEF1;KIAA1109;ALKBH5;PSMD2;DPYSL2;PSMD3;AKT1;PRKACA;STARD3;MEF2C;SCAMP1;SCAMP3;SCAMP2;DDX39A;ZFYVE16;SCO2;DDIT3;OPTN;SLBP;SAR1A;ABCB6;TTYH1;ABCB8;IQGAP1;PLA2G5;GABARAP;DYNC2LI1;CYB5R3;HSPH1;MYO6;PRELID3B;ABCA5;PMM1;ABCA3;PMM2;FN1;COL1A1;EIF6;FERMT2;SRPX;PIGU;RPLP0;ARHGAP1;AREG;HSPB11;TUBA1C;NIPBL;HEY2;TSPO;APPL1;UPF2;MAMDC4;PGAM1;SLC39A10;SLC39A13;EMP2;PSMA5;SLC7…	4.46951e-21	HG GC slct	YES	NO	NO	NO	YES	YES	YES	YES	YES	NO	YES	NO	NO	YES	NO
GO:0033036	macromolecule localization	RB1;NUP107;RPL32;RPL31;RPL34;RBPJ;RPL9;PHB2;RPL7;RABGEF1;ALKBH5;RPL36;AKT1;VPS36;RPL39;STARD3;RPL21;PIH1D1;RPL22;SCRIB;SCAMP1;ATG13;SCAMP3;SCAMP2;DDX39A;ZFYVE16;DDIT3;MAP1A;RPL26;VPS25;VPS28;OPTN;SLBP;SAR1A;VPS26A;PLA2G5;GABARAP;DYNC2LI1;POM121C;MYO6;VPS11;SSR1;PRELID3B;RPL41;ABCA5;PMM1;ABCA3;PMM2;UPF3B;COL1A1;EHD1;EHD2;NPLOC4;EIF6;WDR60;GIPC1;PPT1;UNC119;FERMT2;SMG1;PIGU;CDKN1A;RPLP0;ARHGAP1;SRP…	8.49393e-19	HG GC slct	YES	NO	NO	NO	NO	YES	NO	NO	YES	NO	NO	NO	NO	NO	NO
GO:0008104	protein localization	RB1;NUP107;RPL32;RPL31;RPL34;RBPJ;RPL9;PHB2;RPL7;RABGEF1;ALKBH5;RPL36;AKT1;VPS36;RPL39;RPL21;PIH1D1;RPL22;SCRIB;SCAMP1;ATG13;SCAMP3;SCAMP2;DDX39A;ZFYVE16;DDIT3;MAP1A;RPL26;VPS25;VPS28;OPTN;SLBP;SAR1A;VPS26A;GABARAP;DYNC2LI1;POM121C;MYO6;VPS11;SSR1;RPL41;PMM1;PMM2;UPF3B;COL1A1;EHD1;EHD2;NPLOC4;EIF6;WDR60;GIPC1;PPT1;UNC119;FERMT2;SMG1;PIGU;CDKN1A;RPLP0;ARHGAP1;SRP54;CLTB;WDR45;ING1;HSPB11;NIPBL;TMS…	3.4169e-18	HG GC slct	YES	NO	NO	NO	NO	YES	NO	NO	YES	NO	NO	NO	NO	NO	NO
GO:0072594	establishment of protein localization to organelle	NUP107;NUP188;RPL32;RPL31;RPL34;ECI2;PREP;UBE2D1;GCC2;IPO7;RPL9;PHB2;CLU;IPO4;RPL7;LAMP5;RPS14;RPS16;LAMP1;RPS18;RUVBL2;RPL36;NUDT19;FAM53C;PMPCB;AKT1;KPNA4;PMPCA;ACAA1;RPS11;VPS36;RPS10;KPNA3;RPL39;RPS13;AP2M1;SEC63;ARSA;RPL21;RPS5;PIH1D1;RPS6;ECH1;RPL22;AIP;TSC2;SCRIB;RPSA;ALDH3A2;OXA1L;ZFYVE16;HGS;DDIT3;CHMP4B;CHMP4A;RPL26;MGARP;VPS25;VPS28;PIK3R1;POM121C;PITRM1;UBC;TPR;DECR2;DNAJC19;FIS1;RPL4…	5.04372e-14	HG GC slct	YES	NO	NO	NO	NO	YES	NO	NO	NO	NO	NO	NO	NO	NO	NO
GO:0045184	establishment of protein localization	NUP107;RPL32;RPL31;KDELR1;RPL34;ECI2;EIF4A3;PREP;GCC2;RBPJ;RPL9;PHB2;RPL7;ZDHHC4;RABGEF1;RPS14;ALKBH5;HERC2;RPS16;RPS18;RPL36;FAM53C;AKT1;RPS11;VPS36;RPS10;GOLGA7;RPL39;SIL1;RPS13;TBC1D10A;TBC1D10B;SEC63;ARSA;RPL21;ARRDC1;COG4;PIH1D1;ECH1;RPL22;ANK2;SCRIB;ANK3;SCAMP1;MAPK8IP3;SCAMP3;SCAMP2;DDX39A;ZFYVE16;DDIT3;MAP1A;PREB;RPL26;MGARP;ATP6V0D1;VPS25;VPS28;OPTN;SLBP;SAR1A;VPS26A;PIK3R2;PIK3R1;GABARA…	1.12216e-18	HG GC slct	YES	NO	NO	NO	NO	YES	NO	NO	NO	NO	NO	NO	NO	NO	NO
GO:0051234	establishment of localization	CYFIP2;CYFIP1;NUP107;SERPINE2;RPL32;RPL31;RPL34;SERPINE1;FNBP1L;SLC4A3;ALKBH7;RBPJ;RPL9;PHB2;GLS;RPL7;PSMD8;PSMD9;RABGEF1;KIAA1109;ALKBH5;TFG;PSMD2;DPYSL2;PSMD3;RPL36;AKT1;VPS36;RPL39;CDK5RAP2;STARD3;NHLRC3;RPL21;MAP1S;PIH1D1;RPL22;SCRIB;SCAMP1;UNC13D;SCAMP3;SCAMP2;ARMC1;DYNC1LI2;RNF126;DDX39A;ZFYVE16;WDR81;BIN1;SCO2;DDIT3;MAP1A;RPL26;VPS25;VPS28;OPTN;PI4K2A;SLBP;SAR1A;ABCB6;TTYH1;VPS26A;ABCB8;A1…	4.534e-21	HG GC slct	YES	NO	NO	NO	YES	YES	YES	YES	YES	NO	NO	NO	NO	YES	NO
GO:0006605	protein targeting	RPL32;RPL31;RPL34;ECI2;PREP;UBE2D1;GCC2;RPL9;CLU;RPL7;ZDHHC4;RABGEF1;RPS14;RPS16;RPS18;RPL36;NUDT19;PMPCB;PMPCA;ACAA1;RPS11;RPS10;GOLGA7;RPL39;RPS13;SEC63;ARSA;RPL21;RPS5;RPS6;ECH1;RPL22;AIP;RPSA;ALDH3A2;OXA1L;ZFYVE16;HGS;CHMP4B;CHMP4A;RPL26;MGARP;GABARAP;PITRM1;UBC;SSR1;DECR2;DNAJC19;FIS1;RPL41;PMM1;PMM2;TIMM44;RPS25;RPS28;PAN3;RPS27;RPS29;GIPC1;PXMP2;PAF1;RPS24;RPS23;RPLP0;ZFAND2B;SRP54;AKAP12;…	2.04509e-10	HG GC slct	YES	NO	NO	NO	NO	YES	NO	NO	NO	NO	NO	NO	NO	NO	NO
GO:0006886	intracellular protein transport	NUP107;RPL32;RPL31;RPL34;ECI2;EIF4A3;PREP;GCC2;RPL9;PHB2;RPL7;ZDHHC4;RABGEF1;RPS14;ALKBH5;HERC2;RPS16;RPS18;RPL36;FAM53C;AKT1;RPS11;VPS36;RPS10;GOLGA7;RPL39;SIL1;RPS13;TBC1D10A;TBC1D10B;SEC63;ARSA;RPL21;ECH1;RPL22;SCRIB;MAPK8IP3;DDX39A;ZFYVE16;MAP1A;PREB;RPL26;MGARP;VPS25;VPS28;SLBP;SAR1A;VPS26A;PIK3R1;GABARAP;DYNC2LI1;SNX2;POM121C;MYO6;VPS11;DHX38;SSR1;DECR2;SNX6;TRAP1;FIS1;RPL41;PMM1;PMM2;UPF3B…	8.56699e-16	HG GC slct	YES	NO	NO	NO	NO	YES	NO	NO	NO	NO	NO	NO	NO	NO	NO
GO:0015031	protein transport	NUP107;RPL32;RPL31;KDELR1;RPL34;ECI2;EIF4A3;PREP;GCC2;RBPJ;RPL9;PHB2;RPL7;ZDHHC4;RABGEF1;RPS14;ALKBH5;HERC2;RPS16;RPS18;RPL36;FAM53C;AKT1;RPS11;VPS36;RPS10;GOLGA7;RPL39;SIL1;RPS13;TBC1D10A;TBC1D10B;SEC63;ARSA;RPL21;ARRDC1;COG4;ECH1;RPL22;ANK2;SCRIB;ANK3;SCAMP1;MAPK8IP3;SCAMP3;SCAMP2;DDX39A;ZFYVE16;MAP1A;PREB;RPL26;MGARP;ATP6V0D1;VPS25;VPS28;OPTN;SLBP;SAR1A;VPS26A;PIK3R2;PIK3R1;GABARAP;DYNC2LI1;SN…	8.25049e-18	HG GC slct	YES	NO	NO	NO	NO	YES	NO	NO	NO	NO	NO	NO	NO	NO	NO
GO:0015833	peptide transport	NUP107;RPL32;RPL31;KDELR1;RPL34;ECI2;EIF4A3;PREP;GCC2;RBPJ;RPL9;PHB2;RPL7;ZDHHC4;RABGEF1;RPS14;ALKBH5;HERC2;RPS16;RPS18;RPL36;FAM53C;AKT1;RPS11;VPS36;RPS10;GOLGA7;RPL39;SIL1;RPS13;TBC1D10A;TBC1D10B;SEC63;ARSA;RPL21;ARRDC1;COG4;ECH1;RPL22;ANK2;SCRIB;ANK3;SCAMP1;MAPK8IP3;SCAMP3;SCAMP2;DDX39A;ZFYVE16;MAP1A;PREB;RPL26;MGARP;ATP6V0D1;VPS25;VPS28;OPTN;SLBP;SAR1A;VPS26A;PIK3R2;PIK3R1;GABARAP;DYNC2LI1;SN…	2.26097e-17	HG GC slct	YES	NO	NO	NO	NO	YES	NO	NO	YES	NO	NO	NO	NO	NO	NO
GO:0071702	organic substance transport	NUP107;RPL32;RPL31;RPL34;SLC4A3;RBPJ;RPL9;PHB2;GLS;RPL7;RABGEF1;ALKBH5;RPL36;AKT1;VPS36;RPL39;STARD3;RPL21;RPL22;SCRIB;SCAMP1;SCAMP3;SCAMP2;DDX39A;ZFYVE16;MAP1A;RPL26;VPS25;VPS28;OPTN;SLBP;SAR1A;ABCB6;VPS26A;PLA2G5;GABARAP;DYNC2LI1;POM121C;MYO6;VPS11;SSR1;PRELID3B;RPL41;ABCA5;PMM1;ABCA3;PMM2;UPF3B;COL1A1;EHD1;SLC6A6;SLC6A8;NPLOC4;EIF6;WDR60;GIPC1;PPT1;UNC119;CDK16;SMG1;CDKN1A;RPLP0;ARHGAP1;SRP54;…	2.67134e-18	HG GC slct	YES	NO	NO	NO	YES	YES	NO	YES	YES	NO	NO	NO	NO	NO	NO
GO:0006810	transport	CYFIP2;CYFIP1;NUP107;SERPINE2;RPL32;RPL31;RPL34;SERPINE1;FNBP1L;SLC4A3;ALKBH7;RBPJ;RPL9;PHB2;GLS;RPL7;PSMD8;PSMD9;RABGEF1;KIAA1109;ALKBH5;TFG;PSMD2;DPYSL2;PSMD3;RPL36;AKT1;VPS36;RPL39;STARD3;NHLRC3;RPL21;MAP1S;RPL22;SCRIB;SCAMP1;UNC13D;SCAMP3;SCAMP2;ARMC1;DYNC1LI2;RNF126;DDX39A;ZFYVE16;WDR81;BIN1;SCO2;DDIT3;MAP1A;RPL26;VPS25;VPS28;OPTN;PI4K2A;SLBP;SAR1A;ABCB6;TTYH1;VPS26A;ABCB8;A1BG;IQGAP1;PLA2G5…	2.03382e-20	HG GC slct	YES	NO	NO	NO	YES	YES	YES	YES	YES	NO	NO	NO	NO	YES	NO
GO:0042886	amide transport	NUP107;RPL32;RPL31;KDELR1;RPL34;ECI2;EIF4A3;PREP;GCC2;RBPJ;RPL9;PHB2;RPL7;ZDHHC4;RABGEF1;RPS14;ALKBH5;HERC2;RPS16;RPS18;RPL36;FAM53C;AKT1;RPS11;VPS36;RPS10;GOLGA7;RPL39;SIL1;RPS13;TBC1D10A;TBC1D10B;SEC63;ARSA;RPL21;ARRDC1;COG4;ECH1;RPL22;ANK2;SCRIB;ANK3;SCAMP1;MAPK8IP3;SCAMP3;SCAMP2;DDX39A;ZFYVE16;MAP1A;PREB;RPL26;MGARP;ATP6V0D1;VPS25;VPS28;OPTN;SLBP;SAR1A;VPS26A;PIK3R2;PIK3R1;GABARAP;DYNC2LI1;SN…	6.56434e-17	HG GC slct	YES	NO	NO	NO	NO	YES	NO	NO	YES	NO	NO	NO	NO	NO	NO
GO:0071705	nitrogen compound transport	NUP107;RPL32;RPL31;KDELR1;SLC35B1;RPL34;ECI2;EIF4A3;PREP;GCC2;RBPJ;RPL9;PHB2;GLS;RPL7;ZDHHC4;RABGEF1;RPS14;ALKBH5;HERC2;RPS16;RPS18;RPL36;ARL6IP5;FAM53C;AKT1;RPS11;VPS36;RPS10;GOLGA7;RPL39;SIL1;RPS13;TBC1D10A;TBC1D10B;SEC63;ARSA;RPL21;ARRDC1;SLC35C2;COG4;ECH1;CMC1;RPL22;ANK2;SCRIB;ANK3;SCAMP1;MAPK8IP3;SCAMP3;SCAMP2;DDX39A;ZFYVE16;MAP1A;PREB;RPL26;MGARP;ATP6V0D1;VPS25;VPS28;OPTN;SLBP;SAR1A;ABCB6;V…	6.11267e-18	HG GC slct	YES	NO	NO	NO	NO	YES	NO	NO	YES	NO	NO	NO	NO	NO	NO
GO:0046907	intracellular transport	NUP107;RPL32;RPL31;KDELR1;RPL34;ECI2;EIF4A3;PREP;GCC2;FNBP1L;RPL9;PHB2;RPL7;ZDHHC4;RABGEF1;RPS14;ALKBH5;HERC2;RPS16;TFG;RPS18;RPL36;FAM53C;AKT1;RPS11;VPS36;RPS10;GOLGA7;RPL39;SIL1;RPS13;TBC1D10A;TBC1D10B;SEC63;ARSA;RPL21;MAP1S;COG4;ECH1;RPL22;ANK2;SCRIB;CSNK1D;ANK3;MAPK8IP3;DYNC1LI2;RNF126;DDX39A;ZFYVE16;WDR81;BIN1;MAP1A;PREB;RPL26;MGARP;VPS25;VPS28;SLBP;ANP32A;SAR1A;TEX261;VPS26A;PIK3R1;GABARAP;…	1.93849e-20	HG GC slct	YES	NO	NO	NO	NO	YES	NO	NO	YES	NO	NO	NO	NO	NO	NO
GO:0006613	cotranslational protein targeting to membrane	RPL32;RPL31;RPL34;RPL11;RPLP0;ZFAND2B;SRP54;RPL9;RPL7;RPS4X;RPL7A;RPS14;SEC61A1;RPS15A;RPS16;SRP72;RPS18;RPL36;SSR1;RPL15;RPS27A;RPS11;RPS10;RPL39;RPS13;RPL19;SEC63;RPL41;RPL21;RPS5;RPS6;RPL22;RPL35A;RPSA;RPS3A;SRP68;RPS25;RPS28;RPS27;RPS29;RPL37A;RPL26;RPS24;RPS23	3.54705e-09	HG GC slct	YES	NO	NO	NO	NO	NO	NO	NO	NO	NO	NO	NO	NO	NO	NO
GO:0006612	protein targeting to membrane	RPL32;RPL31;RPL34;RPLP0;ZFAND2B;SRP54;RPL9;RPL7;ZDHHC4;RPS4X;RPL7A;RABGEF1;RPS14;SEC61A1;RPS16;RPS18;RPL36;RPS11;RPS10;GOLGA7;RPL39;RPS13;SEC63;ARSA;RPL21;RPS5;RPS6;RPL22;ZDHHC12;RPSA;RPS3A;VPS37B;ALDH3A2;RPL37A;CHMP4B;CHMP4A;RPL26;RPL11;ZDHHC24;ZDHHC21;RPS15A;SRP72;MICALL1;SSR1;RPL15;RPS27A;RPL19;PEX16;ATAD1;FIS1;RPL41;SGTA;RPL35A;SRP68;RPS25;RPS28;MYO1C;RPS27;RPS29;PXMP2;AQP11;PAF1;RPS24;RPS23	1.49274e-10	HG GC slct	YES	NO	NO	NO	NO	NO	NO	NO	NO	NO	NO	NO	NO	NO	NO
GO:0090150	establishment of protein localization to membrane	SYS1;RPL32;RPL31;RPL34;CLSTN1;RPLP0;ZFAND2B;SRP54;RPL9;RPL7;ZDHHC4;RPS4X;RPL7A;RABGEF1;RPS14;SEC61A1;RPS16;RPS18;RPL36;RPS11;RPS10;GOLGA7;RPL39;RPS13;GET4;SEC63;ARSA;RPL21;RPS5;RPS6;RPL22;ZDHHC12;SCRIB;RPSA;RPS3A;ANK3;VPS37B;ALDH3A2;OXA1L;RAB31;RAB34;RPL37A;CHMP4B;CHMP4A;RPL26;OPTN;SNAP47;RPL11;ZDHHC24;ZDHHC21;GGA2;BAG6;RPS15A;SRP72;MICALL1;SSR1;RPL15;RPS27A;RPL19;PEX16;ATAD1;UBL4A;CYB5A;FIS1;RPL…	1.62826e-08	HG GC slct	YES	NO	NO	NO	NO	YES	NO	NO	NO	NO	NO	NO	NO	NO	NO
GO:0072657	protein localization to membrane	SYS1;RPL32;RPL31;CD81;RPL34;CLSTN1;RPL9;RPL7;ZDHHC4;RABGEF1;RPS14;RPS16;FNTA;RPS18;RPL36;RPS11;RPS10;GOLGA7;RPL39;RPS13;SEC63;ARSA;RPL21;ACTN2;RPS5;RPS6;RPL22;TTC7B;ANK2;SCRIB;RPSA;ANK3;ALDH3A2;OXA1L;RAB31;HGS;RAB34;CHMP4B;CHMP4A;RPL26;EZR;OPTN;BAG6;DVL1;INPP5K;SSR1;FIS1;RPL41;IFT122;RPS25;EHD2;RPS28;RPS27;RPS29;PXMP2;WNK3;PAF1;CPE;LRP10;CD24;RPS24;FERMT2;RPS23;RPLP0;ZFAND2B;SRP54;RPS4X;RPL7A;SEC…	7.27525e-08	HG GC slct	YES	NO	NO	NO	NO	YES	NO	NO	YES	NO	NO	NO	NO	NO	NO
GO:0071280	cellular response to copper ion	BACE1;MT2A;MT1A;MT1M;HSF1;MT1F;AQP2;MT3;NFE2L1;MT1E;SNCA	0.0188145	HG GC slct	YES	NO	NO	NO	NO	YES	NO	NO	NO	NO	NO	NO	NO	YES	NO
GO:0010035	response to inorganic substance	GPI;COL18A1;SPARC;FMR1;MT1M;EIF4A3;SLC40A1;AKR1B1;UBE3A;TCIRG1;AQP2;AREG;ALAD;MT2A;LONP1;CPNE1;TSPO;AKT1;KPNA4;CPNE3;MEF2C;ADGRV1;GPX1;TRPC1;SPHK1;CMC1;SIGMAR1;ENTPD6;DNMT3A;SORD;KRT8;SLC39A13;CACYBP;ANK3;DNM2;BACE1;AR;IMPACT;MT1A;CREB1;PPIF;MT1F;CRK;MT1E;PTGES;ATF4;VCP;PEF1;SLC41A1;IQGAP1;NDRG1;FOXO1;HDAC6;ADD1;RELA;FSTL3;LDHA;MAPK7;PDCD10;S100A16;HSF1;DHX36;ABL1;APBB1;SLC25A23;HNRNPA1;MAPK3;SNC…	0.0244781	HG GC slct	YES	NO	NO	NO	NO	YES	YES	NO	YES	NO	NO	NO	NO	YES	NO
GO:0042221	response to chemical	RB1;CYFIP2;CYFIP1;SERPINE1;RBPJ;PHB2;FGFRL1;PSMD8;EPS8;PSMD9;ALCAM;DPYSL4;PSMD2;DPYSL2;DPYSL3;PSMD3;AKT1;LRAT;PRKACA;CDK5RAP3;DDX18;MEF2C;RC3H1;SCRIB;HCFC1;SIGIRR;AR;DYNC1LI2;RNF126;MTAP;CLDN3;ZFYVE16;DDIT3;FDX1;UQCRC1;CDIP1;PRKD2;ATF3;OPTN;ATF4;RPN2;SHMT2;PRKDC;GATA6;AGAP3;IQGAP1;PLA2G5;ARPP19;LDHA;CYB5R3;HSPH1;S100A16;MYO6;PDGFC;SSR1;GSTM3;PLK3;FZD3;PMM1;ABCA3;NR2F1;FN1;MTHFR;EIF2AK2;NR1D2;NR2F…	5.80124e-08	HG GC slct	YES	NO	NO	NO	YES	YES	YES	YES	YES	NO	NO	NO	NO	YES	YES
GO:0070887	cellular response to chemical stimulus	RB1;CYFIP1;SERPINE1;RBPJ;PHB2;FGFRL1;PSMD8;EPS8;PSMD9;PSMD2;DPYSL3;PSMD3;AKT1;LRAT;PRKACA;CDK5RAP3;DDX18;MEF2C;RC3H1;HCFC1;SIGIRR;AR;DYNC1LI2;RNF126;MTAP;ZFYVE16;DDIT3;FDX1;CDIP1;PRKD2;ATF3;OPTN;ATF4;SHMT2;PRKDC;GATA6;AGAP3;IQGAP1;ARPP19;CYB5R3;PDGFC;SSR1;GSTM3;PLK3;PMM1;NR2F1;FN1;EIF2AK2;NR1D2;NR2F6;NFATC4;ABTB2;COL1A1;EHD1;FIBP;CILP;GIPC1;TNFSF4;FASN;FERMT2;CEP57;CDKN1A;TGFB1I1;RPLP0;PQBP1;SMPD…	3.19e-10	HG GC slct	YES	NO	NO	NO	YES	YES	YES	YES	YES	NO	NO	NO	NO	YES	YES
GO:0006099	tricarboxylic acid cycle	MDH1;MDH2;IDH3G;IDH2;IREB2;SDHD;SDHB;CS;SDHAF2;IDH3B;OGDH;SUCLG2;ACO2;DLD	0.00821668	HG GC slct	YES	NO	NO	NO	NO	NO	NO	NO	NO	NO	NO	NO	NO	NO	NO
GO:0009060	aerobic respiration	COX8A;SURF1;ADSL;MDH1;MDH2;IDH3G;IDH2;IREB2;SDHD;SDHB;UQCRHL;CS;OXA1L;NDUFS8;SDHAF2;NDUFS7;BLOC1S1;IDH3B;UQCRC1;OGDH;SUCLG2;ASL;ACO2;DLD	0.00781887	HG GC slct	YES	NO	NO	NO	NO	YES	NO	NO	NO	NO	NO	NO	NO	NO	NO
GO:0015980	energy derivation by oxidation of organic compounds	PYGB;NDUFA11;ETFB;GYS1;RB1CC1;IDH3B;PGM2;AKT1;SLC37A4;COX8A;ADSL;GAA;CMC1;SDHD;SDHB;OXA1L;NDUFS8;SDHAF2;NDUFS7;SCO2;UQCRC1;SUCLG2;IL6ST;DLD;STK40;IREB2;PPP1R2;UGP2;BLOC1S1;PHKG2;ASL;CYC1;NDUFV1;SURF1;UQCC3;MDH1;MDH2;IDH3G;AGL;GFPT2;IDH2;MT3;UQCRHL;PPP1CA;NFATC4;CS;PPP1R1A;GNAS;OGDH;ACO2;CALM1	0.00515917	HG GC slct	YES	NO	NO	NO	NO	YES	NO	NO	NO	NO	NO	NO	NO	NO	NO
GO:0000184	nuclear-transcribed mRNA catabolic process, nonsense-mediated decay	SMG1;RPL32;RPL31;RPL34;EIF4A3;RPLP0;PPP2R2A;RPL9;RPL7;RPS4X;RPL7A;RPS14;RPS16;RPS18;PPP2R1A;RPL36;RPS11;RPS10;RPL39;RPS13;UPF2;RPL21;NCBP2;RPS5;RPS6;RPL22;RPSA;RPS3A;RPL37A;RPL26;DCP2;RPL11;GSPT1;RPS15A;RPL15;RPS27A;RPL19;RPL41;PYM1;RPL35A;UPF3B;PNRC2;RPS25;RPS28;RPS27;RPS29;RPS24;EIF4G1;RPS23	1.8235e-09	HG GC slct	YES	NO	NO	NO	NO	NO	NO	NO	NO	NO	NO	NO	NO	NO	NO
GO:0000956	nuclear-transcribed mRNA catabolic process	SMG1;RPL32;RPL31;RPL34;EIF4A3;RPLP0;PPP2R2A;RPL9;RPL7;EDC4;RPS4X;RPL7A;RPS14;ZFP36;RPS16;RPS18;PPP2R1A;RPL36;RPS11;PELO;RPS10;RPL39;RPS13;UPF2;RPL21;NCBP2;RPS5;RPS6;RPL22;RC3H1;RPSA;RPS3A;XRN1;THRAP3;RPL37A;RPL26;DCP2;RPL11;GSPT1;EXOSC5;RPS15A;EXOSC4;EXOSC8;RPL15;RPS27A;RPL19;RPL41;PYM1;RPL35A;UPF3B;PNRC2;CNOT4;RPS25;RPS28;CNOT6;PAN3;RPS27;RPS29;CNOT1;ATM;CNOT8;RPS24;EIF4G1;RPS23	3.11168e-09	HG GC slct	YES	NO	NO	NO	NO	NO	NO	NO	NO	NO	NO	NO	NO	NO	NO
GO:0006402	mRNA catabolic process	SMG1;RNH1;RPL32;RPL31;RPL34;EIF4A3;RPLP0;PPP2R2A;RPL9;RPL7;EDC4;RPS4X;RPL7A;RPS14;ZFP36;RPS16;RPS18;PPP2R1A;RPL36;NUDT16;RPS11;PELO;RPS10;RPL39;RPS13;UPF2;RPL21;NCBP2;RPS5;RPS6;RPL22;RC3H1;RPSA;RPS3A;XRN1;THRAP3;RPL37A;RPL26;DCP2;RPL11;GSPT1;EXOSC5;RPS15A;EXOSC4;EXOSC8;RPL15;RPS27A;RPL19;RPL41;PYM1;RPL35A;UPF3B;PNRC2;CNOT4;RPS25;RPS28;CNOT6;PAN3;RPS27;RPS29;CNOT1;ATM;CNOT8;RPS24;HSPA1B;EIF4G1;RPS…	5.40849e-09	HG GC slct	YES	NO	NO	NO	NO	NO	NO	NO	NO	NO	NO	NO	NO	NO	NO
GO:0016071	mRNA metabolic process	RNH1;RPL32;RPL31;RPL34;FMR1;EIF4A3;PPP2R2A;CWC27;RPL9;CCAR2;RPL7;EDC4;EFTUD2;LSM10;LGALS3;RPS14;ZFP36;ALKBH5;RPS16;PPP4R2;RAVER1;RPS18;PPP2R1A;RPL36;NUDT16;PRKACA;RPS11;PELO;RPS10;RPL39;RPS13;MBNL2;RPL21;RPS5;RPS6;RPL22;AIP;RC3H1;PRPF4B;THOC3;RPSA;THOC2;GTF2F1;THOC7;JMJD6;DHX40;DDX39A;HNRNPUL1;XRN1;DDIT3;CD2BP2;SNRNP27;SREK1;SNRNP25;RPL26;SRSF8;ATF4;SLBP;YTHDC1;CSTF3;HTATSF1;SUPT6H;PRPF8;GSPT1;PC…	5.15085e-17	HG GC slct	YES	NO	NO	NO	NO	NO	NO	NO	NO	NO	NO	NO	NO	NO	NO
GO:0016070	RNA metabolic process	TCERG1;POP7;RNH1;RPL32;RPL31;RPL34;EIF4A3;CCNC;PPP2R2A;THUMPD1;RBPJ;RPL9;CCAR2;RPL7;LSM10;LGALS3;RPS14;ALKBH5;RPS16;TRIM28;PPP4R2;RAVER1;RPS18;PPP2R1A;RPL36;TRIM24;EPC1;PRKACA;RPS11;PELO;RPS10;RPL39;RPS13;DDX18;MBNL2;RPL21;PIH1D1;RPL22;RC3H1;MED4;SND1;JMJD6;DHX40;AR;DDX39A;PPA2;XRN1;DDIT3;CD2BP2;TFAM;MAML3;RPL26;DUS3L;ATF4;SLBP;CSTF3;GATA6;MRPL12;HTATSF1;GSPT1;RRP7A;PCBP1;DHX36;DHX38;ZNF148;RBM10…	1.32357e-19	HG GC slct	YES	NO	NO	NO	NO	YES	NO	NO	NO	NO	NO	NO	NO	NO	NO
GO:0090304	nucleic acid metabolic process	POP7;RNH1;RPL32;RPL31;RPL34;RBPJ;RPL9;RPL7;LSM10;ALKBH5;PPP4R2;RAVER1;RPL36;PRKACA;RPL39;DDX18;MBNL2;RPL21;MAP1S;PIH1D1;RPL22;RC3H1;MED4;SND1;AR;DDX39A;DDIT3;MAML3;RPL26;DUS3L;ATF4;SLBP;PRKDC;GATA6;MRPL12;RRP7A;ZNF148;PRPF38B;RPL41;NR2F1;LARP7;UPF3B;NR1D2;NR2F6;NFATC4;HNRNPL;NPLOC4;EIF6;MMS19;DUS1L;CDK12;FARSA;TRMU;SMG1;CDKN1A;GMEB2;TGFB1I1;RPLP0;MED16;MED15;PQBP1;MED12;NIPBL;SPIN1;TEAD1;NELFE;UP…	6.075e-17	HG GC slct	YES	YES	NO	NO	NO	NO	NO	NO	NO	NO	YES	NO	NO	NO	NO
GO:0006401	RNA catabolic process	SMG1;RNH1;RPL32;RPL31;RPL34;EIF4A3;RPLP0;PPP2R2A;RPL9;RPL7;EDC4;RPS4X;RPL7A;RPS14;ZFP36;RPS16;RPS18;PPP2R1A;RPL36;NUDT16;RPS11;RBM7;PELO;RPS10;RPL39;RPS13;UPF2;RPL21;NCBP2;RPS5;PABPC4;RPS6;RPL22;RC3H1;AEN;RPSA;RPS3A;SND1;XRN1;THRAP3;RPL37A;RPL26;DCP2;RNASEH2C;RNASEH2B;RPL11;GSPT1;EXOSC5;RPS15A;EXOSC4;EXOSC8;RPL15;RPS27A;RPL19;RPL41;PYM1;RPL35A;UPF3B;PNRC2;CNOT4;RPS25;RPS28;CNOT6;PAN3;RPS27;RPS29;…	3.35257e-09	HG GC slct	YES	NO	NO	NO	NO	NO	NO	NO	NO	NO	NO	NO	NO	NO	NO
GO:0034655	nucleobase-containing compound catabolic process	MUS81;SMG1;RNH1;RPL32;RPL31;RPL34;EIF4A3;RPLP0;PPP2R2A;RPL9;NUDT4;RPL7;EDC4;RPS4X;RPL7A;RPS14;ZFP36;RPS16;RPS18;PPP2R1A;RPL36;NUDT16;RPS11;RBM7;PELO;RPS10;RPL39;RPS13;UPF2;ACOT7;GPX1;RPL21;NCBP2;RPS5;PABPC4;RPS6;ENTPD6;RPL22;CAD;RC3H1;AEN;RPSA;RPS3A;SND1;XRN1;THRAP3;RPL37A;RPL26;NEIL1;DCP2;RNASEH2C;VCP;RNASEH2B;AHCY;CNP;RPL11;GSPT1;EXOSC5;RPS15A;EXOSC4;EXOSC8;MGAT1;RPL15;RPS27A;RPL19;RPL41;PYM1;R…	2.48989e-06	HG GC slct	YES	NO	NO	NO	NO	NO	NO	NO	NO	NO	NO	NO	NO	NO	NO
GO:0019439	aromatic compound catabolic process	MUS81;SMG1;RNH1;RPL32;RPL31;RPL34;EIF4A3;RPLP0;PPP2R2A;HNMT;RPL9;NUDT4;RPL7;EDC4;RPS4X;RPL7A;RPS14;ZFP36;RPS16;RPS18;PPP2R1A;RPL36;NUDT16;ACAA1;RPS11;RBM7;PELO;RPS10;RPL39;RPS13;UPF2;ACOT7;GPX1;RPL21;NCBP2;RPS5;PABPC4;RPS6;ENTPD6;RPL22;CAD;RC3H1;AEN;RPSA;RPS3A;SND1;XRN1;THRAP3;RPL37A;BLVRB;RPL26;NEIL1;DCP2;RNASEH2C;VCP;RNASEH2B;AHCY;CNP;PON2;RPL11;GSPT1;EXOSC5;RPS15A;EXOSC4;EXOSC8;MGAT1;RPL15;RPS…	4.415e-05	HG GC slct	YES	NO	NO	NO	NO	NO	NO	NO	NO	NO	NO	NO	NO	NO	NO
GO:0044248	cellular catabolic process	RNH1;RPL32;RPL31;ECI1;RPL34;ECI2;EIF4A3;KEAP1;PPP2R2A;FNBP1L;RPL9;GBA2;GLS;NUDT4;RPL7;PSMD8;GCSH;PSMD9;RPS14;HERC2;RPS16;RPS18;PPP2R1A;PPAT;CDC26;PSMD2;PSMD3;RPL36;LONP1;CHAC1;RPS11;VPS36;PELO;RPS10;RPL39;RPS13;ARSA;ACOT7;CSNK2A1;NHLRC3;RPL21;ARRDC1;MAP1S;ECH1;ENTPD6;RPL22;RC3H1;ATG13;SND1;ATG12;DYNC1LI2;RNF126;POR;CDC34;WDR81;XRN1;CLPP;DDIT3;TRIM13;RBCK1;RPL26;NEIL1;VPS25;VPS28;OPTN;SHMT2;TEX264…	1.46241e-17	HG GC slct	YES	NO	NO	NO	NO	YES	NO	YES	NO	NO	NO	NO	NO	NO	NO
GO:1901361	organic cyclic compound catabolic process	SCARB1;RNH1;RPL32;RPL31;RPL34;EIF4A3;PPP2R2A;HNMT;RPL9;NUDT4;RPL7;EDC4;RPS14;ZFP36;RPS16;RPS18;PPP2R1A;RPL36;NUDT16;ACAA1;RPS11;PELO;RPS10;RPL39;RPS13;ACOT7;RPL21;RPS5;RPS6;ENTPD6;RPL22;RC3H1;RPSA;SND1;XRN1;RPL26;NEIL1;RNASEH2C;VCP;RNASEH2B;CNP;CYP19A1;GSPT1;HSD11B1;HMOX2;RPL41;PYM1;UPF3B;MT3;DERA;CNOT4;RPS25;RPS28;CNOT6;PAN3;RPS27;RPS29;CNOT1;ATM;CNOT8;RPS24;ITPA;EIF4G1;RPS23;MUS81;SMG1;QPRT;RPL…	5.06787e-05	HG GC slct	YES	NO	NO	NO	NO	NO	NO	NO	NO	NO	NO	NO	NO	NO	NO
GO:0046700	heterocycle catabolic process	MUS81;SMG1;RNH1;RPL32;RPL31;RPL34;QPRT;EIF4A3;RPLP0;PPP2R2A;HNMT;RPL9;NUDT4;RPL7;EDC4;RPS4X;RPL7A;RPS14;ZFP36;RPS16;RPS18;PPP2R1A;RPL36;NUDT16;RPS11;RBM7;PELO;RPS10;RPL39;RPS13;UPF2;ACOT7;GPX1;RPL21;NCBP2;RPS5;PABPC4;RPS6;ENTPD6;RPL22;CAD;RC3H1;AEN;RPSA;RPS3A;SND1;XRN1;THRAP3;RPL37A;BLVRB;RPL26;NEIL1;DCP2;RNASEH2C;VCP;RNASEH2B;AHCY;CNP;RPL11;GSPT1;EXOSC5;RPS15A;EXOSC4;EXOSC8;MGAT1;RPL15;RPS27A;HM…	4.11239e-05	HG GC slct	YES	NO	NO	NO	NO	NO	NO	NO	NO	NO	NO	NO	NO	NO	NO
GO:0044270	cellular nitrogen compound catabolic process	MUS81;SMG1;RNH1;RPL32;RPL31;RPL34;QPRT;EIF4A3;RPLP0;PPP2R2A;HNMT;RPL9;NUDT4;RPL7;EDC4;RPS4X;RPL7A;RPS14;ZFP36;RPS16;RPS18;PPP2R1A;RPL36;NUDT16;RPS11;RBM7;PELO;RPS10;RPL39;RPS13;UPF2;ACOT7;GPX1;RPL21;NCBP2;RPS5;PABPC4;RPS6;ENTPD6;RPL22;CAD;RC3H1;AEN;RPSA;RPS3A;SND1;POR;XRN1;TST;THRAP3;RPL37A;BLVRB;RPL26;NEIL1;DCP2;RNASEH2C;VCP;RNASEH2B;AHCY;CNP;RPL11;GSPT1;EXOSC5;RPS15A;EXOSC4;EXOSC8;MGAT1;RPL15;R…	1.49385e-05	HG GC slct	YES	NO	NO	NO	NO	NO	NO	NO	NO	NO	NO	NO	NO	NO	NO
GO:0044265	cellular macromolecule catabolic process	RNH1;RPL32;RPL31;RPL34;EIF4A3;KEAP1;PPP2R2A;RPL9;RPL7;PSMD8;PSMD9;RPS14;HERC2;RPS16;RPS18;PPP2R1A;CDC26;PSMD2;PSMD3;RPL36;LONP1;RPS11;VPS36;PELO;RPS10;RPL39;RPS13;NHLRC3;RPL21;ARRDC1;RPL22;RC3H1;SND1;RNF126;CDC34;WDR81;XRN1;CLPP;DDIT3;TRIM13;RBCK1;RPL26;VPS25;VPS28;AGAP3;GSPT1;ANAPC11;TRAP1;RPL41;SIAH1;UPF3B;RPS25;RPS28;NPLOC4;RPS27;RPS29;PPT1;FBXL3;ATM;BAP1;RPS24;FBXL6;RPS23;SMG1;TGFB1I1;RPLP0;Z…	6.51797e-16	HG GC slct	YES	NO	NO	NO	NO	YES	NO	NO	NO	NO	NO	NO	NO	NO	NO
GO:0009057	macromolecule catabolic process	RNH1;RPL32;RPL31;RPL34;EIF4A3;KEAP1;PPP2R2A;RPL9;RPL7;PSMD8;PSMD9;RPS14;HERC2;RPS16;RPS18;PPP2R1A;CDC26;PSMD2;PSMD3;RPL36;LONP1;TRIM24;AKT1;RPS11;VPS36;PELO;RPS10;RPL39;RPS13;NHLRC3;RPL21;ARRDC1;RPL22;RC3H1;SND1;RNF126;CDC34;WDR81;XRN1;CLPP;DDIT3;TRIM13;RBCK1;RPL26;VPS25;VPS28;SDC4;AGAP3;GNS;GSPT1;ANAPC11;TRAP1;RPL41;SIAH1;UPF3B;PGA3;RPS25;RPS28;NPLOC4;RPS27;RPS29;PPT1;FBXL3;ATM;CALM1;BAP1;RPS24;…	5.20546e-18	HG GC slct	YES	NO	NO	NO	NO	YES	NO	NO	NO	NO	NO	NO	NO	NO	NO
GO:0140014	mitotic nuclear division	CDCA5;KIF14;NCAPG;CDCA8;KIF11;SMC4;NCAPH;NSL1;AURKB;SMC2;AURKA;CDC20;CCNB1;DSN1;RACGAP1;NUF2;NUSAP1;NEK2;MYBL2;SPDL1;CDT1;UBE2C;NDE1;PLK1;KIF23;KIF22;HASPIN;KNSTRN;MZT1;NDC80;SGO1;CENPE;TPX2;KIF18A;KIF18B;PSRC1;ESPL1;KIFC1;INCENP;KIF4A;CENPK;CHMP4C;BIRC5;NCAPD2;KIF2C;MAD2L1	5.77015e-24	BV GC slct	NO	YES	YES	NO	NO	NO	NO	NO	NO	NO	YES	NO	NO	NO	NO
GO:0019222	regulation of metabolic process	SCOC;GMFB;NUP107;ZNF292;ARAF;RBPJ;TSKU;PSMD8;PSMD9;ALKBH5;PPP4R2;CAPNS1;PSMD2;PSMD3;AKT1;PRKACA;HES6;MEF2C;CSNK2A1;RC3H1;SND1;SIGIRR;AR;CLDN3;ZFYVE16;DDIT3;RBCK1;CGGBP1;ATF3;OPTN;ATF4;MTMR2;SHMT2;GATA6;ZNF22;BAZ2B;IQGAP1;PLA2G5;MRPL12;MRPL13;OAZ1;OAZ2;CIAO1;HSPH1;MYO6;PDGFC;NR2F1;FN1;EIF2AK2;PBX1;NR2F6;COL1A1;EIF6;CILP;FASN;PKIG;ZNF254;RPLP0;MED16;MED15;AREG;PQBP1;MED12;MED11;NIPBL;FASTK;SMPD1;HE…	1.66825e-23	HG GC slct	YES	YES	YES	NO	NO	YES	YES	NO	YES	NO	NO	NO	NO	YES	YES
GO:0016043	cellular component organization	GMFB;NUP107;ALKBH7;TSKU;PSMD9;CAPNS1;DPYSL4;DPYSL2;DPYSL3;AKT1;PRKACA;STARD3;MEF2C;RC3H1;AR;CLDN3;ZFYVE16;SCO2;TMEM126B;OPTN;MTMR2;SAR1A;SHMT2;TTYH1;FLII;MRPL19;MRPL17;BAZ2B;IQGAP1;MRPL12;MRPL13;MRPL10;GABARAP;CIAO1;MRPL11;DYNC2LI1;EPB41L2;MYO6;PDGFC;ABCA5;NCAPH2;MRPL27;FN1;MRPL28;COL1A1;EIF6;PSMG2;FERMT2;SRPX;RPLP0;MRPL34;AREG;TRIOBP;MRPL32;HSPB11;PQBP1;TUBA1C;MRPL42;NIPBL;HEY2;TSPO;RMI2;ACTL6A;…	2.79529e-22	HG GC slct	YES	YES	YES	NO	NO	YES	YES	NO	YES	NO	YES	NO	NO	NO	NO
GO:0006259	DNA metabolic process	DCLRE1B;RPAIN;TOP2A;FEN1;HMGB2;TONSL;CETN4;MCM10;BRCA1;SMC6;BRCA2;CHAF1A;SFR1;PTTG1;EXO1;CHEK1;PCLAF;TK1;POLE;GEN1;HELLS;WDHD1;RFC3;RMI2;RFC4;LIG1;ZGRF1;RFC2;RECQL;FOXL2;ESCO2;KIF22;NEIL3;CCNE2;FANCD2;MCM3;MCM4;MCM5;DTL;RHNO1;MCM2;PIF1;PRIM2;BLM;PARPBP;PCNA;UHRF1;PRIM1;CDCA5;TCF7;FAAP24;PRIMPOL;ZMPSTE24;RAD51AP1;PSMC3IP;BRIP1;CDC45;ORC1;ERI2;POLD1;ORC3;USP1;RAD54L;FANCI;POLQ;MGME1;GINS2;STN1;APOB…	2.94528e-22	BV GC slct	NO	YES	YES	NO	NO	NO	NO	NO	NO	NO	YES	NO	NO	NO	NO
GO:0032509	endosome transport via multivesicular body sorting pathway	VCP;SORT1;TMEM50B;VPS4B;CHMP2A;CHMP3;VPS37B;VPS36;VPS25;UBXN6;VPS28	0.0311649	HG GC slct	YES	NO	NO	NO	NO	YES	NO	NO	NO	NO	NO	NO	NO	NO	NO
GO:0016192	vesicle-mediated transport	CYFIP2;SPON2;CYFIP1;SPARC;KDELR1;SERPINE1;GCC2;FNBP1L;RABGEF1;LGALS3;KIAA1109;TFG;PSMD2;DPYSL2;PSMD3;CPNE1;CPNE3;ZFPL1;VPS36;GOLGA7;TBC1D10A;TBC1D10B;MFSD2A;ARSA;STARD3;NHLRC3;ACTN2;COG4;HLA-B;HLA-C;ANK2;SCRIB;CSNK1D;ANK3;MIF;SCAMP1;MAPK8IP3;UNC13D;SCAMP3;SCAMP2;JMJD6;DYNC1LI2;RNF126;ZFYVE16;WDR81;BIN1;CRISPLD2;PREB;TAGLN2;EZR;VPS25;RIN2;VPS28;OPTN;PI4K2A;SAR1A;TEX264;MGST1;TEX261;VPS26A;PIK3R2;P…	2.22271e-12	HG GC slct	YES	NO	NO	NO	NO	YES	YES	NO	NO	NO	NO	NO	NO	NO	NO
GO:0016197	endosomal transport	ARHGAP1;GCC2;PTPN23;TOM1;DENND5A;ERC1;VPS36;UBXN6;TBC1D10A;TBC1D10B;SCRIB;VPS37B;BET1L;RNF126;ZFYVE16;HGS;CHMP4B;CHMP3;CHMP4A;CHMP6;VPS25;SQSTM1;VPS28;RAB7A;ARF6;VCP;AP5Z1;DCTN1;VPS4B;CLEC16A;VPS26A;STX10;SNX4;SNX2;VPS51;BLOC1S1;UBC;MICALL1;RPS27A;YKT6;EPS15;SNX6;SORT1;TMEM50B;GBF1;AP3D1;RAB10;EHD1;EHD2;SNX17;CHMP2A;UBAP1;LAMTOR1	0.000839475	HG GC slct	YES	NO	NO	NO	NO	YES	NO	NO	NO	NO	NO	NO	NO	NO	NO
GO:0010939	regulation of necrotic cell death	HEBP2;ASAH1;FZD3;BNIP3;PPIF;TSPO;RBCK1;CFLAR;MT3;BIRC2;BOK	0.0311167	HG GC slct	YES	NO	NO	NO	NO	NO	NO	NO	NO	NO	NO	NO	NO	NO	NO
GO:0098813	nuclear chromosome segregation	TOP2A;KIF14;BUB1B;SMC4;SMC2;CDC20;PTTG1;NUF2;NUSAP1;NEK2;SPDL1;KIF23;ESCO2;KIF22;HASPIN;KNSTRN;SGO1;PSRC1;ESPL1;CCNE2;KIFC1;INCENP;FANCD2;CHMP4C;KIF2C;CDCA5;NCAPG;CDCA8;TTK;NCAPH;NSL1;AURKB;BRIP1;CCNB1;DSN1;RACGAP1;FAM83D;BUB1;CDT1;PLK1;NDC80;CENPE;CENPF;KIF18A;KIF18B;KIF4A;CENPK;NCAPD2;TRIP13;MAD2L1;CENPS	1.04563e-21	BV GC slct	NO	YES	YES	NO	NO	NO	NO	NO	NO	NO	YES	NO	NO	NO	NO
GO:0019083	viral transcription	NUP107;CCNT2;NUP188;RPL32;RPL31;RPL34;RPL11;RPLP0;RPL9;RPL7;RPS4X;RPL7A;RPS14;RPS15A;RPS16;POM121C;RPS18;TPR;NUP62;RPL36;RPL15;RPS27A;RPS11;RPS10;RPL39;RPS13;RPL19;RANBP2;RPL41;SEC13;RPL21;RPS5;RPS6;RPL22;RPL35A;RPSA;RPS3A;RPS25;RPS28;RPS27;RPS29;RPL37A;NUP54;RPL26;RPS24;RPS23	1.18301e-08	HG GC slct	YES	NO	NO	NO	NO	NO	NO	NO	NO	NO	NO	NO	NO	NO	NO
GO:0019080	viral gene expression	NUP107;CCNT2;NUP188;RPL32;RPL31;RPL34;RPL11;RPLP0;RPL9;RPL7;RPS4X;RPL7A;RPS14;RPS15A;RPS16;POM121C;RPS18;TPR;NUP62;RPL36;DENR;RPL15;RPS27A;RPS11;RPS10;RPL39;RPS13;RPL19;RANBP2;RPL41;SEC13;RPL21;RPS5;RPS6;RPL22;RPL35A;RPSA;RPS3A;RPS25;RPS28;RPS27;RPS29;RPL37A;NUP54;RPL26;EIF3A;RPS24;RPS23	5.47586e-08	HG GC slct	YES	NO	NO	NO	NO	NO	NO	NO	NO	NO	NO	NO	NO	NO	NO
GO:0036258	multivesicular body assembly	PDCD6IP;HGS;VPS4B;CHMP2A;CHMP4B;CHMP3;CHMP4A;VPS37B;CHMP6;VPS36;VPS25;VPS28	0.022894	HG GC slct	YES	NO	NO	NO	NO	NO	NO	NO	NO	NO	NO	NO	NO	NO	NO
GO:0036257	multivesicular body organization	PDCD6IP;HGS;VPS4B;CHMP2A;CHMP4B;CHMP3;CHMP4A;VPS37B;CHMP6;VPS36;VPS25;VPS28	0.0278266	HG GC slct	YES	NO	NO	NO	NO	NO	NO	NO	NO	NO	NO	NO	NO	NO	NO
GO:0016050	vesicle organization	SRPX;SERPINE2;PTPRN;FNBP1L;AREG;TFG;PPP6R1;VPS36;AP2M1;CTSC;SRGN;USP8;SEC13;PDCD6IP;ANXA2;STX8;TAP1;CSNK1D;VPS37B;DNM2;ZFYVE16;CREB1;HGS;RAB34;CHMP4B;CHMP3;CHMP4A;PREB;SEC22B;CHMP6;VPS25;SQSTM1;VPS28;PI4K2A;RAB7A;NAPA;SNAP47;SEC23A;TMF1;SAR1A;PEF1;VPS4B;GNAI3;STX10;CLN3;LMAN1;RAB20;BLOC1S1;VPS11;STX4;CD59;EPS15;SNCA;AP1M1;TRAP1;SORT1;GBF1;TRAPPC5;HPS1;DTNBP1;KLHL21;AP3D1;CNIH1;CHMP2A;AQP11;LAMTOR…	0.000240729	HG GC slct	YES	NO	NO	NO	NO	YES	NO	NO	NO	NO	NO	NO	NO	NO	NO
GO:0010256	endomembrane system organization	SERPINE2;PTPRN;GCC2;PPP2R2A;FNBP1L;CLU;SEC61A1;PPP2R1A;FLOT1;TRAPPC12;TMED3;PLS3;AKT1;TMED1;PRKACA;VPS36;NDEL1;GET4;SRGN;SUN2;USP8;ARSA;SUN1;PDCD6IP;COG4;MYOF;ANK2;CSNK1D;ANK3;VPS37B;TMEM170A;CTDNEP1;GAK;ALDH3A2;CREB1;BIN1;HGS;MYH9;CHMP4B;CHMP3;CHMP4A;ARHGEF7;CHMP6;OBSL1;VPS25;SQSTM1;VPS28;OPTN;PI4K2A;RTN3;CUL7;TMF1;DCTN1;VPS4B;HTT;MOSPD3;NDRG1;BAG6;ARHGAP21;CLN3;LMAN1;SYNGR2;VPS51;PDCD10;BLOC1S1…	2.69302e-05	HG GC slct	YES	NO	NO	NO	NO	YES	NO	NO	NO	NO	NO	NO	NO	NO	NO
GO:0002181	cytoplasmic translation	RPL32;RPL31;RPL11;RPLP0;RPL9;GSPT1;RBM4;RPL36;EIF3CL;DENR;RPL15;RPL39;ZC3H15;RPL19;RPL41;RPL22;RPL35A;RPSA;FTSJ1;RPS28;RPS29;EIF3I;EIF3J;RPL22L1;RPL26;EIF3C;EIF3A;EIF4G1;RPS23	1.94028e-05	HG GC slct	YES	NO	NO	NO	NO	NO	NO	NO	YES	NO	NO	NO	NO	NO	NO
GO:0031440	regulation of mRNA 3'-end processing	CDK9;YTHDC1;NCBP2;ZC3H3;HSF1;DHX36;PAF1;SUPT5H;ZC3H14;RNF40;NELFE	0.0446471	HG GC slct	YES	NO	NO	NO	NO	NO	NO	NO	NO	NO	NO	NO	NO	NO	NO
GO:0050684	regulation of mRNA processing	SF3B4;YTHDC1;CELF1;FMR1;ZC3H3;SRSF1;PRPF19;SUPT6H;FXR1;RBM4;RBM15B;U2AF2;TRA2A;HSF1;DHX36;RBM7;HNRNPA1;ZC3H14;RBM10;NELFE;CPSF4;RBM17;MBNL2;WTAP;NCBP2;RBM19;SUPT5H;RNF40;SRPK1;JMJD6;HNRNPL;CDK9;REST;SNW1;SLTM;THRAP3;PAF1;SREK1;NSRP1;SRSF8	0.000362346	HG GC slct	YES	NO	NO	NO	NO	NO	NO	NO	NO	NO	NO	NO	NO	NO	NO
GO:1903311	regulation of mRNA metabolic process	CELF1;FMR1;ZC3H3;HSPB1;PRPF19;ELAVL1;PSMD8;PSMD9;SYNCRIP;RBM4;ZFP36;ALKBH5;XPO1;PSMD2;PSMD3;AKT1;PRKACA;RBM7;TNPO1;NELFE;RBM17;MBNL2;NCBP2;PABPC4;RBM19;RC3H1;RNF40;JMJD6;PSMA5;PSMA6;SLTM;XRN1;THRAP3;SREK1;NSRP1;DCP2;SRSF8;SF3B4;PSMD12;PSMD11;ANP32A;YTHDC1;SRSF1;SUPT6H;PSMA7;PSMB10;TBRG4;PSMB6;FXR1;EXOSC5;PSMB4;RBM15B;EXOSC4;U2AF2;UBC;TRA2A;HSF1;DHX36;EXOSC8;IGF2BP2;RPS27A;HNRNPA1;ZC3H14;RBM10;PAI…	4.08641e-08	HG GC slct	YES	NO	NO	NO	NO	NO	NO	NO	NO	NO	NO	NO	NO	NO	NO
GO:0000819	sister chromatid segregation	TOP2A;CDCA5;KIF14;NCAPG;CDCA8;BUB1B;SMC4;NCAPH;NSL1;AURKB;SMC2;CDC20;CCNB1;DSN1;RACGAP1;NUF2;NUSAP1;NEK2;SPDL1;BUB1;CDT1;PLK1;KIF23;ESCO2;KIF22;HASPIN;KNSTRN;NDC80;SGO1;CENPE;KIF18A;KIF18B;PSRC1;ESPL1;KIFC1;INCENP;KIF4A;CENPK;CHMP4C;NCAPD2;KIF2C;MAD2L1	1.24178e-21	BV GC slct	NO	YES	YES	NO	NO	NO	NO	NO	NO	NO	YES	NO	NO	NO	NO
GO:0048518	positive regulation of biological process	PID1;FZD10;ELK3;EPS8;ZMIZ1;PLCE1;CYP1B1;JUNB;IER2;UNC13B;UNC5B;PRKCD;SOX13;PRKCA;BCR;ACE2;RBP4;PRKD2;ATF6;RNF122;ATF3;SEH1L;CFH;PDGFA;IL20RB;FLRT2;S100A10;JAG2;ABCA1;PLK3;NGFR;CADM1;TIPARP;RNASE10;PLK2;NR2F1;FN1;NR1D1;FOSL1;CYLD;PKIB;EHD3;TNFSF4;FXYD1;CDC42SE2;DENND1B;CDKN1A;ARPC1B;TGFB1I1;PRKAG2;HIF3A;GLI3;BBC3;SMPD3;TAF7L;ING2;CSRP3;ADAMTSL4;TSPO;TIMP3;TIMP1;JARID2;APPL2;ARG2;ANXA3;METRN;AHSG;S…	1.3143e-21	BV GC po	YES	YES	YES	YES	YES	YES	YES	YES	YES	NO	YES	NO	NO	YES	NO
GO:1900027	regulation of ruffle assembly	EPS8;CYFIP1;SH3YL1;KANK1;RHOG;EVL;FAM98A;DEF8;HRAS;NDEL1;PFN2	0.0445845	HG GC slct	YES	NO	NO	NO	NO	NO	NO	NO	NO	NO	NO	NO	NO	NO	NO
GO:0048519	negative regulation of biological process	TES;PID1;SERPINE1;ARAF;FZD10;ZFYVE1;TSKU;ELK3;EPS8;PPP4R4;GPR171;PLCE1;CYP1B1;JUNB;PRKACB;IER3;HES6;UNC5B;PRKCD;SOX13;PRKCA;EML2;DKK3;BCR;ISL2;RNF125;SPINT1;MAP1B;GPR161;SERPING1;ATF3;NLRX1;LYPD1;PDGFA;IL20RB;JAG2;PLK3;NGFR;TIPARP;PLK2;NR2F1;FN1;NR1D1;CYLD;PKIB;TNFSF4;FXYD1;CDKN1A;SERPINA1;TGFB1I1;BHLHE41;PRKAG2;SERPINA6;GLI3;SMPD3;ING2;MMP28;TSPO;TIMP3;TIMP1;JARID2;CGNL1;APPL2;TIMP4;DUSP4;DUSP5;…	1.53243e-21	BV GC po	YES	YES	YES	YES	YES	YES	YES	YES	YES	NO	NO	NO	NO	YES	YES
GO:0044087	regulation of cellular component biogenesis	RB1;FHOD3;CYFIP1;GMFB;FMR1;CLSTN1;FNBP1L;CLU;ANTXR1;GBA2;ACTG1;EPS8;LGALS3;DPYSL3;STMN1;COTL1;TRAPPC12;PIEZO1;PIP4K2B;NUDT16;PRKACA;TMSB10;CDK5RAP2;MEF2C;PRKCH;PIH1D1;TPM1;HCFC1;CLIP3;CLDN3;CDC34;BIN1;HGS;CHMP4B;CHMP4A;PREB;EZR;VCL;TRABD2A;PFN2;VCP;SDC4;SAR1A;TWF2;PIK3R1;IQGAP1;CORO1B;SLC9A1;DYNC2LI1;FXR1;ATXN2;ODF2L;TPR;NEU1;G3BP1;VPS11;G3BP2;ABL1;INPP5K;PLEK2;MAP4;GPM6B;SMAD4;SMAD3;BDNF;TBCD;EI…	7.85472e-05	HG GC slct	YES	YES	NO	NO	NO	YES	YES	NO	NO	NO	NO	NO	NO	NO	NO
GO:0045540	regulation of cholesterol biosynthetic process	FDPS;IDI1;MVK;NFYC;CYP51A1;HMGCR;SREBF2;SEC14L2;POR;SCD;FASN;SCAP;MVD;DHCR7;RAN;FDFT1	0.00793059	HG GC slct	YES	NO	NO	NO	NO	YES	NO	NO	NO	NO	NO	NO	NO	NO	NO
GO:1902930	regulation of alcohol biosynthetic process	FDPS;IDI1;H6PD;MVK;NFYC;CYP51A1;HMGCR;SREBF2;DKK3;SEC14L2;REST;POR;SCD;FASN;SCAP;MVD;DHCR7;RAN;FDFT1;SNCA	0.0442907	HG GC slct	YES	NO	NO	NO	NO	YES	NO	NO	NO	NO	NO	NO	NO	NO	NO
GO:0062012	regulation of small molecule metabolic process	MIDN;NUP107;NUP188;IRS2;ADM;ENO1;SLC2A6;PSMD8;PSMD9;EPM2AIP1;PSMD2;TMSB4X;SESN2;NUP62;PSMD3;FAM3A;AKT1;FAM3C;SEC13;ELOVL5;PGAM1;CMC1;PPP4R3B;JMJD8;SREBF2;DKK3;PSMA5;PPP1R3F;PSMA6;POR;SDHAF3;MVD;NUP54;IDI1;VCP;PFKFB4;PSMD12;PFKFB3;PSMD11;H6PD;MVK;INSIG1;FOXK2;AK3;FOXK1;HMGCR;ADIPOR1;ARPP19;ADIPOR2;OAZ1;FOXO1;OAZ2;PSMA7;PSMB10;LMF1;PSMB6;SEC14L2;CLN3;PSMB4;POM121C;PHKG2;TPR;SCAP;INPP5K;LDLR;FDFT1;S…	0.000446033	HG GC slct	YES	NO	NO	NO	YES	YES	YES	YES	NO	NO	NO	NO	NO	YES	NO
GO:0090181	regulation of cholesterol metabolic process	FDPS;IDI1;MVK;NFYC;CYP51A1;HMGCR;SREBF2;LMF1;SEC14L2;POR;SCD;FASN;SCAP;MVD;DHCR7;LDLR;RAN;FDFT1	0.0202823	HG GC slct	YES	NO	NO	NO	NO	YES	NO	NO	NO	NO	NO	NO	NO	NO	NO
GO:0019218	regulation of steroid metabolic process	IDI1;ASAH1;H6PD;MVK;INSIG1;ADM;ATP1A1;HMGCR;LMF1;SEC14L2;SCAP;TSPO;LDLR;FDFT1;FDPS;STAT5B;NFYC;CYP51A1;SREBF2;DKK3;REST;POR;STAR;SCD;FASN;APOC1;MVD;STUB1;LAMTOR1;DHCR7;RAN	0.00674852	HG GC slct	YES	NO	NO	NO	YES	YES	NO	NO	NO	NO	NO	NO	NO	NO	NO
GO:0019216	regulation of lipid metabolic process	RB1;SCARB1;SERPINA3;ALAS1;CD81;CHD9;IRS2;ADM;GLIPR1;CPT2;FAM3A;TSPO;AKT1;FADS1;NCOA1;ELOVL5;SPHK1;PPP4R3B;DGKZ;SREBF2;DKK3;TNFRSF1A;CTDNEP1;POR;CREB1;CCKBR;WDR81;TBL1XR1;MVD;PLIN2;ANGPTL4;IDI1;STOML2;ASAH1;MTMR2;H6PD;MVK;INSIG1;GPS2;PIK3R2;PIK3R1;ATP1A1;HMGCR;ADIPOR1;ADIPOR2;NPAS2;LMF1;SEC14L2;ORMDL2;SCAP;TBL1X;LDLR;FDFT1;FDPS;STAT5B;NFYC;NR1H2;CYP51A1;G0S2;NR1D2;GSTZ1;REST;AADAC;STAR;EIF6;SCD;ID…	0.0230662	HG GC slct	YES	NO	NO	NO	YES	YES	YES	YES	NO	NO	NO	NO	NO	NO	NO
GO:0106118	regulation of sterol biosynthetic process	FDPS;IDI1;MVK;NFYC;CYP51A1;HMGCR;SREBF2;SEC14L2;POR;SCD;FASN;SCAP;MVD;DHCR7;RAN;FDFT1	0.00791483	HG GC slct	YES	NO	NO	NO	NO	YES	NO	NO	NO	NO	NO	NO	NO	NO	NO
GO:0050810	regulation of steroid biosynthetic process	IDI1;ASAH1;H6PD;MVK;INSIG1;ADM;ATP1A1;HMGCR;SEC14L2;SCAP;TSPO;FDFT1;FDPS;NFYC;CYP51A1;SREBF2;DKK3;REST;POR;STAR;SCD;FASN;MVD;DHCR7;RAN	0.00818561	HG GC slct	YES	NO	NO	NO	YES	YES	NO	NO	NO	NO	NO	NO	NO	NO	NO
GO:0046890	regulation of lipid biosynthetic process	IDI1;SCARB1;ASAH1;H6PD;MVK;INSIG1;ADM;ATP1A1;HMGCR;ADIPOR1;ADIPOR2;SEC14L2;ORMDL2;FAM3A;SCAP;TSPO;AKT1;LDLR;FDFT1;FDPS;ELOVL5;NFYC;NR1H2;SPHK1;CYP51A1;SREBF2;DKK3;TNFRSF1A;CTDNEP1;REST;POR;CREB1;STAR;EIF6;SCD;FASN;APOC1;MVD;DHCR7;RAN;EIF3A	0.0357782	HG GC slct	YES	NO	NO	NO	NO	YES	NO	YES	NO	NO	NO	NO	NO	NO	NO
GO:0006094	gluconeogenesis	SLC25A1;GPI;TPI1;MDH1;MDH2;PGAM1;CMC1;ENO1;ENO2;G6PC3;PGK1;ALDOC;ALDOA;SLC37A4;GAPDH;ATF3;ATF4	0.00584907	HG GC slct	YES	NO	NO	NO	NO	YES	NO	NO	NO	NO	NO	NO	NO	NO	NO
GO:0019319	hexose biosynthetic process	SLC25A1;GPI;TPI1;MDH1;MDH2;PGAM1;CMC1;SORD;AKR1B1;ENO1;ENO2;AR;G6PC3;PGK1;ALDOC;ALDOA;SLC37A4;GAPDH;ATF3;ATF4	0.00172004	HG GC slct	YES	NO	NO	NO	NO	YES	NO	NO	NO	NO	NO	NO	NO	NO	NO
GO:0046364	monosaccharide biosynthetic process	SLC25A1;GPI;TPI1;MDH1;MDH2;PGAM1;CMC1;SORD;AKR1B1;TALDO1;ENO1;ENO2;AR;G6PC3;PGK1;ALDOC;ALDOA;SLC37A4;GAPDH;ATF3;ATF4	0.00220838	HG GC slct	YES	NO	NO	NO	NO	YES	NO	NO	NO	NO	NO	NO	NO	YES	NO
GO:0044283	small molecule biosynthetic process	PLOD3;PLOD2;ENO1;ENO2;GLS;NUDT4;FADS3;FADS2;NSDHL;PPIP5K2;NUDT16;FADS1;STARD3;ACOT7;GPT2;CMC1;TALDO1;MIF;AR;MTAP;MTHFD2L;NEIL1;ATF3;PTGES;ATF4;IDI1;UBIAD1;ISYNA1;VCP;CNP;SHMT2;INSIG1;PLA2G5;CYP19A1;ACAT2;EBP;CYB5R3;PGK1;ASL;DECR2;FDFT1;IP6K2;OSBPL9;FDPS;MTHFR;DHCR24;QKI;UCKL1;DERA;COQ4;G6PC3;UCK1;STAR;FASN;DEGS1;ALDH18A1;DHCR7;SERINC3;SERINC5;ITPA;SLC25A1;GPI;ASNSD1;TECR;AKR1B1;GUK1;DSE;SLC37A4;E…	0.000185333	HG GC slct	YES	NO	NO	NO	NO	YES	YES	YES	NO	NO	NO	YES	NO	YES	NO
GO:0016051	carbohydrate biosynthetic process	SLC25A1;GPI;ISYNA1;B4GALT1;SLC2A1;AKR1B1;ENO1;ENO2;FUT4;HS2ST1;GYS1;UGP2;PHKG2;PGK1;PGM2;AKT1;MGAT2;NANS;SLC37A4;CSGALNACT1;TPI1;MDH1;MDH2;AGL;PGAM1;CMC1;SORD;TALDO1;EXT1;AR;B3GNT9;G6PC3;B3GNT7;ALDOC;ALDOA;GAPDH;ATF3;ATF4	0.00122105	HG GC slct	YES	NO	NO	NO	NO	YES	NO	NO	NO	NO	NO	NO	NO	NO	NO
GO:0006413	translational initiation	RPL32;RPL31;RPL34;RPLP0;RPL9;RPL7;RPS4X;RPL7A;RPS14;RBM4;RPS16;RPS18;RPL36;EIF3CL;DENR;RPS11;RPS10;RPL39;RPS13;RPL21;RPS5;RPS6;RPL22;RPSA;RPS3A;RPL37A;RPL26;RPL11;EIF1AD;RPS15A;EIF4H;RPL15;RPS27A;EIF4E;RPL19;PAIP1;RPL41;EIF2B2;RPL35A;RPS25;RPS28;RPS27;EIF6;RPS29;EIF3I;EIF3J;EIF3C;ABCE1;EIF3A;RPS24;EIF4G1;RPS23	1.22045e-08	HG GC slct	YES	NO	NO	NO	NO	NO	NO	NO	YES	NO	NO	NO	NO	NO	NO
GO:0000413	protein peptidyl-prolyl isomerization	FKBP11;RANBP2;FKBP10;AIP;PPWD1;CWC27;PTPRA;PPIF;FKBP7;PIN1;PPIB;PPIL3;PPIL4;PPIA;FKBP5;PPIC	0.00819155	HG GC slct	YES	NO	NO	NO	NO	NO	NO	NO	NO	NO	NO	NO	NO	NO	NO
GO:0018208	peptidyl-proline modification	FKBP11;RANBP2;FKBP10;AIP;P3H1;PPWD1;CWC27;P4HA2;PTPRA;PPIF;FKBP7;PIN1;P4HB;PPIB;PPIL3;PPIL4;PPIA;FKBP5;PPIC	0.0130842	HG GC slct	YES	NO	NO	NO	NO	NO	NO	NO	NO	NO	NO	NO	NO	NO	NO
GO:0018193	peptidyl-amino acid modification	GALNT11;NUP107;NUP188;PLOD3;ARID4B;PLOD2;PLOD1;CWC27;ZDHHC4;GCSH;KRTCAP2;EFEMP1;TRIM28;KIAA1586;RUVBL2;EPC1;AKT1;PRKACA;MAP3K7;GOLGA7;MAP2K3;CSNK1G3;ALG8;MAP2K2;PRKCH;CSNK2A1;AIP;DYRK1B;P3H1;P3H4;CSNK1D;PRLR;FBXO11;PIAS2;PIAS1;HCFC1;JMJD6;TPST2;CLIP3;DPM1;DPM2;POR;HMBS;PPIF;FKBP7;PRKD2;PPIB;PPIA;CSNK1G2;FKBP5;PPIC;KMT2E;NAA60;SRCAP;RPN2;PRKDC;RPN1;STK4;BAG6;POM121C;BLOC1S1;TPR;MBIP;ABL1;NAA50;BRP…	0.000297164	HG GC slct	YES	NO	NO	NO	NO	YES	NO	NO	NO	NO	NO	NO	NO	NO	NO
GO:0006464	cellular protein modification process	GMFB;NUP107;PGAP2;ARAF;PSMD8;GCSH;PSMD9;KRTCAP2;PPP4R2;KIAA1586;PSMD2;PSMD3;AKT1;PRKACA;CDK5RAP3;MEF2C;PRKCH;CSNK2A1;NHLRC3;RC3H1;ATG12;HCFC1;AR;RNF126;PRKD3;HMBS;PRKD2;RBCK1;ANAPC13;NAA60;MTMR2;SRCAP;RPN2;SHMT2;PRKDC;RPN1;ANAPC11;RNF214;POM121C;BLOC1S1;PTPMT1;ST3GAL1;NAA50;PLK3;PMM1;PMM2;FN1;EIF2AK2;OGDH;PPT1;CDK10;CDK12;DZIP3;CDK16;PIGS;SETD5;SMG1;PIGU;PIGT;PIGQ;PIGP;WDR45;AREG;TRIOBP;MED12;PCM…	3.32205e-11	HG GC slct	YES	NO	NO	NO	NO	YES	YES	NO	NO	NO	NO	NO	NO	NO	NO
GO:0036211	protein modification process	GMFB;NUP107;PGAP2;ARAF;PSMD8;GCSH;PSMD9;KRTCAP2;PPP4R2;KIAA1586;PSMD2;PSMD3;AKT1;PRKACA;CDK5RAP3;MEF2C;PRKCH;CSNK2A1;NHLRC3;RC3H1;ATG12;HCFC1;AR;RNF126;PRKD3;HMBS;PRKD2;RBCK1;ANAPC13;NAA60;MTMR2;SRCAP;RPN2;SHMT2;PRKDC;RPN1;ANAPC11;RNF214;POM121C;BLOC1S1;PTPMT1;ST3GAL1;NAA50;PLK3;PMM1;PMM2;FN1;EIF2AK2;OGDH;PPT1;CDK10;CDK12;DZIP3;CDK16;PIGS;SETD5;SMG1;PIGU;PIGT;PIGQ;PIGP;WDR45;AREG;TRIOBP;MED12;PCM…	3.28815e-11	HG GC slct	YES	NO	NO	NO	NO	YES	YES	NO	NO	NO	NO	NO	NO	NO	NO
GO:0043412	macromolecule modification	GMFB;NUP107;PGAP2;ARAF;PSMD8;GCSH;PSMD9;KRTCAP2;ALKBH5;PPP4R2;KIAA1586;PSMD2;PSMD3;AKT1;PRKACA;CDK5RAP3;MEF2C;PRKCH;CSNK2A1;NHLRC3;RC3H1;ATG12;HCFC1;AR;RNF126;PRKD3;HMBS;PRKD2;RBCK1;DUS3L;ANAPC13;NAA60;MTMR2;SRCAP;RPN2;SHMT2;PRKDC;RPN1;ANAPC11;RNF214;POM121C;BLOC1S1;PTPMT1;ST3GAL1;NAA50;PLK3;PMM1;PMM2;FN1;EIF2AK2;OGDH;PPT1;CDK10;DUS1L;CDK12;DZIP3;CDK16;PIGS;TRMU;SETD5;SMG1;PIGU;PIGT;PIGQ;PIGP;WDR…	4.80286e-11	HG GC slct	YES	NO	NO	NO	NO	YES	YES	NO	NO	NO	NO	NO	NO	NO	NO
GO:0006695	cholesterol biosynthetic process	FDPS;IDI1;MVK;INSIG1;CYP51A1;DHCR24;HMGCR;ACAT2;EBP;NSDHL;CYB5R3;MVD;DHCR7;FDFT1	0.0296717	HG GC slct	YES	NO	NO	NO	NO	YES	NO	YES	NO	NO	NO	YES	NO	NO	NO
GO:1902653	secondary alcohol biosynthetic process	FDPS;IDI1;MVK;INSIG1;CYP51A1;DHCR24;HMGCR;ACAT2;EBP;NSDHL;CYB5R3;MVD;DHCR7;FDFT1	0.045193	HG GC slct	YES	NO	NO	NO	NO	YES	NO	YES	NO	NO	NO	YES	NO	NO	NO
GO:1901615	organic hydroxy compound metabolic process	PNMT;SCARB1;CITED1;HDLBP;AKR1B1;GBA2;NUDT4;NSDHL;CTSO;PPIP5K2;SMPD1;CTSK;IDH3B;LRAT;ACAA1;SLC37A4;CTSB;STARD3;TPI1;DGAT1;TRPC1;SPHK1;ITPK1;MYOF;SORD;OCRL;SREBF2;ALDH3A2;DPM1;AR;DPM2;ITPKC;FDX1;ITPKA;MVD;DLD;IDI1;MTPN;ISYNA1;ASAH1;PDXK;MTMR2;MVK;INSIG1;HMGCR;CYP19A1;ACAT2;EBP;LDHA;CYB5R3;CYP11A1;DDT;SCAP;INPP5K;MGAT1;MGAT2;ACSS1;LDLR;DUOX2;CBR4;FDFT1;SNCA;IP6K2;OSBPL9;FDPS;IDH3G;AKR1C1;CYP51A1;IDH…	0.0484744	HG GC slct	YES	NO	NO	NO	YES	YES	YES	YES	NO	NO	NO	YES	NO	NO	NO
GO:0006066	alcohol metabolic process	SCARB1;HDLBP;AKR1B1;GBA2;NUDT4;NSDHL;PPIP5K2;SMPD1;IDH3B;LRAT;STARD3;TPI1;DGAT1;SPHK1;ITPK1;MYOF;SORD;OCRL;SREBF2;ALDH3A2;DPM1;AR;DPM2;ITPKC;FDX1;ITPKA;MVD;IDI1;ISYNA1;ASAH1;MTMR2;MVK;INSIG1;HMGCR;ACAT2;EBP;CYB5R3;CYP11A1;SCAP;INPP5K;MGAT1;MGAT2;ACSS1;LDLR;CBR4;FDFT1;IP6K2;FDPS;IDH3G;AKR1C1;CYP51A1;IDH2;DHCR24;MT3;STAR;SNX17;APOC1;DHCR7;ACO2;CALM1;NFE2L1;GALK1;FGFR1	0.00873553	HG GC slct	YES	NO	NO	NO	YES	YES	YES	YES	NO	NO	NO	YES	NO	NO	NO
GO:1902652	secondary alcohol metabolic process	IDI1;SCARB1;MVK;INSIG1;HDLBP;HMGCR;GBA2;ACAT2;EBP;NSDHL;CYB5R3;CYP11A1;SMPD1;IDH3B;SCAP;LDLR;FDFT1;FDPS;STARD3;IDH3G;CYP51A1;IDH2;DHCR24;MT3;SREBF2;STAR;SNX17;FDX1;APOC1;MVD;DHCR7;ACO2;NFE2L1;FGFR1	0.00246284	HG GC slct	YES	NO	NO	NO	YES	YES	NO	YES	NO	NO	NO	YES	NO	NO	NO
GO:1901362	organic cyclic compound biosynthetic process	PNMT;TCERG1;UXS1;CCNC;RBPJ;NUDT4;LSM10;NSDHL;TRIM28;PPAT;TRIM24;EPC1;STARD3;ACOT7;PIH1D1;MED4;AR;MTAP;DDIT3;MTHFD2L;FDX1;HMBS;TFAM;MAML3;NEIL1;ATF4;SLBP;TSTA3;ABCB6;CSTF3;GATA6;MRPL12;PRPSAP1;HSD11B1;CYB5R3;PPCS;ASL;ZNF148;SCAI;FDFT1;INTS1;PMM1;PMM2;NR2F1;SMARCA5;NR1D2;PAICS;PBX1;DERA;NR2F6;SMARCA4;NFATC4;UCK1;SNW1;NPLOC4;STAR;FUBP3;FUBP1;FASN;PPT1;PAF1;MMS19;INTS6;ALDH18A1;ITPA;MOCS2;CDKN1A;GMEB…	1.07154e-12	HG GC slct	YES	YES	NO	NO	NO	YES	NO	NO	NO	NO	NO	YES	NO	NO	NO
GO:0006629	lipid metabolic process	PGAP2;ECI1;PITPNA;ECI2;ALKBH7;GBA2;NSDHL;PPP2R1A;LIPH;CPNE1;LRAT;PIP4K2B;CPNE3;MFSD2A;ARSA;STARD3;ALG8;ACOT7;CSNK2A1;ECH1;ALG3;MIF;AR;PLPP5;POR;PRKD3;FDX1;ACOT1;PRKD2;PI4K2A;PTGES;MTMR2;SDC4;GATA6;PIK3R2;PIK3R1;PLA2G5;HSD11B1;PTDSS1;SGPL1;CYB5R3;PTPMT1;NEU1;SCAP;INPP5K;DECR2;FDFT1;DECR1;STAT5B;PBX1;STAR;FASN;ECHDC1;PPT1;ECHDC2;PEMT;PAF1;ATM;ECHDC3;PIGS;SMG1;PIGU;PIGT;GPAA1;PIGQ;TECR;PIGP;AKR1B1;A…	0.000482779	HG GC slct	YES	NO	NO	NO	YES	YES	YES	YES	NO	NO	NO	YES	NO	YES	NO
GO:0008610	lipid biosynthetic process	SCARB1;PGAP2;FADS3;FADS2;NSDHL;LIPH;CPNE1;PIP4K2B;CPNE3;FADS1;MFSD2A;STARD3;ACOT7;CSNK2A1;DGAT1;OCRL;MIF;PRLR;DGKZ;ALDH3A2;DPM1;AR;DPM2;PRKD3;FDX1;PRKD2;CSNK1G2;PI4K2A;PTGES;IDI1;ISYNA1;MTMR2;INSIG1;PIK3R2;PIK3R1;PLA2G5;CYP19A1;ACAT2;PLD2;HSD11B1;EBP;PTDSS1;SGPL1;CYB5R3;CYP11A1;PTPMT1;INPP5K;DECR2;FDFT1;OSBPL9;FDPS;DHCR24;DOLK;CRLS1;QKI;PBX1;STAR;FASN;PI4KA;PEMT;DEGS1;ATM;DHCR7;RAB5A;SERINC5;PIGS…	0.000305849	HG GC slct	YES	NO	NO	NO	NO	YES	NO	YES	NO	NO	NO	YES	NO	NO	NO
GO:0016125	sterol metabolic process	IDI1;SCARB1;MVK;INSIG1;HDLBP;HMGCR;CYP19A1;GBA2;ACAT2;EBP;NSDHL;CYB5R3;CYP11A1;SMPD1;SCAP;LDLR;FDFT1;FDPS;STARD3;CYP51A1;DHCR24;MT3;SREBF2;STAR;SNX17;FDX1;APOC1;MVD;DHCR7;NFE2L1	0.0337123	HG GC slct	YES	NO	NO	NO	NO	YES	NO	YES	NO	NO	NO	YES	NO	NO	NO
GO:0008203	cholesterol metabolic process	IDI1;SCARB1;MVK;INSIG1;HDLBP;HMGCR;GBA2;ACAT2;EBP;NSDHL;CYB5R3;CYP11A1;SMPD1;SCAP;LDLR;FDFT1;FDPS;STARD3;CYP51A1;DHCR24;MT3;SREBF2;STAR;SNX17;FDX1;APOC1;MVD;DHCR7;NFE2L1	0.0188861	HG GC slct	YES	NO	NO	NO	YES	YES	NO	YES	NO	NO	NO	YES	NO	NO	NO
GO:0000422	autophagy of mitochondrion	FIS1;BNIP3;ATG9A;WIPI1;WDR45;ATG13;ATG12;GABARAP;FUNDC2;MAP1LC3B;CTSO;RB1CC1;FUNDC1;CTSK;SQSTM1	0.0296251	HG GC slct	YES	NO	NO	NO	NO	YES	NO	NO	NO	NO	NO	NO	NO	NO	NO
GO:0061726	mitochondrion disassembly	FIS1;BNIP3;ATG9A;WIPI1;WDR45;ATG13;ATG12;GABARAP;FUNDC2;MAP1LC3B;CTSO;RB1CC1;FUNDC1;CTSK;SQSTM1	0.0295787	HG GC slct	YES	NO	NO	NO	NO	YES	NO	NO	NO	NO	NO	NO	NO	NO	NO
GO:1903008	organelle disassembly	PLK3;FIS1;VCP;TEX264;BNIP3;ATG9A;GBF1;WIPI1;KLC1;WDR45;ATG13;ATG12;GABARAP;FUNDC2;MAP1LC3B;CTSO;RB1CC1;FUNDC1;CTSK;DENR;PELO;SQSTM1	0.00792567	HG GC slct	YES	NO	NO	NO	NO	YES	NO	NO	YES	NO	NO	NO	NO	NO	NO
GO:0007005	mitochondrion organization	SLC35F6;ALAS1;NDUFA11;PREP;GABPB1;ALKBH7;WDR45;CLU;PHB2;CCAR2;FUNDC2;HEBP2;MAP1LC3B;CTSO;CHCHD2;RB1CC1;FUNDC1;CTSK;SESN2;LONP1;TIMM17A;TIMM17B;TSPO;PMPCB;AKT1;ZNF205;PMPCA;YWHAG;BOK;BNIP3L;ATG9A;AIP;WIPI1;ATG13;ATG12;HCFC1;DNM2;OXA1L;NDUFS8;TFDP2;WDR81;SDHAF2;NDUFS7;SDHAF3;SCO2;PPIF;TFAM;TMEM126B;MGARP;SMIM20;SQSTM1;STOML2;CNP;COX16;MTFP1;COX17;GABARAP;SLC9A1;APOO;POLD4;HMGCL;PITRM1;NDUFV1;COA4;D…	0.0166298	HG GC slct	YES	NO	NO	NO	NO	YES	NO	NO	YES	NO	NO	NO	NO	NO	NO
GO:0006914	autophagy	SRPX;TCIRG1;FNBP1L;WDR45;CLU;FUNDC2;MAP1LC3B;STK11;CTSO;RB1CC1;FUNDC1;CTSK;ANXA7;SBF2;VPS36;UBXN6;ARSA;CSNK2A1;MAP1S;ATG9A;WIPI1;VPS37B;ATG13;ATG12;SIRT2;DYNC1LI2;WDR81;HGS;CHMP4B;TBC1D25;CHMP3;CHMP4A;CHMP6;VPS25;SQSTM1;VPS28;OPTN;RAB7A;VCP;GRAMD1A;RGS19;TEX264;VPS4B;EI24;CLEC16A;WDR24;FOXO1;HDAC6;GABARAP;CLN3;IFI16;VPS51;UBC;TP53INP1;RAB24;VPS11;ABL1;TMEM208;EMC6;DRAM2;PCNT;RPS27A;DYNC1H1;FIS1;B…	1.04389e-05	HG GC slct	YES	NO	NO	NO	NO	YES	NO	NO	NO	NO	NO	NO	NO	NO	NO
GO:0061919	process utilizing autophagic mechanism	SRPX;TCIRG1;FNBP1L;WDR45;CLU;FUNDC2;MAP1LC3B;STK11;CTSO;RB1CC1;FUNDC1;CTSK;ANXA7;SBF2;VPS36;UBXN6;ARSA;CSNK2A1;MAP1S;ATG9A;WIPI1;VPS37B;ATG13;ATG12;SIRT2;DYNC1LI2;WDR81;HGS;CHMP4B;TBC1D25;CHMP3;CHMP4A;CHMP6;VPS25;SQSTM1;VPS28;OPTN;RAB7A;VCP;GRAMD1A;RGS19;TEX264;VPS4B;EI24;CLEC16A;WDR24;FOXO1;HDAC6;GABARAP;CLN3;IFI16;VPS51;UBC;TP53INP1;RAB24;VPS11;ABL1;TMEM208;EMC6;DRAM2;PCNT;RPS27A;DYNC1H1;FIS1;B…	1.03961e-05	HG GC slct	YES	NO	NO	NO	NO	YES	NO	NO	NO	NO	NO	NO	NO	NO	NO
GO:0070849	response to epidermal growth factor	STAT5B;DUSP3;GSTP1;CAD;IQGAP1;PTPN12;CFLAR;COL1A1;EEF1A1;ZFP36;GAREM1;TPR;INPP5K;AKT1;MAPK3;SNX6	0.0214509	HG GC slct	YES	NO	NO	NO	NO	NO	NO	NO	YES	NO	NO	NO	NO	NO	NO
GO:0009719	response to endogenous stimulus	RB1;CYFIP1;SPARC;EIF4A3;FGFRL1;TIAL1;PPAT;LONP1;AKT1;PRKACA;DDX18;SMARCC1;MEF2C;ACTN2;CSNK1D;MIF;AR;DYNC1LI2;TWSG1;RRAGA;POR;MTAP;ZFYVE16;GAREM1;FNDC4;XRN1;PAPPA;FDX1;NSMF;MGARP;EZR;ATP6V0D1;ATF4;SHMT2;PRKDC;GATA6;PIK3R2;PIK3R1;IQGAP1;ARPP19;PDGFC;NEU1;SCAP;SSR1;INPP5K;SNX6;TRAP1;STAT5B;FIS1;YES1;ABCA3;NR2F1;NR1D2;GDF7;NR2F6;COL1A1;EHD1;FIBP;STAR;EIF6;CILP;TNFSF4;MMS19;FERMT2;CEP57;GPI;CDKN1A;CIT…	1.82132e-06	HG GC slct	YES	NO	NO	NO	YES	YES	YES	YES	YES	NO	NO	NO	NO	YES	NO
GO:0070848	response to growth factor	SPARC;MT1M;EIF4A3;TNC;UBE2D1;CIB1;UBE3A;FGFRL1;TIAL1;ZFP36;FNTA;AKT1;CPNE3;MAP3K7;MAP2K3;USP8;MEF2C;SEMA6A;CSNK1D;MIF;GTF2F1;EEF1A1;DYNC1LI2;TWSG1;ZFYVE16;GAREM1;CDC34;FNDC4;COL4A2;PRKD2;SHC1;GATA6;TWF2;IQGAP1;CORO1B;UBC;TPR;INPP5K;SKIL;SNX6;SMAD2;TRAP1;STAT5B;SMAD4;YES1;SMAD3;BDNF;SMAD5;GDF7;COL1A1;EHD1;NR4A1;BMP3;FIBP;STAR;CILP;FERMT2;FGFR1;CEP57;ITGB5;CITED1;TGFB1I1;HSPB1;HYAL2;KIF1B;APPL1;DUS…	0.000222437	HG GC slct	YES	NO	NO	NO	YES	YES	YES	NO	NO	NO	NO	NO	NO	YES	NO
GO:0010033	response to organic substance	RB1;CYFIP1;SERPINE1;PHB2;FGFRL1;PSMD8;EPS8;PSMD9;PSMD2;DPYSL2;DPYSL3;PSMD3;AKT1;LRAT;PRKACA;CDK5RAP3;DDX18;MEF2C;RC3H1;HCFC1;SIGIRR;AR;DYNC1LI2;RNF126;MTAP;CLDN3;ZFYVE16;DDIT3;FDX1;UQCRC1;CDIP1;PRKD2;ATF3;OPTN;ATF4;SHMT2;PRKDC;GATA6;IQGAP1;PLA2G5;ARPP19;LDHA;HSPH1;PDGFC;SSR1;PMM1;ABCA3;NR2F1;FN1;MTHFR;EIF2AK2;NR1D2;NR2F6;NFATC4;HNRNPL;COL1A1;EHD1;FIBP;NPLOC4;EIF6;CILP;GIPC1;TNFSF4;FASN;MMS19;FERM…	2.20612e-15	HG GC slct	YES	NO	NO	NO	YES	YES	YES	YES	YES	NO	NO	NO	NO	YES	YES
GO:0035195	gene silencing by miRNA	SMAD2;SMAD3;PUM2;RBM4;ZFP36;CNOT6;EIF6;CNOT1;PRKRA;XPO5;CNOT8;RAN;TNRC6A;EIF3A;TNRC6B	0.0340088	HG GC slct	YES	NO	NO	NO	NO	NO	NO	NO	NO	NO	NO	NO	NO	NO	NO
GO:0042059	negative regulation of epidermal growth factor receptor signaling pathway	ZGPAT;DUSP3;AREG;EPN1;RNF126;GPRC5A;HGS;NUP62;SPRY2;ARHGEF7;CHMP6;VPS25;EPS15;RAB7A;SNX6	0.0339573	HG GC slct	YES	NO	NO	NO	NO	YES	NO	NO	NO	NO	NO	NO	NO	NO	NO
GO:0042058	regulation of epidermal growth factor receptor signaling pathway	RHBDF1;ZGPAT;DUSP3;SHC1;RHBDF2;PLAUR;HIP1R;PTPN12;AREG;WDR54;EPN1;RNF126;GPRC5A;HGS;SHKBP1;NUP62;SPRY2;AKT1;ARHGEF7;CHMP6;VPS25;EPS15;RAB7A;SNX6	0.0121495	HG GC slct	YES	NO	NO	NO	NO	YES	NO	NO	NO	NO	NO	NO	NO	NO	NO
GO:1901184	regulation of ERBB signaling pathway	SHC1;RBPJ;AREG;PPAT;NUP62;AKT1;EPS15;SNX6;RHBDF1;ZGPAT;DUSP3;RHBDF2;PLAUR;HIP1R;PTPN12;WDR54;EPN1;RNF126;GPRC5A;HGS;SHKBP1;SPRY2;ARHGEF7;CHMP6;VPS25;RAB7A	0.00717583	HG GC slct	YES	NO	NO	NO	NO	YES	NO	NO	NO	NO	NO	NO	NO	NO	NO
GO:0000070	mitotic sister chromatid segregation	CDCA5;KIF14;NCAPG;CDCA8;SMC4;NCAPH;NSL1;AURKB;SMC2;CDC20;CCNB1;DSN1;RACGAP1;NUF2;NUSAP1;NEK2;SPDL1;CDT1;PLK1;KIF23;KIF22;HASPIN;KNSTRN;NDC80;SGO1;CENPE;KIF18A;KIF18B;PSRC1;ESPL1;KIFC1;INCENP;KIF4A;CENPK;CHMP4C;NCAPD2;KIF2C;MAD2L1	1.86564e-21	BV GC slct	NO	YES	YES	NO	NO	NO	NO	NO	NO	NO	YES	NO	NO	NO	NO
GO:0065007	biological regulation	PID1;ARAF;FZD10;LIPA;ZFYVE1;TSKU;PPP4R4;PRKACB;HES6;RBFOX1;UNC5B;CACNA2D1;EML2;BCR;ACE2;ISL2;RBP4;SPINT1;RBP1;AGTR1;NOBOX;ATF6;ATF3;NLRX1;CRABP2;RETSAT;LYPD1;PDGFA;FIGNL2;IL20RB;NRADD;RDH10;KCNMB4;JAG2;ABCA1;NGFR;CADM1;TIPARP;NR2F1;FN1;NETO2;IL22RA1;PKIB;FXYD1;BHLHE41;PRKAG2;BBC3;SMPD3;TUBA1A;MMP28;TSPO;CGNL1;APPL2;DUSP4;DUSP5;ARG2;KCND1;DUSP1;METRN;IFT140;SPHK1;PTH2R;FOS;DUSP8;F3;DUSP6;MMP11;GPR…	1.91209e-21	BV GC po	YES	YES	YES	YES	YES	YES	YES	YES	YES	NO	YES	NO	NO	YES	YES
GO:0032879	regulation of localization	APP;PID1;FAM89B;LDLRAD4;AQP1;LGALS3;PLCE1;CYP1B1;HOMER3;SOX4;SCN1A;UNC13B;CACNA2D1;PRKCD;MTUS1;PRKCA;CSNK1E;BCR;SHTN1;ACE2;ARC;RBP4;MAP1B;ADGRB1;PRKD2;EPHA1;TRIB1;STX1A;SDC4;STXBP1;LYPD1;PDGFA;TWIST1;CBARP;TRPM2;INPP5F;FLRT2;MAP2;MICAL1;ZNF703;CD14;STXBP6;SCN3A;ABCA1;PLK3;NGFR;CADM1;DMPK;RNASE10;PLK2;FN1;DCLK2;NR1D1;NETO2;CYLD;EHD3;SESTD1;WNK2;FXYD1;WNK3;ACVRL1;RYR2;ECM1;HIP1;PTPRM;PTPRJ;DOC2B;CT…	2.39308e-21	BV GC po	YES	NO	YES	NO	NO	YES	YES	YES	YES	NO	NO	NO	NO	YES	NO
GO:0007049	cell cycle	CCNJ;LOC427439;SMC5;SMC3;SMC4;SMC2;EPS8;CDC20;STMN1;CHEK1;STRA13;RTTN;FBXO5;TP63;WDHD1;ANK3;ESCO2;DNA2;RTEL1;PRKDC;EPB41;NCAPG;CDCA9;SKA3;NCAPH;ANAPC10;SKA2;BRIP1;CHTF8;RACGAP1;CEP192;CDT1;PLK2;MAD2L1BP;CDC7;KLHDC8B;CDC6;DAZL;ANLN;TPX2;ID4;SASS6;SPDYA;RAD17;ATM;CDK14;FBXL7;EZH2;TP73;TOP2A;SUV39H2;CDKN1A;CETN3;CLTC;KIF11;BRCA2;SMPD3;PCM1;CHAF1B;CHAF1A;NUF2;PBK;CEP55;CNTD1;KIF23;RHOC;TERF1;INCENP;C…	2.44964e-21	GAL GC slct	YES	YES	YES	NO	NO	NO	NO	NO	NO	NO	YES	NO	NO	NO	NO
GO:1901185	negative regulation of ERBB signaling pathway	ZGPAT;DUSP3;PTPN12;AREG;EPN1;RNF126;GPRC5A;HGS;PPAT;NUP62;SPRY2;ARHGEF7;CHMP6;VPS25;EPS15;RAB7A;SNX6	0.0157832	HG GC slct	YES	NO	NO	NO	NO	YES	NO	NO	NO	NO	NO	NO	NO	NO	NO
GO:0050794	regulation of cellular process	TES;PID1;SERPINE1;ARAF;FZD10;ZFYVE1;TSKU;ELK3;EPS8;ZMIZ1;PPP4R4;GPR171;WDR91;PLCE1;CYP1B1;HOMER3;JUNB;PRKACB;IER2;IER3;UNC13B;HES6;RBFOX1;UNC5B;PRKCD;SOX13;AFAP1;PRKCA;EML2;DKK3;BCR;ACE2;ISL2;RBP4;RNF125;SPINT1;MAP1B;GPR161;AGTR1;SERPING1;PRKD2;NOBOX;ATF6;RNF122;ATF3;NLRX1;SEH1L;CRABP2;LYPD1;PDGFA;FIGNL2;IL20RB;NRADD;FAM171A1;FLRT2;CEP76;S100A10;JAG2;ABCA1;PLK3;NGFR;CADM1;DMPK;TIPARP;RNASE10;PLK2…	2.46071e-21	BV GC po	YES	YES	YES	YES	YES	YES	YES	YES	YES	NO	YES	NO	NO	YES	NO
GO:0006260	DNA replication	RPAIN;PIF1;PRIM2;BLM;FEN1;PCNA;PRIM1;GMNN;TONSL;MCM10;BRCA2;PRIMPOL;CDC45;CHAF1A;ORC1;POLD1;ORC3;PCLAF;POLE;GEN1;POLQ;MGME1;GINS2;WDHD1;CDT1;STN1;RFC3;RMI2;RFC4;LIG1;RFC2;GINS4;RECQL;RPA2;CDC6;TICRR;POLA2;RAD51;CCNE2;RFWD3;MCM3;MCM4;MCM5;CENPS;MCM2	2.60134e-21	BV GC slct	NO	YES	YES	NO	NO	NO	NO	NO	NO	NO	YES	NO	NO	NO	NO
GO:0006974	cellular response to DNA damage stimulus	DCLRE1B;RPAIN;TOP2A;FEN1;TONSL;CETN4;MCM10;BRCA1;SMC6;BRCA2;FOXM1;PIDD1;RPS6KA6;HPF1;CHAF1A;SFR1;PTTG1;EXO1;CHEK1;PCLAF;MACROD1;POLE;GEN1;WDHD1;RFC3;RMI2;RFC4;LIG1;ZGRF1;RFC2;RECQL;ESCO2;KIF22;MASTL;WDR76;NEIL3;FANCD2;MCM3;MCM4;MCM5;DTL;RHNO1;MCM2;PIF1;BLM;PARPBP;PCNA;UHRF1;CDCA5;FAAP24;FOXO1;PRIMPOL;ZMPSTE24;RAD51AP1;BRIP1;CDC45;POLD1;E2F1;USP1;RAD54L;E2F7;MCTS1;FANCI;POLQ;MGME1;GINS2;STN1;TIGAR…	5.30704e-21	BV GC slct	YES	YES	YES	NO	NO	NO	NO	NO	NO	NO	YES	NO	NO	NO	NO
GO:0048869	cellular developmental process	APP;PID1;CPNE5;SERPINE1;DIXDC1;LIPA;TSKU;ELK3;LGALS3;ZMIZ1;JUNB;SOX4;HES6;CPT1A;EPHA7;UNC5B;PRKCD;KRT8;SOX13;FNDC3A;EML1;RUNX3;RUNX2;BCR;SHTN1;TIAM1;ISL2;MAP1B;SIK1;EPHA1;ATF3;ASTN1;L3MBTL3;NUMBL;SDC4;STXBP1;LPAR1;TWIST1;LPAR3;TRPM2;INPP5F;FLRT2;MAP2;RDH10;ZNF703;MAP4;VASP;JAG2;EGR1;NGFR;NTNG2;ST14;EGR2;TIPARP;SS18L1;NR2F1;FN1;DCLK2;NR1D1;CYLD;CABYR;ID4;ACVRL1;CDKN1A;ECM1;TENM4;TGFB1I1;BHLHE41;BI…	6.70641e-21	BV GC po	NO	NO	YES	NO	YES	NO	YES	YES	YES	NO	NO	NO	YES	YES	YES
GO:0007049	cell cycle	SUV39H2;LOC427439;DSCC1;PRDM5;SMC5;KIF11;FOXM1;BRCA2;SMC3;SMC4;SMC2;CDC20;PCM1;CHAF1B;NUF2;CHEK1;NUSAP1;CEP250;RTTN;NEK2;NBN;FBXO5;SPDL1;POLE;MYBL1;CEP55;WDHD1;CEP135;ATRX;CKAP2;LIG4;TERF1;CCNA1;TFDP2;CCNE2;MCM3;CKS2;KIF2C;DNA2;SDCCAG8;USP16;YTHDC2;HTT;NCAPG;TTK;PDS5B;SKA3;RAD54B;RNF212;BRIP1;CDC45;ORC1;KIAA0753;RAD54L;CLSPN;TPPP;ECT2;PCNT;PIBF1;BUB1;GINS1;PNPT1;ATAD5;CDC7;CDC6;NDC80;CENPE;ANLN;C…	8.13878e-21	GAL TC slct	YES	YES	YES	NO	NO	NO	NO	NO	NO	NO	YES	NO	NO	NO	NO
GO:0075733	intracellular transport of virus	RANBP2;SEC13;NUP107;NUP188;CLEC4M;VPS37B;XPO1;POM121C;UBC;TPR;NUP62;UBAP1;NUP54;RPS27A;KPNA3;RAN;VPS28	0.0297914	HG GC slct	YES	NO	NO	NO	NO	NO	NO	NO	NO	NO	NO	NO	NO	NO	NO
GO:0046794	transport of virus	RANBP2;SEC13;NUP107;NUP188;CLEC4M;VPS37B;XPO1;POM121C;UBC;TPR;NUP62;UBAP1;NUP54;RPS27A;KPNA3;EPS15;RAN;VPS28	0.0214107	HG GC slct	YES	NO	NO	NO	NO	NO	NO	NO	NO	NO	NO	NO	NO	NO	NO
GO:0044766	multi-organism transport	RANBP2;SEC13;NUP107;NUP188;CLEC4M;VPS37B;XPO1;POM121C;UBC;TPR;NUP62;UBAP1;NUP54;RPS27A;KPNA3;EPS15;RAN;VPS28	0.0229796	HG GC slct	YES	NO	NO	NO	NO	NO	NO	NO	NO	NO	NO	NO	NO	NO	NO
GO:1902579	multi-organism localization	RANBP2;SEC13;NUP107;NUP188;CLEC4M;VPS37B;XPO1;POM121C;UBC;TPR;NUP62;UBAP1;NUP54;RPS27A;KPNA3;EPS15;RAN;VPS28	0.0230173	HG GC slct	YES	NO	NO	NO	NO	NO	NO	NO	NO	NO	NO	NO	NO	NO	NO
GO:0010823	negative regulation of mitochondrion organization	VAT1;SLC35F6;FZD3;GPX1;BNIP3;CLEC16A;TSC2;TRIAP1;HIGD1A;NOL3;CLU;LMAN1;DAP;LMNA;PPIF;TSPO;AKT1;BOK	0.022942	HG GC slct	YES	NO	NO	NO	NO	YES	NO	NO	NO	NO	NO	NO	NO	NO	NO
GO:0010821	regulation of mitochondrion organization	RNF31;SLC35F6;CLEC16A;HTT;TRIAP1;HIGD1A;NOL3;CLU;HDAC6;LMAN1;FAM162A;LMNA;VPS11;TSPO;AKT1;ZNF205;YWHAG;BOK;VAT1;BNIP3L;FIS1;FZD3;GPX1;SIVA1;BNIP3;PLAUR;HIP1R;DDHD2;TSC2;ATG13;DCN;SREBF2;DAP;HAX1;TFDP2;PPIF;RHOU;MGARP;SQSTM1;BAP1;OPTN	0.0187912	HG GC slct	YES	NO	NO	NO	NO	YES	NO	NO	NO	NO	NO	NO	NO	NO	NO
GO:0033043	regulation of organelle organization	RB1;CYFIP1;GMFB;C6orf89;PHB2;GBA2;EPS8;TRIM28;CDC26;STMN1;AKT1;PIP4K2B;CDK5RAP2;MEF2C;ACTN2;MAP1S;PIH1D1;ATG13;XRN1;BIN1;MAP1A;PRKD2;PREB;MGARP;EZR;OBSL1;OPTN;PFN2;SDC4;SAR1A;TWF2;PIK3R1;ANAPC11;DYNC2LI1;ZNHIT1;MIER1;DHX36;VPS11;INPP5K;MAP4;GPM6B;VAT1;FIS1;FZD3;SIVA1;SURF4;RASSF7;MTHFR;STAG2;SNW1;CDK10;PAF1;ATM;PSMG2;BAP1;SLC35F6;SETD5;SMG1;PTPRS;PHF1;ARPC1B;TRIOBP;ING2;NIPBL;XPO1;TMSB4X;SH3PXD2B…	1.82197e-08	HG GC slct	YES	YES	NO	NO	NO	YES	YES	NO	NO	NO	YES	NO	NO	NO	NO
GO:0010639	negative regulation of organelle organization	FHOD3;SLC35F6;GMFB;PHF1;CIB1;TRIAP1;CLU;TRIOBP;EPS8;PTTG1;TMSB4X;STMN1;TSPO;AKT1;SPTAN1;TMSB10;CDK5RAP2;BOK;GPX1;PIH1D1;AIP;TSC2;TERF1;DNM2;CLIP3;XRN1;TBC1D4;MTF2;PPIF;CHMP4B;CHMP4A;SEC22B;MAD1L1;DCP2;OTUB1;RAB7A;PFN2;KANK1;PLEKHH2;INSIG1;CLEC16A;TWF2;HIGD1A;NOL3;SUPT6H;HDAC6;ADD1;CORO1B;LMAN1;ODF2L;TPR;LMNA;UBR5;INPP5K;MAP4;BUB3;GAS2L1;HNRNPA1;BUB1;SNCA;VAT1;SMAD4;KDM4B;FZD3;NAA10;MCRS1;BNIP3;HI…	0.000798924	HG GC slct	YES	YES	NO	NO	NO	NO	NO	NO	NO	NO	YES	NO	NO	NO	NO
GO:0051129	negative regulation of cellular component organization	FHOD3;GMFB;CIB1;UBE3A;CLU;ANTXR1;EPS8;LGALS3;LGALS1;PTTG1;ARHGDIA;PPAT;DPYSL3;STMN1;AKT1;DENND5A;TMSB10;CDK5RAP2;SEMA6A;PIH1D1;IFRD1;AIP;TSC2;THOC2;CLIP3;AR;XRN1;PPIF;CHMP4B;CHMP4A;MAD1L1;PFN2;MTMR2;INSIG1;CLEC16A;TWF2;HIGD1A;SUPT6H;CORO1B;ATXN2;ODF2L;TPR;UBR5;INPP5K;MAP4;GAS2L1;VAT1;SMAD4;FZD3;NR2F1;TBCD;MT3;WDR54;NFATC4;DAP;CHMP2A;CDK10;UNC119;ATM;PSMG2;LRP10;ITM2C;SLC35F6;PTPRS;PHF1;TRIAP1;TRI…	0.00175197	HG GC slct	YES	YES	NO	NO	NO	NO	YES	NO	NO	NO	NO	NO	NO	NO	NO
GO:0036498	IRE1-mediated unfolded protein response	ZBTB17;PTPN1;ARSA;CUL7;SHC1;DCTN1;WFS1;PPP2R5B;WIPI1;YIF1A;ADD1;PDIA5;EXTL2;LMNA;SSR1;PREB;ATP6V0D1	0.0319153	HG GC slct	YES	NO	NO	NO	NO	YES	NO	NO	NO	NO	NO	NO	NO	NO	NO
GO:0030968	endoplasmic reticulum unfolded protein response	CUL7;VCP;SHC1;DCTN1;DERL2;ADD1;EXTL2;LMNA;SSR1;CDK5RAP3;ZBTB17;PTPN1;ARSA;RHBDD2;WFS1;PPP2R5B;EIF2AK2;WIPI1;YIF1A;PDIA5;CREB3;DDIT3;CREBRF;STUB1;PREB;ATP6V0D1;ATF3;ATF4	0.00911771	HG GC slct	YES	NO	NO	NO	NO	YES	NO	NO	NO	NO	NO	NO	NO	NO	NO
GO:0034620	cellular response to unfolded protein	CUL7;VCP;SHC1;DCTN1;DERL2;ADD1;EXTL2;HSF1;LMNA;SSR1;CDK5RAP3;ZBTB17;PTPN1;ARSA;RHBDD2;WFS1;PPP2R5B;EIF2AK2;WIPI1;YIF1A;PDIA5;CREB3;DDIT3;CREBRF;STUB1;PREB;ATP6V0D1;ATF3;OPTN;HSPA1B;ATF4	0.0170446	HG GC slct	YES	NO	NO	NO	NO	YES	NO	NO	NO	NO	NO	NO	NO	NO	NO
GO:0006986	response to unfolded protein	CUL7;VCP;SHC1;DCTN1;HSPB2;HSPB1;DERL2;THBS4;ADD1;EXTL2;HSPH1;DNAJB5;DNAJB4;TMEM129;HSF1;LMNA;SSR1;CHAC1;CDK5RAP3;ZBTB17;PTPN1;ARSA;RHBDD2;WFS1;PPP2R5B;EIF2AK2;WIPI1;YIF1A;PDIA5;CREB3;ERP44;JKAMP;DDIT3;CREBRF;STUB1;PREB;STT3B;ATP6V0D1;ATF3;OPTN;HSPA1B;ATF4	0.00117164	HG GC slct	YES	NO	NO	NO	NO	YES	NO	NO	NO	NO	NO	NO	NO	NO	NO
GO:0035966	response to topologically incorrect protein	CUL7;VCP;SHC1;DCTN1;HSPB2;HSPB1;DERL2;CLU;THBS4;HDAC6;ADD1;BAG6;EXTL2;HSPH1;DNAJB5;DNAJB4;TMEM129;HSF1;LMNA;SSR1;CHAC1;CDK5RAP3;ZBTB17;PTPN1;ARSA;RHBDD2;WFS1;PPP2R5B;DNAJB12;EIF2AK2;WIPI1;YIF1A;PDIA5;CREB3;ERP44;UBE2W;RNF126;JKAMP;DDIT3;CREBRF;STUB1;PREB;STT3B;ATP6V0D1;ATF3;OPTN;HSPA1B;ATF4	0.000239097	HG GC slct	YES	NO	NO	NO	NO	YES	NO	NO	NO	NO	NO	NO	NO	NO	NO
GO:0035967	cellular response to topologically incorrect protein	CUL7;VCP;SHC1;DCTN1;DERL2;HDAC6;ADD1;BAG6;EXTL2;HSF1;LMNA;SSR1;CDK5RAP3;ZBTB17;PTPN1;ARSA;RHBDD2;WFS1;PPP2R5B;DNAJB12;EIF2AK2;WIPI1;YIF1A;PDIA5;CREB3;UBE2W;RNF126;DDIT3;CREBRF;STUB1;PREB;ATP6V0D1;ATF3;OPTN;HSPA1B;ATF4	0.00706486	HG GC slct	YES	NO	NO	NO	NO	YES	NO	NO	NO	NO	NO	NO	NO	NO	NO
GO:0071310	cellular response to organic substance	RB1;CYFIP1;SERPINE1;PHB2;FGFRL1;PSMD8;EPS8;PSMD9;PSMD2;DPYSL3;PSMD3;AKT1;LRAT;PRKACA;CDK5RAP3;DDX18;MEF2C;RC3H1;HCFC1;SIGIRR;AR;DYNC1LI2;RNF126;MTAP;ZFYVE16;DDIT3;FDX1;CDIP1;PRKD2;ATF3;OPTN;ATF4;SHMT2;PRKDC;GATA6;IQGAP1;ARPP19;PDGFC;SSR1;PMM1;NR2F1;FN1;EIF2AK2;NR1D2;NR2F6;NFATC4;COL1A1;EHD1;FIBP;CILP;GIPC1;TNFSF4;FASN;FERMT2;CEP57;CDKN1A;TGFB1I1;RPLP0;PQBP1;SMPD4;TMSB4X;TIMP3;TSPO;TIMP1;APPL1;DUS…	3.79458e-10	HG GC slct	YES	NO	NO	NO	YES	YES	YES	YES	YES	NO	NO	NO	NO	YES	YES
GO:0034976	response to endoplasmic reticulum stress	SRPX;AUP1;SESN2;FLOT1;CHAC1;UBXN6;CDK5RAP3;GET4;ARSA;PPP2R5B;DNAJB12;WIPI1;PDIA5;RCN3;CREB3;TMX1;TMEM259;DDIT3;TRIM13;PREB;MAN1B1;ATP6V0D1;ATF3;ATF4;PPP1R15A;CUL7;VCP;SHC1;DCTN1;HM13;DERL2;PIK3R2;PIK3R1;THBS4;ADD1;BAG6;EXTL2;DDRGK1;TMEM129;LMNA;SSR1;TRAP1;ZBTB17;PTPN1;RHBDD2;WFS1;SGTA;TNFRSF10B;EIF2AK2;YIF1A;ERP44;UFM1;NPLOC4;JKAMP;DNAJC10;CREBRF;STUB1;STT3B;P4HB;TARDBP;NFE2L1;EIF4G1	6.82162e-05	HG GC slct	YES	NO	NO	NO	NO	YES	NO	NO	NO	NO	NO	NO	NO	NO	NO
GO:0006368	transcription elongation from RNA polymerase II promoter	PBRM1;SUPT16H;CCNT2;ELOF1;NCBP2;ADRM1;MLLT1;GTF2H2;SUPT5H;GTF2F1;AFF4;SUPT6H;CDK9;POLR2A;POLR2C;ERCC2;POLR2E;TCEA1;PAF1;POLR2H;NELFE	0.00764153	HG GC slct	YES	NO	NO	NO	NO	YES	NO	NO	NO	NO	NO	NO	NO	NO	NO
GO:0006366	transcription by RNA polymerase II	TCERG1;CCNT2;ICE2;CCNC;RBPJ;LSM10;PTTG1;TRIM28;TRIM24;SUPT16H;GTF2F1;MED4;AR;TBL1XR1;DDIT3;MAML3;ATF4;NOTCH2;SLBP;MAX;CSTF3;GATA6;SUPT6H;PMF1;DEAF1;DVL1;ZNF148;CPSF4;SMAD4;INTS1;CPSF1;NR2F1;NR1D2;SUPT5H;NR2F6;NFATC4;CDK9;NR4A1;SNW1;COPS2;FUBP1;MAFF;PAF1;TCF4;INTS6;NFE2L1;CDKN1A;GMEB2;TGFB1I1;SRA1;SGF29;MED16;AFF4;MED15;MED12;SNAPC2;PCF11;TEAD1;NELFE;TEAD4;PBRM1;KLF13;TSC22D1;NCBP2;ASH1L;WDR33;MED…	5.93567e-05	HG GC slct	YES	NO	NO	NO	NO	YES	NO	NO	NO	NO	NO	NO	NO	NO	NO
GO:0006351	transcription, DNA-templated	TCERG1;CCNT2;ICE2;CCNC;RBPJ;LSM10;PTTG1;TRIM28;TRIM24;EPC1;CAST;SUPT16H;PIH1D1;GTF3A;GTF2F1;MED4;SPOCD1;AR;COL4A2;TBL1XR1;DDIT3;TFAM;MAML3;ATF4;NOTCH2;SLBP;MAX;CSTF3;GATA6;MRPL12;SUPT6H;PMF1;DEAF1;DVL1;ZNF148;SCAI;CPSF4;SMAD4;INTS1;CPSF1;POLR3GL;NR2F1;SMARCA5;NR1D2;SUPT5H;NR2F6;SMARCA4;NFATC4;CDK9;NR4A1;SNW1;FUBP3;COPS2;FUBP1;MAFF;PAF1;TCF4;MMS19;INTS6;CNOT8;NFE2L1;NFKBIB;CREBZF;CDKN1A;GMEB2;TGFB…	6.62335e-07	HG GC slct	YES	NO	NO	NO	NO	YES	NO	NO	NO	NO	NO	NO	NO	NO	NO
GO:0097659	nucleic acid-templated transcription	TCERG1;CCNT2;ICE2;CCNC;RBPJ;LSM10;PTTG1;TRIM28;TRIM24;EPC1;CAST;SUPT16H;PIH1D1;GTF3A;GTF2F1;MED4;SPOCD1;AR;COL4A2;TBL1XR1;DDIT3;TFAM;MAML3;ATF4;NOTCH2;SLBP;MAX;CSTF3;GATA6;MRPL12;SUPT6H;PMF1;DEAF1;DVL1;ZNF148;SCAI;CPSF4;SMAD4;INTS1;CPSF1;POLR3GL;NR2F1;SMARCA5;NR1D2;SUPT5H;NR2F6;SMARCA4;NFATC4;CDK9;NR4A1;SNW1;FUBP3;COPS2;FUBP1;MAFF;PAF1;TCF4;MMS19;INTS6;CNOT8;NFE2L1;NFKBIB;CREBZF;CDKN1A;GMEB2;TGFB…	6.73328e-07	HG GC slct	YES	NO	NO	NO	NO	YES	NO	NO	NO	NO	NO	NO	NO	NO	NO
GO:0032774	RNA biosynthetic process	TCERG1;CCNT2;ICE2;CCNC;RBPJ;LSM10;PTTG1;TRIM28;TRIM24;EPC1;CAST;SUPT16H;PIH1D1;GTF3A;GTF2F1;MED4;SPOCD1;AR;COL4A2;TBL1XR1;DDIT3;TFAM;MAML3;ATF4;NOTCH2;SLBP;MAX;CSTF3;GATA6;MRPL12;SUPT6H;PMF1;DEAF1;DVL1;ZNF148;SCAI;CPSF4;SMAD4;INTS1;CPSF1;POLR3GL;NR2F1;SMARCA5;NR1D2;SUPT5H;NR2F6;SMARCA4;NFATC4;CDK9;NR4A1;SNW1;FUBP3;COPS2;FUBP1;MAFF;PAF1;TCF4;MMS19;INTS6;CNOT8;NFE2L1;NFKBIB;CREBZF;CDKN1A;GMEB2;TGFB…	8.8451e-07	HG GC slct	YES	NO	NO	NO	NO	YES	NO	NO	NO	NO	NO	NO	NO	NO	NO
GO:0034654	nucleobase-containing compound biosynthetic process	TCERG1;UXS1;CCNC;RBPJ;NUDT4;LSM10;TRIM28;PPAT;TRIM24;EPC1;ACOT7;PIH1D1;MED4;AR;MTAP;DDIT3;MTHFD2L;TFAM;MAML3;NEIL1;ATF4;SLBP;TSTA3;CSTF3;GATA6;MRPL12;PRPSAP1;PPCS;ASL;ZNF148;SCAI;INTS1;PMM1;PMM2;NR2F1;SMARCA5;NR1D2;PAICS;DERA;NR2F6;SMARCA4;NFATC4;UCK1;SNW1;NPLOC4;STAR;FUBP3;FUBP1;FASN;PPT1;PAF1;MMS19;INTS6;ITPA;CDKN1A;GMEB2;TGFB1I1;TECR;QPRT;SRA1;RSF1;SGF29;MED16;MED15;NAT14;MED12;PCF11;GUK1;SPIN…	2.19423e-10	HG GC slct	YES	NO	NO	NO	NO	YES	NO	NO	NO	NO	NO	NO	NO	NO	NO
GO:0018130	heterocycle biosynthetic process	TCERG1;UXS1;CCNC;RBPJ;NUDT4;LSM10;TRIM28;PPAT;TRIM24;EPC1;ACOT7;PIH1D1;MED4;AR;MTAP;DDIT3;MTHFD2L;HMBS;TFAM;MAML3;NEIL1;ATF4;SLBP;TSTA3;ABCB6;CSTF3;GATA6;MRPL12;PRPSAP1;PPCS;ASL;ZNF148;SCAI;INTS1;PMM1;PMM2;NR2F1;SMARCA5;NR1D2;PAICS;DERA;NR2F6;SMARCA4;NFATC4;UCK1;SNW1;NPLOC4;STAR;FUBP3;FUBP1;FASN;PPT1;PAF1;MMS19;INTS6;ALDH18A1;ITPA;MOCS2;CDKN1A;GMEB2;TGFB1I1;TECR;QPRT;SRA1;RSF1;SGF29;MED16;MED15;N…	7.87175e-11	HG GC slct	YES	YES	NO	NO	NO	YES	NO	NO	NO	NO	NO	NO	NO	NO	NO
GO:0019438	aromatic compound biosynthetic process	PNMT;TCERG1;UXS1;CCNC;RBPJ;NUDT4;LSM10;TRIM28;PPAT;TRIM24;EPC1;ACOT7;PIH1D1;MED4;AR;MTAP;DDIT3;MTHFD2L;HMBS;TFAM;MAML3;NEIL1;ATF4;SLBP;TSTA3;ABCB6;CSTF3;GATA6;MRPL12;PRPSAP1;PPCS;ASL;ZNF148;SCAI;INTS1;PMM1;PMM2;NR2F1;SMARCA5;NR1D2;PAICS;DERA;NR2F6;SMARCA4;NFATC4;UCK1;SNW1;NPLOC4;STAR;FUBP3;FUBP1;FASN;PPT1;PAF1;MMS19;INTS6;ITPA;CDKN1A;GMEB2;CITED1;TGFB1I1;TECR;QPRT;SRA1;RSF1;SGF29;MED16;MED15;NAT1…	9.13868e-11	HG GC slct	YES	NO	NO	NO	NO	YES	NO	NO	NO	NO	NO	NO	NO	NO	NO
GO:0006354	DNA-templated transcription, elongation	CAST;PBRM1;SUPT16H;CCNT2;ELOF1;NCBP2;ADRM1;RPA2;MLLT1;GTF2H2;SUPT5H;GTF2F1;AFF4;SUPT6H;CDK9;POLR2A;POLR1A;POLR2C;ERCC2;POLR2E;TCEA1;PAF1;POLR2H;NELFE	0.00884229	HG GC slct	YES	NO	NO	NO	NO	NO	NO	NO	NO	NO	NO	NO	NO	NO	NO
GO:1990090	cellular response to nerve growth factor stimulus	USP8;SORT1;BDNF;EIF4A3;CIB1;UBE3A;CSNK1D;EHD1;DYNC1LI2;CREB1;MICALL1;AKT1;KIF1B;WASF1;CRK;ARF6	0.0461348	HG GC slct	YES	NO	NO	NO	NO	NO	NO	NO	NO	NO	NO	NO	NO	NO	NO
GO:0071363	cellular response to growth factor stimulus	CEP57;SPARC;ITGB5;CITED1;TGFB1I1;MT1M;EIF4A3;UBE2D1;HSPB1;CIB1;UBE3A;FGFRL1;TIAL1;ZFP36;FNTA;HYAL2;AKT1;KIF1B;CPNE3;MAP3K7;APPL1;MAP2K3;USP8;MEF2C;SEMA6A;DUSP3;NCBP2;SPHK1;CAD;PPP2R5B;CSNK1D;MIF;GTF2F1;SIRT2;EEF1A1;DYNC1LI2;TWSG1;ZFYVE16;GAREM1;CREB1;COL4A2;AKT1S1;PRKD2;CRK;ARF6;USP15;SHC1;GSTP1;GATA6;TWF2;IQGAP1;RELA;CORO1B;MAPK7;PARD6A;POLR2A;POLR2C;UBC;MICALL1;POLR2E;INPP5K;POLR2H;WASF1;RPS27A…	0.000420025	HG GC slct	YES	NO	NO	NO	YES	YES	YES	NO	NO	NO	NO	NO	NO	YES	NO
GO:0071495	cellular response to endogenous stimulus	RB1;CYFIP1;EIF4A3;FGFRL1;TIAL1;PPAT;AKT1;PRKACA;DDX18;SMARCC1;MEF2C;ACTN2;CSNK1D;MIF;AR;DYNC1LI2;TWSG1;RRAGA;POR;ZFYVE16;GAREM1;XRN1;FDX1;NSMF;MGARP;EZR;ATP6V0D1;ATF4;SHMT2;PRKDC;GATA6;PIK3R2;PIK3R1;IQGAP1;ARPP19;PDGFC;SSR1;INPP5K;SNX6;TRAP1;STAT5B;FIS1;YES1;NR2F1;NR1D2;GDF7;NR2F6;COL1A1;EHD1;FIBP;STAR;CILP;TNFSF4;FERMT2;CEP57;CITED1;TGFB1I1;AKR1B1;HYAL2;KIF1B;CTSB;NDEL1;APPL1;NCOA1;ATP6V0B;DUSP3…	0.000225382	HG GC slct	YES	NO	NO	NO	YES	YES	YES	YES	YES	NO	NO	NO	NO	YES	NO
GO:0016239	positive regulation of macroautophagy	GPSM1;BNIP3L;SCOC;RALB;BNIP3;CLEC16A;GNAI3;HTT;TSC2;SUPT5H;DCN;HDAC6;SESN3;SESN2;WAC;TRIM13;PIP4K2B;MAP3K7;OPTN;MAPK3	0.0160914	HG GC slct	YES	NO	NO	NO	NO	NO	NO	NO	NO	NO	NO	NO	NO	NO	NO
GO:0016241	regulation of macroautophagy	GPSM1;SCOC;RALB;CLEC16A;GNAI3;HTT;VPS26A;HDAC6;POLD4;CLN3;UCHL1;SESN3;CAPNS1;RB1CC1;SESN2;MLST8;AKT1;PIP4K2B;CAPN1;PRKACA;MAP3K7;ATP6V1D;MAPK3;SNX6;BNIP3L;ATP6V0B;BNIP3;TSC2;SUPT5H;ATG13;DCN;RRAGA;WAC;TRIM13;CHMP4B;TBC1D25;CHMP4A;LAMTOR1;SEC22B;ATP6V0D1;ATP6V0C;RAB5A;LAMTOR3;GAPDH;OPTN;EXOC1	0.000183192	HG GC slct	YES	NO	NO	NO	NO	YES	NO	NO	NO	NO	NO	NO	NO	NO	NO
GO:0010506	regulation of autophagy	GPSM1;SCOC;USP33;HSPB1;KEAP1;STK11;UCHL1;SESN3;CAPNS1;RB1CC1;SESN2;MLST8;TSPO;AKT1;PIP4K2B;CAPN1;PRKACA;MAP3K7;BOK;BNIP3L;ATP6V0B;TSC2;TMEM150C;ATG13;DCN;SREBF2;SIRT2;EEF1A1;RRAGA;HAX1;CPTP;DDIT3;WAC;TRIM13;CHMP4B;TBC1D25;CHMP4A;SEC22B;ATP6V0D1;ATP6V0C;GAPDH;OPTN;EXOC1;RALB;CLEC16A;GNAI3;HTT;FOXK2;VPS26A;FOXK1;PIK3R2;WDR24;FOXO1;HDAC6;POLD4;CLN3;IFI16;TP53INP1;ABL1;DRAM2;ATP6V1D;MAPK3;SNCA;SNX6;P…	0.000125184	HG GC slct	YES	NO	NO	NO	NO	YES	NO	NO	YES	NO	NO	NO	NO	NO	NO
GO:0031329	regulation of cellular catabolic process	SCARB1;SCOC;CD81;FMR1;ARAF;KEAP1;IRS2;UBE3A;CLU;CCAR2;PSMD8;PSMD9;ZFP36;STK11;ALKBH5;SESN3;CAPNS1;RNF19A;PSMD2;SESN2;PSMD3;AKT1;PIP4K2B;CAPN1;PRKACA;MAP3K7;CDK5RAP3;BNIP3L;SMARCC1;CSNK2A1;RC3H1;TSC2;CSNK1D;ATG13;RNF40;PIAS1;EEF1A1;RRAGA;XRN1;TMEM259;DDIT3;MAP1A;TRIM13;CHMP4B;TBC1D25;CHMP4A;EZR;ATP6V0D1;OPTN;VCP;PFKFB4;PSMD12;MTMR2;PFKFB3;PSMD11;ANP32A;CLEC16A;VPS26A;PIK3R2;HSPBP1;FOXO1;FXR1;BAG6;…	1.12482e-11	HG GC slct	YES	NO	NO	NO	NO	YES	NO	NO	YES	NO	NO	NO	NO	NO	NO
GO:0009894	regulation of catabolic process	SCOC;NUP107;SERPINE2;ARAF;KEAP1;CCAR2;PSMD8;PSMD9;ALKBH5;CAPNS1;PSMD2;PSMD3;AKT1;PIP4K2B;PRKACA;CDK5RAP3;SMARCC1;CSNK2A1;CMC1;RC3H1;CSNK1D;JMJD8;ATG13;RRAGA;XRN1;DDIT3;MAP1A;TRIM13;EZR;ATP6V0D1;VPS28;OPTN;MTMR2;ANP32A;VPS26A;PIK3R2;OAZ1;OAZ2;FXR1;POM121C;DHX36;VPS11;RBM10;SNX6;PLK3;PUM2;UBAC2;EIF6;GIPC1;CREBRF;ATM;SYNCRIP;UCHL1;XPO1;TIMP3;TSPO;TIMP1;CTSC;ZYG11B;ATP6V0B;SEC13;ANXA2;PABPC4;PGAM1;TM…	4.83838e-13	HG GC slct	YES	NO	NO	NO	NO	YES	NO	NO	YES	NO	NO	NO	NO	NO	NO
GO:0031331	positive regulation of cellular catabolic process	GPSM1;SCOC;CD81;FMR1;KEAP1;IRS2;CLU;ZFP36;STK11;SESN3;RNF19A;SESN2;AKT1;PIP4K2B;MAP3K7;CTSC;BNIP3L;ZYG11B;AXIN1;RC3H1;TSC2;CSNK1D;DCN;RNF40;SIRT2;PIAS1;TMEM259;WAC;TRIM13;EZR;OPTN;VCP;PFKFB4;PFKFB3;RALB;CLEC16A;GNAI3;HTT;HSPBP1;FOXO1;HDAC6;RNFT1;BAG6;EBP;DDRGK1;PHKG2;TP53INP1;HSF1;DHX36;DVL1;VPS11;LDLR;MAPK3;SNCA;BCAP31;PLK3;PTPN1;UQCC2;BNIP3;SGTA;SUPT5H;DAB2;AADAC;CNOT1;PSMC4;ATM;STUB1;CNOT8;GRS…	0.00237051	HG GC slct	YES	NO	NO	NO	NO	NO	NO	NO	NO	NO	NO	NO	NO	NO	NO
GO:0009896	positive regulation of catabolic process	GPSM1;SCOC;CD81;FMR1;KEAP1;IRS2;CLU;ZFP36;STK11;SESN3;RNF19A;SESN2;AKT1;PIP4K2B;MAP3K7;CTSC;BNIP3L;ZYG11B;CSNK2A1;AXIN1;RC3H1;TSC2;CSNK1D;DCN;RNF40;SIRT2;PIAS1;TMEM259;WAC;TRIM13;SEC22B;EZR;VPS28;OPTN;RAB7A;VCP;PFKFB4;PFKFB3;RALB;CLEC16A;GNAI3;HTT;HSPBP1;OAZ1;FOXO1;OAZ2;HDAC6;RNFT1;BAG6;EBP;DDRGK1;PHKG2;TP53INP1;HSF1;DHX36;DVL1;VPS11;LDLR;MAPK3;SNCA;BCAP31;PLK3;PTPN1;RHBDD3;UQCC2;BNIP3;SGTA;SUPT5…	0.00705779	HG GC slct	YES	NO	NO	NO	NO	NO	NO	NO	YES	NO	NO	NO	NO	NO	NO
GO:0048522	positive regulation of cellular process	PID1;FZD10;ELK3;EPS8;ZMIZ1;PLCE1;CYP1B1;JUNB;IER2;UNC13B;UNC5B;PRKCD;SOX13;PRKCA;ACE2;RBP4;PRKD2;ATF6;RNF122;ATF3;SEH1L;PDGFA;FLRT2;S100A10;JAG2;ABCA1;PLK3;NGFR;CADM1;RNASE10;PLK2;NR2F1;FN1;NR1D1;FOSL1;CYLD;PKIB;TNFSF4;FXYD1;CDC42SE2;CDKN1A;ARPC1B;TGFB1I1;PRKAG2;HIF3A;GLI3;BBC3;SMPD3;TAF7L;ING2;CSRP3;ADAMTSL4;TSPO;TIMP3;TIMP1;JARID2;APPL2;ARG2;METRN;SPHK1;TESC;FOS;F3;DUSP6;TUBB2B;GPRC5B;PAX8;TET3…	8.25743e-21	BV GC po	YES	YES	YES	YES	NO	YES	YES	YES	YES	NO	YES	NO	NO	YES	NO
GO:0050789	regulation of biological process	PID1;ARAF;FZD10;ZFYVE1;TSKU;PPP4R4;PRKACB;HES6;RBFOX1;UNC5B;CACNA2D1;EML2;BCR;ACE2;ISL2;RBP4;SPINT1;AGTR1;NOBOX;ATF6;ATF3;NLRX1;CRABP2;LYPD1;PDGFA;FIGNL2;IL20RB;NRADD;JAG2;ABCA1;NGFR;CADM1;TIPARP;NR2F1;FN1;NETO2;IL22RA1;PKIB;FXYD1;BHLHE41;PRKAG2;BBC3;SMPD3;TUBA1A;MMP28;TSPO;CGNL1;APPL2;DUSP4;DUSP5;ARG2;KCND1;DUSP1;METRN;IFT140;SPHK1;PTH2R;FOS;DUSP8;F3;DUSP6;MMP11;GPRC5B;LOC515676;KCNMA1;CDC42EP1;…	8.27891e-21	BV GC po	YES	YES	YES	YES	YES	YES	YES	YES	YES	NO	YES	NO	NO	YES	YES
GO:0048523	negative regulation of cellular process	APP;TES;PID1;FAM89B;SERPINE1;ARAF;DIXDC1;CBLB;LDLRAD4;ZFYVE1;TSKU;AQP1;ELK3;EPS8;LGALS3;C4A;RASSF2;ZNF608;PPP4R4;GPR171;DHX58;PLCE1;CYP1B1;PTGDS;JUNB;PRKACB;SOX4;IER3;HES6;EPHA7;UNC5B;PRKCD;SOX13;PRKCA;CSNK1E;RUNX2;EML2;DKK3;BCR;ISL2;RNF125;SPINT1;KCTD10;GPR161;ADGRB1;SERPING1;SIK1;EPHA1;TRIB1;ATF3;PTGES;NLRX1;SDC4;IGSF1;STXBP1;LPAR1;PDGFA;TWIST1;IL20RB;CBARP;TRPM2;PCBP3;INPP5F;MAP2;MICAL1;ZNF703…	9.37692e-21	BV GC po	YES	YES	YES	YES	NO	YES	YES	YES	YES	NO	NO	NO	NO	YES	YES
GO:0051301	cell division	TOP2A;ERCC6L;CCNF;KIF14;CCND2;PTTG1;NUSAP1;SPDL1;CEP55;CKAP2;KIF23;VRK1;CDC25C;MASTL;CDC25A;CCNA2;ASPM;PSRC1;SAPCD2;CCNE2;INCENP;CKS2;CHMP4C;BIRC5;KIF20A;CDCA2;CDCA3;KLHL13;SKA3;PMF1;NCAPH;SKA1;AURKB;AURKA;CCNB2;BRIP1;CCNB1;DSN1;RACGAP1;FAM83D;ECT2;CDT1;SPAG5;UBE2C;PLK1;CDC7;CDC6;TPX2;ANLN;MIS18A;REEP4;KIF4A;CDK1;NCAPD2;SPC24;CENPS;SPC25	1.21468e-20	BV GC slct	NO	YES	YES	NO	NO	NO	NO	NO	NO	NO	YES	NO	NO	NO	NO
GO:0006635	fatty acid beta-oxidation	ECI1;ECH1;ECI2;ETFB;ACAT2;CPT2;SESN2;ECHDC1;ECHDC2;PAF1;HADH;ACAA1;DECR2;CRAT;ACADS;DECR1	0.0372262	HG GC slct	YES	NO	NO	NO	NO	NO	NO	NO	NO	NO	NO	NO	NO	NO	NO
GO:0019395	fatty acid oxidation	ECI1;ECH1;ECI2;ETFB;ADIPOR1;ADIPOR2;ACAT2;ALDH3A2;POR;CPT2;SESN2;ECHDC1;ECHDC2;PAF1;HADH;ACAA1;DECR2;CRAT;ACADS;DECR1	0.0358212	HG GC slct	YES	NO	NO	NO	NO	YES	NO	NO	NO	NO	NO	NO	NO	NO	NO
GO:0006631	fatty acid metabolic process	ECI1;TECR;ECI2;ETFB;ALKBH7;FADS3;FADS2;CPT2;ABHD16A;SESN2;NUDT19;HADH;ACAA1;ACADS;FADS1;ELOVL1;CBR1;LYPLA1;ACOT7;GPX1;EDN2;ELOVL5;ECH1;MIF;PTGR1;TNFRSF1A;PLA2G15;ALDH3A2;POR;ACOT1;DLD;PTGES;GSTP1;PON2;ADIPOR1;ADIPOR2;HSD17B8;ACAT2;SGPL1;GPAT4;ALOX5;ACSS1;DECR2;CBR4;MAPK3;DECR1;AKR1C1;QKI;SCD;FASN;ECHDC1;ECHDC2;PAF1;DEGS1;ECHDC3;CRAT;LPIN2	0.0442298	HG GC slct	YES	NO	NO	NO	NO	YES	NO	NO	NO	NO	NO	NO	NO	NO	NO
GO:0044255	cellular lipid metabolic process	DGKD;PGAP2;ECI1;ECI2;ALKBH7;GBA2;ABHD12;FADS3;FADS2;PPP2R1A;LIPH;SESN2;NUDT19;CPNE1;LRAT;PIP4K2B;CPNE3;HADH;ACAA1;FADS1;MFSD2A;ARSA;ALG8;ACOT7;CSNK2A1;DGAT1;ECH1;TTC7B;ALG3;OCRL;ALG12;MIF;DGKZ;PLA2G15;ALDH3A2;DPM1;AR;DPM2;PLPP5;POR;PRKD3;ACOT1;PRKD2;CSNK1G2;PI4K2A;PTGES;IDI1;ISYNA1;MTMR2;ABHD4;SDC4;INSIG1;GATA6;PIK3R2;PIK3R1;PLA2G5;ADIPOR1;ADIPOR2;ACAT2;PLD2;PTDSS1;SGPL1;PTPMT1;NEU1;SCAP;INPP5K;D…	0.000911571	HG GC slct	YES	NO	NO	NO	NO	YES	YES	YES	NO	NO	NO	YES	NO	YES	NO
GO:0034440	lipid oxidation	ECI1;ECH1;ECI2;ETFB;ADIPOR1;ADIPOR2;ACAT2;ALDH3A2;POR;CPT2;ALOX5;SESN2;ECHDC1;ECHDC2;PAF1;HADH;ACAA1;DECR2;CRAT;ACADS;DECR1	0.0439623	HG GC slct	YES	NO	NO	NO	NO	YES	NO	NO	NO	NO	NO	NO	NO	NO	NO
GO:1901607	alpha-amino acid biosynthetic process	OAT;SHMT2;ASNSD1;CMC1;CAD;MTHFR;PLOD3;PLOD2;GLS;MTAP;MTHFD2L;ASL;ALDH18A1;SERINC3;SERINC5;AASDHPPT;BCAT2	0.0302635	HG GC slct	YES	NO	NO	NO	NO	NO	NO	NO	NO	NO	NO	NO	NO	NO	NO
GO:0046782	regulation of viral transcription	IFITM3;HMGA2;RSF1;SUPT5H;GTF2F1;CHD1;SMARCA4;CDK9;REST;ZFP36;SNW1;POLR2A;POLR2C;TRIM13;POLR2E;INPP5K;POLR2H;TARDBP;NELFE	0.0244934	HG GC slct	YES	NO	NO	NO	NO	NO	NO	NO	NO	NO	NO	NO	NO	NO	NO
GO:0050792	regulation of viral process	IFITM3;TOP2B;IFITM1;IFITM2;VPS4B;FMR1;MPI;RSF1;CHD1;ZFP36;LGALS1;IFI16;TRIM28;POLR2A;POLR2C;POLR2E;INPP5K;POLR2H;NELFE;HMGA2;EIF2AK2;AEN;VPS37B;SUPT5H;GTF2F1;SRPK1;SMARCA4;CDK9;FAM111A;REST;SNW1;TNIP1;CHMP2A;TRIM13;CHMP4B;CHMP3;PKN2;P4HB;TARDBP;PPIB;MPHOSPH8;PPIA;RAB7A	0.0280661	HG GC slct	YES	NO	NO	NO	NO	NO	NO	NO	NO	NO	NO	NO	NO	NO	NO
GO:0043903	regulation of symbiosis, encompassing mutualism through parasitism	IFITM3;TOP2B;IFITM1;IFITM2;VPS4B;FMR1;MPI;RSF1;CHD1;ZFP36;LGALS1;IFI16;TRIM28;POLR2A;POLR2C;POLR2E;INPP5K;POLR2H;NELFE;ANXA2;HMGA2;EIF2AK2;AEN;VPS37B;SUPT5H;GTF2F1;SRPK1;SMARCA4;CDK9;FAM111A;REST;SNW1;TNIP1;CHMP2A;TRIM13;CHMP4B;CHMP3;PKN2;P4HB;TARDBP;PPIB;MPHOSPH8;PPIA;GAPDH;RAB7A	0.0296484	HG GC slct	YES	NO	NO	NO	NO	NO	NO	NO	NO	NO	NO	NO	NO	NO	NO
GO:0000381	regulation of alternative mRNA splicing, via spliceosome	RBM17;MBNL2;WTAP;YTHDC1;CELF1;FMR1;SRSF1;RBM19;HNRNPL;FXR1;RBM4;REST;RBM15B;THRAP3;SREK1;RBM7;NSRP1;HNRNPA1;RBM10;SRSF8	0.0200963	HG GC slct	YES	NO	NO	NO	NO	NO	NO	NO	NO	NO	NO	NO	NO	NO	NO
GO:0048024	regulation of mRNA splicing, via spliceosome	SF3B4;YTHDC1;CELF1;FMR1;SRSF1;PRPF19;FXR1;RBM4;RBM15B;U2AF2;TRA2A;RBM7;HNRNPA1;RBM10;RBM17;MBNL2;WTAP;RBM19;SRPK1;JMJD6;HNRNPL;REST;SNW1;THRAP3;SREK1;NSRP1;SRSF8	0.0146624	HG GC slct	YES	NO	NO	NO	NO	NO	NO	NO	NO	NO	NO	NO	NO	NO	NO
GO:0043484	regulation of RNA splicing	SF3B4;YTHDC1;CELF1;FMR1;SRSF1;PIK3R1;PRPF19;PQBP1;FXR1;RBM4;RBM15B;POLR2A;U2AF2;FASTK;TRA2A;RBM7;HNRNPA1;RPS13;RBM10;RBM17;MBNL2;WTAP;RBM19;CLK4;CLK3;SRPK1;JMJD6;HNRNPL;CLK1;REST;SNW1;THRAP3;SREK1;CDK12;NSRP1;SRSF8	0.0036507	HG GC slct	YES	NO	NO	NO	NO	NO	NO	NO	NO	NO	NO	NO	NO	NO	NO
GO:0006487	protein N-linked glycosylation	ALG8;B4GALT1;PMM1;RPN2;GFPT2;PMM2;RPN1;ALG3;ALG12;DOLK;TMEM165;DPM1;DPM2;LMAN1;KRTCAP2;MGAT5;MVD;MGAT1;STT3B;MGAT2;B4GALT7;ST3GAL1	0.0177119	HG GC slct	YES	NO	NO	NO	NO	YES	NO	NO	NO	NO	NO	NO	NO	NO	NO
GO:1901137	carbohydrate derivative biosynthetic process	GALNT11;PGAP2;CHPF;UXS1;MPI;GXYLT1;PLOD3;SAT1;KRTCAP2;PPAT;PHLDA1;CSGALNACT1;GUCY1A2;ALG8;ST6GAL2;ACOT7;SLC35C2;ALG3;ALG12;DPM1;DPM2;MTAP;TSTA3;SLC26A2;SDC4;RPN2;RPN1;AK3;AK6;FUT4;PRPSAP1;PPCS;ASL;CYC1;ST3GAL1;UQCC3;PMM1;GFPT2;PMM2;B3GALT6;DOLK;PAICS;UCKL1;EXT1;UCK1;STAR;FASN;PPT1;STT3B;SLC25A1;PIGS;B4GALT3;PIGU;PIGT;B4GALT1;GPAA1;PIGQ;TECR;PIGP;HS2ST1;GUK1;DSE;MAN1A1;NANS;ELOVL1;ADSL;CHST7;TPI1;…	9.09294e-05	HG GC slct	YES	NO	NO	NO	NO	YES	NO	NO	NO	NO	NO	NO	NO	NO	NO
GO:0009100	glycoprotein metabolic process	B4GALT3;GALNT11;B4GALT1;CHPF;MPI;NGLY1;GXYLT1;PLOD3;PCSK6;HS2ST1;KRTCAP2;DSE;IDS;MAN1A1;PHLDA1;ADAMTS9;CSGALNACT1;ALG8;CHST7;ST6GAL2;SLC35C2;BGN;ALG3;ALG12;DCN;DPM1;DPM2;B3GNT9;B3GNT7;TRIM13;PXYLP1;MVD;MAN1B1;B4GALT7;CHST3;RPN2;RPN1;DERL2;RFNG;FUT4;LMF1;TMEM165;LMAN1;GANAB;PORCN;EXTL2;SPOCK2;MGAT5;GPC1;UBC;MGAT1;MGAT2;RPS27A;ST3GAL1;PMM1;GALNT2;B3GAT3;GFPT2;C1GALT1;PMM2;VEGFB;B3GALT6;DOLK;EXT1;ER…	0.0155334	HG GC slct	YES	NO	NO	NO	NO	YES	NO	NO	NO	NO	NO	NO	NO	NO	NO
GO:0072431	signal transduction involved in mitotic G1 DNA damage checkpoint	PLK3;CDKN1A;CRADD;GADD45A;PRKDC;PPP2R5C;TRIAP1;CNOT4;CNOT6;TFDP2;CNOT1;MDM4;ATM;E2F4;RPL26;CNOT8;SOX4	0.0446911	HG GC slct	YES	NO	NO	NO	NO	NO	NO	NO	NO	NO	NO	NO	NO	NO	NO
GO:1901991	negative regulation of mitotic cell cycle phase transition	RB1;CDKN1A;TRIAP1;PSMD8;PSMD9;PSMD2;PSMD3;SOX4;CDK5RAP3;USP47;PPP2R5C;DGKZ;PSMA5;PSMA6;TFDP2;CTDSP1;RPL26;MAD1L1;PSMD12;PSMD11;PRKDC;PSMA7;PSMB10;PSMB6;PSMB4;TPR;E2F4;BUB3;NAE1;BUB1;PLK3;CRADD;GADD45A;HMGA2;RPA2;FOXN3;PSMB8;MAD2L2;CNOT4;CNOT6;CDK6;CNOT1;PSMC4;CDK2AP2;MDM4;ATM;PSMG2;ZNF655;CNOT8	0.00393934	HG GC slct	YES	YES	NO	NO	NO	NO	NO	NO	NO	NO	NO	NO	NO	NO	NO
GO:0006281	DNA repair	DCLRE1B;RPAIN;FEN1;TONSL;CETN4;BRCA1;BRCA2;CHAF1A;SFR1;PTTG1;EXO1;CHEK1;PCLAF;POLE;GEN1;WDHD1;RFC3;RMI2;RFC4;LIG1;ZGRF1;RFC2;RECQL;ESCO2;KIF22;NEIL3;FANCD2;MCM3;MCM4;MCM5;DTL;RHNO1;MCM2;PIF1;BLM;PARPBP;PCNA;UHRF1;CDCA5;FAAP24;PRIMPOL;ZMPSTE24;RAD51AP1;BRIP1;CDC45;POLD1;USP1;RAD54L;FANCI;POLQ;MGME1;GINS2;STN1;GINS4;RPA2;CDC7;PALB2;EEPD1;RAD50;RAD51;RFWD3;TDP1;NABP1;TRIP13;MNAT1;RAD18;CENPS	2.61654e-20	BV GC slct	NO	YES	YES	NO	NO	NO	NO	NO	NO	NO	YES	NO	NO	NO	NO
GO:2000026	regulation of multicellular organismal development	APP;CPNE5;DIXDC1;LDLRAD4;AQP1;RASSF2;ZMIZ1;GPR171;CYP1B1;PRKACB;HES6;EPHA7;SOX13;PRKCA;RUNX2;SHTN1;TIAM1;ISL2;GPR161;ADGRB1;PRKD2;EPHA1;TRIB1;NUMBL;LPAR1;PDGFA;TWIST1;LPAR3;INPP5F;FLRT2;MAP2;ZNF703;EGR1;NGFR;NTNG2;EGR3;SS18L1;PLK2;FN1;NR1D1;VASN;CYLD;ID4;ACVRL1;ECM1;TENM4;TGFB1I1;BHLHE41;PTPRM;GLI3;SMPD3;PPP3CA;GLIPR2;CTSK;NCS1;SH3PXD2B;KIF13B;CTSH;APPL2;HTATIP2;PARP3;ZHX2;ANXA3;METRN;AHSG;SPHK1;…	3.17716e-20	BV GC po	YES	NO	YES	YES	YES	YES	YES	NO	YES	NO	NO	NO	YES	YES	YES
GO:0030154	cell differentiation	APP;CPNE5;DIXDC1;TSKU;ELK3;LGALS3;ZMIZ1;JUNB;SOX4;HES6;CPT1A;EPHA7;UNC5B;KRT8;SOX13;FNDC3A;EML1;RUNX3;RUNX2;BCR;SHTN1;TIAM1;ISL2;MAP1B;SIK1;EPHA1;ATF3;ASTN1;L3MBTL3;NUMBL;SDC4;STXBP1;LPAR1;TWIST1;LPAR3;TRPM2;INPP5F;FLRT2;MAP2;RDH10;ZNF703;MAP4;VASP;JAG2;EGR1;NGFR;NTNG2;ST14;EGR2;TIPARP;SS18L1;NR2F1;FN1;DCLK2;NR1D1;CYLD;CABYR;ID4;ACVRL1;ECM1;TENM4;TGFB1I1;BHLHE41;BICDL1;PTPRM;GLI3;SMPD3;AKAP13;PPP…	3.19576e-20	BV GC po	NO	NO	YES	NO	YES	NO	YES	YES	YES	NO	NO	NO	YES	YES	YES
GO:0022402	cell cycle process	LOC427439;DSCC1;SMC5;KIF11;FOXM1;BRCA2;SMC3;SMC4;SMC2;CDC20;PCM1;NUF2;NUSAP1;CEP250;RTTN;NEK2;NBN;FBXO5;SPDL1;POLE;CEP55;CEP135;ATRX;CKAP2;TERF1;CCNA1;CCNE2;MCM3;CKS2;KIF2C;DNA2;SDCCAG8;USP16;YTHDC2;HTT;NCAPG;TTK;PDS5B;RAD54B;RNF212;BRIP1;CDC45;ORC1;KIAA0753;RAD54L;CLSPN;TPPP;ECT2;PCNT;PIBF1;BUB1;GINS1;PNPT1;ATAD5;CDC7;NDC80;CENPE;ANLN;CENPF;KIF18A;RAD50;ERCC4;CENPJ;CDC16;SASS6;CDK1;TACC3;ATM;CEN…	7.70243e-19	GAL TC slct	YES	YES	YES	NO	NO	NO	NO	NO	NO	NO	YES	NO	NO	NO	NO
GO:0060255	regulation of macromolecule metabolic process	GMFB;NUP107;ZNF292;ARAF;RBPJ;TSKU;PSMD8;PSMD9;ALKBH5;PPP4R2;PSMD2;PSMD3;AKT1;PRKACA;HES6;MEF2C;CSNK2A1;RC3H1;SND1;SIGIRR;AR;CLDN3;ZFYVE16;DDIT3;RBCK1;CGGBP1;ATF3;OPTN;ATF4;MTMR2;SHMT2;GATA6;ZNF22;BAZ2B;IQGAP1;PLA2G5;MRPL12;MRPL13;OAZ1;OAZ2;CIAO1;HSPH1;MYO6;PDGFC;NR2F1;FN1;EIF2AK2;PBX1;NR2F6;COL1A1;EIF6;CILP;PKIG;ZNF254;RPLP0;MED16;MED15;AREG;PQBP1;MED12;MED11;NIPBL;FASTK;SMPD1;HEY2;TSPO;NELFE;UPF…	1.0101e-18	HG GC slct	YES	NO	YES	NO	NO	YES	YES	NO	YES	NO	YES	NO	NO	YES	NO
GO:0000226	microtubule cytoskeleton organization	CEP57;GPSM2;CETN4;KIF11;BRCA1;BRCA2;SYNE2;CDC20;GJA1;KIF19;NUF2;NUSAP1;DAG1;PCLAF;RCC1;NEK2;MYBL2;SPDL1;FBXO5;CDK5RAP2;DNAI2;GAS2L3;CEP135;KIF23;WDR73;CCSAP;KNSTRN;SGO1;ASPM;PSRC1;ESPL1;SAPCD2;KIFC1;ARMC4;MAP7D2;BIRC5;KIF2C;KIF20A;OBSL1;SSX2IP;FIGN;AURKB;AURKA;RACGAP1;FIGNL1;POC1A;CEP72;CNTLN;MARK1;PLK4;STIL;CENPW;SPAG5;NDE1;PLK1;MZT1;NDC80;CENPE;TPX2;KIF18A;WEE1;KIF18B;CENPH;PRC1;KIF4A;TUBGCP5;T…	1.05546e-18	BV GC slct	NO	YES	YES	NO	NO	NO	NO	NO	NO	NO	YES	NO	NO	NO	NO
GO:0010948	negative regulation of cell cycle process	RB1;CDKN1A;TRIAP1;CDC14B;BABAM1;PSMD8;PSMD9;HMGN5;PTTG1;PSMD2;PSMD3;EPC1;YAF2;SOX4;CDK5RAP3;CDK5RAP2;USP47;AIP;PPP2R5B;PPP2R5C;MIF;TERF1;DGKZ;PSMA5;PSMA6;TFDP2;CTDSP1;RPL26;MAD1L1;PSMD12;PSMD11;MAX;PRKDC;PSMA7;PSMB10;PSMB6;PSMB4;TPR;E2F4;BUB3;NAE1;BUB1;PLK3;FZD3;CBX5;CRADD;NAA10;GADD45A;HMGA2;RPA2;FOXN3;PSMB8;CDK9;MAD2L2;CNOT4;CNOT6;CDK6;CNOT1;PSMC4;CHMP2A;CDK2AP2;MDM4;ATM;PSMG2;ZNF655;CNOT8;BAP1	0.00210649	HG GC slct	YES	YES	NO	NO	NO	NO	NO	NO	NO	NO	YES	NO	NO	NO	NO
GO:0006261	DNA-dependent DNA replication	RPAIN;PRIM2;BLM;PCNA;PRIM1;GMNN;TONSL;MCM10;BRCA2;PRIMPOL;CDC45;ORC1;POLD1;ORC3;POLE;GEN1;POLQ;MGME1;WDHD1;CDT1;RFC3;RFC4;LIG1;RFC2;GINS4;RECQL;CDC6;POLA2;RAD51;CCNE2;RFWD3;MCM3;MCM4;MCM5;CENPS;MCM2	1.09994e-18	BV GC slct	NO	YES	YES	NO	NO	NO	NO	NO	NO	NO	YES	NO	NO	NO	NO
GO:0045930	negative regulation of mitotic cell cycle	RB1;MUS81;CDKN1C;TOP2B;CDKN1A;TRIAP1;CDC14B;PSMD8;PSMD9;PTTG1;PSMD2;PSMD3;HRAS;SOX4;CDK5RAP3;USP47;AIP;SCRIB;PPP2R5C;DGKZ;PSMA5;PSMA6;TFDP2;MSH2;CTDSP1;RPL26;MAD1L1;PSMD12;PSMD11;PRKDC;PSMA7;PSMB10;PSMB6;PSMB4;TPR;ABL1;E4F1;E2F4;BUB3;NAE1;BUB1;PLK3;FZD3;SMAD3;CRADD;NAA10;GADD45A;HMGA2;RPA2;FOXN3;PSMB8;MAD2L2;CNOT4;CNOT6;CDK6;CNOT1;PSMC4;CDK2AP2;MDM4;ATM;PSMG2;ZNF655;CNOT8	0.00390512	HG GC slct	YES	YES	NO	NO	NO	NO	NO	NO	NO	NO	YES	NO	NO	NO	NO
GO:1902806	regulation of cell cycle G1/S phase transition	RB1;KMT2E;CDKN1A;PRKDC;TRIAP1;PHB2;LSM10;ADAMTS1;DDRGK1;AKT1;E2F4;SOX4;APPL1;PLK3;CRADD;GADD45A;ATP2B4;UBE2E2;RPA2;PPP2R5C;DGKZ;CNOT4;CNOT6;CDK6;TFDP2;CNOT1;CTDSP1;ID2;CDK2AP2;CDK10;PAF1;MDM4;ATM;RPL26;ZNF655;CNOT8;EIF4G1	0.046913	HG GC slct	YES	YES	NO	NO	NO	NO	NO	NO	NO	NO	NO	NO	NO	NO	NO
GO:1902400	intracellular signal transduction involved in G1 DNA damage checkpoint	PLK3;CDKN1A;CRADD;GADD45A;PRKDC;PPP2R5C;TRIAP1;CNOT4;CNOT6;TFDP2;CNOT1;MDM4;ATM;E2F4;RPL26;CNOT8;SOX4	0.0444421	HG GC slct	YES	NO	NO	NO	NO	NO	NO	NO	NO	NO	NO	NO	NO	NO	NO
GO:0072422	signal transduction involved in DNA damage checkpoint	PLK3;CDKN1A;CRADD;GADD45A;PRKDC;PPP2R5C;TRIAP1;PRPF19;CDC14B;BABAM1;CNOT4;CNOT6;TFDP2;CNOT1;MDM4;ATM;E2F4;RPL26;CNOT8;SOX4	0.0385097	HG GC slct	YES	NO	NO	NO	NO	NO	NO	NO	NO	NO	NO	NO	NO	NO	NO
GO:0072401	signal transduction involved in DNA integrity checkpoint	PLK3;CDKN1A;CRADD;GADD45A;PRKDC;PPP2R5C;TRIAP1;PRPF19;CDC14B;BABAM1;CNOT4;CNOT6;TFDP2;CNOT1;MDM4;ATM;E2F4;RPL26;CNOT8;SOX4	0.0384535	HG GC slct	YES	NO	NO	NO	NO	NO	NO	NO	NO	NO	NO	NO	NO	NO	NO
GO:0072395	signal transduction involved in cell cycle checkpoint	PLK3;CDKN1A;CRADD;GADD45A;PRKDC;PPP2R5C;TRIAP1;PRPF19;CDC14B;BABAM1;CNOT4;CNOT6;TFDP2;CNOT1;MDM4;ATM;E2F4;RPL26;CNOT8;SOX4	0.0409671	HG GC slct	YES	NO	NO	NO	NO	NO	NO	NO	NO	NO	NO	NO	NO	NO	NO
GO:0035556	intracellular signal transduction	RB1;CYFIP1;MT1M;ARAF;NUDT4;PSMD8;EPS8;PSMD9;TRIM28;PPP2R1A;PSMD2;STMN1;PSMD3;ARL6IP5;AKT1;CHAC1;PRKACA;SOX4;MEF2C;PRKCH;ACTN2;ANK2;MIF;MAPK8IP3;AR;PRKD3;DDIT3;CDIP1;PRKD2;RBCK1;RPL26;EZR;RIN2;ATF4;ANP32A;RRAD;PRKDC;PIK3R2;PIK3R1;RRAS;PDCD10;MYO6;PLEK2;RALGDS;PAG1;PLK3;FIS1;SIVA1;CRADD;GADD45A;SRPK1;NFATC4;SNW1;STAR;PPP1R1A;WNK3;ATM;MMS19;CALM1;CD24;RGL2;CALM2;DIRAS3;CDKN1A;ARHGAP1;AKR1B1;ADM;ARHG…	0.00740907	HG GC slct	YES	NO	NO	NO	NO	YES	YES	NO	NO	NO	NO	NO	NO	YES	NO
GO:0007346	regulation of mitotic cell cycle	DCLRE1B;TOP2A;GPSM2;KIF14;BUB1B;KIF11;BRCA1;BRCA2;PIDD1;CCND2;PTTG1;CHEK1;RCC1;NEK2;KNTC1;SPDL1;FBXO5;DACT1;CDK5RAP2;GEN1;BORA;USP2;CDC25C;CCSAP;CDC25A;EREG;CDC25B;PSRC1;INCENP;FANCD2;CKS2;CHMP4C;BIRC5;ANAPC5;KIF20B;OBSL1;DTL;BLM;CDCA5;TTK;EGFR;AURKB;ZMPSTE24;CCNB3;CDC45;BRINP1;ORC1;E2F1;BUB1;E2F7;CDT1;DDIAS;UBE2C;INSR;PLK1;CDC7;CDC6;NDC80;TICRR;CENPE;TPX2;CENPF;WEE1;RFWD3;ID2;CDK1;NABP1;TRIP13;C…	3.1525e-18	BV GC slct	YES	YES	YES	NO	NO	YES	NO	NO	NO	NO	YES	NO	NO	NO	NO
GO:0042770	signal transduction in response to DNA damage	CDKN1A;PRKDC;TRIAP1;PRPF19;NDRG1;CDC14B;BABAM1;MYO6;SESN2;ABL1;E2F4;SOX4;PLK3;CRADD;GADD45A;PPP2R5C;MIF;MAD2L2;CNOT4;CNOT6;TFDP2;CNOT1;MDM4;ATM;RPL26;CNOT8	0.0317914	HG GC slct	YES	YES	NO	NO	NO	NO	NO	NO	NO	NO	YES	NO	NO	NO	NO
GO:0044783	G1 DNA damage checkpoint	PLK3;CDKN1A;CRADD;GADD45A;PRKDC;RPA2;PPP2R5C;TRIAP1;DGKZ;CNOT4;CNOT6;TFDP2;CNOT1;WAC;MDM4;ATM;E2F4;RPL26;CNOT8;SOX4	0.0161198	HG GC slct	YES	NO	NO	NO	NO	NO	NO	NO	NO	NO	NO	NO	NO	NO	NO
GO:0031571	mitotic G1 DNA damage checkpoint	PLK3;CDKN1A;CRADD;GADD45A;PRKDC;RPA2;PPP2R5C;TRIAP1;DGKZ;CNOT4;CNOT6;TFDP2;CNOT1;MDM4;ATM;E2F4;RPL26;CNOT8;SOX4	0.0273555	HG GC slct	YES	NO	NO	NO	NO	NO	NO	NO	NO	NO	NO	NO	NO	NO	NO
GO:0044819	mitotic G1/S transition checkpoint	PLK3;CDKN1A;CRADD;GADD45A;PRKDC;RPA2;PPP2R5C;TRIAP1;DGKZ;CNOT4;CNOT6;TFDP2;CNOT1;MDM4;ATM;E2F4;RPL26;CNOT8;SOX4	0.0273993	HG GC slct	YES	NO	NO	NO	NO	NO	NO	NO	NO	NO	NO	NO	NO	NO	NO
GO:0007093	mitotic cell cycle checkpoint	RB1;MUS81;TOP2B;CDKN1A;PRKDC;TRIAP1;TPR;E2F4;BUB3;NAE1;HRAS;BUB1;SOX4;CDK5RAP3;PLK3;CRADD;GADD45A;HMGA2;RPA2;FOXN3;PPP2R5C;DGKZ;MAD2L2;CNOT4;CNOT6;TFDP2;MSH2;CNOT1;MDM4;ATM;PSMG2;RPL26;CNOT8;MAD1L1	0.0406409	HG GC slct	YES	YES	NO	NO	NO	NO	NO	NO	NO	NO	NO	NO	NO	NO	NO
GO:0048522	positive regulation of cellular process	SCOC;ZNF292;ARAF;RBPJ;PSMD8;LSM10;PSMD9;CAPNS1;PSMD2;DPYSL2;DPYSL3;PSMD3;AKT1;PRKACA;MEF2C;CSNK2A1;RC3H1;AR;CLDN3;DDIT3;RBCK1;ATF3;OPTN;ATF4;MTMR2;SHMT2;GATA6;IQGAP1;PLA2G5;MRPL12;CIAO1;HSPH1;MYO6;PDGFC;NR2F1;FN1;EIF2AK2;PBX1;COL1A1;EIF6;FASN;SRPX;ARHGAP1;MED16;AREG;TRIOBP;PQBP1;MED12;NIPBL;SMPD1;HEY2;TSPO;NELFE;APPL1;ARG2;DUSP3;ELOVL5;SPHK1;ACTL6A;SLC39A10;EMP2;F3;SIRT2;DDB2;PSMA5;PSMA6;MED25;ME…	6.11546e-18	HG GC slct	YES	YES	YES	YES	NO	YES	YES	YES	YES	NO	YES	NO	NO	YES	NO
GO:0051276	chromosome organization	DCLRE1B;ERCC6L;DQX1;HJURP;BUB1B;YEATS4;SMC6;SMC4;SMC2;CDC20;PTTG1;CHEK1;NUSAP1;NEK2;OIP5;RECQL;VRK1;ESCO2;HASPIN;KNSTRN;SGO1;CCNE2;FANCD2;CHMP4C;ZFPM1;TSPYL4;ASF1B;PIF1;BLM;CDCA5;NCAPG;CDCA8;NCAPH;ZMPSTE24;BRIP1;CCNB1;DSN1;RACGAP1;CDT1;PLK1;NDC80;KIF18A;CDAN1;KIF18B;KIF4A;CDK1;ATR;TOP2A;HMGB2;KIF14;BRCA2;CHTF18;CHAF1A;NUF2;SPDL1;HELLS;RFC3;RMI2;RFC4;RFC2;KIF23;KIF22;CCNA2;PSRC1;ESPL1;KIFC1;INCENP…	6.59517e-18	BV GC slct	YES	YES	YES	NO	NO	NO	NO	NO	NO	NO	YES	NO	NO	NO	NO
GO:0007017	microtubule-based process	CEP57;GPSM2;CETN4;KIF14;KIF11;BRCA1;BRCA2;SYNE2;KIF15;CDC20;GJA1;KIF19;NUF2;NUSAP1;DAG1;PCLAF;RCC1;NEK2;MYBL2;SPDL1;FBXO5;IFT57;CDK5RAP2;DNAI2;GAS2L3;CEP135;STARD9;KIF23;WDR73;KIF22;CCSAP;KNSTRN;AP3B2;SGO1;ASPM;PSRC1;ESPL1;SAPCD2;KIFC1;ARMC4;MAP7D2;BIRC5;KIF2C;MGARP;KIF20A;KIF20B;OBSL1;SSX2IP;FIGN;DPCD;AURKB;AURKA;DYNC2LI1;RACGAP1;FIGNL1;POC1A;CEP72;CNTLN;MARK1;PLK4;TUB;STIL;CENPW;DNAH17;SPAG5;ND…	6.96976e-18	BV GC slct	NO	YES	YES	NO	NO	NO	NO	NO	NO	NO	YES	NO	NO	NO	NO
GO:0065007	biological regulation	USP6NL;IFT172;ZNF292;RBPJ;SLA2;CLDN1;PREX2;PREX1;FAM110C;AKT3;LIPG;FAM19A2;MEF2C;UNC5B;CACNA2D1;RFX2;RFX3;FRS3;RC3H2;RUFY1;ISL2;RABL3;SPARCL1;NOBOX;AGTR2;CGGBP1;SKAP2;ZNF277;PIF1;LXN;PARPBP;CDCA2;IL20RA;RNF219;TLR1A;ADAMTS12;NCAPH;EPB41L5;C5;YRK;T;PDGFD;LOC419390;MYO6;EPB41L3;SYNDIG1;TLR21;RSU1;PUSL1;ATG5;LYN;JAG2;LOC107049250;NGFR;JAG1;ABCA5;GPR12;EDEM2;NR2F1;IL31RA;NR0B1;BTBD11;EIF2AK4;NR2F2;CP…	9.18323e-18	GAL GC slct	YES	YES	YES	YES	YES	YES	YES	YES	YES	NO	YES	NO	NO	YES	YES
GO:0044774	mitotic DNA integrity checkpoint	MUS81;TOP2B;CDKN1A;PRKDC;TRIAP1;E2F4;NAE1;SOX4;CDK5RAP3;PLK3;CRADD;GADD45A;HMGA2;RPA2;FOXN3;PPP2R5C;DGKZ;CNOT4;CNOT6;TFDP2;MSH2;CNOT1;MDM4;ATM;RPL26;CNOT8	0.0370554	HG GC slct	YES	YES	NO	NO	NO	NO	NO	NO	NO	NO	NO	NO	NO	NO	NO
GO:1902402	signal transduction involved in mitotic DNA damage checkpoint	PLK3;CDKN1A;CRADD;GADD45A;PRKDC;PPP2R5C;TRIAP1;CNOT4;CNOT6;TFDP2;CNOT1;MDM4;ATM;E2F4;RPL26;CNOT8;SOX4	0.0445041	HG GC slct	YES	NO	NO	NO	NO	NO	NO	NO	NO	NO	NO	NO	NO	NO	NO
GO:1902403	signal transduction involved in mitotic DNA integrity checkpoint	PLK3;CDKN1A;CRADD;GADD45A;PRKDC;PPP2R5C;TRIAP1;CNOT4;CNOT6;TFDP2;CNOT1;MDM4;ATM;E2F4;RPL26;CNOT8;SOX4	0.0445663	HG GC slct	YES	NO	NO	NO	NO	NO	NO	NO	NO	NO	NO	NO	NO	NO	NO
GO:0072413	signal transduction involved in mitotic cell cycle checkpoint	PLK3;CDKN1A;CRADD;GADD45A;PRKDC;PPP2R5C;TRIAP1;CNOT4;CNOT6;TFDP2;CNOT1;MDM4;ATM;E2F4;RPL26;CNOT8;SOX4	0.0446286	HG GC slct	YES	NO	NO	NO	NO	NO	NO	NO	NO	NO	NO	NO	NO	NO	NO
GO:0061077	chaperone-mediated protein folding	UNC45A;TRAP1;CCT2;CSNK2A1;SGTA;DNAJB12;HSPB1;P3H1;CLU;GAK;HSPH1;DNAJB5;DNAJB4;CHP1;PPIB;HSPA1B;FKBP5	0.0443803	HG GC slct	YES	NO	NO	NO	NO	NO	NO	NO	NO	NO	NO	NO	NO	NO	NO
GO:0006457	protein folding	NGLY1;HSPB1;CWC27;CLU;NUDCD3;NUDCD2;RUVBL2;CHP1;SIL1;UNC45A;CCT3;CCT2;CSNK2A1;VBP1;SPHK1;AIP;DNAJB12;P3H1;ALG12;PDIA5;GAK;DNAJC1;PPIF;PPIB;PPIA;PFDN6;FKBP5;PPIC;VCP;GNAI3;HSPBP1;LMAN1;GANAB;HSPH1;DNAJB5;DNAJB4;MLEC;CCT7;CCT5;RANBP2;DNAJC19;TRAP1;WFS1;NFYC;SGTA;TBCD;TTC1;ERP44;GNB2;GNB1;DNAJC10;P4HB;PPIL3;HSPA1B	0.000198683	HG GC slct	YES	NO	NO	NO	NO	YES	NO	NO	NO	NO	NO	NO	NO	NO	NO
GO:0034198	cellular response to amino acid starvation	ATP6V0B;CDKN1A;SEC13;EIF2AK2;TCIRG1;WDR24;HNRNPL;DAP;IMPACT;RRAGA;SESN3;SESN2;MLST8;LAMTOR1;KPTN;ATP6V0D1;ATP6V0C;LAMTOR3;ATP6V1D;ATF3;MAPK3;ATF4	0.018649	HG GC slct	YES	NO	NO	NO	NO	YES	NO	NO	NO	NO	NO	NO	NO	NO	NO
GO:1990928	response to amino acid starvation	ATP6V0B;CDKN1A;SEC13;EIF2AK2;TCIRG1;WDR24;HNRNPL;DAP;IMPACT;RRAGA;SESN3;SESN2;MLST8;LAMTOR1;KPTN;ATP6V0D1;ATP6V0C;LAMTOR3;ATP6V1D;ATF3;MAPK3;ATF4	0.0226423	HG GC slct	YES	NO	NO	NO	NO	YES	NO	NO	NO	NO	NO	NO	NO	NO	NO
GO:0042594	response to starvation	CDKN1A;USP33;SLC2A1;ADM;TCIRG1;WDR45;MAP1LC3B;ZFP36;SESN3;SESN2;MLST8;SLC39A4;FADS1;KLF10;ATP6V0B;ADSL;SEC13;CAD;WIPI1;SREBF2;IMPACT;RRAGA;DDIT3;KPTN;ATP6V0D1;ATP6V0C;ATF3;ATF4;RALB;MAX;CLEC16A;FOXK2;FOXK1;HIGD1A;WDR24;FOXO1;GABARAP;HMGCL;IFI16;SSR1;ASL;GAS2L1;HNRNPA1;ATP6V1D;MAPK3;EIF2AK2;HNRNPL;DAP;LAMTOR1;LAMTOR3;TNRC6A	0.00346662	HG GC slct	YES	NO	NO	NO	NO	YES	NO	YES	NO	NO	NO	NO	NO	NO	NO
GO:0031667	response to nutrient levels	CDKN1A;SPARC;USP33;TNC;SLC2A1;ADM;TCIRG1;NENF;WDR45;ALAD;MAP1LC3B;ZFP36;SESN3;ENSA;SESN2;PIM1;MLST8;TSPO;AKT1;LRAT;SLC37A4;SLC39A4;FADS1;KLF10;NCOA1;ARSA;ATP6V0B;ADSL;SEC13;DNMT3A;CAD;SORD;WIPI1;SREBF2;SIRT2;IMPACT;RRAGA;POR;PKM;CREB1;VGF;TBL1XR1;DDIT3;KPTN;ATP6V0D1;ATP6V0C;ATF3;ATF4;RALB;AHCY;MAX;GSTP1;CLEC16A;HTT;FOXK2;FOXK1;HMGCR;HIGD1A;ADIPOR2;WDR24;FOXO1;RELA;GABARAP;HMGCL;LDHA;IFI16;HSF1;NE…	0.00666267	HG GC slct	YES	NO	NO	NO	NO	YES	YES	YES	YES	NO	NO	NO	NO	YES	NO
GO:0009991	response to extracellular stimulus	SPARC;TNC;AQP2;ZFP36;SESN3;SESN2;PIM1;AKT1;LRAT;SLC39A4;FADS1;ARSA;RRAGA;POR;TBL1XR1;DDIT3;ATP6V0D1;ATF3;ATF4;MAX;CLEC16A;HIGD1A;ADIPOR2;FOXO1;GABARAP;LDHA;NEU1;SSR1;ASL;GAS2L1;ATP6V1D;GSDMD;FIS1;MTHFR;EIF2AK2;HNRNPL;COL1A1;DAP;STAR;PEMT;EIF4G1;CDKN1A;USP33;SLC2A1;ADM;TCIRG1;NENF;WDR45;ALAD;MAP1LC3B;ENSA;MLST8;TSPO;SLC37A4;KLF10;NCOA1;ATP6V0B;ADSL;SEC13;DNMT3A;CAD;SORD;WIPI1;SREBF2;SIRT2;IMPACT;P…	0.00906559	HG GC slct	YES	NO	NO	NO	NO	YES	YES	YES	YES	NO	NO	NO	NO	YES	NO
GO:0009267	cellular response to starvation	CDKN1A;RALB;MAX;USP33;CLEC16A;SLC2A1;TCIRG1;WDR45;HIGD1A;WDR24;FOXO1;GABARAP;MAP1LC3B;IFI16;SESN3;SESN2;MLST8;GAS2L1;HNRNPA1;ATP6V1D;SLC39A4;FADS1;MAPK3;KLF10;ATP6V0B;SEC13;EIF2AK2;WIPI1;SREBF2;HNRNPL;DAP;IMPACT;RRAGA;LAMTOR1;KPTN;ATP6V0D1;ATP6V0C;LAMTOR3;TNRC6A;ATF3;ATF4	0.00727083	HG GC slct	YES	NO	NO	NO	NO	YES	NO	NO	NO	NO	NO	NO	NO	NO	NO
GO:0071496	cellular response to external stimulus	CDKN1A;USP33;TNC;SLC2A1;TCIRG1;AQP2;WDR45;MAP1LC3B;SESN3;ARHGDIA;SESN2;PIM1;MLST8;PIEZO1;AKT1;SLC39A4;FADS1;KLF10;NCOA1;ATP6V0B;SEC13;WIPI1;TMEM150C;SREBF2;TNFRSF1A;IMPACT;RRAGA;ITGA6;KPTN;ATP6V0D1;ATP6V0C;ATF3;ATF4;MTPN;RALB;MAX;PTGER2;GSTP1;CLEC16A;ATP1A1;HIGD1A;WDR24;FOXO1;GABARAP;SLC9A1;CNN2;IFI16;HSF1;GAS2L1;HNRNPA1;ATP6V1D;MAPK3;GSDMD;CRADD;GADD45A;BNIP3;TNFRSF10B;EIF2AK2;HNRNPL;COL1A1;DAP;…	0.0160566	HG GC slct	YES	NO	NO	NO	NO	YES	YES	NO	NO	NO	NO	NO	NO	YES	NO
GO:0042306	regulation of protein import into nucleus	SMAD3;NUTF2;PIK3R2;PIK3R1;GLI3;UFM1;TRIM28;HYAL2;TPR;UBR5;NUP62;NF1;CHP1;FLNA;NUP54;TARDBP;PKIG;RAN	0.0367446	HG GC slct	YES	NO	NO	NO	NO	NO	NO	NO	NO	NO	NO	NO	NO	NO	NO
GO:0051223	regulation of protein transport	MIDN;CD81;IRS2;CIB1;GCC2;PSMD9;TRIM28;CHP1;PIM3;PRKACA;HADH;SOX4;BNIP3L;P3H1;SCRIB;ANK3;MIF;THOC2;ATG13;HLA-E;FRMD8;EZR;PPIA;VPS28;SAR1A;INSIG1;PIK3R2;PIK3R1;SUPT6H;OAZ1;OAZ2;PDCD10;DHX36;TPR;UBR5;VPS11;ABL1;INPP5K;GSDMD;PLK3;FIS1;TCAF1;SMAD3;RHBDD3;UQCC2;IDH2;FN1;UBAC2;TNFSF4;CREBRF;GNAS;NF1;PKIG;BAP1;CD22;CDK16;GPI;SLC2A1;TCIRG1;PTPN23;GLI3;HK1;AKAP12;PPP3CB;PCM1;XPO1;MDK;HYAL2;TMSB4X;XPO5;ENSA…	0.00441384	HG GC slct	YES	NO	NO	NO	NO	YES	YES	NO	NO	NO	NO	NO	NO	NO	NO
GO:0070201	regulation of establishment of protein localization	MIDN;CD81;IRS2;CIB1;GCC2;PSMD9;TRIM28;CHP1;PIM3;PRKACA;HADH;SOX4;BNIP3L;P3H1;SCRIB;ANK3;MIF;THOC2;ATG13;HLA-E;FRMD8;EZR;PPIA;VPS28;SAR1A;INSIG1;PIK3R2;PIK3R1;SUPT6H;OAZ1;OAZ2;PDCD10;DHX36;TPR;UBR5;VPS11;ABL1;INPP5K;GSDMD;PLK3;FIS1;TCAF1;SMAD3;RHBDD3;UQCC2;IDH2;FN1;UBAC2;TNFSF4;CREBRF;GNAS;NF1;PKIG;BAP1;CD22;CDK16;GPI;SLC2A1;TCIRG1;PTPN23;GLI3;HK1;AKAP12;PPP3CB;PCM1;XPO1;MDK;HYAL2;TMSB4X;XPO5;ENSA…	0.00293762	HG GC slct	YES	NO	NO	NO	NO	YES	YES	NO	NO	NO	NO	NO	NO	NO	NO
GO:0032880	regulation of protein localization	RB1;MIDN;CD81;IRS2;CIB1;GCC2;PSMD9;LGALS3;STK11;TRIM28;ARHGDIA;SESN2;TRAPPC12;CHP1;AKT1;PIM3;PRKACA;HADH;SOX4;AP2M1;CDK5RAP3;BNIP3L;USP8;PRKCH;ACTN2;STX8;ADAM10;P3H1;SCRIB;ANK3;MIF;THOC2;ATG13;HLA-E;CLIP3;AR;FRMD8;MAP1A;EZR;PPIA;SQSTM1;VCL;VPS28;SAR1A;MAGED1;INSIG1;PIK3R2;PIK3R1;IQGAP1;SUPT6H;OAZ1;OAZ2;DDRGK1;PDCD10;EPB41L2;DHX36;DVL1;TPR;UBR5;VPS11;ABL1;INPP5K;GPM6B;GSDMD;PLK3;FIS1;FZD3;TCAF1;SM…	4.27042e-06	HG GC slct	YES	NO	NO	NO	NO	YES	YES	NO	NO	NO	NO	NO	NO	NO	NO
GO:0006996	organelle organization	DQX1;SMC6;SMC4;SMC2;CDC20;GJA1;BAIAP2L1;CHEK1;DAG1;PCLAF;RCC1;PTGFRN;THSD7A;FBXO5;SYNPO;CDK5RAP2;KRT2;RECQL;WDR73;ESCO2;HASPIN;KNSTRN;STX1B;ARMC4;MGARP;KIF20A;OBSL1;ZFPM1;TSPYL4;OPTN;PFN2;ASF1B;PIF1;SPTBN4;LMAN2L;CDCA5;NCAPG;CDCA8;IQGAP2;NCAPH;ZMPSTE24;DYNC2LI1;BRIP1;DSN1;RACGAP1;FIGNL1;CEP72;PLEK2;CEP78;PLK4;MCTS1;CDT1;MTERF3;PLK1;TPX2;ANLN;CDAN1;ATR;CEP57;TOP2A;NRP1;CETN4;KIF14;FMN1;KIF11;BRCA1…	9.81091e-18	BV GC slct	YES	YES	YES	NO	NO	YES	NO	NO	NO	NO	YES	NO	NO	NO	NO
GO:0090087	regulation of peptide transport	MIDN;CD81;IRS2;CIB1;GCC2;PSMD9;TRIM28;CHP1;PIM3;PRKACA;HADH;SOX4;BNIP3L;P3H1;SCRIB;ANK3;MIF;THOC2;ATG13;HLA-E;FRMD8;EZR;PPIA;VPS28;SAR1A;INSIG1;PIK3R2;PIK3R1;SUPT6H;OAZ1;OAZ2;PDCD10;DHX36;TPR;UBR5;VPS11;ABL1;INPP5K;GSDMD;PLK3;FIS1;TCAF1;SMAD3;RHBDD3;UQCC2;IDH2;FN1;UBAC2;AIMP1;TNFSF4;CREBRF;GNAS;NF1;PKIG;BAP1;CD22;SLC26A6;CDK16;GPI;SLC2A1;TCIRG1;PTPN23;GLI3;HK1;AKAP12;PPP3CB;PCM1;XPO1;MDK;HYAL2;TM…	0.00687752	HG GC slct	YES	NO	NO	NO	NO	YES	YES	NO	NO	NO	NO	NO	NO	NO	NO
GO:0051049	regulation of transport	CYFIP1;SERPINE2;SERPINE1;GCC2;PHB2;PSMD9;LGALS3;TRIM28;DPYSL2;ARL6IP5;AKT1;LRAT;PRKACA;SOX4;MEF2C;ACTN2;P3H1;ANK2;SCRIB;ANK3;MIF;ATG13;UNC13D;HLA-E;CLDN3;ZFYVE16;BIN1;PREB;EZR;VPS28;PFN2;ATF4;MTMR2;SDC4;SAR1A;RRAD;PIK3R2;PIK3R1;ARPP19;OAZ1;OAZ2;SNX4;PDCD10;MYO6;DHX36;NEU1;VPS11;INPP5K;GPM6B;GSDMD;PLK3;FIS1;FZD3;YES1;SIVA1;FN1;WDR54;UBAC2;AIMP1;EHD1;EHD2;GIPC1;TNFSF4;WNK3;CREBRF;PPT1;UNC119;CALM1;…	0.0382405	HG GC slct	YES	NO	NO	NO	NO	YES	YES	YES	NO	NO	NO	NO	NO	YES	NO
GO:0033157	regulation of intracellular protein transport	CD81;CIB1;GCC2;GLI3;PCM1;XPO1;TRIM28;HYAL2;XPO5;NUP62;CHP1;PRKACA;HRAS;CEP290;NDEL1;BNIP3L;NUTF2;ANK3;THOC2;RANGAP1;ATG13;SREBF2;HAX1;RHOU;NUP54;RNF31;SAR1A;INSIG1;DERL2;PIK3R2;PIK3R1;SUPT6H;OAZ1;OAZ2;LMAN1;PDCD10;TPR;UBR5;VPS11;INPP5K;FLNA;PCNT;BCAP31;TCF7L2;PLK3;PTPN1;FIS1;TCAF1;SMAD3;B3GAT3;UBAC2;UFM1;MYO1C;NF1;CAMK1;TARDBP;PKIG;RAN;BAP1	0.000125998	HG GC slct	YES	NO	NO	NO	NO	YES	NO	NO	NO	NO	NO	NO	NO	NO	NO
GO:0032386	regulation of intracellular transport	RBM26;NUMA1;CD81;ARHGAP1;CIB1;GCC2;PTPN23;GLI3;RBM4;PCM1;XPO1;LAMP1;TRIM28;HYAL2;XPO5;NUP62;CHP1;PRKACA;HRAS;CEP290;NDEL1;BNIP3L;MAP2K2;PPP1R12A;ANXA2;ACTN2;NCBP2;NUTF2;ANK3;GAB2;THOC2;RANGAP1;ATG13;UNC13D;SREBF2;HAX1;CHMP3;RHOU;PREB;NUP54;EZR;RNF31;MTMR2;SAR1A;INSIG1;DERL2;PIK3R2;PIK3R1;SUPT6H;OAZ1;OAZ2;SNX4;LMAN1;PDCD10;TPR;UBR5;VPS11;INPP5K;FLNA;PCNT;MAPK3;BCAP31;TCF7L2;DYNC1H1;PLK3;PTPN1;FIS1…	2.22606e-06	HG GC slct	YES	NO	NO	NO	NO	YES	NO	NO	NO	NO	NO	NO	NO	NO	NO
GO:0060341	regulation of cellular localization	RB1;CD81;CIB1;GCC2;LGALS3;ZFP36;STK11;LAMP1;TRIM28;SESN2;TRAPPC12;CHP1;AKT1;PIM3;PRKACA;AP2M1;CDK5RAP3;BNIP3L;MAP2K2;PRKCH;ACTN2;STX8;ADAM10;ANK2;SCRIB;ANK3;THOC2;ATG13;UNC13D;CLIP3;AR;MAP1A;PREB;EZR;SQSTM1;MAD1L1;VPS28;MTMR2;SAR1A;MAGED1;INSIG1;PIK3R2;PIK3R1;IQGAP1;SUPT6H;OAZ1;OAZ2;SNX4;DDRGK1;PDCD10;EPB41L2;DHX36;DVL1;TPR;UBR5;VPS11;ABL1;INPP5K;GPM6B;PLK3;FIS1;FZD3;TCAF1;SMAD3;BDNF;UBAC2;EHD1;E…	2.04977e-07	HG GC slct	YES	NO	NO	NO	NO	YES	NO	NO	NO	NO	NO	NO	NO	NO	NO
GO:1903827	regulation of cellular protein localization	RB1;CD81;CIB1;GCC2;LGALS3;STK11;TRIM28;SESN2;TRAPPC12;CHP1;AKT1;PRKACA;AP2M1;CDK5RAP3;BNIP3L;PRKCH;ACTN2;STX8;ADAM10;SCRIB;ANK3;THOC2;ATG13;CLIP3;AR;MAP1A;EZR;SQSTM1;VPS28;SAR1A;MAGED1;INSIG1;PIK3R2;PIK3R1;IQGAP1;SUPT6H;OAZ1;OAZ2;DDRGK1;PDCD10;EPB41L2;DVL1;TPR;UBR5;VPS11;INPP5K;GPM6B;PLK3;FIS1;FZD3;TCAF1;SMAD3;BDNF;UBAC2;DAB2;WNK3;NF1;PIN1;LRP10;PKIG;BAP1;NUMA1;OTUD7B;GLI3;NIPBL;PCM1;XPO1;HYAL2;X…	8.99164e-08	HG GC slct	YES	NO	NO	NO	NO	YES	NO	NO	NO	NO	NO	NO	NO	NO	NO
GO:0046822	regulation of nucleocytoplasmic transport	RBM26;PIK3R2;PIK3R1;SUPT6H;GLI3;RBM4;XPO1;TRIM28;HYAL2;XPO5;TPR;UBR5;NUP62;CHP1;FLNA;PRKACA;TCF7L2;PPP1R12A;SMAD3;NCBP2;NUTF2;THOC2;RANGAP1;UFM1;NF1;NUP54;CAMK1;TARDBP;PKIG;RAN	0.00981004	HG GC slct	YES	NO	NO	NO	NO	NO	NO	NO	NO	NO	NO	NO	NO	NO	NO
GO:1900180	regulation of protein localization to nucleus	MAGED1;OTUD7B;PIK3R2;PIK3R1;GLI3;STK11;TRIM28;HYAL2;SESN2;TPR;LMNA;UBR5;NUP62;CHP1;FLNA;AKT1;CCT7;CDK5RAP3;CCT5;CCT3;CCT2;SMAD3;MCRS1;NUTF2;UFM1;POLR1A;NF1;PIN1;NUP54;TARDBP;PKIG;RAN	0.0110068	HG GC slct	YES	NO	NO	NO	NO	YES	NO	NO	NO	NO	NO	NO	NO	NO	NO
GO:0048208	COPII vesicle coating	NAPA;SEC23A;SEC13;PEF1;TRAPPC5;KLHL21;CSNK1D;AREG;LMAN1;CNIH1;TFG;PPP6R1;PREB;CD59;SEC22B;SEC24C;CTSC;BET1	0.0406056	HG GC slct	YES	NO	NO	NO	NO	YES	NO	NO	NO	NO	NO	NO	NO	NO	NO
GO:0006888	endoplasmic reticulum to Golgi vesicle-mediated transport	KDELR1;IER3IP1;AREG;ACTR1A;TFG;PPP6R1;TRAPPC12;TMED3;TMED1;SPTAN1;CTSC;SEC13;COG4;ANK2;CSNK1D;ANK3;BET1L;DYNC1LI2;PREB;SEC22B;ERGIC2;ERGIC1;NAPA;COPA;VCP;SEC23A;SAR1A;DCTN2;PEF1;DCTN1;TEX261;LMF1;LMAN1;LMAN2;CD59;YKT6;BCAP31;DYNC1H1;GBF1;TRAPPC5;KLHL21;DDHD2;YIF1A;YIF1B;CNIH1;TMEM115;CAPZA1;GOLGB1;ACTR10;SEC24C;BET1	9.42761e-05	HG GC slct	YES	NO	NO	NO	NO	YES	NO	NO	NO	NO	NO	NO	NO	NO	NO
GO:0048193	Golgi vesicle transport	SYS1;KDELR1;GCC2;IER3IP1;AREG;ACTR1A;LAMP1;TFG;PPP6R1;TRAPPC12;TMED3;TMED1;SPTAN1;GOLGA7;CTSC;SCYL1;SEC13;COG4;ANK2;WIPI1;CSNK1D;ANK3;SCAMP1;SCAMP3;BET1L;SCAMP2;DNM2;GAK;DYNC1LI2;RAB31;HGS;RAB34;PREB;SEC22B;STEAP2;ERGIC2;ARF5;ERGIC1;OPTN;EXOC1;NAPA;COPA;VCP;SEC23A;SAR1A;DCTN2;PEF1;DCTN1;HTT;TEX261;KLC1;STX10;LMF1;GGA2;CLN3;LMAN1;EBP;SNX2;VPS51;BLOC1S1;LMAN2;STX4;CD59;YKT6;EPS15;AP1M1;BCAP31;DYNC1…	6.92755e-06	HG GC slct	YES	NO	NO	NO	NO	YES	NO	NO	NO	NO	NO	NO	NO	NO	NO
GO:0006900	vesicle budding from membrane	NAPA;SEC23A;SAR1A;PEF1;FNBP1L;AREG;LMAN1;TFG;PPP6R1;CD59;AP2M1;CTSC;SEC13;ANXA2;GBF1;TRAPPC5;KLHL21;AP3D1;CSNK1D;DNM2;CNIH1;CHMP4A;PREB;SEC22B;SEC24C;BET1	0.0147673	HG GC slct	YES	NO	NO	NO	NO	YES	NO	NO	NO	NO	NO	NO	NO	NO	NO
GO:0061024	membrane organization	MTCH1;PPP2R2A;FNBP1L;ALKBH7;CLU;GBA2;GLDN;ACTG1;FNTA;TFG;PPP2R1A;CHP1;PLS3;AKT1;ZNF205;PRKACA;AP2M1;BNIP3L;ARSA;STX8;TAP1;ANK2;OCRL;CSNK1D;ANK3;TMEM170A;CTDNEP1;ALDH3A2;OXA1L;BIN1;HGS;RAB34;PPIF;CHMP4B;CHMP4A;PREB;PPIA;CNP;SAR1A;PEF1;NDRG1;SLC9A1;BAG6;APOO;SYNGR2;UBC;DVL1;VPS11;TRAP1;FZD3;UQCC3;SIVA1;TRAPPC5;KLHL21;DHCR24;MT3;PTPRD;EHD2;PARP11;DAB2;CNIH1;CHMP2A;PI4KA;PPT1;DEGS1;LRP10;IL7R;CD24;RA…	0.00547761	HG GC slct	YES	NO	NO	NO	NO	YES	NO	NO	YES	NO	NO	NO	NO	NO	NO
GO:0048207	vesicle targeting, rough ER to cis-Golgi	NAPA;SEC23A;SEC13;PEF1;TRAPPC5;KLHL21;CSNK1D;AREG;LMAN1;CNIH1;TFG;PPP6R1;PREB;CD59;SEC22B;SEC24C;CTSC;BET1	0.0405473	HG GC slct	YES	NO	NO	NO	NO	YES	NO	NO	NO	NO	NO	NO	NO	NO	NO
GO:0048199	vesicle targeting, to, from or within Golgi	NAPA;SEC23A;SEC13;PEF1;GBF1;TRAPPC5;KLHL21;WIPI1;CSNK1D;AREG;LMAN1;CNIH1;TFG;PPP6R1;PREB;CD59;SEC22B;SEC24C;CTSC;BET1	0.034728	HG GC slct	YES	NO	NO	NO	NO	YES	NO	NO	NO	NO	NO	NO	NO	NO	NO
GO:0006903	vesicle targeting	NAPA;STARD3;SEC23A;SEC13;PEF1;GBF1;TRAPPC5;KLHL21;SCRIB;WIPI1;CSNK1D;AREG;WDR11;LMAN1;CNIH1;TFG;PPP6R1;PREB;CD59;SEC22B;YKT6;SEC24C;CTSC;BET1	0.0270575	HG GC slct	YES	NO	NO	NO	NO	YES	NO	NO	NO	NO	NO	NO	NO	NO	NO
GO:0051650	establishment of vesicle localization	NAPA;SEC23A;DCTN2;PEF1;HTT;TCIRG1;FNBP1L;AREG;CLN3;LMAN1;TFG;PPP6R1;BLOC1S1;DPYSL2;MYO6;KIF13B;KIF1B;CD59;YKT6;CTSC;NDEL1;DYNC1H1;STARD3;SEC13;GBF1;TRAPPC5;DTNBP1;KLHL21;AP3D1;SCRIB;WIPI1;CSNK1D;DNM2;WDR11;MYO1E;MYO1C;CNIH1;PREB;SEC22B;SEC24C;BET1;RAB7A	0.0232197	HG GC slct	YES	NO	NO	NO	NO	YES	NO	NO	NO	NO	NO	NO	NO	NO	NO
GO:0051656	establishment of organelle localization	NUMA1;TCIRG1;FNBP1L;AREG;ACTR1A;UCHL1;PCM1;XPO1;TFG;PPP6R1;DPYSL2;NUP62;KIF13B;TRAPPC12;KIF1B;CTSC;NDEL1;CDK5RAP2;SUN2;STARD3;SEC13;SUN1;ATP6AP1;MAP1S;SCRIB;WIPI1;CSNK1D;TERF1;DNM2;MYH9;CHMP4B;CHMP4A;PREB;MGARP;SEC22B;EZR;CHMP6;MAD1L1;RAB7A;NAPA;SEC23A;ZNF593;DCTN2;PEF1;DCTN1;VPS4B;HTT;ARHGAP21;CLN3;LMAN1;PDCD10;BLOC1S1;MYO6;CD59;MAP4;WASF1;YKT6;DYNC1H1;GBF1;TRAPPC5;DTNBP1;KLHL21;AP3D1;WDR11;MYO1…	0.00165474	HG GC slct	YES	YES	NO	NO	NO	YES	NO	NO	NO	NO	NO	NO	NO	NO	NO
GO:0051640	organelle localization	FNBP1L;CLU;STK11;TFG;PPP2R1A;DPYSL2;TRAPPC12;PRKACA;CDK5RAP2;STARD3;SEMA6A;MAP1S;STX8;SCRIB;CSNK1D;DYNC1LI2;BIN1;RAB34;CHMP4B;CHMP4A;PREB;MGARP;EZR;MAD1L1;PEF1;ARHGAP21;PDCD10;BLOC1S1;MYO6;VPS11;MAP4;TRAPPC5;KLHL21;CNIH1;EIF6;STK25;CHMP2A;PLEKHM2;ATM;CEP57;NUMA1;CETN2;TCIRG1;AREG;ACTR1A;UCHL1;PCM1;XPO1;PPP6R1;NUP62;KIF13B;KIF1B;CEP290;YWHAG;CTSC;NDEL1;SUN2;SEC13;SUN1;ATP6AP1;WIPI1;TERF1;TUBG1;SYN…	0.000186184	HG GC slct	YES	YES	NO	NO	NO	YES	NO	NO	NO	NO	NO	NO	NO	NO	NO
GO:0051648	vesicle localization	NAPA;SEC23A;DCTN2;PEF1;HTT;TCIRG1;FNBP1L;AREG;CLN3;LMAN1;TFG;PPP6R1;BLOC1S1;DPYSL2;MYO6;KIF13B;KIF1B;CD59;YKT6;CTSC;NDEL1;DYNC1H1;STARD3;SEC13;GBF1;TRAPPC5;DTNBP1;KLHL21;AP3D1;SCRIB;WIPI1;CSNK1D;SYN1;DNM2;WDR11;MYO1E;MYO1C;CNIH1;PREB;SEC22B;SEC24C;BET1;RAB7A	0.0294622	HG GC slct	YES	NO	NO	NO	NO	YES	NO	NO	NO	NO	NO	NO	NO	NO	NO
GO:0006901	vesicle coating	NAPA;SEC23A;SEC13;PEF1;GBF1;TRAPPC5;KLHL21;CSNK1D;AREG;LMAN1;CNIH1;TFG;PPP6R1;PREB;CD59;SEC22B;SEC24C;CTSC;BET1	0.0461223	HG GC slct	YES	NO	NO	NO	NO	YES	NO	NO	NO	NO	NO	NO	NO	NO	NO
GO:0031145	anaphase-promoting complex-dependent catabolic process	PSMD12;PSMD11;UBE2D1;PSMB8;PSMA7;PSMB10;ANAPC11;PSMB6;PSMA5;PSMD8;PSMD9;PSMA6;PSMB4;PTTG1;PSMC4;UBE2S;CDC26;PSMD2;UBC;PSMD3;ANAPC5;BUB3;RPS27A	0.0154968	HG GC slct	YES	NO	NO	NO	NO	YES	NO	NO	NO	NO	NO	NO	NO	NO	NO
GO:0043161	proteasome-mediated ubiquitin-dependent protein catabolic process	ZFAND2B;UBE2D1;TNFAIP1;AUP1;PSMD8;PSMD9;UCHL1;HERC2;PTTG1;CDC26;PSMD2;PSMD3;FBXW5;NHLRC3;DNAJB12;PPP2R5C;TOPORS;SIRT2;PSMA5;PSMA6;RNF126;CDC34;NEMF;TBL1XR1;DDIT3;SNURF;TRIM13;ANAPC5;RBCK1;MAN1B1;BIRC2;VCP;PSMD12;PSMD11;DERL2;AGAP3;RNF4;PSMA7;PSMB10;ANAPC11;ARNTL;PSMB6;BAG6;ZNRF1;PSMB4;UBC;TMEM129;BUB3;TBL1X;RPS27A;TRAP1;CRBN;LRRC29;RHBDD2;WFS1;SGTA;SIAH1;PSMB8;FBXL12;SPSB3;UBE2W;NPLOC4;PSMC4;UBE2…	0.000518182	HG GC slct	YES	NO	NO	NO	NO	YES	NO	NO	NO	NO	NO	NO	NO	NO	NO
GO:0006511	ubiquitin-dependent protein catabolic process	UBE2D1;KEAP1;UBE3A;AUP1;FBXO21;PSMD8;PSMD9;HERC2;PTTG1;RNF19A;CDC26;PSMD2;PSMD3;VPS36;MAGI1;USP8;FBXW5;NHLRC3;ARRDC1;DNAJB12;FBXO10;TRPC4AP;FBXO11;KCTD6;RNF40;RNF126;CDC34;WDR81;TBL1XR1;DDIT3;TRIM13;ANAPC5;RBCK1;VPS25;SQSTM1;VPS28;CUL7;VCP;PSMD12;PSMD11;UBA6;UBR4;AGAP3;ANAPC11;BAG6;UBC;TMEM129;TRAP1;RHBDD2;WFS1;SIAH1;CNOT4;UBE2W;NPLOC4;UBE2S;DNAJC10;FBXL3;UBA1;STT3B;BAP1;FBXL6;RNF11;USP33;TGFB1I1…	3.95187e-06	HG GC slct	YES	NO	NO	NO	NO	YES	NO	NO	NO	NO	NO	NO	NO	NO	NO
GO:0019941	modification-dependent protein catabolic process	UBE2D1;KEAP1;UBE3A;AUP1;FBXO21;PSMD8;PSMD9;HERC2;PTTG1;RNF19A;CDC26;PSMD2;PSMD3;LONP1;VPS36;MAGI1;USP8;FBXW5;NHLRC3;ARRDC1;DNAJB12;FBXO10;TRPC4AP;FBXO11;KCTD6;RNF40;RNF126;CDC34;WDR81;TBL1XR1;DDIT3;TRIM13;ANAPC5;RBCK1;VPS25;SQSTM1;VPS28;CUL7;VCP;PSMD12;PSMD11;UBA7;UBA6;UBR4;AGAP3;ANAPC11;BAG6;UBC;TMEM129;TRAP1;RHBDD2;WFS1;SIAH1;CNOT4;UBE2W;NPLOC4;UBE2S;DNAJC10;FBXL3;UBA1;STT3B;BAP1;FBXL6;RNF11;US…	2.31408e-06	HG GC slct	YES	NO	NO	NO	NO	YES	NO	NO	NO	NO	NO	NO	NO	NO	NO
GO:0043632	modification-dependent macromolecule catabolic process	UBE2D1;KEAP1;UBE3A;AUP1;FBXO21;PSMD8;PSMD9;HERC2;PTTG1;RNF19A;CDC26;PSMD2;PSMD3;LONP1;VPS36;MAGI1;USP8;FBXW5;NHLRC3;ARRDC1;DNAJB12;FBXO10;TRPC4AP;FBXO11;KCTD6;RNF40;RNF126;CDC34;WDR81;TBL1XR1;DDIT3;TRIM13;ANAPC5;RBCK1;VPS25;SQSTM1;VPS28;CUL7;VCP;PSMD12;PSMD11;UBA7;UBA6;UBR4;AGAP3;ANAPC11;BAG6;UBC;TMEM129;TRAP1;RHBDD2;WFS1;SIAH1;CNOT4;UBE2W;NPLOC4;UBE2S;DNAJC10;FBXL3;UBA1;STT3B;BAP1;FBXL6;RNF11;US…	3.12319e-06	HG GC slct	YES	NO	NO	NO	NO	YES	NO	NO	NO	NO	NO	NO	NO	NO	NO
GO:0051603	proteolysis involved in cellular protein catabolic process	UBE2D1;KEAP1;UBE3A;AUP1;FBXO21;PSMD8;PSMD9;HERC2;PTTG1;RNF19A;CDC26;PSMD2;PSMD3;LONP1;VPS36;MAGI1;USP8;FBXW5;NHLRC3;ARRDC1;DNAJB12;FBXO10;TRPC4AP;FBXO11;KCTD6;RNF40;RNF126;CDC34;WDR81;TBL1XR1;CLPP;DDIT3;TRIM13;CHMP4B;ANAPC5;RBCK1;VPS25;SQSTM1;VPS28;CUL7;VCP;PSMD12;PSMD11;UBA7;UBA6;UBR4;AGAP3;ANAPC11;BAG6;UBC;TMEM129;TRAP1;RHBDD2;WFS1;SIAH1;CNOT4;UBE2W;NPLOC4;UBE2S;DNAJC10;FBXL3;UBA1;STT3B;BAP1;FB…	1.14784e-07	HG GC slct	YES	NO	NO	NO	NO	YES	NO	NO	NO	NO	NO	NO	NO	NO	NO
GO:0006508	proteolysis	CYFIP2;PREP;KEAP1;PSMD8;PSMD9;HERC2;CAPNS1;CDC26;PSMD2;PSMD3;LONP1;CPNE1;FBXO3;VPS36;TBC1D10A;NHLRC3;ARRDC1;HCFC1;AR;RNF126;CDC34;WDR81;CLPP;PAPPA;DDIT3;TRIM13;RBCK1;VPS25;VPS28;SHMT2;AGAP3;ANAPC11;TRAP1;SIAH1;PGA3;NPLOC4;FBXL3;BAP1;FBXL6;TGFB1I1;ZFAND2B;OTUD7B;PCSK6;PRPF19;PEPD;GLI3;BABAM1;CTSO;UCHL1;CTSK;ENC1;UBXN6;CTSC;CTSB;NDEL1;UBL7;CAP1;ZYG11B;ACTL6A;JOSD2;JOSD1;F3;TOPORS;SIRT2;DDB2;PSMA5;B…	1.40171e-05	HG GC slct	YES	NO	NO	NO	NO	YES	NO	NO	NO	NO	NO	NO	NO	NO	NO
GO:0044257	cellular protein catabolic process	UBE2D1;KEAP1;UBE3A;AUP1;FBXO21;PSMD8;PSMD9;HERC2;PTTG1;RNF19A;CDC26;PSMD2;PSMD3;LONP1;VPS36;AP2M1;MAGI1;BNIP3L;USP8;FBXW5;NHLRC3;ARRDC1;DNAJB12;FBXO10;TRPC4AP;FBXO11;KCTD6;RNF40;RNF126;CDC34;WDR81;TBL1XR1;CLPP;DDIT3;TRIM13;CHMP4B;ANAPC5;RBCK1;VPS25;SQSTM1;VPS28;CUL7;VCP;PSMD12;PSMD11;UBA7;UBA6;UBR4;AGAP3;ANAPC11;BAG6;UBC;TMEM129;TRAP1;RHBDD2;WFS1;SIAH1;CNOT4;UBE2W;NPLOC4;UBE2S;DNAJC10;PPT1;FBXL3;…	4.55599e-08	HG GC slct	YES	NO	NO	NO	NO	YES	NO	NO	NO	NO	NO	NO	NO	NO	NO
GO:0030163	protein catabolic process	UBE2D1;KEAP1;UBE3A;AUP1;FBXO21;CLU;ABHD12;PSMD8;PSMD9;HERC2;PTTG1;RNF19A;CDC26;PSMD2;PSMD3;LONP1;TRIM24;AKT1;VPS36;AP2M1;MAGI1;BNIP3L;USP8;FBXW5;NHLRC3;ARRDC1;DNAJB12;FBXO10;TRPC4AP;FBXO11;KCTD6;RNF40;RNF126;CDC34;WDR81;TBL1XR1;CLPP;DDIT3;TRIM13;CHMP4B;ANAPC5;RBCK1;VPS25;SQSTM1;VPS28;CUL7;VCP;PSMD12;PSMD11;UBA7;UBA6;UBR4;AGAP3;ANAPC11;BAG6;UBC;TMEM129;TRAP1;RHBDD2;WFS1;SIAH1;PGA3;CNOT4;UBE2W;NPLO…	7.14824e-09	HG GC slct	YES	NO	NO	NO	NO	YES	NO	NO	NO	NO	NO	NO	NO	NO	NO
GO:1901565	organonitrogen compound catabolic process	KEAP1;GBA2;GLS;NUDT4;PSMD8;GCSH;PSMD9;HERC2;PPAT;CDC26;PSMD2;PSMD3;LONP1;TRIM24;AKT1;CHAC1;VPS36;ACOT7;NHLRC3;ARRDC1;RNF126;CDC34;WDR81;CLPP;DDIT3;TRIM13;RBCK1;NEIL1;VPS25;VPS28;SDC4;SHMT2;AGAP3;GNS;ANAPC11;SGPL1;NEU1;HMOX2;TRAP1;SIAH1;PGA3;DERA;NPLOC4;OGDH;PPT1;FBXL3;ATM;BAP1;ITPA;FBXL6;TGFB1I1;QPRT;ZFAND2B;OTUD7B;PRPF19;CTSO;UCHL1;SMPD4;SMPD1;CTSK;HYAL2;ENC1;IDS;UBXN6;CTSC;CTSB;UBL7;ZYG11B;LYPL…	2.45507e-08	HG GC slct	YES	NO	NO	NO	NO	YES	YES	NO	NO	NO	NO	NO	NO	NO	NO
GO:0010498	proteasomal protein catabolic process	ZFAND2B;UBE2D1;TNFAIP1;AUP1;PRPF19;PSMD8;PSMD9;UCHL1;HERC2;PTTG1;CDC26;PSMD2;ENC1;PSMD3;UBXN6;GET4;FBXW5;NHLRC3;DNAJB12;PPP2R5C;TOPORS;SIRT2;PSMA5;RCN3;PSMA6;RNF126;CDC34;NEMF;TBL1XR1;DDIT3;SNURF;TRIM13;ANAPC5;RBCK1;MAN1B1;BIRC2;VCP;PSMD12;PSMD11;HM13;DERL2;AGAP3;RNF4;PSMA7;PSMB10;ANAPC11;ARNTL;PSMB6;BAG6;ZNRF1;PSMB4;UBC;TMEM129;BUB3;TBL1X;RPS27A;TRAP1;CRBN;LRRC29;RHBDD2;WFS1;SGTA;SIAH1;PSMB8;FBX…	0.000171354	HG GC slct	YES	NO	NO	NO	NO	YES	NO	NO	NO	NO	NO	NO	NO	NO	NO
GO:0006112	energy reserve metabolic process	PYGB;GAA;AGL;GFPT2;MT3;PPP1CA;PPP1R2;GYS1;UGP2;PPP1R1A;RB1CC1;PHKG2;GNAS;PGM2;AKT1;IL6ST;CALM1;SLC37A4;STK40	0.0460589	HG GC slct	YES	NO	NO	NO	NO	NO	NO	NO	NO	NO	NO	NO	NO	NO	NO
GO:0051329	mitotic interphase	RB1;CDKN1A;PSMD12;PSMD11;PDS5B;PDS5A;PSMB8;PSMA7;PSMB10;CKS1B;PSMB6;PSMA5;PSMD8;PSMD9;PSMA6;PSMB4;STAG2;CDK6;TFDP2;PSMC4;PSMD2;PSMD3	0.021081	HG GC slct	YES	NO	NO	NO	NO	NO	NO	NO	NO	NO	NO	NO	NO	NO	NO
GO:0051325	interphase	RB1;CDKN1A;PSMD12;PSMD11;PDS5B;PDS5A;PSMB8;PSMA7;PSMB10;CKS1B;PSMB6;PSMA5;PSMD8;PSMD9;PSMA6;PSMB4;STAG2;CDK6;TFDP2;PSMC4;PSMD2;PSMD3	0.0210457	HG GC slct	YES	NO	NO	NO	NO	NO	NO	NO	NO	NO	NO	NO	NO	NO	NO
GO:0022403	cell cycle phase	RB1;CEP57;CDKN1A;NUP107;NUMA1;CETN2;UBE2D1;SMC4;CKS1B;PSMD8;PSMD9;ACTR1A;PCM1;XPO1;PTTG1;PPP2R1A;CDC26;PSMD2;PSMD3;PRKACA;CEP290;YWHAG;NDEL1;CDK5RAP2;SEC13;CSNK2A1;CSNK1D;TUBG1;RANGAP1;HAUS1;PSMA5;PSMA6;DYNC1LI2;TFDP2;NME7;ANAPC5;MAD1L1;PSMD12;PSMD11;DCTN2;TUBGCP2;DCTN1;SSNA1;PDS5B;PDS5A;PMF1;PSMA7;NSL1;PSMB10;ANAPC11;PSMB6;PSMB4;BUB3;PCNT;BUB1;RANBP2;DYNC1H1;NCAPH2;TUBB4B;PSMB8;MZT1;STAG2;CDK6;R…	1.88767e-05	HG GC slct	YES	NO	NO	NO	NO	YES	NO	NO	NO	NO	NO	NO	NO	NO	NO
GO:0044848	biological phase	RB1;CEP57;CDKN1A;NUP107;NUMA1;CETN2;UBE2D1;SMC4;CKS1B;PSMD8;PSMD9;ACTR1A;PCM1;XPO1;PTTG1;PPP2R1A;CDC26;PSMD2;PSMD3;PRKACA;CEP290;YWHAG;NDEL1;CDK5RAP2;SEC13;CSNK2A1;CSNK1D;TUBG1;RANGAP1;HAUS1;PSMA5;PSMA6;DYNC1LI2;TFDP2;NME7;ANAPC5;MAD1L1;PSMD12;PSMD11;DCTN2;TUBGCP2;DCTN1;SSNA1;PDS5B;PDS5A;PMF1;PSMA7;NSL1;PSMB10;ANAPC11;PSMB6;PSMB4;BUB3;PCNT;BUB1;RANBP2;DYNC1H1;NCAPH2;TUBB4B;PSMB8;MZT1;STAG2;CDK6;R…	1.9023e-05	HG GC slct	YES	NO	NO	NO	NO	YES	NO	NO	NO	NO	NO	NO	NO	NO	NO
GO:0098763	mitotic cell cycle phase	RB1;CEP57;CDKN1A;NUP107;NUMA1;CETN2;UBE2D1;SMC4;CKS1B;PSMD8;PSMD9;ACTR1A;PCM1;XPO1;PTTG1;PPP2R1A;CDC26;PSMD2;PSMD3;PRKACA;CEP290;YWHAG;NDEL1;CDK5RAP2;SEC13;CSNK2A1;CSNK1D;TUBG1;RANGAP1;HAUS1;PSMA5;PSMA6;DYNC1LI2;TFDP2;NME7;ANAPC5;MAD1L1;PSMD12;PSMD11;DCTN2;TUBGCP2;DCTN1;SSNA1;PDS5B;PDS5A;PMF1;PSMA7;NSL1;PSMB10;ANAPC11;PSMB6;PSMB4;BUB3;PCNT;BUB1;RANBP2;DYNC1H1;NCAPH2;TUBB4B;PSMB8;MZT1;STAG2;CDK6;R…	1.89496e-05	HG GC slct	YES	NO	NO	NO	NO	YES	NO	NO	NO	NO	NO	NO	NO	NO	NO
GO:0071158	positive regulation of cell cycle arrest	ZBTB17;PLK3;CDKN1A;CRADD;GADD45A;PPP2R5B;GATA6;HMGA2;PPP2R5C;TRIAP1;CNOT4;MED25;CNOT6;TFDP2;CNOT1;ID2;MDM4;ATM;E2F4;RPL26;CNOT8;PRKACA;SOX4	0.0181085	HG GC slct	YES	NO	NO	NO	NO	NO	NO	NO	NO	NO	NO	NO	NO	NO	NO
GO:0022402	cell cycle process	CCNJ;LOC427439;DSCC1;BUB1B;SMC5;SMC3;SMC4;SMC2;EPS8;CDC20;STMN1;MAEL;NUSAP1;CEP250;NEK2;STRA13;RTTN;NBN;FBXO5;LZTS1;CEP135;SPICE1;ANXA11;ANK3;ESCO2;CDC25A;CCNE2;CCNE1;DNA2;MAD1L1;RTEL1;NOTCH1;PRKDC;YTHDC2;AK1;LOC769510;NCAPG;CDCA9;PDS5B;PDS5A;NCAPH;CCNB3;SYCE3;CCNB2;BRIP1;CHTF8;RACGAP1;ORC1;CEP192;CLSPN;TPPP;ECT2;MYH10;PIBF1;CDT1;TGFB2;STIL;UBE2C;PLK2;MAD2L1BP;CDC7;KLHDC8B;KIAA0430;NDC80;DAZL;ANL…	1.20488e-17	GAL GC slct	YES	YES	YES	NO	NO	NO	NO	NO	NO	NO	YES	NO	NO	NO	NO
GO:0007399	nervous system development	APP;CPNE5;DIXDC1;TSKU;AQP1;PRKACB;SOX4;UNC13B;HES6;EPHA7;RBFOX1;UNC5B;EML1;RUNX3;RUNX2;BCR;SHTN1;TIAM1;ISL2;SPINT1;MAP1B;EPHA1;ASTN1;NUMBL;SDC4;STXBP1;LPAR1;TWIST1;LPAR3;INPP5F;FLRT2;MAP2;MAP4;SCN3A;VASP;JAG2;NGFR;NTNG2;EGR2;ST14;EGR3;SS18L1;FN1;MTHFR;DCLK2;NR1D1;ID4;TENM4;BHLHE41;BICDL1;PTPRM;GLI3;PPP3CA;PCLO;NCS1;DNER;KIF13B;NEFH;APPL2;PSD;ZHX2;METRN;IFT140;SPHK1;GFRA1;FOS;PROX1;GFRA2;CLDN11;TU…	3.28868e-17	BV GC po	YES	NO	YES	YES	NO	NO	YES	YES	NO	NO	NO	NO	NO	YES	YES
GO:0071156	regulation of cell cycle arrest	CDKN1A;GATA6;TRIAP1;HMGN5;E2F4;PRKACA;SOX4;ZBTB17;PLK3;FZD3;CRADD;GADD45A;PPP2R5B;HMGA2;PPP2R5C;MIF;CDK9;CNOT4;MED25;CNOT6;TFDP2;BIN1;CNOT1;ID2;MDM4;ATM;RPL26;CNOT8	0.0170188	HG GC slct	YES	NO	NO	NO	NO	NO	NO	NO	NO	NO	NO	NO	NO	NO	NO
GO:0006406	mRNA export from nucleus	FYTTD1;SLBP;SMG1;NUP107;NUP188;POLDIP3;YTHDC1;EIF4A3;SRSF1;RBM15B;ALKBH5;POM121C;U2AF2;TPR;NUP62;DHX38;EIF4E;UPF2;RANBP2;CPSF4;SEC13;CPSF1;NCBP2;UPF3B;THOC3;THOC2;THOC7;WDR33;DDX39A;NUP54	0.00441127	HG GC slct	YES	NO	NO	NO	NO	NO	NO	NO	NO	NO	NO	NO	NO	NO	NO
GO:0071427	mRNA-containing ribonucleoprotein complex export from nucleus	FYTTD1;SLBP;SMG1;NUP107;NUP188;POLDIP3;YTHDC1;EIF4A3;SRSF1;RBM15B;ALKBH5;POM121C;U2AF2;TPR;NUP62;DHX38;EIF4E;UPF2;RANBP2;CPSF4;SEC13;CPSF1;NCBP2;UPF3B;THOC3;THOC2;THOC7;WDR33;DDX39A;NUP54	0.00440135	HG GC slct	YES	NO	NO	NO	NO	NO	NO	NO	NO	NO	NO	NO	NO	NO	NO
GO:0071426	ribonucleoprotein complex export from nucleus	FYTTD1;SLBP;SMG1;ZNF593;NUP107;NUP188;POLDIP3;YTHDC1;EIF4A3;SRSF1;RBM15B;ALKBH5;XPO1;POM121C;U2AF2;TPR;NUP62;DHX38;EIF4E;UPF2;RANBP2;CPSF4;SEC13;CPSF1;NCBP2;UPF3B;THOC3;THOC2;THOC7;WDR33;DDX39A;EIF6;NUP54;ABCE1;RAN;EIF3A	0.0010175	HG GC slct	YES	NO	NO	NO	NO	NO	NO	NO	NO	NO	NO	NO	NO	NO	NO
GO:0006611	protein export from nucleus	FYTTD1;SLBP;SMG1;ZNF593;NUP107;NUP188;POLDIP3;YTHDC1;EIF4A3;SRSF1;RBM15B;ALKBH5;XPO1;POM121C;U2AF2;XPO6;XPO5;TPR;NUP62;CHP1;DHX38;EIF4E;UPF2;RANBP2;CPSF4;SEC13;RANBP3;CPSF1;NCBP2;UPF3B;THOC3;NUTF2;THOC2;THOC7;WDR33;DDX39A;EIF6;NUP54;ABCE1;RAN;EIF3A	0.000896778	HG GC slct	YES	NO	NO	NO	NO	NO	NO	NO	NO	NO	NO	NO	NO	NO	NO
GO:0051168	nuclear export	FYTTD1;SLBP;SMG1;ZNF593;NUP107;NUP188;POLDIP3;YTHDC1;EIF4A3;SRSF1;EIF4ENIF1;RBM15B;ALKBH5;XPO1;ATXN1;POM121C;U2AF2;XPO6;XPO5;TPR;NUP62;CHP1;DHX38;HNRNPA1;EIF4E;UPF2;RANBP2;CPSF4;SEC13;RANBP3;CPSF1;NCBP2;UPF3B;THOC3;NUTF2;THOC2;THOC7;WDR33;DDX39A;NEMF;EIF6;NUP54;ABCE1;RAN;EIF3A	0.000275402	HG GC slct	YES	NO	NO	NO	NO	NO	NO	NO	NO	NO	NO	NO	NO	NO	NO
GO:0006913	nucleocytoplasmic transport	SMG1;CDKN1A;NUP107;NUP188;CITED1;EIF4A3;IPO7;ELAVL1;ING1;PHB2;IPO4;EIF4ENIF1;ALKBH5;XPO1;RSRC1;XPO6;XPO5;NUP62;FAM53C;CHP1;AKT1;KPNA4;TNPO1;KPNA3;APPL1;UPF2;SEC13;NCBP2;TSC2;THOC3;NUTF2;THOC2;THOC7;WDR33;DDX39A;NEMF;NUP54;FYTTD1;SLBP;ZNF593;ANP32A;POLDIP3;YTHDC1;SRSF1;PIK3R1;ARNTL;RBM15B;ATXN1;POM121C;U2AF2;TPR;LMNA;DHX38;HNRNPA1;EIF4E;RANBP2;CPSF4;RANBP3;CPSF1;UPF3B;NFKBIA;EIF6;RAB18;CAMK1;ABCE1…	1.6804e-05	HG GC slct	YES	NO	NO	NO	NO	NO	NO	NO	NO	NO	NO	NO	NO	NO	NO
GO:0051169	nuclear transport	SMG1;CDKN1A;NUP107;NUP188;CITED1;EIF4A3;IPO7;ELAVL1;ING1;PHB2;IPO4;EIF4ENIF1;ALKBH5;XPO1;RSRC1;XPO6;XPO5;NUP62;FAM53C;CHP1;AKT1;KPNA4;TNPO1;KPNA3;APPL1;UPF2;SEC13;NCBP2;TSC2;THOC3;NUTF2;THOC2;THOC7;WDR33;DDX39A;NEMF;NUP54;FYTTD1;SLBP;ZNF593;ANP32A;POLDIP3;YTHDC1;SRSF1;PIK3R1;ARNTL;RBM15B;ATXN1;POM121C;U2AF2;TPR;LMNA;DHX38;HNRNPA1;EIF4E;RANBP2;CPSF4;RANBP3;CPSF1;UPF3B;NFKBIA;EIF6;RAB18;CAMK1;ABCE1…	2.01084e-05	HG GC slct	YES	NO	NO	NO	NO	NO	NO	NO	NO	NO	NO	NO	NO	NO	NO
GO:0071166	ribonucleoprotein complex localization	FYTTD1;SLBP;SMG1;ZNF593;NUP107;NUP188;POLDIP3;YTHDC1;EIF4A3;SRSF1;RBM15B;ALKBH5;XPO1;POM121C;U2AF2;TPR;NUP62;DHX38;EIF4E;UPF2;RANBP2;CPSF4;SEC13;CPSF1;NCBP2;UPF3B;THOC3;THOC2;THOC7;WDR33;DDX39A;EIF6;PRPF31;NUP54;ABCE1;RAN;EIF3A	0.000623752	HG GC slct	YES	NO	NO	NO	NO	NO	NO	NO	NO	NO	NO	NO	NO	NO	NO
GO:0031503	protein-containing complex localization	SMG1;NUP107;NUP188;EIF4A3;CLSTN1;HSPB11;ALKBH5;PCM1;XPO1;NUP62;IFT57;TNPO1;AP2M1;UPF2;SEC13;NCBP2;SCRIB;THOC3;THOC2;THOC7;WDR33;DNM2;DDX39A;NUP54;EZR;EXOC1;FYTTD1;SLBP;SNAP47;ZNF593;POLDIP3;YTHDC1;SSNA1;SRSF1;DYNC2LI1;RBM15B;POM121C;U2AF2;TPR;DHX38;EIF4E;EPS15;RANBP2;CPSF4;CPSF1;KLHL21;AP3D1;IFT122;UPF3B;SYNJ2BP;MZT1;EIF6;WDR60;IFT27;ATM;ABCE1;RAN;EIF3A	0.00160095	HG GC slct	YES	NO	NO	NO	NO	NO	NO	NO	NO	NO	NO	NO	NO	NO	NO
GO:0006405	RNA export from nucleus	FYTTD1;SLBP;SMG1;ZNF593;NUP107;NUP188;POLDIP3;YTHDC1;EIF4A3;SRSF1;RBM15B;ALKBH5;XPO1;POM121C;U2AF2;XPO5;TPR;NUP62;DHX38;HNRNPA1;EIF4E;UPF2;RANBP2;CPSF4;SEC13;CPSF1;NCBP2;UPF3B;THOC3;THOC2;THOC7;WDR33;DDX39A;EIF6;NUP54;ABCE1;RAN;EIF3A	0.00096051	HG GC slct	YES	NO	NO	NO	NO	NO	NO	NO	NO	NO	NO	NO	NO	NO	NO
GO:0050658	RNA transport	SMG1;NUP107;NUP188;FMR1;CETN2;ZC3H3;CETN3;EIF4A3;ZFP36;ALKBH5;XPO1;XPO5;NUP62;FLOT1;UPF2;SEC13;NCBP2;THOC3;NUTF2;THOC2;THOC7;WDR33;DDX39A;TST;NCBP3;NUP54;FYTTD1;SLBP;ZNF593;POLDIP3;YTHDC1;MVP;SRSF1;SUPT6H;ATXN2;RBM15B;POM121C;U2AF2;HSF1;TPR;G3BP2;DHX38;IGF2BP2;HNRNPA1;EIF4E;RANBP2;CPSF4;CPSF1;UPF3B;QKI;PARP11;MYO1C;EIF6;ABCE1;RAN;EIF3A	1.11208e-05	HG GC slct	YES	NO	NO	NO	NO	NO	NO	NO	NO	NO	NO	NO	NO	NO	NO
GO:0050657	nucleic acid transport	SMG1;NUP107;NUP188;FMR1;CETN2;ZC3H3;CETN3;EIF4A3;ZFP36;ALKBH5;XPO1;XPO5;NUP62;FLOT1;UPF2;SEC13;NCBP2;THOC3;NUTF2;THOC2;THOC7;WDR33;DDX39A;TST;NCBP3;NUP54;FYTTD1;SLBP;ZNF593;POLDIP3;YTHDC1;MVP;SRSF1;SUPT6H;ATXN2;RBM15B;POM121C;U2AF2;HSF1;TPR;G3BP2;DHX38;IGF2BP2;HNRNPA1;EIF4E;RANBP2;CPSF4;CPSF1;UPF3B;QKI;PARP11;MYO1C;EIF6;ABCE1;RAN;EIF3A	1.10758e-05	HG GC slct	YES	NO	NO	NO	NO	NO	NO	NO	NO	NO	NO	NO	NO	NO	NO
GO:0015931	nucleobase-containing compound transport	SMG1;NUP107;NUP188;SLC35B1;FMR1;CETN2;ZC3H3;CETN3;EIF4A3;ZFP36;ALKBH5;XPO1;XPO5;NUP62;FLOT1;UPF2;SEC13;NCBP2;SLC35C2;THOC3;NUTF2;THOC2;THOC7;WDR33;DDX39A;TST;NCBP3;NUP54;FYTTD1;SLBP;ZNF593;POLDIP3;YTHDC1;MVP;SRSF1;SUPT6H;ATXN2;RBM15B;POM121C;U2AF2;HSF1;TPR;G3BP2;DHX38;IGF2BP2;SLC25A23;HNRNPA1;EIF4E;RANBP2;CPSF4;SLC35A1;SLC35A4;CPSF1;SLC35E4;UPF3B;QKI;PARP11;MYO1C;EIF6;ABCE1;RAN;EIF3A;SLC25A36	1.69669e-05	HG GC slct	YES	NO	NO	NO	NO	NO	NO	NO	NO	NO	NO	NO	NO	NO	NO
GO:0051236	establishment of RNA localization	SMG1;NUP107;NUP188;FMR1;CETN2;ZC3H3;CETN3;EIF4A3;ZFP36;ALKBH5;XPO1;XPO5;NUP62;FLOT1;UPF2;SEC13;NCBP2;THOC3;NUTF2;THOC2;THOC7;WDR33;DDX39A;TST;NCBP3;NUP54;FYTTD1;SLBP;ZNF593;POLDIP3;YTHDC1;MVP;SRSF1;SUPT6H;ATXN2;RBM15B;POM121C;U2AF2;HSF1;TPR;G3BP2;DHX38;IGF2BP2;HNRNPA1;EIF4E;RANBP2;CPSF4;CPSF1;UPF3B;QKI;PARP11;MYO1C;EIF6;ATM;ABCE1;RAN;EIF3A	7.28024e-06	HG GC slct	YES	NO	NO	NO	NO	NO	NO	NO	NO	NO	NO	NO	NO	NO	NO
GO:0006403	RNA localization	SMG1;NUP107;NUP188;FMR1;CETN2;ZC3H3;CETN3;EIF4A3;ZFP36;ALKBH5;XPO1;XPO5;NUP62;FLOT1;UPF2;CCT2;SEC13;NCBP2;PIH1D1;THOC3;NUTF2;THOC2;THOC7;WDR33;DDX39A;TST;NCBP3;NUP54;FYTTD1;SLBP;ZNF593;POLDIP3;YTHDC1;MVP;SRSF1;SUPT6H;ATXN2;RBM15B;POM121C;U2AF2;HSF1;TPR;G3BP2;DHX38;IGF2BP2;HNRNPA1;EIF4E;RANBP2;CPSF4;NOP58;CPSF1;UPF3B;QKI;PARP11;MYO1C;EIF6;ATM;ABCE1;RAN;EIF3A	1.37921e-05	HG GC slct	YES	NO	NO	NO	NO	NO	NO	NO	NO	NO	NO	NO	NO	NO	NO
GO:0051028	mRNA transport	FYTTD1;SLBP;SMG1;NUP107;NUP188;POLDIP3;YTHDC1;MVP;FMR1;CETN2;ZC3H3;CETN3;EIF4A3;SRSF1;SUPT6H;ZFP36;RBM15B;ALKBH5;XPO1;POM121C;U2AF2;HSF1;TPR;NUP62;G3BP2;DHX38;IGF2BP2;HNRNPA1;EIF4E;UPF2;RANBP2;CPSF4;SEC13;CPSF1;NCBP2;UPF3B;THOC3;NUTF2;THOC2;QKI;THOC7;WDR33;PARP11;DDX39A;MYO1C;NCBP3;NUP54	1.34751e-05	HG GC slct	YES	NO	NO	NO	NO	NO	NO	NO	NO	NO	NO	NO	NO	NO	NO
GO:0043488	regulation of mRNA stability	PSMD12;PSMD11;ANP32A;FMR1;HSPB1;ELAVL1;PSMA7;PSMB10;TBRG4;PSMB6;PSMD8;FXR1;PSMD9;SYNCRIP;EXOSC5;PSMB4;ZFP36;ALKBH5;XPO1;EXOSC4;PSMD2;UBC;DHX36;PSMD3;EXOSC8;AKT1;IGF2BP2;PRKACA;RPS27A;TNPO1;ZC3H14;RBM10;PAIP1;MYEF2;PABPC4;RC3H1;PSMB8;PUM2;PSMA5;PSMA6;XRN1;CSDC2;PSMC4;THRAP3;TARDBP;MYD88;DCP2;EIF4G1	6.40205e-05	HG GC slct	YES	NO	NO	NO	NO	NO	NO	NO	NO	NO	NO	NO	NO	NO	NO
GO:0043487	regulation of RNA stability	DDX49;FMR1;HSPB1;ELAVL1;PSMD8;PSMD9;SYNCRIP;ZFP36;ALKBH5;XPO1;PSMD2;PSMD3;AKT1;PRKACA;TNPO1;PABPC4;RC3H1;PSMA5;PSMA6;XRN1;THRAP3;DCP2;PSMD12;PSMD11;ANP32A;PSMA7;PSMB10;TBRG4;PSMB6;FXR1;EXOSC5;PSMB4;EXOSC4;UBC;DHX36;EXOSC8;IGF2BP2;RPS27A;ZC3H14;RBM10;PAIP1;MYEF2;PSMB8;PUM2;CSDC2;PSMC4;TARDBP;MYD88;EIF4G1	0.000103168	HG GC slct	YES	NO	NO	NO	NO	NO	NO	NO	NO	NO	NO	NO	NO	NO	NO
GO:0065008	regulation of biological quality	RB1;CYFIP1;SCOC;GMFB;SERPINE2;SERPINE1;SLC4A3;ALKBH7;RBPJ;PHB2;GLS;PSMD8;EPS8;GCSH;PSMD9;ALKBH5;PSMD2;DPYSL2;STMN1;PSMD3;AKT1;LRAT;PRKACA;STARD3;MEF2C;PRKCH;PIH1D1;RC3H1;SCRIB;HCFC1;DKK3;AR;CLDN3;WDR81;BIN1;SCO2;DDIT3;MAP1A;FDX1;ATF4;MTMR2;ABCB6;SHMT2;PRKDC;GATA6;HSD11B1;C7;PDGFC;VPS11;HMOX2;FZD3;SIVA1;FN1;NR1D2;MEX3C;NFATC4;COL1A1;EHD1;EHD2;FIBP;GIPC1;PPT1;FERMT2;CDC42SE2;CDK16;GPI;SERPINA3;SMG1…	1.69882e-05	HG GC slct	YES	YES	NO	YES	YES	YES	YES	YES	YES	NO	NO	NO	NO	YES	NO
GO:0061013	regulation of mRNA catabolic process	FMR1;HSPB1;ELAVL1;PSMD8;PSMD9;SYNCRIP;ZFP36;ALKBH5;XPO1;PSMD2;PSMD3;AKT1;PRKACA;TNPO1;PABPC4;RC3H1;PSMA5;PSMA6;XRN1;THRAP3;DCP2;PSMD12;PSMD11;ANP32A;PSMA7;PSMB10;TBRG4;PSMB6;FXR1;EXOSC5;PSMB4;EXOSC4;UBC;DHX36;EXOSC8;IGF2BP2;RPS27A;ZC3H14;RBM10;PAIP1;MYEF2;PSMB8;PUM2;CSDC2;CNOT1;PSMC4;CNOT8;TARDBP;MYD88;TNRC6A;TNRC6B;EIF4G1	7.86505e-05	HG GC slct	YES	NO	NO	NO	NO	NO	NO	NO	NO	NO	NO	NO	NO	NO	NO
GO:0002479	antigen processing and presentation of exogenous peptide antigen via MHC class I, TAP-dependent	PSMD12;PSMD11;ITGB5;HLA-B;TAP1;HLA-C;PSMB8;PSMA7;PSMB10;HLA-E;PSMB6;PSMA5;PSMD8;PSMD9;PSMA6;PSMB4;PSMC4;PSMD2;PSMD3;SEC22B	0.0470479	HG GC slct	YES	NO	NO	NO	NO	YES	NO	NO	NO	NO	NO	NO	NO	NO	NO
GO:0002474	antigen processing and presentation of peptide antigen via MHC class I	SEC23A;PSMD12;PSMD11;ITGB5;PSMA7;PSMB10;PSMB6;PSMD8;PSMD9;PSMB4;PSMD2;PSMD3;MICA;BCAP31;SEC13;HLA-B;TAP1;HLA-C;PSMB8;HLA-E;PSMA5;PSMA6;PSMC4;SEC22B;SEC24C	0.0437663	HG GC slct	YES	NO	NO	NO	NO	YES	NO	NO	NO	NO	NO	NO	NO	NO	NO
GO:0006606	protein import into nucleus	CDKN1A;NUP107;NUP188;PIK3R1;IPO7;ELAVL1;ING1;PHB2;IPO4;ARNTL;POM121C;TPR;LMNA;NUP62;FAM53C;AKT1;KPNA4;TNPO1;KPNA3;APPL1;RANBP2;TSC2;NUTF2;NFKBIA;NUP54;RAN	0.0169034	HG GC slct	YES	NO	NO	NO	NO	NO	NO	NO	NO	NO	NO	NO	NO	NO	NO
GO:0051170	import into nucleus	CDKN1A;NUP107;NUP188;PIK3R1;IPO7;ELAVL1;ING1;PHB2;IPO4;ARNTL;POM121C;TPR;LMNA;NUP62;FAM53C;AKT1;KPNA4;HNRNPA1;TNPO1;KPNA3;APPL1;RANBP2;TSC2;NUTF2;NFKBIA;RAB18;NUP54;RAN	0.0384945	HG GC slct	YES	NO	NO	NO	NO	NO	NO	NO	NO	NO	NO	NO	NO	NO	NO
GO:0017038	protein import	CDKN1A;NUP107;NUP188;PIK3R1;IPO7;ELAVL1;ING1;PHB2;CLU;IPO4;ARNTL;POM121C;TPR;LMNA;NUP62;TIMM17A;FAM53C;TIMM17B;AKT1;KPNA4;TNPO1;KPNA3;APPL1;RANBP2;DNAJC19;PEX16;ATAD1;FIS1;TSC2;NUTF2;TIMM44;NFKBIA;ALDH3A2;PXMP2;PAF1;NUP54;RAN	0.0105717	HG GC slct	YES	NO	NO	NO	NO	NO	NO	NO	NO	NO	NO	NO	NO	NO	NO
GO:0034504	protein localization to nucleus	CDKN1A;NUP107;NUP188;RPL11;PIK3R1;IPO7;ELAVL1;ING1;PHB2;IPO4;ARNTL;XPO1;POM121C;DVL1;TPR;LMNA;NUP62;FAM53C;AKT1;KPNA4;TNPO1;KPNA3;APPL1;RANBP2;OSBPL8;SUN2;SUN1;ZBTB16;TSC2;NUTF2;RANGAP1;TOPORS;CTDNEP1;NFKBIA;COL1A1;PAF1;NUP54;RAN	0.014725	HG GC slct	YES	NO	NO	NO	NO	NO	NO	NO	NO	NO	NO	NO	NO	NO	NO
GO:0005976	polysaccharide metabolic process	CSGALNACT1;PYGB;CHST7;GAA;AGL;HS2ST1;PPP1CA;EXT1;PPP1R2;GYS1;B3GNT9;UGP2;B3GNT7;PPP1R1A;RB1CC1;PHKG2;PGM2;AKT1;IL6ST;CALM1;SLC37A4;STK40	0.045023	HG GC slct	YES	NO	NO	NO	NO	NO	NO	NO	NO	NO	NO	NO	NO	NO	NO
GO:0090263	positive regulation of canonical Wnt signaling pathway	KANK1;VCP;PSMD12;PSMD11;PRDM15;ILK;RBPJ;CCAR2;PSMA7;PSMB10;ARNTL;PSMB6;PSMD8;PSMD9;PSMB4;PSMD2;UBR5;PSMD3;TBL1X;SOX4;USP47;CSNK1G3;USP8;FZD3;SMAD3;AXIN1;CSNK1D;PSMB8;CTDNEP1;PSMA5;COL1A1;PSMA6;TBL1XR1;PSMC4;PTK7;PIN1;CSNK1G2;LGR4	0.00183489	HG GC slct	YES	NO	NO	NO	NO	YES	NO	NO	NO	NO	NO	NO	NO	NO	NO
GO:0030177	positive regulation of Wnt signaling pathway	KANK1;VCP;PSMD12;PSMD11;PRDM15;ILK;RBPJ;CCAR2;PSMA7;PSMB10;ARNTL;PSMB6;PSMD8;PSMD9;PSMB4;PSMD2;UBR5;PSMD3;SPIN1;ABL1;TBL1X;SOX4;USP47;CSNK1G3;USP8;FZD3;SMAD3;CSNK2A1;ATP6AP2;MBD2;AXIN1;CSNK1D;PSMB8;SMARCA4;CTDNEP1;PSMA5;COL1A1;PSMA6;DAB2;ZEB2;TBL1XR1;PSMC4;PTK7;PIN1;ATP6V0C;CSNK1G2;LGR4	0.000263672	HG GC slct	YES	NO	NO	NO	NO	YES	NO	NO	NO	NO	NO	NO	NO	NO	NO
GO:0030111	regulation of Wnt signaling pathway	CITED1;CTNND1;ILK;RBPJ;GLI3;CCAR2;TSKU;PSMD8;PSMD9;STK11;PPP2R1A;MDK;RUVBL2;PSMD2;PSMD3;SPIN1;SOX4;TLE4;USP47;CSNK1G3;USP8;CSNK2A1;ATP6AP2;AXIN1;TSC2;CSNK1D;DKK3;CTDNEP1;PSMA5;PSMA6;ZEB2;SDHAF2;TBL1XR1;DDIT3;TAX1BP3;ATP6V0C;CSNK1G2;TRABD2A;KANK1;VCP;PSMD12;PSMD11;PRDM15;STK4;FOXO1;PSMA7;PSMB10;LRP6;ARNTL;PSMB6;PSMB4;DVL1;UBR5;G3BP1;ABL1;TBL1X;TCF7L2;FZD3;SMAD3;MBD2;PSMB8;UBAC2;SMARCA4;PPP1CA;NFAT…	0.00230009	HG GC slct	YES	NO	NO	NO	NO	YES	NO	NO	NO	NO	NO	NO	NO	NO	NO
GO:0009967	positive regulation of signal transduction	CYFIP2;CYFIP1;ARAF;RBPJ;PHB2;CCAR2;PSMD8;EPS8;PSMD9;LGALS1;TFG;PPP2R1A;PSMD2;PSMD3;CPNE1;ARL6IP5;AKT1;PRKACA;PELO;SOX4;CDK5RAP3;PRKCH;CSNK2A1;IL1R1;SLC35C2;PIH1D1;RC3H1;CSNK1D;MIF;JMJD8;MAPK8IP3;AR;TWSG1;RRAGA;POR;GAREM1;DDIT3;TRIM13;PRKD2;MAML3;RBCK1;RPL26;ATF3;MAGED1;PRDM15;PIK3R2;PIK3R1;IQGAP1;PLA2G5;ARPP19;PDCD10;MIER1;PDGFC;DHX36;SCAP;PAG1;FIS1;FZD3;SIVA1;CRADD;GADD45A;SIAH1;EIF2AK2;PARP14;P…	1.04277e-05	HG GC slct	YES	NO	NO	NO	NO	YES	YES	NO	NO	NO	NO	NO	NO	YES	NO
GO:0023056	positive regulation of signaling	CYFIP2;CYFIP1;SERPINE2;ARAF;RBPJ;PHB2;CCAR2;PSMD8;EPS8;PSMD9;LGALS1;TFG;PPP2R1A;PSMD2;PSMD3;CPNE1;ARL6IP5;AKT1;PRKACA;PELO;SOX4;CDK5RAP3;PRKCH;CSNK2A1;IL1R1;SLC35C2;PIH1D1;RC3H1;SCRIB;CSNK1D;MIF;JMJD8;MAPK8IP3;AR;TWSG1;RRAGA;POR;GAREM1;DDIT3;TRIM13;PRKD2;MAML3;RBCK1;RPL26;ATF3;MAGED1;PRDM15;PIK3R2;PIK3R1;IQGAP1;PLA2G5;ARPP19;SNX4;PDCD10;MIER1;PDGFC;DHX36;NEU1;SCAP;PAG1;GSDMD;FIS1;FZD3;SIVA1;CRADD…	2.06682e-05	HG GC slct	YES	NO	NO	NO	NO	YES	YES	NO	YES	NO	NO	NO	NO	YES	NO
GO:0010647	positive regulation of cell communication	CYFIP2;CYFIP1;SERPINE2;ARAF;RBPJ;PHB2;CCAR2;PSMD8;EPS8;PSMD9;LGALS1;TFG;PPP2R1A;PSMD2;PSMD3;CPNE1;ARL6IP5;AKT1;PRKACA;PELO;SOX4;CDK5RAP3;PRKCH;CSNK2A1;IL1R1;SLC35C2;PIH1D1;RC3H1;CSNK1D;ANK3;MIF;JMJD8;MAPK8IP3;AR;TWSG1;RRAGA;POR;GAREM1;DDIT3;TRIM13;PRKD2;MAML3;RBCK1;RPL26;ATF3;MAGED1;PRDM15;PIK3R2;PIK3R1;IQGAP1;PLA2G5;ARPP19;SNX4;PDCD10;MIER1;PDGFC;DHX36;NEU1;SCAP;PAG1;GSDMD;FIS1;FZD3;SIVA1;CRADD;…	4.81255e-05	HG GC slct	YES	NO	NO	NO	NO	YES	YES	NO	YES	NO	NO	NO	NO	YES	NO
GO:0048584	positive regulation of response to stimulus	CYFIP2;SPON2;CYFIP1;SERPINE1;ARAF;RBPJ;PHB2;CCAR2;PSMD8;EPS8;PSMD9;LGALS1;TRIM28;TFG;PPP2R1A;PSMD2;PSMD3;CPNE1;ARL6IP5;AKT1;PRKACA;PELO;SOX4;CDK5RAP3;MEF2C;PRKCH;CSNK2A1;IL1R1;SLC35C2;PIH1D1;HLA-B;RC3H1;HLA-C;CSNK1D;MIF;JMJD8;MAPK8IP3;HLA-E;AR;TWSG1;RRAGA;POR;CLDN3;GAREM1;DDIT3;TRIM13;PRKD2;MAML3;RBCK1;RPL26;ATF3;OPTN;TMEM161A;MAGED1;PRKDC;PRDM15;PIK3R2;PIK3R1;IQGAP1;PLA2G5;ARPP19;FXR1;SNX4;C7;PD…	0.00245409	HG GC slct	YES	NO	NO	NO	NO	YES	YES	NO	YES	NO	NO	NO	NO	YES	NO
GO:0060828	regulation of canonical Wnt signaling pathway	CTNND1;ILK;RBPJ;GLI3;CCAR2;PSMD8;PSMD9;STK11;MDK;RUVBL2;PSMD2;PSMD3;SOX4;TLE4;USP47;CSNK1G3;USP8;AXIN1;CSNK1D;DKK3;CTDNEP1;PSMA5;PSMA6;SDHAF2;TBL1XR1;DDIT3;CSNK1G2;KANK1;VCP;PSMD12;PSMD11;PRDM15;STK4;FOXO1;PSMA7;PSMB10;LRP6;ARNTL;PSMB6;PSMB4;DVL1;UBR5;G3BP1;TBL1X;TCF7L2;FZD3;SMAD3;PSMB8;UBAC2;PPP1CA;MAD2L2;COL1A1;DAB2;PSMC4;PTK7;GNAQ;PIN1;LRP10;LGR4	0.00856899	HG GC slct	YES	NO	NO	NO	NO	NO	NO	NO	NO	NO	NO	NO	NO	NO	NO
GO:0043312	neutrophil degranulation	CYFIP1;TMEM179B;MPI;APEH;LGALS3;LAMP1;PSMD2;PSMD3;COTL1;CPNE1;TOM1;CPNE3;CAPN1;ACAA1;GOLGA7;ARSA;NHLRC3;DGAT1;HLA-B;ADAM10;HLA-C;MIF;SCAMP1;UNC13D;EEF1A1;RAB31;CRISPLD2;PPIA;VCL;VCP;PSMD12;PSMD11;BRI3;MGST1;UBR4;A1BG;IQGAP1;GNS;CNN2;CYB5R3;NEU1;MLEC;ATP6V1D;HMOX2;S100A11;AP1M1;GSDMD;VAT1;STK11IP;SURF4;DERA;CYSTM1;DEGS1;MAN2B1;NIT2;GPI;PYGB;SERPINA3;B4GALT1;SLC2A3;TCIRG1;ALAD;HEBP2;GLIPR1;NAPRT;PG…	8.30451e-11	HG GC slct	YES	NO	NO	NO	NO	YES	NO	NO	NO	NO	NO	NO	NO	NO	NO
GO:0002446	neutrophil mediated immunity	CYFIP1;TMEM179B;MPI;APEH;LGALS3;LAMP1;PSMD2;PSMD3;COTL1;CPNE1;TOM1;CPNE3;CAPN1;ACAA1;GOLGA7;ARSA;NHLRC3;DGAT1;HLA-B;ADAM10;HLA-C;MIF;SCAMP1;UNC13D;EEF1A1;RAB31;CRISPLD2;PPIA;VCL;KMT2E;VCP;PSMD12;PSMD11;BRI3;MGST1;UBR4;A1BG;IQGAP1;GNS;CNN2;CYB5R3;NEU1;MLEC;ATP6V1D;HMOX2;S100A11;AP1M1;GSDMD;VAT1;STK11IP;SURF4;DERA;CYSTM1;DEGS1;MAN2B1;NIT2;GPI;PYGB;SERPINA3;B4GALT1;WDR1;SLC2A3;TCIRG1;ALAD;HEBP2;GLIP…	8.77185e-11	HG GC slct	YES	NO	NO	NO	NO	YES	NO	NO	NO	NO	NO	NO	NO	NO	NO
GO:0002444	myeloid leukocyte mediated immunity	SPON2;CYFIP1;TMEM179B;MPI;APEH;LGALS3;LAMP1;PSMD2;PSMD3;COTL1;CPNE1;TOM1;CPNE3;CAPN1;ACAA1;GOLGA7;ARSA;NHLRC3;DGAT1;HLA-B;ADAM10;HLA-C;MIF;SCAMP1;UNC13D;EEF1A1;RAB31;CRISPLD2;PPIA;VCL;PI4K2A;KMT2E;VCP;PSMD12;PSMD11;BRI3;MGST1;UBR4;A1BG;IQGAP1;GNS;CNN2;CYB5R3;NEU1;MLEC;ATP6V1D;HMOX2;S100A11;AP1M1;GSDMD;VAT1;STK11IP;SURF4;DERA;CYSTM1;DEGS1;MAN2B1;NIT2;GPI;PYGB;SERPINA3;B4GALT1;WDR1;SLC2A3;TCIRG1;AL…	2.17531e-10	HG GC slct	YES	NO	NO	NO	NO	YES	NO	NO	NO	NO	NO	NO	NO	YES	NO
GO:0002443	leukocyte mediated immunity	SPON2;CYFIP1;TMEM179B;KDELR1;CD81;MPI;APEH;CLU;LGALS3;LAMP1;PSMD2;PSMD3;COTL1;CPNE1;TOM1;CPNE3;CAPN1;ACAA1;GOLGA7;ARSA;NHLRC3;DGAT1;HLA-B;ADAM10;HLA-C;MIF;SCAMP1;UNC13D;MSH6;EEF1A1;RAB31;MSH2;CRISPLD2;PPIA;VCL;PI4K2A;KMT2E;TSTA3;VCP;PSMD12;PSMD11;BRI3;MGST1;UBR4;A1BG;IQGAP1;GNS;CNN2;CYB5R3;C7;NEU1;MLEC;ATP6V1D;HMOX2;S100A11;AP1M1;GSDMD;VAT1;STK11IP;SURF4;DERA;CYSTM1;DEGS1;MAN2B1;NIT2;MYD88;GPI;PY…	8.13277e-05	HG GC slct	YES	NO	NO	NO	NO	YES	NO	NO	NO	NO	NO	NO	NO	YES	NO
GO:0002252	immune effector process	IFITM3;CYFIP2;SPON2;CYFIP1;IFITM1;IFITM2;TMEM179B;KDELR1;CD81;MPI;APEH;CLU;ACTG1;DOCK10;LGALS3;LGALS1;LAMP1;PSMD2;PSMD3;COTL1;CPNE1;TOM1;CPNE3;CAPN1;ACAA1;GOLGA7;BNIP3L;ARSA;NHLRC3;DGAT1;HLA-B;RC3H1;ADAM10;HLA-C;MIF;SCAMP1;UNC13D;MSH6;EEF1A1;RAB31;MSH2;CRISPLD2;PPIA;VCL;PI4K2A;NOTCH2;KMT2E;TSTA3;VCP;PSMD12;PSMD11;BRI3;MGST1;UBR4;PIK3R2;PIK3R1;A1BG;IQGAP1;GNS;PLD2;CNN2;SBNO2;CYB5R3;C7;DHX36;NEU1;G…	3.55954e-05	HG GC slct	YES	NO	NO	NO	NO	YES	YES	NO	YES	NO	NO	NO	NO	YES	NO
GO:0002283	neutrophil activation involved in immune response	CYFIP1;TMEM179B;MPI;APEH;LGALS3;LAMP1;PSMD2;PSMD3;COTL1;CPNE1;TOM1;CPNE3;CAPN1;ACAA1;GOLGA7;ARSA;NHLRC3;DGAT1;HLA-B;ADAM10;HLA-C;MIF;SCAMP1;UNC13D;EEF1A1;RAB31;CRISPLD2;PPIA;VCL;VCP;PSMD12;PSMD11;BRI3;MGST1;UBR4;A1BG;IQGAP1;GNS;CNN2;CYB5R3;NEU1;MLEC;ATP6V1D;HMOX2;S100A11;AP1M1;GSDMD;VAT1;STK11IP;SURF4;DERA;CYSTM1;DEGS1;MAN2B1;NIT2;GPI;PYGB;SERPINA3;B4GALT1;SLC2A3;TCIRG1;ALAD;HEBP2;GLIPR1;NAPRT;PG…	1.08145e-10	HG GC slct	YES	NO	NO	NO	NO	YES	NO	NO	NO	NO	NO	NO	NO	NO	NO
GO:0002275	myeloid cell activation involved in immune response	CYFIP1;TMEM179B;MPI;APEH;LGALS3;LAMP1;PSMD2;PSMD3;COTL1;CPNE1;TOM1;CPNE3;CAPN1;ACAA1;GOLGA7;ARSA;NHLRC3;DGAT1;HLA-B;ADAM10;HLA-C;MIF;SCAMP1;UNC13D;EEF1A1;RAB31;CRISPLD2;PPIA;VCL;PI4K2A;VCP;PSMD12;PSMD11;BRI3;MGST1;UBR4;A1BG;IQGAP1;GNS;CNN2;SBNO2;CYB5R3;NEU1;MLEC;ATP6V1D;HMOX2;S100A11;AP1M1;GSDMD;VAT1;STK11IP;SURF4;DERA;CYSTM1;DEGS1;MAN2B1;NIT2;GPI;PYGB;SERPINA3;B4GALT1;SLC2A3;TCIRG1;ALAD;HEBP2;GL…	9.85591e-10	HG GC slct	YES	NO	NO	NO	NO	YES	NO	NO	NO	NO	NO	NO	NO	YES	NO
GO:0002366	leukocyte activation involved in immune response	CYFIP1;TMEM179B;MPI;APEH;DOCK10;LGALS3;LGALS1;LAMP1;PSMD2;PSMD3;COTL1;CPNE1;TOM1;CPNE3;CAPN1;ACAA1;GOLGA7;ARSA;NHLRC3;DGAT1;HLA-B;RC3H1;ADAM10;HLA-C;MIF;SCAMP1;UNC13D;MSH6;EEF1A1;RAB31;MSH2;CRISPLD2;PPIA;VCL;PI4K2A;NOTCH2;VCP;PSMD12;PSMD11;BRI3;MGST1;UBR4;A1BG;IQGAP1;GNS;CNN2;SBNO2;CYB5R3;NEU1;ABL1;MLEC;ATP6V1D;HMOX2;S100A11;AP1M1;GSDMD;VAT1;STK11IP;SURF4;DERA;CYSTM1;DEGS1;MAN2B1;NIT2;GPI;PYGB;SE…	2.70818e-08	HG GC slct	YES	NO	NO	NO	NO	YES	NO	NO	NO	NO	NO	NO	NO	YES	NO
GO:0045321	leukocyte activation	CYFIP1;TMEM179B;KDELR1;CD81;MT1M;MPI;APEH;RBPJ;CLU;DOCK10;LGALS3;STK11;LGALS1;LAMP1;PSMD2;PSMD3;COTL1;CPNE1;TOM1;CPNE3;CAPN1;ACAA1;GOLGA7;SOX4;TPD52;ARSA;MEF2C;NHLRC3;DGAT1;HLA-B;RC3H1;ADAM10;HLA-C;MIF;SCAMP1;UNC13D;HLA-E;JMJD6;MSH6;EEF1A1;RAB31;MSH2;CRISPLD2;PPIA;CARD11;VCL;PI4K2A;NOTCH2;KMT2E;VCP;PSMD12;PSMD11;BRI3;PRKDC;MGST1;UBR4;PIK3R1;A1BG;IQGAP1;GNS;NDRG1;CNN2;BAG6;SBNO2;CYB5R3;NEU1;ABL1;M…	1.50558e-07	HG GC slct	YES	NO	NO	NO	NO	YES	NO	NO	NO	NO	NO	NO	NO	YES	NO
GO:0001775	cell activation	CYFIP1;KDELR1;MT1M;RBPJ;LGALS3;LGALS1;PSMD2;PSMD3;CPNE1;CPNE3;PRKACA;GOLGA7;SOX4;ARSA;MEF2C;PRKCH;NHLRC3;HLA-B;RC3H1;HLA-C;MIF;SCAMP1;UNC13D;HLA-E;JMJD6;CRISPLD2;PI4K2A;PRKDC;MGST1;PIK3R1;A1BG;IQGAP1;GNS;CYB5R3;NEU1;MLEC;HMOX2;S100A11;GSDMD;VAT1;STAT5B;FZD3;STK11IP;NCAPH2;SURF4;DERA;COL1A1;FIBP;TNFSF4;ID2;CYSTM1;ATM;CD24;CD22;GPI;PYGB;SERPINA3;GLI3;AKAP12;PPP3CB;GLIPR1;CSRP1;HYAL2;KIF13B;TIMP1;SP…	9.60535e-08	HG GC slct	YES	NO	NO	NO	NO	YES	NO	NO	YES	NO	NO	NO	NO	YES	NO
GO:0002263	cell activation involved in immune response	CYFIP1;TMEM179B;MPI;APEH;DOCK10;LGALS3;LGALS1;LAMP1;PSMD2;PSMD3;COTL1;CPNE1;TOM1;CPNE3;CAPN1;ACAA1;GOLGA7;ARSA;NHLRC3;DGAT1;HLA-B;RC3H1;ADAM10;HLA-C;MIF;SCAMP1;UNC13D;MSH6;EEF1A1;RAB31;MSH2;CRISPLD2;PPIA;VCL;PI4K2A;NOTCH2;VCP;PSMD12;PSMD11;BRI3;MGST1;UBR4;A1BG;IQGAP1;GNS;CNN2;SBNO2;CYB5R3;NEU1;ABL1;MLEC;ATP6V1D;HMOX2;S100A11;AP1M1;GSDMD;VAT1;STK11IP;SURF4;DERA;CYSTM1;DEGS1;MAN2B1;NIT2;GPI;PYGB;SE…	2.12192e-08	HG GC slct	YES	NO	NO	NO	NO	YES	NO	NO	NO	NO	NO	NO	NO	YES	NO
GO:0002274	myeloid leukocyte activation	CYFIP1;TMEM179B;MT1M;MPI;APEH;RBPJ;CLU;LGALS3;LAMP1;PSMD2;PSMD3;COTL1;CPNE1;TOM1;CPNE3;CAPN1;ACAA1;GOLGA7;ARSA;NHLRC3;DGAT1;HLA-B;ADAM10;HLA-C;MIF;SCAMP1;UNC13D;JMJD6;EEF1A1;RAB31;CRISPLD2;PPIA;VCL;PI4K2A;NOTCH2;KMT2E;VCP;PSMD12;PSMD11;BRI3;MGST1;UBR4;A1BG;IQGAP1;GNS;NDRG1;CNN2;SBNO2;CYB5R3;NEU1;MLEC;ATP6V1D;HMOX2;S100A11;AP1M1;GSDMD;VAT1;STK11IP;SURF4;DERA;CYSTM1;DEGS1;MAN2B1;NIT2;GPI;PYGB;SERPI…	4.07649e-10	HG GC slct	YES	NO	NO	NO	NO	YES	YES	NO	NO	NO	NO	NO	NO	YES	NO
GO:0042119	neutrophil activation	CYFIP1;TMEM179B;MPI;APEH;LGALS3;LAMP1;PSMD2;PSMD3;COTL1;CPNE1;TOM1;CPNE3;CAPN1;ACAA1;GOLGA7;ARSA;NHLRC3;DGAT1;HLA-B;ADAM10;HLA-C;MIF;SCAMP1;UNC13D;EEF1A1;RAB31;CRISPLD2;PPIA;VCL;KMT2E;VCP;PSMD12;PSMD11;BRI3;MGST1;UBR4;A1BG;IQGAP1;GNS;CNN2;CYB5R3;NEU1;MLEC;ATP6V1D;HMOX2;S100A11;AP1M1;GSDMD;VAT1;STK11IP;SURF4;DERA;CYSTM1;DEGS1;MAN2B1;NIT2;GPI;PYGB;SERPINA3;B4GALT1;SLC2A3;TCIRG1;ALAD;HEBP2;GLIPR1;NA…	1.59634e-10	HG GC slct	YES	NO	NO	NO	NO	YES	NO	NO	NO	NO	NO	NO	NO	NO	NO
GO:0036230	granulocyte activation	CYFIP1;TMEM179B;MPI;APEH;LGALS3;LAMP1;PSMD2;PSMD3;COTL1;CPNE1;TOM1;CPNE3;CAPN1;ACAA1;GOLGA7;ARSA;NHLRC3;DGAT1;HLA-B;ADAM10;HLA-C;MIF;SCAMP1;UNC13D;EEF1A1;RAB31;CRISPLD2;PPIA;VCL;PI4K2A;KMT2E;VCP;PSMD12;PSMD11;BRI3;MGST1;UBR4;A1BG;IQGAP1;GNS;CNN2;CYB5R3;NEU1;MLEC;ATP6V1D;HMOX2;S100A11;AP1M1;GSDMD;VAT1;STK11IP;SURF4;DERA;CYSTM1;DEGS1;MAN2B1;NIT2;GPI;PYGB;SERPINA3;B4GALT1;SLC2A3;TCIRG1;ALAD;HEBP2;GL…	1.86235e-10	HG GC slct	YES	NO	NO	NO	NO	YES	NO	NO	NO	NO	NO	NO	NO	NO	NO
GO:0043299	leukocyte degranulation	CYFIP1;TMEM179B;MPI;APEH;LGALS3;LAMP1;PSMD2;PSMD3;COTL1;CPNE1;TOM1;CPNE3;CAPN1;ACAA1;GOLGA7;ARSA;NHLRC3;DGAT1;HLA-B;ADAM10;HLA-C;MIF;SCAMP1;UNC13D;EEF1A1;RAB31;CRISPLD2;PPIA;VCL;PI4K2A;VCP;PSMD12;PSMD11;BRI3;MGST1;UBR4;A1BG;IQGAP1;GNS;CNN2;CYB5R3;NEU1;MLEC;ATP6V1D;HMOX2;S100A11;AP1M1;GSDMD;VAT1;STK11IP;SURF4;DERA;CYSTM1;DEGS1;MAN2B1;NIT2;GPI;PYGB;SERPINA3;B4GALT1;SLC2A3;TCIRG1;ALAD;HEBP2;GLIPR1;N…	5.20599e-10	HG GC slct	YES	NO	NO	NO	NO	YES	NO	NO	NO	NO	NO	NO	NO	YES	NO
GO:0045055	regulated exocytosis	CYFIP1;SPARC;TMEM179B;SERPINE1;MPI;APEH;CLU;LGALS3;LAMP1;PSMD2;PSMD3;COTL1;CPNE1;TOM1;CHP1;CPNE3;FAM3C;CAPN1;ACAA1;GOLGA7;ARSA;NHLRC3;DGAT1;ACTN2;HLA-B;ADAM10;HLA-C;SCRIB;MIF;SCAMP1;UNC13D;EEF1A1;RAB31;CRISPLD2;TAGLN2;STEAP2;PPIA;VCL;PI4K2A;VCP;PSMD12;PSMD11;TEX264;BRI3;MGST1;UBR4;ARHGAP17;A1BG;IQGAP1;GNS;CNN2;CYB5R3;SYNGR2;NEU1;MLEC;ATP6V1D;HMOX2;S100A11;AP1M1;GSDMD;VAT1;STK11IP;SURF4;FN1;DERA;C…	2.36023e-10	HG GC slct	YES	NO	NO	NO	NO	YES	NO	NO	NO	NO	NO	NO	NO	NO	NO
GO:0006887	exocytosis	CYFIP1;SPARC;TMEM179B;SERPINE1;MPI;APEH;CLU;LGALS3;LAMP1;PSMD2;PSMD3;COTL1;CPNE1;TOM1;CHP1;CPNE3;FAM3C;CAPN1;ACAA1;GOLGA7;ARSA;NHLRC3;DGAT1;ACTN2;HLA-B;ADAM10;HLA-C;SCRIB;MIF;SCAMP1;UNC13D;EEF1A1;RAB31;CRISPLD2;TAGLN2;STEAP2;PPIA;VCL;PI4K2A;VCP;PSMD12;PSMD11;TEX264;BRI3;MGST1;UBR4;ARHGAP17;A1BG;IQGAP1;GNS;CNN2;CYB5R3;SYNGR2;NEU1;VPS11;MLEC;ATP6V1D;HMOX2;S100A11;AP1M1;GSDMD;VAT1;STK11IP;SURF4;FN1;…	2.19234e-08	HG GC slct	YES	NO	NO	NO	NO	YES	NO	NO	NO	NO	NO	NO	NO	NO	NO
GO:0032940	secretion by cell	CYFIP1;SPARC;SERPINE2;TMEM179B;TMEM167A;SERPINE1;MPI;APEH;RBPJ;CLU;GLS;LGALS3;LAMP1;PSMD2;PSMD3;COTL1;CPNE1;TOM1;CHP1;CPNE3;FAM3C;CAPN1;ACAA1;GOLGA7;ARSA;NHLRC3;DGAT1;ACTN2;HLA-B;ADAM10;HLA-C;SCRIB;MIF;SCAMP1;UNC13D;EEF1A1;RAB31;CRISPLD2;PREB;TAGLN2;STEAP2;PPIA;CARD11;VCL;PI4K2A;NOTCH2;VCP;PSMD12;PSMD11;TEX264;BRI3;MGST1;UBR4;ARHGAP17;SLC1A5;A1BG;IQGAP1;GNS;CNN2;CYB5R3;SYNGR2;DVL1;NEU1;VPS11;MLEC…	4.22036e-07	HG GC slct	YES	NO	NO	NO	NO	YES	YES	NO	NO	NO	NO	NO	NO	NO	NO
GO:0140352	export from cell	CYFIP1;SPARC;SERPINE2;TMEM179B;TMEM167A;SERPINE1;MPI;APEH;RBPJ;CLU;GLS;LGALS3;LAMP1;PSMD2;PSMD3;COTL1;CPNE1;TOM1;CHP1;CPNE3;FAM3C;CAPN1;ACAA1;GOLGA7;KCNH2;ARSA;NHLRC3;DGAT1;ACTN2;HLA-B;ADAM10;HLA-C;SCRIB;MIF;SCAMP1;UNC13D;EEF1A1;RAB31;CRISPLD2;PREB;TAGLN2;STEAP2;PPIA;CARD11;VCL;PI4K2A;NOTCH2;VCP;PSMD12;PSMD11;TEX264;BRI3;MGST1;UBR4;ARHGAP17;SLC1A5;A1BG;IQGAP1;GNS;SLC9A1;CNN2;CYB5R3;SYNGR2;DVL1;NE…	8.36755e-07	HG GC slct	YES	NO	NO	NO	NO	YES	YES	NO	NO	NO	NO	NO	NO	YES	NO
GO:0046903	secretion	CYFIP1;SPARC;SERPINE2;SERPINE1;RBPJ;GLS;LGALS3;PPAT;PSMD2;PSMD3;CPNE1;CPNE3;GOLGA7;ARSA;NHLRC3;ACTN2;HLA-B;HLA-C;SCRIB;MIF;SCAMP1;UNC13D;CRISPLD2;PREB;TAGLN2;PI4K2A;TEX264;MGST1;A1BG;IQGAP1;PLA2G5;GNS;CYB5R3;SYNGR2;NEU1;VPS11;MLEC;HMOX2;S100A11;GSDMD;VAT1;STAT5B;STK11IP;SURF4;FN1;MICAL2;DERA;GIPC1;PPT1;CYSTM1;CALM1;CDK16;DDR1;GPI;PYGB;SERPINA3;PTPRN;OLA1;ADM;PCSK6;PPP3CB;GLIPR1;TMSB4X;TIMP3;TIMP1…	5.86835e-07	HG GC slct	YES	NO	NO	NO	NO	YES	YES	NO	NO	NO	NO	NO	NO	NO	NO
GO:0006892	post-Golgi vesicle-mediated transport	NAPA;SYS1;GGA2;CLN3;EBP;LAMP1;BLOC1S1;STX4;GOLGA7;EPS15;AP1M1;MON2;SORT1;GBF1;DTNBP1;AP3D1;WIPI1;ANK3;SCAMP1;SCAMP3;SCAMP2;DNM2;RAB10;GAK;RAB31;HGS;GOLGB1;RAB34;CHMP2A;CORO7;STEAP2;OPTN;EXOC1	0.008184	HG GC slct	YES	NO	NO	NO	NO	NO	NO	NO	NO	NO	NO	NO	NO	NO	NO
GO:0070498	interleukin-1-mediated signaling pathway	PSMD12;PSMD11;IL1R1;PSMB8;PSMA7;RELA;PSMB10;PSMB6;PSMA5;NFKBIA;PSMD8;PSMD9;PSMA6;PSMB4;IRAK1;PSMC4;PSMD2;UBC;PSMD3;RPS27A;MAP3K7;SQSTM1;MYD88;MAPK3	0.0349484	HG GC slct	YES	NO	NO	NO	NO	YES	NO	NO	NO	NO	NO	NO	NO	NO	NO
GO:0071345	cellular response to cytokine stimulus	IFITM3;IFITM1;IFITM2;RIF1;PITPNA;KEAP1;IRS2;CIB1;ACTG1;PSMD8;EPS8;PSMD9;MT2A;ZFP36;RPS16;PSMD2;DPYSL3;PSMD3;PIM1;AKT1;LRAT;PRKACA;MAP3K7;TLE4;IL1R1;STX8;HLA-B;KRT8;AIP;RC3H1;TALDO1;ARID5B;HLA-C;LIFR;MIF;PRLR;HLA-E;SIGIRR;MTAP;CDC34;BOLA2;CDIP1;IL6ST;PPIA;SQSTM1;PSMD12;PSMD11;SHC1;PIK3R2;PIK3R1;ADIPOR1;PRPF8;ADIPOR2;FOXO1;BOLA2B;CNN2;SBNO2;IRAK1;PDCD10;UBC;TPR;SSR1;INPP5K;ZC3H15;IP6K2;STAT5B;SMAD4…	0.0110285	HG GC slct	YES	NO	NO	NO	NO	YES	YES	NO	YES	NO	NO	NO	NO	YES	NO
GO:0034097	response to cytokine	IFITM3;IFITM1;IFITM2;SPARC;RIF1;PITPNA;KEAP1;IRS2;CIB1;HNMT;ACTG1;PSMD8;EPS8;PSMD9;MT2A;ZFP36;RPS16;PSMD2;DPYSL3;PSMD3;PIM1;AKT1;LRAT;PRKACA;MAP3K7;TLE4;IL1R1;STX8;HLA-B;KRT8;AIP;RC3H1;TALDO1;ADAM10;ARID5B;HLA-C;LIFR;MIF;PRLR;HLA-E;SIGIRR;MTAP;CDC34;BOLA2;CDIP1;IL6ST;PPIA;SQSTM1;PTGES;PSMD12;PSMD11;SHMT2;SHC1;PIK3R2;PIK3R1;PLA2G5;ADIPOR1;PRPF8;ADIPOR2;FOXO1;BOLA2B;CNN2;SBNO2;IRAK1;PDCD10;UBC;TPR;…	0.00217032	HG GC slct	YES	NO	NO	NO	NO	YES	YES	NO	YES	NO	NO	NO	NO	YES	NO
GO:0043648	dicarboxylic acid metabolic process	OAT;MDH1;MDH2;SHMT2;MRPS36;GPT2;CMC1;QPRT;IDH2;MTHFR;SDHB;GLS;GRHPR;STAR;SDHAF3;MTHFD2L;IDH3B;OGDH;FLOT1;SUCLG2;ALDH18A1;NIT2;DLD	0.0348958	HG GC slct	YES	NO	NO	NO	NO	NO	NO	NO	NO	NO	NO	NO	NO	NO	NO
GO:0072331	signal transduction by p53 class mediator	CDKN1A;TRIAP1;NDRG1;BAG6;STK11;IFI16;MYO6;SESN2;E2F4;SOX4;BOK;PLK3;CRADD;GADD45A;SHISA5;AEN;PPP2R5C;MIF;TOPORS;CNOT4;CNOT6;SNW1;TFDP2;MSH2;CNOT1;CDIP1;MDM4;ATM;RPL26;CNOT8	0.0128211	HG GC slct	YES	NO	NO	NO	NO	NO	NO	NO	NO	NO	NO	NO	NO	NO	NO
GO:1905269	positive regulation of chromatin organization	KMT2E;RIF1;WBP2;PHF1;FMR1;C6orf89;ING2;NIPBL;TRIM28;RUVBL2;MIER1;TPR;LMNA;MAPK3;NELFE;BRD4;SMAD4;PIH1D1;GCG;RNF40;VEGFA;CDK9;SNW1;MTF2;PAF1;PRKD2;ATM;MPHOSPH8	0.0201447	HG GC slct	YES	NO	NO	NO	NO	NO	NO	NO	NO	NO	NO	NO	NO	NO	NO
GO:1902275	regulation of chromatin organization	KMT2E;SETD5;RIF1;WBP2;PHF1;FMR1;C6orf89;SUPT6H;ING2;NIPBL;ZNHIT1;TRIM28;RUVBL2;MIER1;TPR;LMNA;UBR5;TLK1;MAPK3;SNCA;NELFE;BRD4;SMAD4;KDM4B;MAP1S;PIH1D1;MTHFR;GCG;RNF40;VEGFA;CDK9;SNW1;MTF2;TADA3;TAF7;PAF1;PRKD2;ATM;ZNF335;MPHOSPH8;OTUB1	0.0447053	HG GC slct	YES	NO	NO	NO	NO	NO	NO	NO	NO	NO	NO	NO	NO	NO	NO
GO:0048519	negative regulation of biological process	GMFB;ARAF;RBPJ;TSKU;PSMD8;PSMD9;PSMD2;DPYSL3;PSMD3;AKT1;PRKACA;HES6;MEF2C;CSNK2A1;RC3H1;SND1;SIGIRR;AR;CLDN3;DDIT3;RBCK1;CGGBP1;ATF3;OPTN;ATF4;MTMR2;GATA6;IQGAP1;MRPL13;OAZ1;OAZ2;ABCA5;NR2F1;FN1;EIF2AK2;PBX1;NR2F6;COL1A1;FAM111A;EIF6;CILP;PSMG2;PKIG;ZNF254;SRPX;RPLP0;ARHGAP1;AREG;TRIOBP;NIPBL;SMPD1;HEY2;TSPO;NELFE;APPL1;UPF2;RMI2;LYPLA1;ARG2;DUSP3;SPHK1;SLC39A10;SIRT2;PSMA5;PSMA6;MED25;GPRC5A;SDH…	5.03229e-17	HG GC slct	YES	YES	YES	YES	YES	YES	YES	YES	YES	NO	NO	NO	NO	YES	YES
GO:2001252	positive regulation of chromosome organization	RB1;KMT2E;NUMA1;RIF1;WBP2;PHF1;FMR1;PNKP;C6orf89;ANAPC11;ING2;NIPBL;TRIM28;RUVBL2;MIER1;DHX36;TPR;LMNA;CCT7;HNRNPA1;CCT5;MAPK3;NELFE;BRD4;CCT3;CCT2;SMAD4;SLF2;PIH1D1;GCG;GTF2H2;TERF1;RNF40;VEGFA;GNL3;CDK9;RAD50;SNW1;ERCC1;MTF2;PAF1;PRKD2;ATM;ANAPC5;MPHOSPH8	0.00191014	HG GC slct	YES	NO	NO	NO	NO	NO	NO	NO	NO	NO	YES	NO	NO	NO	NO
GO:0010638	positive regulation of organelle organization	RB1;CYFIP1;RIF1;FMR1;C6orf89;PHB2;TRIM28;FAM162A;RUVBL2;CFL2;ZNF205;PIP4K2B;CDK5RAP2;ACTN2;PIH1D1;TPM1;ATG13;RNF40;BIN1;PPIF;PHIP;PRKD2;ANAPC5;MGARP;OPTN;PFN2;KMT2E;SDC4;CLEC16A;ANAPC11;MIER1;DHX36;TPR;G3BP1;VPS11;G3BP2;ABL1;FIS1;SMAD4;SMAD3;SIVA1;SURF4;CDK9;CNOT6;PAN3;SNW1;CNOT1;PAF1;ATM;BAP1;NUMA1;WDR1;PHF1;ARPC1B;ING2;NIPBL;SH3PXD2B;NUP62;MLST8;HRAS;YWHAG;NELFE;BOK;CCT3;CCT2;TIGD5;PDCD6IP;ANXA…	0.00030354	HG GC slct	YES	NO	NO	NO	NO	YES	YES	NO	NO	NO	NO	NO	NO	NO	NO
GO:0051130	positive regulation of cellular component organization	RB1;CYFIP1;SERPINE1;C6orf89;FNBP1L;PHB2;EPS8;LGALS3;TRIM28;DPYSL3;PIEZO1;PIP4K2B;CDK5RAP2;JMJD4;ACTN2;PIH1D1;P3H1;ATG13;UNC13D;AR;CLDN3;CDC34;BIN1;PRKD2;MGARP;OBSL1;VPS28;OPTN;PFN2;SDC4;TWF2;IQGAP1;ANAPC11;MIER1;DHX36;NEU1;VPS11;PLEK2;FIS1;SIVA1;SS18L2;SURF4;FN1;EHD1;EHD2;SNW1;PTK7;PPT1;PAF1;ATM;BAP1;PHF1;ARPC1B;TRIOBP;ING2;NIPBL;SH3PXD2B;ENC1;HRAS;NDEL1;NELFE;APPL1;CCT3;CCT2;TIGD5;DUSP3;ANXA2;TN…	2.274e-07	HG GC slct	YES	NO	NO	YES	NO	YES	YES	YES	NO	NO	NO	NO	NO	NO	NO
GO:0048524	positive regulation of viral process	TOP2B;VPS4B;FMR1;RSF1;CHD1;LGALS1;POLR2A;POLR2C;POLR2E;POLR2H;NELFE;VPS37B;SUPT5H;GTF2F1;SRPK1;SMARCA4;CDK9;SNW1;CHMP2A;CHMP4B;CHMP3;PKN2;P4HB;PPIB;PPIA;RAB7A	0.0318405	HG GC slct	YES	NO	NO	NO	NO	NO	NO	NO	NO	NO	NO	NO	NO	NO	NO
GO:0050821	protein stabilization	GRN;CDKN1A;USP33;RPL11;CTNND1;PIK3R1;STK4;PHB2;CLU;BAG6;NCLN;LAMP1;PDCD10;DVL1;FLOT1;PIM1;FLOT2;CHP1;FLNA;TBL1X;CCT7;GOLGA7;SOX4;TRIM44;CCT5;CCT3;CCT2;SMAD3;WFS1;HIP1R;P3H1;ANK2;MT3;HYPK;HCFC1;CREB1;WDR81;PRKRA;GNAQ;PIN1;MDM4;NAA15;PPIB;GAPDH;HSPA1B;PFN2	0.000887705	HG GC slct	YES	NO	NO	NO	NO	NO	NO	NO	NO	NO	NO	NO	NO	NO	NO
GO:0031647	regulation of protein stability	CDKN1A;CD81;USP33;CTNND1;PHB2;CLU;CCAR2;LAMP1;TRIM24;FLOT1;PIM1;FLOT2;CHP1;GOLGA7;SOX4;GET4;CCT3;CCT2;USP8;ADGRV1;P3H1;ANK2;HCFC1;DPM2;CREB1;WDR81;PPIB;GAPDH;PFN2;GRN;PRKDC;RPL11;HTT;PIK3R1;STK4;HDAC6;BAG6;NCLN;PDCD10;DVL1;LMNA;VPS11;FLNA;TBL1X;CCT7;TRIM44;CCT5;ISOC2;SNCA;SMAD3;WFS1;SIAH1;HIP1R;MT3;HYPK;DAP;PRKRA;GIPC1;GNAQ;TADA3;PAF1;PIN1;MDM4;FBXL3;STUB1;NAA15;TARDBP;HSPA1B	7.4777e-05	HG GC slct	YES	NO	NO	NO	NO	YES	NO	NO	NO	NO	NO	NO	NO	NO	NO
GO:0044262	cellular carbohydrate metabolic process	PYGB;ISYNA1;PFKFB4;MTMR2;PFKFB3;B4GALT1;SLC2A1;AKR1B1;HS2ST1;HK1;PPP1R2;GYS1;UGP2;PPIP5K2;RB1CC1;PHKG2;INPP5K;PGM2;AKT1;MGAT1;MGAT2;SLC37A4;CSGALNACT1;TPI1;GAA;AGL;ITPK1;IDH2;MYOF;SORD;OCRL;PPP1CA;EXT1;AR;GNPTG;B3GNT9;B3GNT7;PPP1R1A;ITPKA;IL6ST;CALM1;STK40;GALK1	0.00237494	HG GC slct	YES	NO	NO	NO	NO	NO	YES	NO	NO	NO	NO	NO	NO	NO	NO
GO:0090316	positive regulation of intracellular protein transport	RNF31;SAR1A;CD81;CIB1;PIK3R2;PIK3R1;OAZ1;GLI3;OAZ2;PCM1;TRIM28;PDCD10;HYAL2;TPR;UBR5;VPS11;CHP1;FLNA;PRKACA;PCNT;HRAS;CEP290;BCAP31;TCF7L2;PLK3;FIS1;TCAF1;SMAD3;B3GAT3;NUTF2;ANK3;ATG13;SREBF2;MYO1C;RHOU;CAMK1;TARDBP;RAN;BAP1	0.00375968	HG GC slct	YES	NO	NO	NO	NO	YES	NO	NO	NO	NO	NO	NO	NO	NO	NO
GO:0051050	positive regulation of transport	DENND5B;CD81;FMR1;SERPINE1;IRS2;CIB1;CLU;PSMD9;LGALS3;LAMP1;TRIM28;DPYSL2;CHP1;AKT1;ZNF205;LRAT;PRKACA;SOX4;AP2M1;SH3GL1;KCNH2;MAGI1;ACTN2;ANK2;ANK3;MIF;ATG13;UNC13D;HLA-E;CLIP3;RAB31;FRMD8;HGS;EZR;PPIA;VPS28;ATF4;MTMR2;SDC4;SAR1A;COX17;PIK3R2;PIK3R1;ARPP19;ADIPOR2;OAZ1;CYP19A1;OAZ2;SLC9A1;SNX4;VTN;PDCD10;DHX36;TPR;UBR5;NEU1;VPS11;ABL1;INPP5K;GSDMD;OSBPL8;PLK3;FIS1;SMAD4;TCAF1;SMAD3;SIVA1;WFS1;TR…	0.00625431	HG GC slct	YES	NO	NO	NO	NO	YES	YES	NO	NO	NO	NO	NO	NO	YES	NO
GO:1903829	positive regulation of cellular protein localization	NUMA1;CD81;CIB1;GLI3;LGALS3;STK11;NIPBL;PCM1;TRIM28;HYAL2;SESN2;NUP62;TRAPPC12;CHP1;AKT1;PRKACA;HRAS;CEP290;CDK5RAP3;YWHAG;CCT3;CCT2;PRKCH;RHOG;NUTF2;ANK3;ATG13;SREBF2;GNL3;CLIP3;TFDP2;MAP1A;RHOU;EZR;SQSTM1;VPS28;ARF6;RNF31;SAR1A;PIK3R2;PIK3R1;IQGAP1;OAZ1;OAZ2;CLN3;PARD6A;DDRGK1;PDCD10;EPB41L2;TPR;UBR5;VPS11;FLNA;STX4;PCNT;CCT7;CCT5;BCAP31;TCF7L2;PLK3;FIS1;TCAF1;SMAD3;B3GAT3;MCRS1;ATP2B4;VEGFA;MY…	0.000136461	HG GC slct	YES	NO	NO	NO	NO	YES	NO	NO	NO	NO	NO	NO	NO	NO	NO
GO:0032388	positive regulation of intracellular transport	RBM26;NUMA1;CD81;CIB1;PTPN23;GLI3;PCM1;TRIM28;HYAL2;CHP1;PRKACA;HRAS;CEP290;ANXA2;ACTN2;NCBP2;NUTF2;ANK3;GAB2;ATG13;SREBF2;RHOU;EZR;RNF31;MTMR2;SAR1A;PIK3R2;PIK3R1;OAZ1;OAZ2;SNX4;PDCD10;TPR;UBR5;VPS11;FLNA;PCNT;BCAP31;TCF7L2;DYNC1H1;PLK3;FIS1;TCAF1;SMAD3;B3GAT3;EHD1;EHD2;DAB2;MYO1C;CAPN10;CREBRF;CAMK1;TARDBP;RAN;BAP1	5.24309e-05	HG GC slct	YES	NO	NO	NO	NO	YES	NO	NO	NO	NO	NO	NO	NO	NO	NO
GO:0010811	positive regulation of cell-substrate adhesion	DOCK5;SDC4;ILK;CIB1;IQGAP1;STK4;TRIOBP;VTN;RRAS;MDK;SPOCK2;ABL1;FLNA;RSU1;SMAD3;FN1;EMP2;UNC13D;VEGFA;DNM2;SMOC2;CDK6;NINJ1;ITGA6;ITGA5;P4HB;ARHGEF7;RIN2;CRK;LIMS2	0.0204501	HG GC slct	YES	NO	NO	NO	NO	YES	NO	NO	NO	NO	NO	NO	NO	NO	NO
GO:0010810	regulation of cell-substrate adhesion	DDR1;DOCK5;KANK1;SDC4;SERPINE1;ILK;CIB1;PIK3R1;IQGAP1;STK4;TRIOBP;ACTG1;SLC9A1;VTN;LGALS1;RRAS;MDK;SPOCK2;ABL1;FLNA;RSU1;GPM6B;SMAD3;DUSP3;TBCD;FN1;EMP2;UNC13D;VEGFA;DNM2;COL1A1;SMOC2;CDK6;NINJ1;NF1;ITGA6;ITGA5;P4HB;ARHGEF7;RIN2;CRK;VCL;LIMS2	0.0322165	HG GC slct	YES	NO	NO	NO	NO	YES	NO	NO	NO	NO	NO	NO	NO	NO	NO
GO:0043618	regulation of transcription from RNA polymerase II promoter in response to stress	PSMD12;PSMD11;RBPJ;HIGD1A;PSMA7;PSMB10;PSMB6;PSMD8;PSMD9;PSMB4;MAPK7;PSMD2;UBC;SESN2;HSF1;PSMD3;RPS27A;MT3;PSMB8;SIRT2;VEGFA;PSMA5;PSMA6;IMPACT;PSMC4;DDIT3;ATF3;NFE2L1;ATF4	0.0259548	HG GC slct	YES	NO	NO	NO	NO	YES	NO	NO	NO	NO	NO	NO	NO	NO	NO
GO:0043620	regulation of DNA-templated transcription in response to stress	PSMD12;PSMD11;RBPJ;HIGD1A;PSMA7;RELA;PSMB10;PSMB6;PSMD8;PSMD9;PSMB4;BCLAF1;MAPK7;PSMD2;UBC;SESN2;HSF1;PSMD3;RPS27A;MT3;PSMB8;SIRT2;VEGFA;PSMA5;PSMA6;IMPACT;PSMC4;DDIT3;ATF3;NFE2L1;ATF4	0.01473	HG GC slct	YES	NO	NO	NO	NO	YES	NO	NO	NO	NO	NO	NO	NO	NO	NO
GO:0050789	regulation of biological process	USP6NL;IFT172;ZNF292;RBPJ;SLA2;CLDN1;PREX2;PREX1;FAM110C;AKT3;LIPG;FAM19A2;MEF2C;UNC5B;CACNA2D1;RFX2;RFX3;FRS3;RC3H2;RUFY1;ISL2;RABL3;SPARCL1;NOBOX;AGTR2;CGGBP1;SKAP2;ZNF277;PIF1;LXN;PARPBP;CDCA2;IL20RA;RNF219;TLR1A;ADAMTS12;EPB41L5;C5;YRK;T;PDGFD;LOC419390;MYO6;EPB41L3;SYNDIG1;TLR21;RSU1;PUSL1;ATG5;LYN;JAG2;LOC107049250;NGFR;JAG1;ABCA5;GPR12;EDEM2;NR2F1;IL31RA;NR0B1;BTBD11;EIF2AK4;NR2F2;GRIN2B;F…	8.67151e-17	GAL GC slct	YES	YES	YES	YES	YES	YES	YES	YES	YES	NO	YES	NO	NO	YES	YES
GO:0009987	cellular process	PID1;PGAP2;ARAF;FZD10;LIPA;ZFYVE1;TSKU;PRKACB;HES6;RBFOX1;UNC5B;CACNA2D1;LOC539818;EML1;EML2;BCR;ACE2;ISL2;RBP4;SPINT1;RBP1;AGTR1;ASPHD2;ATF6;ATF3;EXD2;NLRX1;RETSAT;LYPD1;PDGFA;FIGNL2;IL20RB;NRADD;SULT1A1;RDH10;KCNMB4;B3GALNT2;JAG2;ABCA1;NGFR;GSTM1;CADM1;TIPARP;NR2F1;FN1;IL22RA1;ABTB2;PPFIBP1;PPFIBP2;QPRT;BHLHE41;PRKAG2;PIGZ;BBC3;PIGX;SMPD3;TUBA1C;TUBA1A;MMP28;TSPO;NEFH;CGNL1;APPL2;DUSP4;DUSP5;AR…	1.39499e-16	BV GC po	YES	YES	YES	NO	YES	YES	YES	YES	YES	NO	YES	NO	NO	YES	NO
GO:0071840	cellular component organization or biogenesis	CYFIP2;CYFIP1;POP7;SERPINE1;ALKBH7;PHB2;GLDN;TSKU;PSMD9;DPYSL4;CAPNS1;TFG;DPYSL3;AKT1;PRKACA;CDK5RAP2;STARD3;MAP1S;PIH1D1;COL23A1;SCRIB;ATG13;HCFC1;CLDN3;WDR81;SCO2;BIN1;MAP1A;VPS25;PI4K2A;VPS28;NAA60;SRCAP;SHMT2;TTYH1;FLII;MRPL17;MRPL12;GABARAP;MRPL10;CIAO1;RRP7A;RIC8A;BLOC1S1;VPS11;PLEK2;GSDMD;PLK3;SIVA1;NCAPH2;MRPL27;FN1;MRPL28;MTHFR;EHD1;COL1A1;EHD2;NPLOC4;EIF6;WDR60;TRIP6;CDK10;MMS19;FARSA;F…	1.66695e-16	HG GC po	YES	YES	YES	NO	NO	YES	YES	NO	YES	NO	YES	NO	NO	NO	NO
GO:0031323	regulation of cellular metabolic process	SCOC;GMFB;NUP107;ZNF292;ARAF;RBPJ;PSMD8;PSMD9;ALKBH5;PPP4R2;CAPNS1;PSMD2;PSMD3;AKT1;PRKACA;HES6;MEF2C;CSNK2A1;RC3H1;SND1;SIGIRR;AR;CLDN3;ZFYVE16;DDIT3;RBCK1;CGGBP1;ATF3;OPTN;ATF4;MTMR2;SHMT2;GATA6;ZNF22;BAZ2B;IQGAP1;PLA2G5;MRPL12;MRPL13;OAZ1;OAZ2;CIAO1;MYO6;PDGFC;NR2F1;FN1;EIF2AK2;PBX1;NR2F6;COL1A1;EIF6;FASN;PKIG;ZNF254;MED16;MED15;AREG;PQBP1;MED12;MED11;NIPBL;FASTK;SMPD1;HEY2;TSPO;NELFE;APPL1;RM…	1.97015e-16	HG GC slct	YES	NO	YES	NO	NO	YES	YES	NO	YES	NO	NO	NO	NO	YES	NO
GO:0009152	purine ribonucleotide biosynthetic process	SLC25A1;SLC26A2;STOML2;TECR;AK3;AK6;HSD17B8;SAT1;GUK1;PPCS;PPAT;ASL;CYC1;ACSS1;CBR4;ELOVL1;GUCY1A2;ADSL;ACOT7;UQCC3;ELOVL5;NME2;NME3;AMPD2;PAICS;APRT;PKM;STAR;NME7;IMPDH1;SCD;IMPDH2;FASN;PPT1;ALDOA;DLD	0.00734223	HG GC slct	YES	NO	NO	NO	NO	YES	NO	NO	NO	NO	NO	NO	NO	NO	NO
GO:0009260	ribonucleotide biosynthetic process	SLC25A1;SLC26A2;STOML2;TECR;AK3;AK6;HSD17B8;SAT1;GUK1;PPCS;PPAT;ASL;CYC1;ACSS1;CBR4;ELOVL1;GUCY1A2;ADSL;ACOT7;UQCC3;ELOVL5;CAD;NME2;NME3;AMPD2;PAICS;UCKL1;APRT;PKM;UCK1;STAR;NME7;IMPDH1;SCD;IMPDH2;FASN;PPT1;ALDOA;DLD	0.00402136	HG GC slct	YES	NO	NO	NO	NO	YES	NO	NO	NO	NO	NO	NO	NO	NO	NO
GO:0009165	nucleotide biosynthetic process	SLC25A1;TECR;QPRT;SAT1;GUK1;PPAT;NAPRT;ELOVL1;GUCY1A2;ADSL;ACOT7;ELOVL5;CAD;NME2;NME3;AMPD2;APRT;PKM;NME7;MTHFD2L;ALDOA;DLD;SLC26A2;STOML2;NNMT;PNKP;AK3;AGPAT1;AK6;AGPAT2;HSD17B8;PRPSAP1;GPAT4;PPCS;ASL;CYC1;ACSS1;CBR4;UQCC3;IDH2;PAICS;UCKL1;RAD50;UCK1;STAR;IMPDH1;SCD;IMPDH2;FASN;PPT1	0.0101661	HG GC slct	YES	NO	NO	NO	NO	YES	NO	NO	NO	NO	NO	NO	NO	NO	NO
GO:1901293	nucleoside phosphate biosynthetic process	SLC25A1;TECR;QPRT;SAT1;GUK1;PPAT;NAPRT;ELOVL1;GUCY1A2;ADSL;ACOT7;ELOVL5;CAD;NME2;NME3;AMPD2;APRT;PKM;NME7;MTHFD2L;ALDOA;DLD;SLC26A2;STOML2;NNMT;PNKP;AK3;AGPAT1;AK6;AGPAT2;HSD17B8;PRPSAP1;GPAT4;PPCS;ASL;CYC1;ACSS1;CBR4;UQCC3;IDH2;PAICS;UCKL1;RAD50;UCK1;STAR;IMPDH1;SCD;IMPDH2;FASN;PPT1	0.011719	HG GC slct	YES	NO	NO	NO	NO	YES	NO	NO	NO	NO	NO	NO	NO	NO	NO
GO:0090407	organophosphate biosynthetic process	PGAP2;SAT1;PPIP5K2;PPAT;LIPH;CPNE1;PIP4K2B;CPNE3;FADS1;MFSD2A;GUCY1A2;ACOT7;CSNK2A1;OCRL;DGKZ;DPM1;DPM2;MTHFD2L;PI4K2A;IDI1;SLC26A2;ISYNA1;MTMR2;NNMT;AK3;PIK3R2;PIK3R1;PLA2G5;AK6;PLD2;PRPSAP1;PTDSS1;PPCS;PTPMT1;INPP5K;ASL;CYC1;IP6K2;FDPS;UQCC3;IDH2;DOLK;PAICS;CRLS1;UCKL1;UCK1;STAR;FASN;PI4KA;PPT1;PEMT;ATM;RAB5A;SERINC5;SLC25A1;PIGS;MOCS2;PIGU;PIGT;GPAA1;PIGQ;TECR;PIGP;QPRT;GUK1;NAPRT;ELOVL1;ADSL;…	2.3349e-05	HG GC slct	YES	NO	NO	NO	NO	YES	NO	NO	NO	NO	NO	NO	NO	NO	NO
GO:0046390	ribose phosphate biosynthetic process	SLC25A1;SLC26A2;STOML2;TECR;AK3;AK6;HSD17B8;SAT1;PRPSAP1;GUK1;PPCS;PPAT;ASL;CYC1;ACSS1;CBR4;ELOVL1;GUCY1A2;ADSL;ACOT7;UQCC3;ELOVL5;CAD;NME2;NME3;AMPD2;PAICS;UCKL1;APRT;PKM;UCK1;STAR;NME7;IMPDH1;SCD;IMPDH2;FASN;PPT1;ALDOA;DLD	0.00494644	HG GC slct	YES	NO	NO	NO	NO	YES	NO	NO	NO	NO	NO	NO	NO	NO	NO
GO:0006164	purine nucleotide biosynthetic process	SLC25A1;SLC26A2;STOML2;TECR;AK3;AK6;HSD17B8;SAT1;PRPSAP1;GUK1;PPCS;PPAT;ASL;CYC1;ACSS1;CBR4;ELOVL1;GUCY1A2;ADSL;ACOT7;UQCC3;ELOVL5;NME2;NME3;AMPD2;PAICS;APRT;PKM;STAR;NME7;IMPDH1;SCD;IMPDH2;FASN;MTHFD2L;PPT1;ALDOA;DLD	0.00530339	HG GC slct	YES	NO	NO	NO	NO	YES	NO	NO	NO	NO	NO	NO	NO	NO	NO
GO:0072522	purine-containing compound biosynthetic process	SLC25A1;SLC26A2;STOML2;TECR;AK3;GMPR;AK6;HSD17B8;SAT1;PRPSAP1;GUK1;PPCS;PPAT;ASL;CYC1;ACSS1;CBR4;ELOVL1;GUCY1A2;ADSL;ACOT7;UQCC3;ELOVL5;NME2;NME3;AMPD2;PAICS;APRT;MTAP;PKM;STAR;NME7;IMPDH1;SCD;IMPDH2;FASN;MTHFD2L;PPT1;ALDOA;DLD	0.00780063	HG GC slct	YES	NO	NO	NO	NO	NO	NO	NO	NO	NO	NO	NO	NO	NO	NO
GO:2001236	regulation of extrinsic apoptotic signaling pathway	SRPX;GSTP1;TRADD;SERPINE1;HTT;STK4;NOL3;RELA;LGALS3;MAPK7;PPP2R1A;RB1CC1;HYAL2;LMNA;TIMP3;AKT1;STX4;SKIL;TCF7L2;GPX1;TNFRSF12A;TNFRSF10B;G0S2;CFLAR;PPP1CA;AR;MADD;TMBIM1;NF1;PHIP;BIRC6;ITGA6;LTBR;RBCK1;ATF3;HSPA1B;ITM2C;FGFR1	0.00501757	HG GC slct	YES	NO	NO	NO	NO	YES	NO	NO	NO	NO	NO	NO	NO	NO	NO
GO:2001233	regulation of apoptotic signaling pathway	RB1;SRPX;SLC35F6;TRADD;SERPINE1;HSPB1;ENO1;TRIAP1;CLU;CCAR2;LGALS3;ING2;PPP2R1A;FAM162A;RB1CC1;HYAL2;TIMP3;AKT1;ZNF205;YWHAG;CTSC;BOK;USP47;GPX1;CSNK2A1;TNFRSF12A;PIH1D1;PLAUR;MIF;TRAF7;CREB3;AR;TFDP2;DDIT3;MADD;TMBIM1;PPIF;PHIP;BIRC6;ITGA6;RBCK1;RPL26;ATF3;TMEM161A;MAGED1;GSTP1;RPL11;GNAI3;HTT;HIGD1A;STK4;NOL3;RELA;BCLAF1;MNT;MAPK7;PTPMT1;LMNA;STX4;SKIL;BCAP31;TCF7L2;TRAP1;PTPN1;FIS1;FZD3;SMAD3;…	6.53266e-06	HG GC slct	YES	NO	NO	NO	NO	YES	YES	NO	NO	NO	NO	NO	NO	NO	NO
GO:0042981	regulation of apoptotic process	RB1;SERPINE1;ARAF;ENO1;PHB2;CCAR2;GLS;LGALS3;LGALS1;PPP2R1A;TRIM24;ARL6IP5;AKT1;PRKACA;SOX4;IER3;MEF2C;PRKCH;CSNK2A1;ACTN2;PIH1D1;SCRIB;MIF;AR;POR;CDC34;BIN1;DDIT3;NSMF;RBCK1;RPL26;ATF3;ATF4;TMEM161A;ANP32A;MAGED1;PRKDC;GATA6;PIK3R1;LDHA;PDCD10;PTPMT1;RBM10;SNX6;STAT5B;TRAP1;PLK3;FIS1;FZD3;SIVA1;CRADD;GADD45A;SIAH1;OSGIN1;EIF2AK2;NFATC4;STAR;ARMC10;WNK3;PPT1;ATM;PSMG2;RGL2;ITM2C;GPI;SRPX;COL18A1;…	8.14668e-08	HG GC slct	YES	NO	NO	NO	NO	YES	YES	NO	YES	NO	NO	NO	NO	YES	NO
GO:0009653	anatomical structure morphogenesis	APP;PID1;LIPA;TSKU;AQP1;ELK3;ZMIZ1;CYP1B1;JUNB;PRKACB;SOX4;EPHA7;UNC5B;PRKCA;TM4SF1;RUNX2;BCR;SHTN1;ISL2;SPINT1;CRISPLD2;MAP1B;EPHA1;NUMBL;SDC4;STXBP1;TGFA;TWIST1;FLRT2;MAP2;RDH10;VASP;JAG2;NGFR;NTNG2;EGR2;ST14;EGR3;TIPARP;FN1;MTHFR;ID4;ACVRL1;RYR2;CSRNP1;TENM4;TGFB1I1;PTPRM;PCSK5;PHEX;GLI3;SMPD3;CSRP3;SH3PXD2B;ANKRD1;CTSH;DUSP4;DUSP5;ZHX2;DUSP1;IFT140;IL18;PROX1;PAX8;MMP15;B3GNT2;PLEKHO1;SGK1;CR…	2.14537e-16	BV GC po	YES	YES	YES	NO	NO	YES	YES	NO	NO	NO	NO	NO	NO	YES	YES
GO:0060560	developmental growth involved in morphogenesis	CYFIP2;DDR1;CYFIP1;SEMA3A;TNC;IQGAP1;STK4;AREG;HDAC6;LRP6;MED12;PPP3CB;STK11;ALCAM;TRIM28;DVL1;CPNE1;ABL1;LLPH;WASF1;NDEL1;BDNF;LAMB2;ZEB2;IMPACT;PTK7;SPRY2;VCL	0.0353269	HG GC slct	YES	NO	NO	NO	NO	NO	NO	NO	NO	NO	NO	NO	NO	NO	NO
GO:0048589	developmental growth	CYFIP2;DDR1;CYFIP1;CDKN1A;CD81;TNC;UBE3A;ADM;PRPF19;AREG;GLI3;MED12;PPP3CB;STK11;NIPBL;ALCAM;TRIM28;MDK;PPP1R13L;CPNE1;PELO;NDEL1;GPX1;IFRD1;ARID5B;PRLR;AR;ZEB2;GAP43;IMPACT;PKM;TBL1XR1;COL6A2;COL6A1;NINJ1;SBDS;COL6A3;VCL;STK40;NOTCH2;MTPN;SEMA3A;IQGAP1;STK4;CYP19A1;FBLN5;HDAC6;ADD1;LRP6;DVL1;EIF4H;ABL1;RBBP6;LLPH;WASF1;PDLIM5;DUOX2;SMAD2;SMAD4;FZD3;SMAD3;BDNF;LAMB2;TAF10;PTPN12;CFLAR;MEX3C;WDR11…	0.000813698	HG GC slct	YES	YES	NO	NO	NO	NO	NO	NO	NO	NO	NO	NO	NO	NO	NO
GO:0006996	organelle organization	RB1;NUP107;SERPINE2;FNBP1L;GABPB1;ALKBH7;SMC4;PHB2;EPS8;TFG;DPYSL2;DPYSL3;STMN1;AKT1;PRKACA;VPS36;CDK5RAP2;TSPYL1;MAP1S;PIH1D1;RC3H1;ATG13;ATG12;HCFC1;DYNC1LI2;CLDN3;ZFYVE16;WDR81;BIN1;SCO2;MAP1A;TMEM126B;VPS25;VPS28;OPTN;PI4K2A;NAA60;SRCAP;SAR1A;PRKDC;FLII;BAZ2B;GABARAP;MRPL11;DYNC2LI1;RRP7A;BLOC1S1;EPB41L2;MYO6;VPS11;PLEK2;NAA50;PLK3;FZD3;SIVA1;NCAPH2;MTHFR;EHD1;EHD2;NPLOC4;EIF6;WDR60;PPT1;ITPA…	2.19311e-16	HG GC slct	YES	YES	YES	NO	NO	YES	NO	NO	NO	NO	YES	NO	NO	NO	NO
GO:0040007	growth	CYFIP2;DDR1;CYFIP1;CDKN1A;CD81;TNC;UBE3A;ADM;PRPF19;AREG;GLI3;MED12;PPP3CB;STK11;NIPBL;ALCAM;TRIM28;MDK;PPP1R13L;CPNE1;PELO;NDEL1;GPX1;IFRD1;ARID5B;MIF;PRLR;AR;ZEB2;GAP43;IMPACT;PKM;TBL1XR1;COL6A2;COL6A1;NINJ1;SBDS;COL6A3;VCL;STK40;NOTCH2;MTPN;SEMA3A;IQGAP1;STK4;CYP19A1;FBLN5;HDAC6;ADD1;LRP6;DVL1;EIF4H;ABL1;RBBP6;LLPH;WASF1;PDLIM5;DUOX2;SMAD2;SMAD4;FZD3;SMAD3;BDNF;LAMB2;TAF10;PTPN12;CFLAR;MEX3C;W…	0.000690858	HG GC slct	YES	YES	NO	NO	NO	NO	NO	NO	NO	NO	NO	NO	NO	NO	NO
GO:0045595	regulation of cell differentiation	RIPOR2;APP;CPNE5;PLEKHB1;DIXDC1;LDLRAD4;METRNL;RIMS2;ZFP36;RASSF2;ZMIZ1;GPR171;JUNB;SEMA6B;HES6;EPHA7;SEMA6A;SOX13;MITF;PRKCA;ATP1B2;RUNX3;RUNX2;SLC9B2;ACAP3;SHTN1;TIAM1;ISL2;MAF;ADGRB1;SIK1;ROR1;IL6ST;TRIB1;VCL;NUMBL;LPAR1;FOXO6;TWIST1;LPAR3;RASAL1;CORO1C;NCKIPSD;EFNB2;SOCS3;SOCS1;INPP5F;FLRT2;MAP2;ZNF703;WNT2;PLXNA4;S100A10;TGFB2;SYT3;TGFB1;EGR3;DMPK;SYT1;VDR;TGFB3;CAV1;ZBTB16;PTCH1;SS18L1;FN1;…	6.96799e-16	BV GC po	YES	NO	YES	YES	YES	YES	YES	YES	YES	NO	NO	NO	NO	YES	YES
GO:0016043	cellular component organization	DQX1;PKD2L1;ADARB1;SMC6;SMC4;GLDN;SMC2;CDC20;GJA1;BAIAP2L1;ALCAM;CHEK1;DAG1;PCLAF;RCC1;PTGFRN;THSD7A;FBXO5;SYNPO;CDK5RAP2;EPHA5;EPHA4;KRT2;PRKCE;RECQL;WDR73;ESCO2;HASPIN;KNSTRN;STX1B;AR;ARMC4;MGARP;KIF20A;OBSL1;ZFPM1;TSPYL4;OPTN;PFN2;ASF1B;PIF1;SPTBN4;LMAN2L;TTYH1;CDCA5;NCAPG;CDCA8;IQGAP2;IQGAP3;PLA2G7;NCAPH;ZMPSTE24;DYNC2LI1;BRIP1;DSN1;RACGAP1;FLRT3;TTPA;FIGNL1;PDGFC;CEP72;PLEK2;CEP78;PLK4;MCTS1…	8.64317e-16	BV GC slct	YES	YES	YES	NO	NO	YES	YES	NO	YES	NO	YES	NO	NO	NO	NO
GO:0000090	mitotic anaphase	PSMD12;NUP107;PSMD11;UBE2D1;PDS5B;PDS5A;PMF1;PSMA7;NSL1;PSMB10;ANAPC11;PSMB6;PSMD8;PSMD9;PSMB4;XPO1;PTTG1;CDC26;PSMD2;PSMD3;BUB3;BUB1;NDEL1;RANBP2;DYNC1H1;SEC13;RANGAP1;PSMB8;PSMA5;PSMA6;DYNC1LI2;STAG2;RPS27;PSMC4;ANAPC5;B9D2;MAD1L1	0.00946134	HG GC slct	YES	NO	NO	NO	NO	NO	NO	NO	NO	NO	NO	NO	NO	NO	NO
GO:0000087	mitotic M phase	RB1;PSMD12;NUP107;PSMD11;UBE2D1;PDS5B;PDS5A;SMC4;PMF1;PSMA7;NSL1;PSMB10;ANAPC11;PSMB6;PSMD8;PSMD9;PSMB4;XPO1;PTTG1;CDC26;PSMD2;PSMD3;BUB3;BUB1;NDEL1;RANBP2;DYNC1H1;SEC13;NCAPH2;RANGAP1;PSMB8;PSMA5;PSMA6;DYNC1LI2;STAG2;RPS27;PSMC4;ANAPC5;B9D2;MAD1L1	0.00516362	HG GC slct	YES	NO	NO	NO	NO	NO	NO	NO	NO	NO	NO	NO	NO	NO	NO
GO:0000279	M phase	RB1;PSMD12;NUP107;PSMD11;UBE2D1;PDS5B;PDS5A;SMC4;PMF1;PSMA7;NSL1;PSMB10;ANAPC11;PSMB6;PSMD8;PSMD9;PSMB4;XPO1;PTTG1;CDC26;PSMD2;PSMD3;BUB3;BUB1;NDEL1;RANBP2;DYNC1H1;SEC13;NCAPH2;RANGAP1;PSMB8;PSMA5;PSMA6;DYNC1LI2;STAG2;RPS27;PSMC4;ANAPC5;B9D2;MAD1L1	0.00518616	HG GC slct	YES	NO	NO	NO	NO	NO	NO	NO	NO	NO	NO	NO	NO	NO	NO
GO:0051322	anaphase	PSMD12;NUP107;PSMD11;UBE2D1;PDS5B;PDS5A;PMF1;PSMA7;NSL1;PSMB10;ANAPC11;PSMB6;PSMD8;PSMD9;PSMB4;XPO1;PTTG1;CDC26;PSMD2;PSMD3;BUB3;BUB1;NDEL1;RANBP2;DYNC1H1;SEC13;RANGAP1;PSMB8;PSMA5;PSMA6;DYNC1LI2;STAG2;RPS27;PSMC4;ANAPC5;B9D2;MAD1L1	0.00947947	HG GC slct	YES	NO	NO	NO	NO	NO	NO	NO	NO	NO	NO	NO	NO	NO	NO
GO:0035567	non-canonical Wnt signaling pathway	PSMD12;PSMD11;PSMA7;PSMB10;PSMB6;PSMD8;MED12;PSMD9;PSMB4;PPP3CB;PARD6A;PSMD2;DVL1;PSMD3;GPC4;MAP3K7;GPC6;AP2M1;TCF7L2;FZD3;RYK;PSMB8;PSMA5;PSMA6;PSMC4;PTK7;GNB1;CALM1;TNRC6A;TNRC6B	0.020882	HG GC slct	YES	NO	NO	NO	NO	NO	NO	NO	NO	NO	NO	NO	NO	NO	NO
GO:0016055	Wnt signaling pathway	TGFB1I1;CTNND1;CCAR2;PSMD8;MED12;PSMD9;PPP3CB;STK11;PSMD2;PSMD3;SPIN1;MAP3K7;AP2M1;TLE4;CSNK1G3;CSNK2A1;AXIN1;CSNK1D;DKK3;PSMA5;PSMA6;DDIT3;TAX1BP3;CSNK1G2;TRABD2A;PSMD12;PSMD11;VPS26A;NDRG2;PSMA7;PSMB10;LRP6;PSMB6;PSMB4;PORCN;PARD6A;GRK5;UBC;DVL1;GPC4;RPS27A;GPC6;TCF7L2;FZD3;RYK;PSMB8;UBAC2;PPP1CA;DAB2;PSMC4;PTK7;GNB1;PAF1;CPE;AMOTL1;LRP10;CALM1;CD24;RAB5A;LGR4;FERMT2;TNRC6A;TNRC6B	0.022173	HG GC slct	YES	NO	NO	NO	NO	NO	NO	NO	NO	NO	NO	NO	NO	NO	NO
GO:0198738	cell-cell signaling by wnt	TGFB1I1;CTNND1;CCAR2;PSMD8;MED12;PSMD9;PPP3CB;STK11;PSMD2;PSMD3;SPIN1;MAP3K7;AP2M1;TLE4;CSNK1G3;CSNK2A1;AXIN1;CSNK1D;DKK3;PSMA5;PSMA6;DDIT3;TAX1BP3;CSNK1G2;TRABD2A;PSMD12;PSMD11;VPS26A;NDRG2;PSMA7;PSMB10;LRP6;PSMB6;PSMB4;PORCN;PARD6A;GRK5;UBC;DVL1;GPC4;RPS27A;GPC6;TCF7L2;FZD3;RYK;PSMB8;UBAC2;PPP1CA;DAB2;PSMC4;PTK7;GNB1;PAF1;CPE;AMOTL1;LRP10;CALM1;CD24;RAB5A;LGR4;FERMT2;TNRC6A;TNRC6B	0.0222097	HG GC slct	YES	NO	NO	NO	NO	NO	NO	NO	NO	NO	NO	NO	NO	NO	NO
GO:0043666	regulation of phosphoprotein phosphatase activity	PPP1R15A;HTT;PPP2R2A;ARPP19;CABIN1;LGALS3;PPP1R2;PPP4R2;PPP2R5E;PPP6R1;PPP2R1A;PPME1;PPP6R2;MGAT5;ENSA;PHACTR2;PPP1R14B;PPP1R12A;B3GAT3;PPP1R16A;PPP2R5B;EIF2AK2;SLC39A10;PPP2R5C;PPP1R1A;TIPRL;CALM1;CALM2	0.0367346	HG GC slct	YES	NO	NO	NO	NO	NO	NO	NO	NO	NO	NO	NO	NO	NO	NO
GO:0010921	regulation of phosphatase activity	PPP1R15A;RBM26;HTT;PPP2R2A;ARPP19;CABIN1;LGALS3;PPP1R2;PPP4R2;PPP2R5E;PPP6R1;PPP2R1A;PPME1;PPP6R2;MGAT5;ENSA;CHP1;PHACTR2;CDK5RAP3;FARP1;MEF2C;PPP1R14B;PPP1R12A;SMAD3;B3GAT3;PCIF1;PPP1R16A;PPP2R5B;EIF2AK2;SLC39A10;PPP2R5C;SPOCD1;WDR81;PPP1R1A;TIPRL;CD2BP2;CALM1;CALM2	0.027725	HG GC slct	YES	NO	NO	NO	NO	NO	NO	NO	NO	NO	NO	NO	NO	NO	NO
GO:0000278	mitotic cell cycle	CCNJ;LOC427439;DSCC1;PRDM5;BUB1B;SMC4;SMC2;EPS8;CDC20;STMN1;NUSAP1;CEP250;NEK2;NBN;LZTS1;WDHD1;SPICE1;ANK3;CDC25A;CCNE2;CCNE1;DNA2;MAD1L1;RTEL1;PRKDC;NCAPG;CDCA9;PDS5B;PDS5A;SKA3;NCAPH;SKA2;CCNB3;CCNB2;CHTF8;RACGAP1;ORC1;CLTCL1;CEP192;CLSPN;ECT2;MYH10;PIBF1;CDT1;STIL;UBE2C;PLK2;MAD2L1BP;KLHDC8B;CDC6;NDC80;ANLN;TPX2;KIF18A;KIF18B;KIF4A;FAM175A;CDK2;CDK1;TUBGCP5;ID4;SPDYA;RAD17;ATM;CDK14;FBXL7;TOP2…	9.20982e-16	GAL GC slct	YES	YES	YES	NO	NO	NO	NO	NO	NO	NO	YES	NO	NO	NO	NO
GO:0016043	cellular component organization	CYFIP2;CYFIP1;SERPINE1;ALKBH7;PHB2;GLDN;TSKU;PSMD9;DPYSL4;CAPNS1;TFG;DPYSL3;AKT1;PRKACA;CDK5RAP2;STARD3;MAP1S;PIH1D1;COL23A1;SCRIB;ATG13;HCFC1;CLDN3;WDR81;SCO2;BIN1;MAP1A;VPS25;PI4K2A;VPS28;NAA60;SRCAP;SHMT2;TTYH1;FLII;MRPL17;MRPL12;GABARAP;MRPL10;CIAO1;RRP7A;RIC8A;BLOC1S1;VPS11;PLEK2;GSDMD;PLK3;SIVA1;NCAPH2;MRPL27;FN1;MRPL28;MTHFR;EHD1;COL1A1;EHD2;NPLOC4;EIF6;WDR60;TRIP6;CDK10;MMS19;FARSA;FERMT2…	9.52292e-16	HG GC po	YES	YES	YES	NO	NO	YES	YES	NO	YES	NO	YES	NO	NO	NO	NO
GO:0033554	cellular response to stress	KEAP1;ALKBH7;AQP2;RBPJ;PHB2;CCAR2;PSMD8;PSMD9;ALKBH5;HERC2;TRIM28;PSMD2;PSMD3;LONP1;ARL6IP5;AKT1;CHAC1;PRKACA;SOX4;CDK5RAP3;FAAP100;ARSA;MEF2C;MIF;MAPK8IP3;ATG13;AR;RNF126;RRAGA;DDIT3;TRIM13;CDIP1;PREB;RPL26;MGARP;NEIL1;ATP6V0D1;ATF3;OPTN;ATF4;TMEM161A;PRKDC;MGST1;GATA6;PIK3R2;PIK3R1;AGAP3;GABARAP;PDCD10;MYO6;DHX36;SCAP;SSR1;TRAP1;GSTM3;PLK3;CRADD;GADD45A;EIF2AK2;NFATC4;HNRNPL;SNW1;NPLOC4;ID2;CRE…	9.99454e-16	HG GC slct	YES	YES	YES	NO	NO	YES	NO	NO	NO	NO	YES	NO	NO	NO	NO
GO:0048518	positive regulation of biological process	SCOC;ZNF292;ARAF;RBPJ;PSMD8;LSM10;PSMD9;CAPNS1;PSMD2;DPYSL2;DPYSL3;PSMD3;AKT1;LRAT;PRKACA;MEF2C;CSNK2A1;RC3H1;AR;CLDN3;DDIT3;RBCK1;ATF3;OPTN;ATF4;MTMR2;SAR1A;SHMT2;GATA6;IQGAP1;PLA2G5;MRPL12;OAZ1;OAZ2;CIAO1;HSPH1;C7;EPB41L2;MYO6;PDGFC;RSU1;NR2F1;FN1;EIF2AK2;PBX1;COL1A1;EIF6;FASN;SRPX;ARHGAP1;MED16;AREG;TRIOBP;PQBP1;MED12;NIPBL;SMPD1;HEY2;TSPO;NELFE;APPL1;ARG2;DUSP3;ELOVL5;SPHK1;ACTL6A;SLC39A10;EM…	2.30346e-15	HG GC slct	YES	YES	YES	YES	YES	YES	YES	YES	YES	NO	YES	NO	NO	YES	NO
GO:0051240	positive regulation of multicellular organismal process	APP;SPON2;CPNE5;CLSTN2;AQP1;RIMS2;ZMIZ1;DHX58;ENPP2;GRB10;CYP1B1;TNFRSF8;SEMA6A;CYBA;PRKCA;ATP1B2;TICAM1;RUNX2;SLC9B2;SHTN1;TIAM1;ACE2;ADGRB1;PRKD2;ROR1;EPHA1;IL6ST;TRIB1;JCAD;STX1A;PDE9A;CSF1R;NUMBL;C5AR1;PDGFA;FOXO6;TWIST1;IL20RB;LPAR3;RASAL1;ADRB1;ADRB2;NCKIPSD;EFNB2;SOCS1;FLRT2;ZNF703;CD14;TPPP;WNT2;PLXNA4;LRRC4B;ABCA1;EGR1;NGFR;TGFB2;SYT3;TGFB1;EGR3;CADM1;SYT1;VDR;TGFB3;CAV1;ZBTB16;SS18L1;PL…	3.28021e-15	BV GC po	NO	NO	YES	YES	YES	NO	YES	YES	NO	NO	NO	NO	NO	YES	YES
GO:0006259	DNA metabolic process	LOC427439;HMGB2;SMC5;BRCA1;SMC6;BRCA2;SMC3;CHAF1B;SMCHD1;HELB;SFR1;EXO1;CHEK1;REV3L;NBN;POLE;GEN1;WDHD1;RFC3;ATRX;LIG4;DICER1;TERF1;NEIL3;CCNE2;MCM3;POT1;DNA2;DTL;RHNO1;PIF1;PRIM2;PARPBP;UHRF1;PDS5B;RAD54B;PRIMPOL;ORC5;BRIP1;CDC45;ORC1;PGBD5;ERI2;RAD54L;ASCC3;PMS1;GINS1;ATAD5;XRCC5;CDC7;FANCC;FANCB;CDC6;SETX;RAD50;ERCC4;CDK1;ERCC8;ATM;ERCC6;ATR	3.93845e-15	GAL TC slct	NO	YES	YES	NO	NO	NO	NO	NO	NO	NO	YES	NO	NO	NO	NO
GO:0050794	regulation of cellular process	USP6NL;IFT172;ZNF292;RBPJ;SLA2;CLDN1;PREX2;PREX1;FAM110C;AKT3;LIPG;FAM19A2;MEF2C;UNC5B;RFX2;RFX3;FRS3;RC3H2;RUFY1;ISL2;RABL3;SPARCL1;NOBOX;AGTR2;CGGBP1;SKAP2;ZNF277;PIF1;LXN;PARPBP;CDCA2;IL20RA;RNF219;TLR1A;ADAMTS12;EPB41L5;C5;YRK;T;PDGFD;LOC419390;MYO6;EPB41L3;SYNDIG1;TLR21;PUSL1;ATG5;LYN;JAG2;LOC107049250;NGFR;JAG1;ABCA5;GPR12;EDEM2;NR2F1;IL31RA;NR0B1;BTBD11;EIF2AK4;NR2F2;GRIN2B;FLI1;LARP6;DHFR…	5.0574e-15	GAL GC slct	YES	YES	YES	YES	YES	YES	YES	YES	YES	NO	YES	NO	NO	YES	NO
GO:0000236	mitotic prometaphase	CEP57;NUP107;NUMA1;DCTN2;TUBGCP2;DCTN1;SSNA1;CETN2;PDS5B;PDS5A;PMF1;NSL1;ACTR1A;PCM1;XPO1;PPP2R1A;BUB3;PRKACA;PCNT;CEP290;BUB1;YWHAG;NDEL1;CDK5RAP2;RANBP2;DYNC1H1;SEC13;CSNK2A1;CSNK1D;TUBG1;RANGAP1;TUBB4B;MZT1;HAUS1;DYNC1LI2;STAG2;RPS27;NME7;B9D2;MAD1L1	0.00517487	HG GC slct	YES	NO	NO	NO	NO	NO	NO	NO	NO	NO	NO	NO	NO	NO	NO
GO:1904375	regulation of protein localization to cell periphery	NUMA1;CIB1;PIK3R1;LGALS3;CLN3;EPB41L2;AKT1;STX4;GPC4;HRAS;GPC6;AP2M1;APPL1;LYPLA1;PRKCH;STX8;RHOG;ATP2B4;ADAM10;MRAP;CLIP3;AR;DAB2;TMBIM1;WNK3;EZR;SQSTM1;ARF6	0.0406752	HG GC slct	YES	NO	NO	NO	NO	NO	NO	NO	NO	NO	NO	NO	NO	NO	NO
GO:0010770	positive regulation of cell morphogenesis involved in differentiation	DOCK5;CYFIP1;CUL7;TWF2;ILK;CIB1;TRIOBP;STK11;MDK;ARHGDIA;DHX36;ABL1;FLNA;SKIL;NDEL1;TNFRSF12A;BDNF;SS18L2;LIMK1;TRPV2;FN1;UNC13D;VEGFA;DNM2;PTPRD;TUBB2B;ZEB2;STK25;CAPRIN1;ITPKA;PLXNB2;P4HB;ARHGEF7;OBSL1;CRK;DBN1;LIMS2	0.011049	HG GC slct	YES	NO	NO	NO	NO	YES	NO	NO	NO	NO	NO	NO	NO	NO	NO
GO:0022603	regulation of anatomical structure morphogenesis	FHOD3;CYFIP1;SPARC;RNH1;SERPINE1;CIB1;UBE3A;RBPJ;PHB2;PSMD8;EPS8;PSMD9;STK11;BASP1;ARHGDIA;PSMD2;DPYSL2;PSMD3;PIM1;PRKACA;AP2M1;MEF2C;SEMA6A;TPM1;IFRD1;RC3H1;ADAM10;JMJD8;UNC13D;AR;POR;CLDN3;COL4A2;HGS;PHIP;PRKD2;NSMF;EZR;OBSL1;RIN2;CUL7;PSMD12;PSMD11;MAGED1;SHC1;GATA6;TWF2;FBLN5;CORO1B;EBP;RRAS;PDCD10;DHX36;DVL1;PGK1;ABL1;SKIL;VAT1;FIS1;FZD3;SMAD4;BDNF;GADD45A;SS18L2;TRPV2;FN1;HMGA2;MT3;GDF7;NFA…	0.0012873	HG GC slct	YES	NO	NO	YES	YES	YES	YES	NO	YES	NO	NO	NO	NO	YES	NO
GO:0050896	response to stimulus	CD86;PID1;NCF1;GMFG;AQP8;CPNE7;TNC;SLA;F13A1;ARHGAP36;CLDN1;CLGN;LGALS3;ZFP36;MT2A;HTR7;RGS1;ADORA3;CYP1B1;TNFRSF8;JUNB;MAP3K5;POSTN;WNT5B;SLC30A2;SLC11A1;SERPINF2;NPY1R;OCRL;GEM;MPEG1;RUNX2;TIAM1;MT1A;FNDC4;ERP27;NUPR1;SCG2;S100A9;PLPP2;STEAP2;ATF3;FKBP5;PTGES;MT1E;CSF1R;SLC22A3;NDRG4;CNP;SDC4;C5AR1;MGST1;LYPD1;LPAR3;CSF2RB;NDRG1;INAVA;C2;C3;TRPM2;SOCS3;HRH1;ARHGAP20;PENK;S100A12;NCKAP1L;BMF;TAC…	9.16547e-15	BV TC po	YES	YES	YES	YES	YES	YES	YES	YES	YES	NO	YES	NO	NO	YES	YES
GO:0080090	regulation of primary metabolic process	GMFB;NUP107;ZNF292;ARAF;RBPJ;PSMD8;PSMD9;ALKBH5;PPP4R2;PSMD2;PSMD3;AKT1;PRKACA;HES6;MEF2C;CSNK2A1;RC3H1;SND1;SIGIRR;AR;CLDN3;ZFYVE16;DDIT3;RBCK1;CGGBP1;ATF3;ATF4;MTMR2;SHMT2;GATA6;ZNF22;BAZ2B;IQGAP1;PLA2G5;MRPL12;MRPL13;OAZ1;OAZ2;CIAO1;MYO6;PDGFC;NR2F1;FN1;EIF2AK2;PBX1;NR2F6;COL1A1;EIF6;FASN;PKIG;ZNF254;MED16;MED15;AREG;PQBP1;MED12;MED11;NIPBL;FASTK;SMPD1;HEY2;TSPO;NELFE;RMI2;DUSP3;ELOVL5;PGAM1;S…	9.21191e-15	HG GC slct	YES	NO	YES	NO	NO	YES	YES	NO	YES	NO	NO	NO	NO	YES	YES
GO:2001235	positive regulation of apoptotic signaling pathway	SRPX;MAGED1;RPL11;STK4;CLU;BCLAF1;PPP2R1A;FAM162A;HYAL2;TIMP3;ZNF205;SKIL;YWHAG;CTSC;BOK;BCAP31;FIS1;SMAD3;TNFRSF12A;SIVA1;CRADD;BNIP3;SIAH1;PLAUR;HIP1R;G0S2;PPP1CA;NFATC4;TRAF7;TFDP2;PRKRA;DDIT3;PPIF;NF1;TAF6;LTBR;RBCK1;RPL26;SERINC3;ATF3;ITM2C	0.00666061	HG GC slct	YES	NO	NO	NO	NO	YES	YES	NO	NO	NO	NO	NO	NO	NO	NO
GO:0043065	positive regulation of apoptotic process	MTCH1;CLU;CCAR2;PPP2R1A;FAM162A;ARL6IP5;AKT1;ZNF205;PHLDA1;SOX4;BNIP3L;MEF2C;RPS6;ADAM10;SCRIB;CLIP3;CDC34;BIN1;DDIT3;PPIF;RBCK1;RPL26;SQSTM1;ATF3;ATF4;NOTCH2;VCP;MAGED1;DIABLO;PRKDC;STK4;FOXO1;SLC9A1;LDHA;UBC;ABL1;SUDS3;SKIL;RBM10;IP6K2;FIS1;FZD3;SMAD3;SIVA1;CRADD;GADD45A;ZBTB16;SIAH1;OSGIN1;TNFRSF10B;HMGA2;NFATC4;NR4A1;DAP;NF1;PIN1;ATM;SERINC3;MAP3K11;ITM2C;SRPX;COL18A1;B4GALT1;TRADD;ADM;AKAP12…	0.00128513	HG GC slct	YES	NO	NO	NO	NO	YES	YES	NO	YES	NO	NO	NO	NO	YES	NO
GO:0043068	positive regulation of programmed cell death	MTCH1;CLU;CCAR2;PPP2R1A;FAM162A;ARL6IP5;AKT1;ZNF205;PHLDA1;SOX4;BNIP3L;MEF2C;RPS6;ADAM10;SCRIB;CLIP3;CDC34;BIN1;DDIT3;PPIF;RBCK1;RPL26;SQSTM1;ATF3;ATF4;NOTCH2;VCP;MAGED1;DIABLO;PRKDC;STK4;FOXO1;SLC9A1;LDHA;UBC;ABL1;SUDS3;SKIL;RBM10;IP6K2;FIS1;FZD3;SMAD3;SIVA1;CRADD;GADD45A;ZBTB16;SIAH1;OSGIN1;TNFRSF10B;HMGA2;NFATC4;NR4A1;DAP;NF1;PIN1;ATM;SERINC3;MAP3K11;ITM2C;SRPX;COL18A1;CDKN1A;B4GALT1;TRADD;ADM…	0.000703951	HG GC slct	YES	NO	NO	NO	NO	YES	YES	NO	YES	NO	NO	NO	NO	YES	NO
GO:0010942	positive regulation of cell death	MTCH1;CLU;CCAR2;PPP2R1A;FAM162A;ARL6IP5;AKT1;ZNF205;PHLDA1;SOX4;BNIP3L;MEF2C;RPS6;ADAM10;SCRIB;CLIP3;CDC34;BIN1;DDIT3;PPIF;TRIM13;RBCK1;RPL26;SQSTM1;ATF3;ATF4;NOTCH2;VCP;MAGED1;DIABLO;PRKDC;STK4;FOXO1;SLC9A1;LDHA;UBC;ABL1;SUDS3;SKIL;RBM10;IP6K2;FIS1;FZD3;SMAD3;SIVA1;CRADD;GADD45A;ZBTB16;SIAH1;OSGIN1;TNFRSF10B;HMGA2;MT3;NFATC4;NR4A1;DAP;NF1;PIN1;ATM;SERINC3;MAP3K11;ITM2C;EIF4G1;SRPX;COL18A1;CDKN1A…	0.00194875	HG GC slct	YES	NO	NO	NO	NO	YES	YES	NO	YES	NO	NO	NO	NO	YES	NO
GO:0006473	protein acetylation	NAA60;SRCAP;NAA20;RSF1;SGF29;FOXO1;BAG6;BLOC1S1;RUVBL2;MBIP;EPC1;APBB1;MAP3K7;MBD3;NAA50;NCOA1;BRPF1;NAA10;MDH2;TAF10;USP22;MCRS1;SPHK1;ACTL6A;BAZ1A;HCFC1;PER1;POR;MED24;YEATS2;TADA3;NAA15	0.0244887	HG GC slct	YES	NO	NO	NO	NO	YES	NO	NO	NO	NO	NO	NO	NO	NO	NO
GO:0043543	protein acylation	NAA60;SRCAP;NAA20;ZDHHC24;RSF1;ZDHHC21;SGF29;FOXO1;ZDHHC4;BAG6;PORCN;BLOC1S1;RUVBL2;MBIP;EPC1;APBB1;MAP3K7;GOLGA7;MBD3;NAA50;NCOA1;BRPF1;NAA10;MDH2;TAF10;USP22;MCRS1;SPHK1;ACTL6A;ZDHHC12;BAZ1A;ZDHHC16;HCFC1;CLIP3;PER1;POR;MED24;YEATS2;TADA3;OGDH;NAA15;DLD	0.00509759	HG GC slct	YES	NO	NO	NO	NO	YES	NO	NO	NO	NO	NO	NO	NO	NO	NO
GO:0071456	cellular response to hypoxia	PSMD12;PSMD11;HP1BP3;GATA6;AK3;RBPJ;HIGD1A;STK4;PHB2;NDRG1;PSMA7;PSMB10;SLC9A1;PSMB6;PSMD8;PSMD9;PSMB4;IRAK1;FAM162A;PSMD2;UBC;LMNA;PSMD3;PGK1;AKT1;RPS27A;BNIP3L;PLK3;BNIP3;DNMT3A;CFLAR;MT3;PSMB8;SIRT2;VEGFA;PSMA5;PSMA6;PSMC4;GNB1;MDM4;STUB1;MGARP;P4HB;KCNK3	0.00502263	HG GC slct	YES	NO	NO	NO	NO	YES	YES	NO	YES	NO	NO	NO	NO	NO	NO
GO:0001666	response to hypoxia	HP1BP3;SLC2A1;ADM;PLOD2;PLOD1;RBPJ;PHB2;SLC2A8;PSMD8;ALAD;PSMD9;ALKBH5;FAM162A;PSMD2;FUNDC1;PSMD3;LONP1;AKT1;BNIP3L;ADSL;DNMT3A;AGTRAP;SIRT2;PSMA5;PSMA6;PKM;CLDN3;CREB1;ANGPTL4;MGARP;BIRC2;PSMD12;PSMD11;AHCY;GATA6;HTT;AK3;HIGD1A;STK4;NDRG1;PSMA7;PSMB10;SLC9A1;PSMB6;PDLIM1;PSMB4;LDHA;IRAK1;UBC;HSF1;LMNA;PGK1;SCAP;ASL;RPS27A;HMOX2;PLK3;FIS1;SMAD4;SMAD3;BNIP3;VEGFB;MTHFR;CFLAR;MT3;PSMB8;VEGFA;REST;P…	2.82359e-05	HG GC slct	YES	NO	NO	NO	NO	YES	YES	NO	YES	NO	NO	NO	NO	NO	NO
GO:0036293	response to decreased oxygen levels	HP1BP3;SLC2A1;ADM;PLOD2;PLOD1;RBPJ;PHB2;SLC2A8;PSMD8;ALAD;PSMD9;ALKBH5;FAM162A;PSMD2;FUNDC1;PSMD3;LONP1;AKT1;BNIP3L;ADSL;DNMT3A;AGTRAP;SIRT2;PSMA5;PSMA6;PKM;CLDN3;CREB1;ANGPTL4;MGARP;BIRC2;ATF4;PSMD12;PSMD11;AHCY;GATA6;HTT;AK3;HIGD1A;STK4;NDRG1;PSMA7;PSMB10;SLC9A1;PSMB6;PDLIM1;PSMB4;LDHA;IRAK1;UBC;HSF1;LMNA;PGK1;SCAP;BNIP2;ASL;RPS27A;HMOX2;PLK3;FIS1;SMAD4;SMAD3;BNIP3;VEGFB;MTHFR;CFLAR;MT3;PSMB8;V…	2.9621e-05	HG GC slct	YES	NO	NO	NO	NO	YES	YES	NO	YES	NO	NO	NO	NO	NO	NO
GO:0070482	response to oxygen levels	CDKN1A;HP1BP3;SLC2A1;ADM;PLOD2;PLOD1;RBPJ;PHB2;SLC2A8;PSMD8;ALAD;PSMD9;ALKBH5;FAM162A;PSMD2;FUNDC1;PSMD3;LONP1;AKT1;BNIP3L;ADSL;ATP6AP1;DNMT3A;AGTRAP;SIRT2;PSMA5;PSMA6;PKM;CLDN3;CREB1;ANGPTL4;MGARP;ATP6V0D1;BIRC2;ATF4;PSMD12;PSMD11;AHCY;GATA6;HTT;AK3;HIGD1A;STK4;NDRG1;FOXO1;PSMA7;PSMB10;SLC9A1;PSMB6;PDLIM1;PSMB4;LDHA;IRAK1;UBC;HSF1;LMNA;PGK1;SCAP;BNIP2;ASL;RPS27A;HMOX2;PLK3;FIS1;SMAD4;SMAD3;BNIP3…	1.93362e-05	HG GC slct	YES	NO	NO	NO	NO	YES	YES	NO	YES	NO	NO	NO	NO	NO	NO
GO:0009628	response to abiotic stimulus	CYFIP1;SPARC;SERPINE2;AQP2;RBPJ;PHB2;CCAR2;PSMD8;PSMD9;ALKBH5;PSMD2;PSMD3;LONP1;PIEZO1;AKT1;PRKACA;ARSA;KRT8;AR;CLDN3;TRIM13;NSMF;RPL26;MGARP;ATP6V0D1;ATF4;TMEM161A;PRKDC;GATA6;PIK3R1;RIC8A;LDHA;DHX36;NEU1;SCAP;ASL;HMOX2;PLK3;FIS1;FZD3;CRADD;GADD45A;MTHFR;NR2F6;NFATC4;COL1A1;STAR;ID2;UNC119;FBXL3;ATM;CD24;GPI;COL18A1;CDKN1A;TGFB1I1;AKR1B1;ADM;BABAM1;AKAP12;NIPBL;HYAL2;ANXA7;TSPO;HRAS;TSC22D3;MYOF…	3.68085e-06	HG GC slct	YES	YES	NO	NO	NO	YES	YES	NO	YES	NO	YES	NO	NO	YES	NO
GO:0036294	cellular response to decreased oxygen levels	PSMD12;PSMD11;HP1BP3;GATA6;AK3;RBPJ;HIGD1A;STK4;PHB2;NDRG1;PSMA7;PSMB10;SLC9A1;PSMB6;PSMD8;PSMD9;PSMB4;IRAK1;FAM162A;PSMD2;UBC;LMNA;PSMD3;PGK1;AKT1;RPS27A;BNIP3L;PLK3;BNIP3;DNMT3A;CFLAR;MT3;PSMB8;SIRT2;VEGFA;PSMA5;PSMA6;PSMC4;GNB1;MDM4;STUB1;MGARP;P4HB;KCNK3;ATF4	0.00676129	HG GC slct	YES	NO	NO	NO	NO	YES	YES	NO	YES	NO	NO	NO	NO	NO	NO
GO:0071453	cellular response to oxygen levels	PSMD12;PSMD11;HP1BP3;GATA6;AK3;RBPJ;HIGD1A;STK4;PHB2;NDRG1;FOXO1;PSMA7;PSMB10;SLC9A1;PSMB6;PSMD8;PSMD9;PSMB4;IRAK1;FAM162A;PSMD2;UBC;LMNA;PSMD3;PGK1;AKT1;RPS27A;BNIP3L;PLK3;ATP6AP1;BNIP3;DNMT3A;CFLAR;MT3;PSMB8;SIRT2;VEGFA;PSMA5;PSMA6;PSMC4;GNB1;MDM4;STUB1;MGARP;P4HB;ATP6V0D1;KCNK3;ATF4	0.00554625	HG GC slct	YES	NO	NO	NO	NO	YES	YES	NO	YES	NO	NO	NO	NO	NO	NO
GO:0097193	intrinsic apoptotic signaling pathway	PPP1R15A;CDKN1A;DIABLO;PRKDC;PIK3R1;CLU;BAG6;STK11;IFI16;PDCD10;ARL6IP5;ABL1;CHAC1;HRAS;BOK;SIVA1;BNIP3;SHISA5;TNFRSF10B;AEN;PPP2R5C;TOPORS;TNFRSF1A;NFATC4;MSH6;SNW1;MSH2;STK25;DDIT3;DNAJC10;CDIP1;ATM;CD24;ATF4	0.0229242	HG GC slct	YES	NO	NO	NO	NO	NO	YES	NO	NO	NO	NO	NO	NO	NO	NO
GO:0097190	apoptotic signaling pathway	CDKN1A;TRADD;CIB1;CLU;STK11;LAMP1;FASTK;ARL6IP5;CHAC1;PRKACA;HRAS;APPL1;BOK;SRGN;BNIP3L;TNFRSF12A;SHISA5;KRT8;PAWR;AEN;PPP2R5C;TOPORS;TNFRSF1A;MSH6;MSH2;DDIT3;CDIP1;ATF4;PPP1R15A;DIABLO;PRKDC;TM2D1;PIK3R1;GABARAP;BAG6;SGPL1;IFI16;PDCD10;MKNK2;ABL1;FIS1;FZD3;SMAD3;SIVA1;CRADD;SORT1;BNIP3;TNFRSF10B;G0S2;CFLAR;NFATC4;GGCT;DAP;SNW1;STK25;DNAJC10;NF1;ATM;CD24	0.00433058	HG GC slct	YES	NO	NO	NO	NO	NO	YES	NO	NO	NO	NO	NO	NO	NO	NO
GO:0006915	apoptotic process	RB1;CYFIP2;MTCH1;KDELR1;CIB1;CLU;CCAR2;TIAL1;STK11;LGALS1;LAMP1;PPP2R1A;FAM162A;ARL6IP5;PIM1;PLS3;AKT1;PIM3;CHAC1;PRKACA;PHLDA1;MAP3K7;CDK5RAP3;IER3;BNIP3L;MEF2C;SEMA6A;CSNK2A1;MAP1S;SHISA5;KRT8;TSC2;SCRIB;FBXO10;MFSD10;MSH6;RRAGA;MSH2;DDIT3;MADD;PPIF;CDIP1;SQSTM1;ATF4;NOTCH2;RTN3;MAX;DIABLO;PRKDC;PIK3R1;STK4;FOXO1;GABARAP;FXR1;BAG6;SGPL1;GRK5;PDCD10;ABL1;SUDS3;NAE1;PLK3;FIS1;FZD3;SMAD3;SIVA1;CRA…	7.0802e-07	HG GC slct	YES	NO	NO	NO	NO	YES	YES	NO	YES	NO	NO	NO	NO	NO	NO
GO:0012501	programmed cell death	RB1;CYFIP2;MTCH1;KDELR1;CIB1;ALKBH7;CLU;CCAR2;TIAL1;STK11;LGALS1;LAMP1;CAPNS1;PPP2R1A;FAM162A;ARL6IP5;PIM1;PLS3;AKT1;PIM3;CHAC1;CAPN1;PRKACA;PHLDA1;MAP3K7;CDK5RAP3;IER3;BNIP3L;MEF2C;SEMA6A;CSNK2A1;MAP1S;SHISA5;KRT8;TSC2;SCRIB;FBXO10;MFSD10;MSH6;RRAGA;MSH2;DDIT3;MADD;PPIF;CDIP1;SQSTM1;ATF4;NOTCH2;RTN3;MAX;DIABLO;PRKDC;PIK3R1;STK4;FOXO1;GABARAP;FXR1;BAG6;SGPL1;GRK5;PDCD10;ABL1;SUDS3;NAE1;GSDMD;PLK3…	5.71773e-05	HG GC slct	YES	NO	NO	NO	NO	YES	YES	NO	YES	NO	NO	NO	NO	NO	NO
GO:0008219	cell death	RB1;CYFIP2;MTCH1;KDELR1;CIB1;ALKBH7;CLU;CCAR2;TIAL1;STK11;LGALS1;LAMP1;CAPNS1;DPYSL4;PPP2R1A;FAM162A;ARL6IP5;PIM1;PLS3;AKT1;PIM3;CHAC1;CAPN1;PRKACA;PHLDA1;MAP3K7;CDK5RAP3;IER3;BNIP3L;MEF2C;SEMA6A;CSNK2A1;MAP1S;SHISA5;KRT8;TSC2;SCRIB;FBXO10;MFSD10;MSH6;RRAGA;MSH2;DDIT3;MADD;PPIF;CDIP1;PRKD2;SQSTM1;OPTN;ATF4;NOTCH2;RTN3;MAX;DIABLO;PRKDC;PIK3R1;STK4;FOXO1;GABARAP;SLC9A1;FXR1;BAG6;SGPL1;GRK5;PDCD10;A…	8.54123e-06	HG GC slct	YES	NO	NO	NO	NO	YES	YES	NO	YES	NO	NO	NO	NO	NO	NO
GO:0071901	negative regulation of protein serine/threonine kinase activity	RB1;CDKN1C;CDKN1A;GPS1;GSTP1;GPS2;HSPB1;CIB1;HMGCR;IPO7;LRP6;UCHL1;PPP2R1A;SMPD1;HYAL2;NUP62;MBIP;ABL1;CHP1;INPP5K;AKT1;SH2B3;CDK5RAP3;YWHAG;PTPN1;DUSP3;GADD45A;DTNBP1;NF1;SPRY2;PKIG	0.0320207	HG GC slct	YES	NO	NO	NO	NO	YES	YES	NO	NO	NO	NO	NO	NO	NO	NO
GO:0006469	negative regulation of protein kinase activity	RB1;CDKN1C;CDKN1A;GMFB;HSPB1;ILK;CIB1;PTPRH;IPO7;UCHL1;PPP2R1A;PPAT;SMPD1;HYAL2;NUP62;CHP1;AKT1;CDK5RAP3;YWHAG;ZGPAT;DUSP3;TSC2;GPRC5A;AKT1S1;CHMP6;VPS25;MVP;GPS1;GSTP1;GPS2;MLLT1;HMGCR;LRP6;DVL1;MBIP;ABL1;INPP5K;SH2B3;SNX6;PTPN1;GADD45A;DTNBP1;IBTK;DBNDD2;GNAQ;NF1;TAF7;SPRY2;PKIG	0.0054641	HG GC slct	YES	NO	NO	NO	NO	YES	YES	NO	NO	NO	NO	NO	NO	NO	YES
GO:0048513	animal organ development	APP;DIXDC1;LIPA;TSKU;AQP1;ZMIZ1;BBX;PLCE1;CYP1B1;JUNB;SOX4;EPHA7;KRT8;SOX13;FNDC3A;EML1;RUNX3;RUNX2;BCR;ISL2;RBP4;SPINT1;SIK1;ATF6;ATF3;L3MBTL3;NUMBL;SDC4;TGFA;TWIST1;HSD11B1;TRPM2;FLRT2;RDH10;ZNF703;JAG2;EGR1;NGFR;NTNG2;ST14;EGR2;TIPARP;FN1;DCLK2;FOSL1;CYLD;ID4;ACVRL1;RYR2;CSRNP1;CDKN1A;ECM1;TENM4;PTPRN;PTPRM;PCSK5;PHEX;GLI3;SMPD3;GYS1;AKAP13;PPP3CA;ING2;CSRP3;SH3PXD2B;DNER;ANKRD1;CTSH;JARID2;PC…	1.07183e-14	BV GC po	NO	NO	YES	NO	NO	NO	YES	YES	YES	NO	YES	NO	YES	YES	YES
GO:1902850	microtubule cytoskeleton organization involved in mitosis	GPSM2;KIF11;AURKB;AURKA;CDC20;GJA1;RACGAP1;NUF2;NUSAP1;POC1A;RCC1;NEK2;MYBL2;SPDL1;CDK5RAP2;STIL;NDE1;PLK1;KIF23;MZT1;NDC80;CENPE;TPX2;CENPH;SAPCD2;KIFC1;KIF4A;TACC3;BIRC5;MAD2L1;SPC25	1.17686e-14	BV GC slct	NO	YES	YES	NO	NO	NO	NO	NO	NO	NO	YES	NO	NO	NO	NO
GO:0050896	response to stimulus	PID1;ARAF;FZD10;LIPA;ZFYVE1;ELK3;EPS8;ZMIZ1;GPR171;PLCE1;CYP1B1;HOMER3;JUNB;PRKACB;UNC13B;UNC5B;CACNA2D1;PRKCD;PRKCA;BCR;ISL2;RBP4;GPR161;AGTR1;PRKD2;ATF6;ATF3;EXD2;NLRX1;SEH1L;CFH;LYPD1;PDGFA;IL20RB;NRADD;FLRT2;KCNMB4;HMOX2;JAG2;ABCA1;PLK3;NGFR;CADM1;DMPK;TIPARP;SLC16A12;NR2F1;FN1;NR1D1;FOSL1;IL22RA1;ABTB2;CYLD;SLC6A8;TNFSF4;DENND1B;CDKN1A;TGFB1I1;PRKAG2;HIF3A;GLI3;BBC3;SMPD3;CSRP3;TIMP3;TIMP1;J…	1.20181e-14	BV GC po	YES	YES	YES	YES	YES	YES	YES	YES	YES	NO	YES	NO	NO	YES	YES
GO:0033673	negative regulation of kinase activity	RB1;CDKN1C;CDKN1A;MIDN;GMFB;HSPB1;ILK;IRS2;CIB1;PTPRH;IPO7;UCHL1;PPP2R1A;PPAT;SMPD1;HYAL2;NUP62;CHP1;AKT1;CDK5RAP3;YWHAG;ZGPAT;DUSP3;TSC2;GPRC5A;AKT1S1;CHMP6;VPS25;MVP;GPS1;GSTP1;GPS2;MLLT1;HMGCR;LRP6;DVL1;MBIP;ABL1;INPP5K;SH2B3;SNX6;PTPN1;GADD45A;DTNBP1;IBTK;DBNDD2;GNAQ;NF1;TAF7;SPRY2;PKIG	0.00884159	HG GC slct	YES	NO	NO	NO	NO	YES	YES	NO	NO	NO	NO	NO	NO	NO	YES
GO:0042326	negative regulation of phosphorylation	RB1;CDKN1C;CDKN1A;MIDN;GMFB;HSPB1;ILK;IRS2;CIB1;PTPRH;IPO7;UCHL1;PPP2R1A;PPAT;SMPD1;HYAL2;NUP62;CHP1;TIMP3;PMEPA1;AKT1;CDK5RAP3;YWHAG;MAGI1;SEMA6A;ZGPAT;DUSP3;TSC2;ASH1L;SIRT2;IMPACT;GPRC5A;CTDSP1;CNKSR3;AKT1S1;PPIF;EZR;CHMP6;VPS25;ATF3;PRKDC;MVP;GPS1;GSTP1;PRDM15;GPS2;MLLT1;PIK3R2;HMGCR;NDRG2;FOXO1;LRP6;PARD6A;DVL1;MBIP;ABL1;INPP5K;SH2B3;SNCA;SNX6;PTPN1;SMAD4;GADD45A;DTNBP1;PARP14;SYNJ2BP;PER1;I…	0.00598046	HG GC slct	YES	NO	NO	NO	NO	YES	YES	NO	NO	NO	NO	NO	NO	NO	YES
GO:0045936	negative regulation of phosphate metabolic process	RB1;MIDN;GMFB;IRS2;CIB1;IPO7;LGALS3;PPP2R1A;PPME1;PPAT;CHP1;AKT1;CDK5RAP3;MAGI1;SEMA6A;ZGPAT;TSC2;SPOCD1;WDR81;TIPRL;PPIF;CD2BP2;EZR;VPS25;ATF3;PRKDC;PRDM15;PIK3R2;IQGAP1;NDRG2;ARPP19;FOXO1;DVL1;MBIP;ABL1;INPP5K;SNX6;SMAD4;GADD45A;PCIF1;PARP14;IBTK;PPP1R1A;GNAQ;DNAJC10;NF1;PIN1;CALM1;PKIG;CALM2;EIF4G1;CDKN1C;CDKN1A;RBM26;HSPB1;ILK;PTPRH;CABIN1;UCHL1;SMPD1;HYAL2;ENSA;NUP62;PHACTR2;TIMP3;PMEPA1;YWH…	0.00244121	HG GC slct	YES	NO	NO	NO	NO	YES	YES	NO	NO	NO	NO	NO	NO	NO	NO
GO:0010563	negative regulation of phosphorus metabolic process	RB1;MIDN;GMFB;IRS2;CIB1;IPO7;LGALS3;PPP2R1A;PPME1;PPAT;CHP1;AKT1;CDK5RAP3;MAGI1;SEMA6A;ZGPAT;TSC2;SPOCD1;WDR81;TIPRL;PPIF;CD2BP2;EZR;VPS25;ATF3;PRKDC;PRDM15;PIK3R2;IQGAP1;NDRG2;ARPP19;FOXO1;DVL1;MBIP;ABL1;INPP5K;SNX6;SMAD4;GADD45A;PCIF1;PARP14;IBTK;PPP1R1A;GNAQ;DNAJC10;NF1;PIN1;CALM1;PKIG;CALM2;EIF4G1;CDKN1C;CDKN1A;RBM26;HSPB1;ILK;PTPRH;CABIN1;UCHL1;SMPD1;HYAL2;ENSA;NUP62;PHACTR2;TIMP3;PMEPA1;YWH…	0.00246402	HG GC slct	YES	NO	NO	NO	NO	YES	YES	NO	NO	NO	NO	NO	NO	NO	NO
GO:1903047	mitotic cell cycle process	CCNJ;LOC427439;DSCC1;BUB1B;SMC4;SMC2;EPS8;CDC20;STMN1;NUSAP1;NEK2;NBN;LZTS1;SPICE1;ANK3;CDC25A;CCNE2;CCNE1;DNA2;MAD1L1;RTEL1;PRKDC;NCAPG;CDCA9;PDS5B;PDS5A;NCAPH;CCNB3;CCNB2;CHTF8;RACGAP1;ORC1;CEP192;CLSPN;ECT2;MYH10;PIBF1;CDT1;STIL;UBE2C;PLK2;MAD2L1BP;KLHDC8B;NDC80;ANLN;TPX2;KIF18A;KIF18B;KIF4A;FAM175A;CDK2;CDK1;ID4;SPDYA;RAD17;ATM;CDK14;FBXL7;TOP2A;GPSM2;KIF11;FOXM1;BRCA2;SMPD3;NUF2;CASP2;SPDL1;…	1.43361e-14	GAL GC slct	YES	YES	YES	NO	NO	NO	NO	NO	NO	NO	YES	NO	NO	NO	NO
GO:0051348	negative regulation of transferase activity	RB1;CDKN1C;CDKN1A;MIDN;GMFB;HSPB1;ILK;IRS2;CIB1;PTPRH;IPO7;ZFP36;UCHL1;PPP2R1A;PPAT;SMPD1;HYAL2;NUP62;CHP1;AKT1;CDK5RAP3;YWHAG;ZGPAT;DUSP3;TSC2;TERF1;GPRC5A;AKT1S1;CHMP6;VPS25;MVP;GPS1;GSTP1;RPL11;GPS2;MLLT1;HMGCR;LRP6;DVL1;MBIP;ABL1;INPP5K;SH2B3;SNX6;PTPN1;GADD45A;MCRS1;LIMK1;DTNBP1;MAD2L2;IBTK;DBNDD2;GNAQ;NF1;TAF7;SPRY2;PKIG	0.00617059	HG GC slct	YES	NO	NO	NO	NO	YES	YES	NO	NO	NO	NO	NO	NO	NO	YES
GO:0043086	negative regulation of catalytic activity	RB1;MIDN;GMFB;RNH1;SERPINE2;SERPINE1;MPI;IRS2;CIB1;IPO7;CCAR2;LGALS3;ZFP36;PTTG1;PPP2R1A;PPME1;PPAT;CHP1;AKT1;CDK5RAP3;CAST;ZGPAT;CSNK2A1;PIH1D1;AIP;TSC2;NOSIP;SPOCD1;OXA1L;POR;WDR81;BIN1;TIPRL;PPIF;CD2BP2;NEIL1;VPS25;IQGAP1;HSPBP1;ARPP19;OAZ1;OAZ2;PRPSAP1;VTN;DVL1;MBIP;ABL1;INPP5K;SNX6;GADD45A;PCIF1;TFPI2;CRIM1;DHCR24;MT3;NR4A1;IBTK;PPP1R1A;GNAQ;NF1;PKIG;GPSM1;CDKN1C;GPI;SERPINA3;CDKN1A;RBM26;HS…	0.000524459	HG GC slct	YES	NO	NO	NO	NO	YES	YES	NO	NO	NO	NO	NO	NO	YES	YES
GO:0044092	negative regulation of molecular function	RB1;GMFB;RNH1;SERPINE2;SERPINE1;EIF4A3;KEAP1;PHB2;CCAR2;LGALS3;PPP2R1A;PPAT;STMN1;CPNE1;AKT1;CDK5RAP3;CSNK2A1;ACTN2;PIH1D1;SCRIB;ANK3;DKK3;SIGIRR;POR;WDR81;BIN1;DDIT3;CD2BP2;RBCK1;NEIL1;VPS25;RRAD;IQGAP1;ARPP19;OAZ1;OAZ2;PRPSAP1;INPP5K;SNX6;SIVA1;GADD45A;PBX1;NFATC4;PPP1R1A;TNFSF4;ID2;CALM1;PKIG;CALM2;BAP1;CDKN1C;GPI;SERPINA3;CDKN1A;RSF1;PTPRH;UCHL1;SMPD1;HYAL2;TMSB4X;ENSA;HEY2;TIMP3;TIMP1;HRAS;C…	0.000239044	HG GC slct	YES	NO	NO	NO	NO	YES	YES	NO	NO	NO	NO	NO	NO	YES	NO
GO:0001933	negative regulation of protein phosphorylation	RB1;CDKN1C;CDKN1A;GMFB;HSPB1;ILK;CIB1;PTPRH;IPO7;UCHL1;PPP2R1A;PPAT;SMPD1;HYAL2;NUP62;CHP1;TIMP3;PMEPA1;AKT1;CDK5RAP3;YWHAG;MAGI1;SEMA6A;ZGPAT;DUSP3;TSC2;ASH1L;SIRT2;IMPACT;GPRC5A;CTDSP1;CNKSR3;AKT1S1;EZR;CHMP6;VPS25;ATF3;PRKDC;MVP;GPS1;GSTP1;PRDM15;GPS2;MLLT1;PIK3R2;HMGCR;NDRG2;FOXO1;LRP6;PARD6A;DVL1;MBIP;ABL1;INPP5K;SH2B3;SNX6;PTPN1;SMAD4;GADD45A;DTNBP1;PARP14;SYNJ2BP;PER1;IBTK;DBNDD2;TNIP1;GNA…	0.00426666	HG GC slct	YES	NO	NO	NO	NO	YES	YES	NO	NO	NO	NO	NO	NO	NO	NO
GO:0031400	negative regulation of protein modification process	RB1;GMFB;CIB1;IPO7;LGALS3;PPP2R1A;PPME1;PPAT;CHP1;AKT1;SOX4;CDK5RAP3;MAGI1;SEMA6A;ZGPAT;PIH1D1;TSC2;P3H1;TIPRL;EZR;VPS25;SQSTM1;VPS28;ATF3;PRKDC;PRDM15;PIK3R2;NDRG2;ARPP19;SUPT6H;FOXO1;DVL1;UBR5;MBIP;ABL1;INPP5K;SNX6;SMAD4;GADD45A;PARP14;IBTK;PPP1R1A;GNAQ;DNAJC10;NF1;PIN1;CALM1;PKIG;CALM2;EIF4G1;CDKN1C;CDKN1A;PHF1;HSPB1;ILK;PTPRH;CABIN1;UCHL1;SMPD1;HYAL2;ENSA;NUP62;PHACTR2;TIMP3;PMEPA1;TSPO;YWHAG…	0.000339075	HG GC slct	YES	NO	NO	NO	NO	YES	YES	NO	NO	NO	NO	NO	NO	NO	NO
GO:0032269	negative regulation of cellular protein metabolic process	RB1;GMFB;SERPINE2;SERPINE1;EIF4A3;CCAR2;LGALS3;PPP2R1A;PPAT;AKT1;CHAC1;SOX4;CDK5RAP3;SMARCC1;CSNK2A1;PIH1D1;RC3H1;P3H1;MIF;POR;XRN1;BIN1;MAP1A;EZR;VPS25;VPS28;ATF3;ATF4;PRKDC;PRDM15;PIK3R2;ARPP19;MRPL13;FXR1;DHX36;INPP5K;SNX6;GADD45A;EIF2AK2;PARP14;UBAC2;PPP1R1A;EIF6;GIPC1;CALM1;PKIG;CALM2;CDKN1C;GPI;SERPINA3;CDKN1A;PHF1;PTPRH;SYNCRIP;UCHL1;SMPD1;HYAL2;ENSA;ENC1;TIMP3;TSPO;TIMP1;DUSP3;ANXA2;ASH1L…	5.26917e-07	HG GC slct	YES	NO	NO	NO	NO	YES	YES	NO	YES	NO	NO	NO	NO	YES	NO
GO:0051248	negative regulation of protein metabolic process	RB1;GMFB;SERPINE2;SERPINE1;EIF4A3;CCAR2;LGALS3;PPP2R1A;PPAT;AKT1;CHAC1;SOX4;CDK5RAP3;SMARCC1;CSNK2A1;PIH1D1;RC3H1;P3H1;MIF;SIGIRR;POR;XRN1;BIN1;MAP1A;EZR;VPS25;VPS28;ATF3;ATF4;PRKDC;PRDM15;PIK3R2;ARPP19;MRPL13;FXR1;DHX36;INPP5K;SNX6;GADD45A;EIF2AK2;PARP14;UBAC2;PPP1R1A;EIF6;GIPC1;CALM1;PKIG;CALM2;ITM2C;CDKN1C;GPI;SERPINA3;CDKN1A;PHF1;PTPRH;SYNCRIP;UCHL1;SMPD1;HYAL2;ENSA;ENC1;TIMP3;TSPO;TIMP1;DUSP…	2.23901e-07	HG GC slct	YES	NO	NO	NO	NO	YES	YES	NO	YES	NO	NO	NO	NO	YES	NO
GO:0071840	cellular component organization or biogenesis	DQX1;PKD2L1;ADARB1;SMC6;SMC4;GLDN;SMC2;CDC20;GJA1;BAIAP2L1;ALCAM;CHEK1;DAG1;PCLAF;RCC1;PTGFRN;THSD7A;FBXO5;SYNPO;CDK5RAP2;EPHA5;ARRDC4;EPHA4;KRT2;PRKCE;RECQL;WDR73;ESCO2;HASPIN;KNSTRN;STX1B;AR;ARMC4;MGARP;KIF20A;OBSL1;ZFPM1;TSPYL4;OPTN;PFN2;ASF1B;PIF1;SPTBN4;LMAN2L;TTYH1;CDCA5;NCAPG;CDCA8;IQGAP2;IQGAP3;PLA2G7;NCAPH;ZMPSTE24;DYNC2LI1;BRIP1;DSN1;RACGAP1;FLRT3;TTPA;FIGNL1;PDGFC;CEP72;PLEK2;CEP78;PLK…	1.75832e-14	BV GC slct	YES	YES	YES	NO	NO	YES	YES	NO	YES	NO	YES	NO	NO	NO	NO
GO:0017148	negative regulation of translation	CELF1;FMR1;EIF4A3;IREB2;MRPL13;FXR1;SYNCRIP;EIF4ENIF1;RBM4;ZFP36;SESN2;DHX36;TPR;ENC1;IGF2BP2;EIF4E;IGFBP5;PCIF1;RC3H1;EIF2AK2;XRN1;EIF6;CNOT1;CAPRIN1;CNOT8;TARDBP;GAPDH;TNRC6A;EIF3A;TNRC6B;ATF4	0.0319716	HG GC slct	YES	NO	NO	NO	NO	NO	NO	NO	YES	NO	NO	NO	NO	NO	NO
GO:0034249	negative regulation of cellular amide metabolic process	CELF1;FMR1;EIF4A3;IREB2;MRPL13;CLU;FXR1;SYNCRIP;EIF4ENIF1;RBM4;ZFP36;ORMDL2;SESN2;DHX36;TPR;ENC1;IGF2BP2;EIF4E;IGFBP5;SPHK1;PCIF1;RC3H1;EIF2AK2;XRN1;EIF6;BIN1;CNOT1;CAPRIN1;PIN1;CNOT8;TARDBP;GAPDH;TNRC6A;EIF3A;TNRC6B;ATF4	0.0125455	HG GC slct	YES	NO	NO	NO	NO	NO	NO	NO	YES	NO	NO	NO	NO	NO	NO
GO:0048585	negative regulation of response to stimulus	RIPOR2;PID1;FAM89B;WWC2;CBLB;LDLRAD4;METRNL;CLU;TSKU;KLHL31;RGS4;LGALS3;RGS2;ZFP36;RASSF2;PLAU;DHX58;GRB10;PRKACB;SEMA6B;TLE3;SEMA6A;UNC5B;APLP1;PRKCD;CSNK1E;HIC1;RUNX2;DKK3;BCR;RNF125;FNDC4;KCTD10;GPR161;SERPING1;TRIB1;SCG2;ATF3;TRABD2B;NLRX1;IGSF1;ITPR1;PDGFA;TWIST1;IL20RB;RASAL1;ADRB2;SOCS3;SOCS1;INPP5F;JAG2;EGR1;NGFR;TGFB2;GGT7;TGFB1;CAV2;TGFB3;CAV1;PTCH1;PLK2;NR1D1;SMAD6;VASN;SMAD7;EFNA1;NR4…	2.10711e-14	BV GC po	YES	NO	YES	YES	NO	YES	YES	YES	YES	NO	NO	NO	NO	YES	YES
GO:0051128	regulation of cellular component organization	APP;CPNE5;DIXDC1;FZD10;LDLRAD4;EPS8;LGALS3;EPHA7;LIMCH1;PRKCD;AFAP1;EML2;TIAM1;ACE2;ARC;MAP1B;ADGRB1;PRKD2;KCTD17;EPHA1;STX1A;SDC4;LPAR1;TWIST1;LPAR3;FAM171A1;STRIP2;INPP5F;FLRT2;MAP2;CD14;STXBP6;CEP76;S100A10;VASP;VAT1;ABCA1;NTNG2;DMPK;SS18L1;PLK2;OSGIN1;RASSF7;FN1;CIDEB;MTHFR;SMARCA2;CYLD;PKIB;EHD3;CDC42SE2;ACVRL1;CDKN1A;HIP1;ARPC1B;PTPRJ;DOC2B;BBC3;SMPD3;AKAP13;PPP3CA;ING2;TUBA1A;NCS1;SH3PXD2B…	2.73311e-14	BV GC po	YES	YES	YES	YES	NO	YES	YES	YES	YES	NO	YES	NO	NO	NO	NO
GO:0023057	negative regulation of signaling	RIPOR2;PID1;FAM89B;WWC2;CBLB;LDLRAD4;CLU;TSKU;KLHL31;RGS4;LGALS3;RGS2;RASSF2;DHX58;GRB10;PRKACB;TLE3;UNC5B;APLP1;PRKCD;CSNK1E;HIC1;RUNX2;DKK3;RNF125;KCTD10;GPR161;TRIB1;SCG2;ATF3;TRABD2B;NLRX1;IGSF1;STXBP1;ITPR1;TWIST1;RASAL1;ADRB2;SOCS3;SOCS1;INPP5F;JAG2;EGR1;NGFR;CAV2;CAV1;PTCH1;FN1;NR1D1;SMAD6;VASN;SMAD7;EFNA1;NR4A2;NFKBIA;RCAN1;CYLD;DAB2;BCL6;WNK2;BCL3;BCL2;BCL2L1;ECM1;DYRK3;TGFB1I1;PDE3B;CEL…	2.99668e-14	BV GC po	YES	NO	YES	NO	NO	YES	YES	YES	YES	NO	NO	NO	NO	NO	YES
GO:0032502	developmental process	CNTF;SERPINE2;IFT172;COL12A1;SMC5;SMC6;RBPJ;SMC3;CLDN1;RXFP1;ELK3;PREX2;PREX1;HOXA9;SOX17;MYC;AKT3;STMN1;GJA4;HOXA3;HOXA2;RTTN;HOXA7;BVES;HOXA6;HOXA5;HOXA4;PRKCI;MEF2C;UNC5B;RFX2;SOX13;REV1;RFX3;IFT80;SOX10;DKK2;RC3H2;ARMC2;ISL2;HOXB9;HECW2;HECW1;HOXB4;SPARCL1;HOXB3;HOXB2;FAR2;AGTR2;FREM2;HOXB5;PRKDC;XPA;NEDD4L;PRDM12;GJC1;EPB41L5;YRK;TERT;T;LOC419390;MYO6;PRDM16;HOXC5;HOXC9;NKX2-3;NHEJ1;ATG5;FZD…	3.2827e-14	GAL GC slct	YES	YES	YES	NO	YES	YES	YES	YES	YES	YES	YES	NO	YES	YES	YES
GO:0016236	macroautophagy	VCP;TEX264;VPS4B;EI24;TCIRG1;WDR45;HDAC6;GABARAP;CLN3;MAP1LC3B;RB1CC1;FUNDC1;UBC;TP53INP1;EMC6;PCNT;RPS27A;VPS36;UBXN6;DYNC1H1;CSNK2A1;ATG9A;WIPI1;VPS37B;ATG13;ATG12;DYNC1LI2;WDR81;HGS;SNX14;NBR1;CHMP2A;CHMP4B;CHMP3;CHMP4A;CHMP6;VPS25;SQSTM1;VPS28;RAB7A	0.00889736	HG GC slct	YES	NO	NO	NO	NO	YES	NO	NO	NO	NO	NO	NO	NO	NO	NO
GO:0031056	regulation of histone modification	KMT2E;SETD5;RIF1;WBP2;PHF1;FMR1;C6orf89;SUPT6H;ING2;NIPBL;ZNHIT1;RUVBL2;LMNA;UBR5;MAPK3;SNCA;NELFE;BRD4;SMAD4;KDM4B;PIH1D1;MTHFR;GCG;RNF40;VEGFA;CDK9;SNW1;MTF2;TADA3;TAF7;PAF1;PRKD2;ATM;ZNF335;OTUB1	0.0201107	HG GC slct	YES	NO	NO	NO	NO	NO	NO	NO	NO	NO	NO	NO	NO	NO	NO
GO:0042177	negative regulation of protein catabolic process	SERPINE2;RPL11;CLEC16A;DERL2;HMGCR;CCAR2;RELA;BAG6;ALAD;DDRGK1;TIMP3;FLNA;TIMP1;CDK5RAP3;SNCA;SMARCC1;SMAD3;CSNK2A1;ANXA2;SGTA;CYP51A1;SIRT2;UBAC2;MAD2L2;GIPC1;MAP1A;WAC;AQP11;PIN1;MDM4	0.0410008	HG GC slct	YES	NO	NO	NO	NO	NO	NO	NO	NO	NO	NO	NO	NO	NO	NO
GO:0042176	regulation of protein catabolic process	SERPINE2;CD81;FMR1;ARAF;KEAP1;UBE3A;CLU;CCAR2;ALAD;XPO1;RNF19A;PSMD2;PSMD3;TIMP3;AKT1;TIMP1;PRKACA;CDK5RAP3;CTSC;RHBDF1;ZYG11B;USP8;SMARCC1;GPX1;CSNK2A1;ANXA2;AXIN1;CSNK1D;RNF40;SIRT2;PIAS1;EEF1A1;HGS;TMEM259;MAP1A;WAC;SEC22B;EZR;CHMP6;VPS28;RAB7A;VCP;TMF1;RPL11;CLEC16A;DERL2;HMGCR;HSPBP1;OAZ1;FOXO1;OAZ2;RELA;RNFT1;ARNTL;BAG6;EBP;DDRGK1;DVL1;VPS11;FLNA;LDLR;SNCA;BCAP31;PLK3;SMAD3;RHBDD3;UQCC2;SGT…	0.000445908	HG GC slct	YES	NO	NO	NO	NO	YES	NO	NO	NO	NO	NO	NO	NO	NO	NO
GO:0009895	negative regulation of catabolic process	SERPINE2;FMR1;ELAVL1;CCAR2;ALAD;SYNCRIP;ZFP36;TIMP3;TSPO;AKT1;TIMP1;CDK5RAP3;SMARCC1;CSNK2A1;ANXA2;CMC1;TSC2;SIRT2;RRAGA;THRAP3;CPTP;MAP1A;WAC;CHMP4B;CHMP4A;SEC22B;MTMR2;RPL11;CLEC16A;FOXK2;DERL2;FOXK1;HMGCR;RELA;BAG6;POLD4;DDRGK1;DHX36;FLNA;RBM10;SNCA;PAIP1;SMAD3;SGTA;CYP51A1;ATP2B4;MT3;UBAC2;MAD2L2;DAP;GIPC1;APOC1;AQP11;PIN1;MDM4;TARDBP;MYD88;EIF4G1	0.0344589	HG GC slct	YES	NO	NO	NO	NO	NO	NO	NO	YES	NO	NO	NO	NO	NO	NO
GO:0007034	vacuolar transport	GRN;VCP;VPS4B;CLEC16A;GCC2;CLU;CLN3;LAMP1;VPS51;VPS11;VPS36;UBXN6;TRAP1;SORT1;TMEM50B;STX8;AP3D1;VPS37B;GAK;ZFYVE16;BIN1;HGS;CHMP2A;CHMP4B;TMEM106B;CHMP3;CHMP4A;CHMP6;ATP6V0D1;VPS25;VPS28;RAB7A	0.0370998	HG GC slct	YES	NO	NO	NO	NO	YES	NO	NO	NO	NO	NO	NO	NO	NO	NO
GO:0044272	sulfur compound biosynthetic process	SLC25A1;B4GALT3;SLC26A2;B4GALT1;CHPF;GSTP1;TECR;MGST1;MAT2B;OPLAH;HSD17B8;SAT1;MAT2A;PPCS;DSE;CHAC1;ACSS1;GSTT2B;ST3GAL1;CBR4;CSGALNACT1;GSTM3;ELOVL1;CHST7;LUM;ELOVL5;BGN;MTHFR;B3GALT6;DCN;GGCT;GSTZ1;MTAP;B3GNT7;SCD;GSTA2;FASN;MTHFD2L;PPT1;DLD;CHST3	0.0109724	HG GC slct	YES	NO	NO	NO	NO	YES	NO	NO	NO	NO	NO	NO	NO	NO	NO
GO:0006790	sulfur compound metabolic process	SLC25A1;B4GALT3;ISCA2;B4GALT1;CHPF;TECR;OPLAH;SAT1;NUBP2;DSE;IDS;CHAC1;CSGALNACT1;ELOVL1;CHST7;ACOT7;GPX1;GLRX3;DGAT1;ELOVL5;BGN;DCN;TPST2;MTAP;B3GNT7;TST;ETHE1;MTHFD2L;BOLA2;ACOT1;SUCLG2;MVD;DLD;PTGES;CHST3;SLC26A2;MVK;AHCY;GLO1;GSTP1;MGST1;MAT2B;GNS;HSD17B8;BOLA2B;CIAO1;HMGCL;MAT2A;GPAT4;PPCS;SPOCK2;ACSS1;GSTT2B;ST3GAL1;CBR4;GSTM3;STAT5B;LUM;GSR;MTHFR;MICAL2;B3GALT6;GGCT;GALNS;GSTZ1;LYRM4;SCD;G…	0.00206079	HG GC slct	YES	NO	NO	NO	NO	YES	NO	YES	NO	NO	NO	YES	NO	NO	NO
GO:0065009	regulation of molecular function	APP;SERPINE1;ARAF;CBLB;FZD10;ZFYVE1;C4A;RASSF2;PPP4R4;WDR91;PDK3;PLCE1;CYP1B1;HOMER3;EPHA7;PRKCD;DKK3;BCR;TIAM1;ARC;SPINT1;SERPING1;SIK1;PRKD2;EPHA1;TRIB1;LPAR1;LYPD1;PDGFA;TGFA;TWIST1;LPAR3;CBARP;NUAK1;MICAL1;CEP192;A2M;S100A10;NGFR;DMPK;IQSEC1;FN1;CIDEB;NETO2;CYLD;PKIB;EHD3;WNK2;FXYD1;WNK3;RYR2;DENND1B;CDKN1A;ECM1;HIP1;SERPINA1;PRKAG2;PTPRJ;SERPINA6;CTSS;BBC3;PPP3CA;SH3PXD2B;CTSH;TIMP3;TIMP1;TI…	3.42758e-14	BV GC po	YES	YES	YES	YES	NO	YES	YES	YES	NO	NO	YES	NO	NO	YES	NO
GO:0044260	cellular macromolecule metabolic process	RNH1;PGAP2;ARAF;LSM10;PSMD8;PSMD9;ALKBH5;KRTCAP2;PSMD2;AKT1;PRKACA;PRKCH;MAP1S;PIH1D1;SND1;HCFC1;RNF126;WDR81;CLPP;DDIT3;HMBS;PRKD2;RBCK1;VPS25;VPS28;ATF4;NAA60;RPN2;SRCAP;SHMT2;RPN1;GATA6;MRPL17;AGAP3;MRPL12;MRPL10;ANAPC11;RNF214;POM121C;BLOC1S1;PTPMT1;ST3GAL1;PLK3;PMM1;ABCA3;PMM2;MRPL27;FN1;NR2F1;MRPL28;PGA3;NFATC4;NR2F6;NPLOC4;EIF6;OGDH;CDK10;MMS19;FARSA;CDK16;PIGS;SETD5;PYGB;TRMU;PIGU;CDKN1A;…	3.78419e-14	HG GC po	YES	YES	YES	NO	NO	YES	NO	NO	YES	NO	YES	NO	NO	NO	NO
GO:0000398	mRNA splicing, via spliceosome	DDX46;CELF1;EIF4A3;PPWD1;DDX41;CWC27;PRPF19;ELAVL1;PQBP1;EFTUD2;SYNCRIP;RBM4;RAVER1;PCF11;RSRC1;DHX15;BCAS2;RBM17;NCBP2;RBM19;PRPF4B;PRPF40A;GTF2F1;WDR33;DHX40;DDX39A;HNRNPUL1;FRG1;CD2BP2;SNRNP27;SNRNP25;LUC7L2;SRSF8;SF3B4;SF3B5;YTHDC1;CSTF3;DDX23;SRSF1;HTATSF1;NOL3;PRPF8;PUF60;POLR2A;U2AF2;POLR2C;PCBP1;TRA2A;POLR2E;DHX38;RALY;POLR2H;HNRNPA1;SMNDC1;AAR2;CPSF4;CPSF1;UPF3B;SRPK1;HNRNPL;LSM8;SNRNP40…	0.000388125	HG GC slct	YES	NO	NO	NO	NO	NO	NO	NO	NO	NO	NO	NO	NO	NO	NO
GO:0006397	mRNA processing	FMR1;EIF4A3;CWC27;CCAR2;EFTUD2;LSM10;LGALS3;ALKBH5;PPP4R2;RAVER1;PRKACA;MBNL2;AIP;PRPF4B;THOC3;THOC2;GTF2F1;THOC7;JMJD6;DHX40;DDX39A;HNRNPUL1;CD2BP2;SNRNP27;SREK1;SNRNP25;SRSF8;SLBP;YTHDC1;CSTF3;HTATSF1;SUPT6H;PRPF8;PCBP1;DHX38;ZC3H13;RBM10;AAR2;CPSF4;PRPF38B;ZRANB2;CPSF1;SREK1IP1;UPF3B;SUPT5H;QKI;SRPK1;HNRNPL;LSM8;PAN3;SNW1;PAF1;CDK12;GRSF1;RBM26;DDX46;CELF1;ZC3H3;SRA1;PPWD1;DDX41;PRPF19;ELAVL1;…	4.37396e-08	HG GC slct	YES	NO	NO	NO	NO	NO	NO	NO	NO	NO	NO	NO	NO	NO	NO
GO:0006396	RNA processing	POP7;FMR1;EIF4A3;THUMPD1;CWC27;CCAR2;RPL7;EFTUD2;LSM10;LGALS3;RPS14;ALKBH5;RPS16;PPP4R2;RAVER1;PPP2R1A;PRKACA;DDX18;MBNL2;PIH1D1;RPS6;AIP;PRPF4B;THOC3;THOC2;GTF2F1;FTSJ1;THOC7;FTSJ3;JMJD6;DHX40;DDX39A;HNRNPUL1;RPP21;SBDS;CD2BP2;SNRNP27;SREK1;SNRNP25;RPL26;DUS3L;SRSF8;SLBP;YTHDC1;CSTF3;ISG20L2;HTATSF1;SUPT6H;PRPF8;RRP7A;ATXN1;PCBP1;DHX38;ZC3H13;RBM10;AAR2;SMAD2;CPSF4;PRPF38B;SMAD3;ZRANB2;INTS1;CPS…	2.08835e-08	HG GC slct	YES	NO	NO	NO	NO	NO	NO	NO	NO	NO	NO	NO	NO	NO	NO
GO:0000377	RNA splicing, via transesterification reactions with bulged adenosine as nucleophile	DDX46;CELF1;EIF4A3;PPWD1;DDX41;CWC27;PRPF19;ELAVL1;PQBP1;EFTUD2;SYNCRIP;RBM4;RAVER1;PCF11;RSRC1;DHX15;BCAS2;RBM17;NCBP2;RBM19;PRPF4B;PRPF40A;GTF2F1;WDR33;DHX40;DDX39A;HNRNPUL1;FRG1;CD2BP2;SNRNP27;SNRNP25;LUC7L2;SRSF8;SF3B4;SF3B5;YTHDC1;CSTF3;DDX23;SRSF1;HTATSF1;NOL3;PRPF8;PUF60;POLR2A;U2AF2;POLR2C;PCBP1;TRA2A;POLR2E;DHX38;RALY;POLR2H;HNRNPA1;SMNDC1;AAR2;CPSF4;CPSF1;UPF3B;SRPK1;HNRNPL;LSM8;SNRNP40…	0.00038699	HG GC slct	YES	NO	NO	NO	NO	NO	NO	NO	NO	NO	NO	NO	NO	NO	NO
GO:0000375	RNA splicing, via transesterification reactions	DDX46;CELF1;EIF4A3;PPWD1;DDX41;CWC27;PRPF19;ELAVL1;PQBP1;EFTUD2;SYNCRIP;RBM4;RAVER1;PCF11;RSRC1;DHX15;BCAS2;RBM17;NCBP2;RBM19;PRPF4B;PRPF40A;GTF2F1;WDR33;DHX40;DDX39A;HNRNPUL1;FRG1;CD2BP2;SNRNP27;SNRNP25;LUC7L2;SRSF8;SF3B4;SF3B5;YTHDC1;CSTF3;DDX23;SRSF1;HTATSF1;NOL3;PRPF8;PUF60;POLR2A;U2AF2;POLR2C;PCBP1;TRA2A;POLR2E;DHX38;RALY;POLR2H;HNRNPA1;SMNDC1;AAR2;CPSF4;CPSF1;UPF3B;SRPK1;HNRNPL;LSM8;SNRNP40…	0.000440426	HG GC slct	YES	NO	NO	NO	NO	NO	NO	NO	NO	NO	NO	NO	NO	NO	NO
GO:0008380	RNA splicing	DDX46;CELF1;FMR1;EIF4A3;SRA1;PPWD1;DDX41;CWC27;PRPF19;ELAVL1;CCAR2;PQBP1;EFTUD2;LSM10;SYNCRIP;LGALS3;RBM4;PPP4R2;RAVER1;PCF11;PPP2R1A;RSRC1;DHX15;BCAS2;RBM17;MBNL2;NCBP2;RBM19;TRPT1;PRPF4B;THOC3;PRPF40A;THOC2;GTF2F1;THOC7;WDR33;JMJD6;DHX40;DDX39A;HNRNPUL1;THRAP3;ZNF638;FRG1;CD2BP2;SNRNP27;SREK1;SNRNP25;NSRP1;LUC7L2;SRSF8;TSEN34;SF3B4;SF3B5;YTHDC1;CSTF3;DDX23;SRSF1;HTATSF1;NOL3;SUPT6H;PRPF8;RBM15B…	1.48292e-07	HG GC slct	YES	NO	NO	NO	NO	NO	NO	NO	NO	NO	NO	NO	NO	NO	NO
GO:0061136	regulation of proteasomal protein catabolic process	VCP;TMF1;FMR1;RPL11;CLEC16A;ARAF;DERL2;KEAP1;HSPBP1;CLU;CCAR2;RNFT1;BAG6;ALAD;DDRGK1;RNF19A;DVL1;AKT1;PRKACA;BCAP31;RHBDF1;ZYG11B;PLK3;SMARCC1;GPX1;SGTA;CSNK1D;RNF40;SIRT2;PIAS1;UBAC2;DAB2;PSMC4;TMEM259;GIPC1;MAP1A;WAC;AQP11;STUB1;NFE2L1;HSPA1B	0.0128402	HG GC slct	YES	NO	NO	NO	NO	YES	NO	NO	NO	NO	NO	NO	NO	NO	NO
GO:1903050	regulation of proteolysis involved in cellular protein catabolic process	VCP;TMF1;FMR1;RPL11;CLEC16A;ARAF;DERL2;KEAP1;UBE3A;HSPBP1;CLU;CCAR2;RNFT1;BAG6;ALAD;DDRGK1;RNF19A;DVL1;AKT1;PRKACA;CTSC;BCAP31;RHBDF1;ZYG11B;PLK3;SMARCC1;GPX1;CSNK2A1;SGTA;AXIN1;CSNK1D;RNF40;SIRT2;PIAS1;UBAC2;DAB2;PSMC4;TMEM259;GIPC1;MAP1A;WAC;AQP11;STUB1;NFE2L1;HSPA1B	0.027008	HG GC slct	YES	NO	NO	NO	NO	NO	NO	NO	NO	NO	NO	NO	NO	NO	NO
GO:1903362	regulation of cellular protein catabolic process	CD81;FMR1;ARAF;KEAP1;UBE3A;CLU;CCAR2;ALAD;RNF19A;AKT1;PRKACA;CDK5RAP3;CTSC;RHBDF1;ZYG11B;SMARCC1;GPX1;CSNK2A1;ANXA2;AXIN1;CSNK1D;RNF40;SIRT2;PIAS1;TMEM259;MAP1A;WAC;EZR;VCP;TMF1;RPL11;CLEC16A;DERL2;HSPBP1;RNFT1;BAG6;DDRGK1;DVL1;VPS11;LDLR;BCAP31;PLK3;UQCC2;SGTA;UBAC2;DAB2;PSMC4;GIPC1;AQP11;STUB1;NFE2L1;HSPA1B	0.0123863	HG GC slct	YES	NO	NO	NO	NO	YES	NO	NO	NO	NO	NO	NO	NO	NO	NO
GO:0030162	regulation of proteolysis	CYFIP2;MTCH1;SERPINE2;FMR1;SERPINE1;MPI;ARAF;KEAP1;UBE3A;ENO1;CLU;ANTXR1;CCAR2;PTTG1;FAM162A;RNF19A;PPAT;ARL6IP5;AKT1;CHAC1;PRKACA;TBC1D10A;CAST;SMARCC1;CSNK2A1;PIH1D1;AIP;CSNK1D;RNF40;PIAS1;POR;CLDN3;BIN1;TMEM259;MAP1A;VCP;DIABLO;CLEC16A;HSPBP1;BAG6;VTN;EBP;DDRGK1;DVL1;PLK3;FIS1;AKIRIN2;SMAD3;CRADD;TFPI2;CRIM1;FN1;TNFRSF10B;DHCR24;MT3;UBAC2;NR4A1;DAB2;DAP;GIPC1;NFE2L1;GPI;SERPINA3;TRADD;TRIAP1;A…	0.0322117	HG GC slct	YES	NO	NO	NO	NO	YES	YES	NO	NO	NO	NO	NO	NO	YES	NO
GO:0032869	cellular response to insulin stimulus	HDAC5;CYFIP1;SHC1;PRKDC;GSTP1;IRS2;PIK3R2;PIK3R1;TCIRG1;FOXO1;SLC2A8;SLC9A1;PPAT;INPP5K;AKT1;ATP6V1D;YWHAG;NDEL1;APPL1;PTPN1;ATP6V0B;SMARCC1;ATP6AP1;CFLAR;APRT;RAB10;PKM;RAB31;STAR;TBC1D4;CAPN10;PTPRA;PHIP;ATP6V0D1;ATP6V0C;LPIN2;BCAR1	0.0292412	HG GC slct	YES	NO	NO	NO	NO	YES	NO	NO	NO	NO	NO	NO	NO	NO	NO
GO:0071375	cellular response to peptide hormone stimulus	CYFIP1;IRS2;TCIRG1;SLC2A8;PPAT;AKT1;PRKACA;YWHAG;NDEL1;APPL1;ATP6V0B;SMARCC1;ATP6AP1;ACTN2;AGTRAP;RANGAP1;ARID1B;PRLR;APRT;POR;PKM;RAB31;CREB1;TBC1D4;PHIP;MGARP;ATP6V0D1;ATP6V0C;CRK;HDAC5;MAX;SHC1;PRKDC;GSTP1;PIK3R2;PIK3R1;FOXO1;RELA;SLC9A1;CYP11A1;HSF1;INPP5K;ATP6V1D;STAT5B;PTPN1;GCG;CFLAR;RAB10;NR4A1;STAR;CAPN10;PTPRA;GNAS;LPIN2;BCAR1;SLC26A6	0.00571895	HG GC slct	YES	NO	NO	NO	NO	YES	YES	NO	NO	NO	NO	NO	NO	NO	NO
GO:1901653	cellular response to peptide	CYFIP1;AKR1B1;IRS2;TCIRG1;SLC2A8;PPAT;AKT1;PRKACA;YWHAG;NDEL1;APPL1;KLF10;ATP6V0B;SMARCC1;ATP6AP1;ACTN2;AGTRAP;RANGAP1;ARID1B;PRLR;APRT;BACE1;AR;POR;PKM;RAB31;CREB1;TBC1D4;PHIP;MGARP;ATP6V0D1;ATP6V0C;CRK;HDAC5;MAX;SHC1;PRKDC;GSTP1;PIK3R2;PIK3R1;FOXO1;RELA;SLC9A1;CYP11A1;HSF1;INPP5K;ATP6V1D;SNX6;STAT5B;PTPN1;FIS1;GCG;CFLAR;KLF3;RAB10;NR4A1;STAR;CAPN10;PTPRA;GNAS;LPIN2;BCAR1;SLC26A6	0.0277049	HG GC slct	YES	NO	NO	NO	NO	YES	YES	NO	NO	NO	NO	NO	NO	NO	NO
GO:1901701	cellular response to oxygen-containing compound	SPON2;CYFIP1;SCARB1;SERPINE1;TNC;IRS2;AQP2;PHB2;ZFP36;LGALS1;SESN3;PPAT;RUVBL2;SESN2;PIM1;PLS3;AKT1;PRKACA;SOX4;DDX18;USP8;SMARCC1;MEF2C;IGFBP5;ACTN2;TPM1;PRLR;AR;RRAGA;POR;RAB31;XRN1;FDX1;PPIF;PHIP;NSMF;MGARP;EZR;ATP6V0D1;ATF4;VCP;SHMT2;MAX;SHC1;PRKDC;INSIG1;MGST1;TWF2;PIK3R2;PIK3R1;AGAP3;ARPP19;PRPF8;FOXO1;SLC9A1;SBNO2;IRAK1;CYP11A1;PDCD10;PDGFC;DHX36;ABL1;SSR1;INPP5K;ATP6V1D;SNX6;IP6K2;STAT5B;…	0.0246859	HG GC slct	YES	NO	NO	NO	NO	YES	YES	NO	YES	NO	NO	NO	NO	YES	NO
GO:1901700	response to oxygen-containing compound	SPON2;CYFIP1;SPARC;SERPINE1;AQP2;PHB2;EPS8;LGALS1;PPAT;DPYSL2;AKT1;LRAT;PRKACA;SOX4;ARSA;DDX18;SMARCC1;MEF2C;ACTN2;KRT8;AR;RRAGA;POR;MTAP;CLDN3;XRN1;FDX1;NSMF;MGARP;EZR;ATP6V0D1;PTGES;ATF4;TMEM161A;SHMT2;PRKDC;MGST1;TWF2;PIK3R2;PIK3R1;AGAP3;IQGAP1;PLA2G5;ARPP19;LDHA;PDCD10;PDGFC;DHX36;NEU1;SCAP;SSR1;INPP5K;SNX6;STAT5B;PLK3;FIS1;YES1;MTHFR;GNG12;NFATC4;HNRNPL;COL1A1;SNW1;STAR;EIF6;PTK7;TNFSF4;PEMT…	0.000121658	HG GC slct	YES	NO	NO	NO	YES	YES	YES	YES	YES	NO	NO	NO	NO	YES	YES
GO:1901652	response to peptide	CYFIP1;SPARC;CITED1;PTPRN;SLC2A1;AKR1B1;IRS2;ADM;TCIRG1;AREG;SLC2A8;EPM2AIP1;SESN3;PPAT;SESN2;AKT1;TIMP1;PRKACA;HADH;YWHAG;FADS1;NDEL1;APPL1;KLF10;ATP6V0B;SMARCC1;ATP6AP1;IGFBP5;ACTN2;CAD;NME2;AGTRAP;CACYBP;RANGAP1;ARID1B;PRLR;RNF40;APRT;BACE1;AR;POR;PKM;RAB31;CREB1;VGF;TBC1D4;PHIP;MGARP;ATP6V0D1;ATP6V0C;CRK;HDAC5;MAX;SHC1;PRKDC;GSTP1;PIK3R2;PIK3R1;IQGAP1;FOXO1;RELA;LRP6;SLC9A1;CYP11A1;HSF1;NEU1;…	0.000900979	HG GC slct	YES	NO	NO	NO	NO	YES	YES	NO	YES	NO	NO	NO	NO	YES	NO
GO:0010243	response to organonitrogen compound	CYFIP1;SPARC;CD81;IRS2;UBE3A;PPP2R2A;AUP1;HNMT;EFTUD2;SESN3;PPAT;DPYSL2;SESN2;AKT1;PRKACA;HADH;FADS1;SMARCC1;MEF2C;IGFBP5;ACTN2;DNAJB12;PRLR;RNF40;AR;RRAGA;POR;RAB31;XRN1;FDX1;UQCRC1;TRIM13;PHIP;NSMF;MGARP;EZR;ATP6V0D1;ATF4;VCP;NNMT;SHMT2;MAX;SHC1;PRKDC;MGST1;PIK3R2;PIK3R1;IQGAP1;PLA2G5;ARPP19;FOXO1;SLC9A1;BAG6;LDHA;CYP11A1;TMEM129;PDGFC;NEU1;ABL1;SCAP;INPP5K;CYC1;ATP6V1D;SNX6;TRAP1;STAT5B;FIS1;E…	0.000106284	HG GC slct	YES	NO	NO	NO	NO	YES	YES	NO	YES	NO	NO	NO	NO	YES	NO
GO:1901698	response to nitrogen compound	CYFIP1;SPARC;CD81;FMR1;IRS2;UBE3A;PPP2R2A;AUP1;HNMT;EFTUD2;SESN3;PPAT;DPYSL2;SESN2;AKT1;PRKACA;HADH;FADS1;SMARCC1;MEF2C;IGFBP5;ACTN2;DNAJB12;PRLR;RNF40;AR;RRAGA;POR;RAB31;XRN1;FDX1;UQCRC1;TRIM13;PHIP;NSMF;MGARP;EZR;ATP6V0D1;ATF4;VCP;NNMT;SHMT2;MAX;SHC1;PRKDC;MGST1;PIK3R2;PIK3R1;IQGAP1;PLA2G5;ARPP19;FOXO1;SLC9A1;BAG6;LDHA;CYP11A1;TMEM129;PDGFC;DHX36;NEU1;ABL1;SCAP;INPP5K;CYC1;ATP6V1D;SNX6;TRAP1;GS…	0.000183284	HG GC slct	YES	NO	NO	NO	NO	YES	YES	NO	YES	NO	NO	NO	NO	YES	NO
GO:0032870	cellular response to hormone stimulus	RB1;CYFIP1;TNC;PLOD3;IRS2;UBE3A;ZFP36;PPAT;RUVBL2;AKT1;PRKACA;DDX18;USP8;SMARCC1;MEF2C;ACTN2;PRLR;PIAS2;PIAS1;AR;POR;RAB31;PHIP;NSMF;MGARP;ATP6V0D1;MAX;SHC1;PRKDC;GATA6;PIK3R2;PIK3R1;ADIPOR1;ADIPOR2;FOXO1;SLC9A1;CYP11A1;UBR5;SSR1;INPP5K;GAS2L1;ATP6V1D;STAT5B;NR2F1;NR1D2;FBXO32;MT3;NR2F6;NR4A1;STAR;PTPRA;TNFSF4;GNAQ;GNB1;TADA3;GNAS;SLC26A6;TGFB1I1;AKR1B1;TCIRG1;SLC2A8;NUP62;PMEPA1;YWHAG;CTSB;NDEL1…	0.00126179	HG GC slct	YES	NO	NO	NO	YES	YES	YES	NO	YES	NO	NO	NO	NO	NO	NO
GO:0009725	response to hormone	RB1;CYFIP1;SPARC;TNC;PLOD3;IRS2;UBE3A;HNMT;ZFP36;SESN3;PPAT;RUVBL2;SESN2;LONP1;AKT1;PRKACA;HADH;FADS1;DDX18;USP8;SMARCC1;MEF2C;IGFBP5;ACTN2;PRLR;RNF40;PIAS2;PIAS1;AR;POR;MTAP;RAB31;XRN1;PAPPA;PHIP;NSMF;MGARP;ATP6V0D1;STEAP2;MAX;SHC1;PRKDC;GATA6;PIK3R2;PIK3R1;IQGAP1;ADIPOR1;ADIPOR2;FOXO1;SLC9A1;CYP11A1;UBR5;NEU1;SCAP;SSR1;INPP5K;CYC1;GAS2L1;ATP6V1D;STAT5B;EIF2B2;ABCA3;NR2F1;DHCR24;NR1D2;FBXO32;MT3…	5.66587e-06	HG GC slct	YES	NO	NO	NO	YES	YES	YES	YES	YES	NO	NO	NO	NO	YES	NO
GO:0043434	response to peptide hormone	CYFIP1;SPARC;CITED1;PTPRN;SLC2A1;IRS2;ADM;TCIRG1;AREG;SLC2A8;EPM2AIP1;SESN3;PPAT;SESN2;AKT1;TIMP1;PRKACA;HADH;YWHAG;FADS1;NDEL1;APPL1;ATP6V0B;SMARCC1;ATP6AP1;IGFBP5;ACTN2;CAD;NME2;AGTRAP;CACYBP;RANGAP1;ARID1B;PRLR;RNF40;APRT;POR;PKM;RAB31;CREB1;VGF;TBC1D4;PHIP;MGARP;ATP6V0D1;ATP6V0C;CRK;HDAC5;MAX;SHC1;PRKDC;GSTP1;PIK3R2;PIK3R1;IQGAP1;FOXO1;RELA;LRP6;SLC9A1;CYP11A1;HSF1;NEU1;SCAP;INPP5K;CYC1;ATP6V…	0.000126918	HG GC slct	YES	NO	NO	NO	NO	YES	YES	NO	YES	NO	NO	NO	NO	NO	NO
GO:0032868	response to insulin	CYFIP1;CITED1;PTPRN;SLC2A1;IRS2;ADM;TCIRG1;SLC2A8;EPM2AIP1;SESN3;PPAT;SESN2;AKT1;HADH;YWHAG;FADS1;NDEL1;APPL1;ATP6V0B;SMARCC1;ATP6AP1;CAD;APRT;PKM;RAB31;VGF;TBC1D4;PHIP;ATP6V0D1;ATP6V0C;HDAC5;MAX;SHC1;PRKDC;GSTP1;PIK3R2;PIK3R1;FOXO1;RELA;SLC9A1;SCAP;INPP5K;ATP6V1D;PTPN1;SORT1;CFLAR;RAB10;STAR;EIF6;CAPN10;PTPRA;LPIN2;BCAR1;EIF3A	0.000996386	HG GC slct	YES	NO	NO	NO	NO	YES	NO	NO	NO	NO	NO	NO	NO	NO	NO
GO:2001242	regulation of intrinsic apoptotic signaling pathway	TMEM161A;RPL11;HSPB1;ENO1;TRIAP1;NOL3;CLU;CCAR2;BCLAF1;ING2;MAPK7;PTPMT1;AKT1;SKIL;BOK;BCAP31;USP47;TRAP1;PTPN1;FIS1;GPX1;WFS1;SIAH1;PLAUR;MIF;CREB3;ARMC10;PRKRA;DDIT3;PPIF;TAF6;RPL26;P4HB;SERINC3;TPT1	0.0461006	HG GC slct	YES	NO	NO	NO	NO	YES	NO	NO	NO	NO	NO	NO	NO	NO	NO
GO:1902531	regulation of intracellular signal transduction	SERPINE2;ULK4;ARAF;ENO1;PHB2;CCAR2;EPS8;LGALS1;TFG;PPP2R1A;STMN1;TRIM24;CPNE1;ARL6IP5;AKT1;PIP4K2B;PRKACA;CDK5RAP3;IER3;CSNK2A1;PIH1D1;ARRDC3;RC3H1;MIF;JMJD8;MAPK8IP3;AR;RRAGA;GAREM1;CDC34;DDIT3;TRIM13;PRKD2;RBCK1;RPL26;EZR;ATF3;OPTN;TMEM161A;MAGED1;PRDM15;PIK3R2;PIK3R1;IQGAP1;PLA2G5;ARPP19;RRAS;PDCD10;PTPMT1;MIER1;PDGFC;DHX36;INPP5K;SCAI;TRAP1;PLK3;FIS1;GADD45A;SIAH1;FN1;EIF2AK2;WDR54;PUM2;NPLOC…	0.000523201	HG GC slct	YES	NO	NO	NO	NO	YES	YES	YES	YES	NO	NO	NO	NO	YES	NO
GO:0051099	positive regulation of binding	RB1;GPSM1;RALB;USP33;FMR1;RPL11;GMNN;RFNG;STK4;ADD1;VTN;NIPBL;TRIM28;DDRGK1;HSF1;STMN1;FLOT1;ABL1;TCF7L2;MEF2C;ANXA2;BDNF;MBD2;PLAUR;HIP1R;HMGA2;GCG;SIRT2;HNRNPL;CDK9;MED25;ERCC2;PIN1;ARHGEF7;EIF3C;RAMP1;RAN;EIF4G1	0.0266086	HG GC slct	YES	NO	NO	NO	NO	NO	NO	NO	NO	NO	NO	NO	NO	NO	NO
GO:0051098	regulation of binding	RB1;GPSM1;CDKN1A;USP33;FMR1;MPI;EIF4A3;GMNN;RSF1;NIPBL;TRIM28;RUVBL2;TMSB4X;STMN1;HEY2;FLOT1;CPNE1;AKT1;PRKACA;MEF2C;ANXA2;PLAUR;GTF2F1;SIRT2;MED25;DDIT3;ARHGEF7;CRK;HDAC5;ZNF593;RALB;RPL11;PBXIP1;RFNG;STK4;ADD1;VTN;IFI16;DDRGK1;HSF1;DVL1;ABL1;MAPK3;SMAD2;TCF7L2;SMAD4;SMAD3;BDNF;TAF10;MBD2;HIP1R;DTNBP1;HMGA2;GCG;PPP1CA;NFATC4;HNRNPL;CDK9;MAD2L2;NFKBIA;REST;DAB2;ID2;ERCC2;PIN1;STUB1;MITD1;CAMK1;EI…	0.00538854	HG GC slct	YES	NO	NO	NO	NO	YES	NO	NO	NO	NO	NO	NO	NO	NO	NO
GO:0022008	neurogenesis	SEMA5A;SEMA5B;RIPOR2;APP;CPNE5;NAB2;TNC;DIXDC1;TSKU;RIMS2;GRIP1;KIF5C;TUBB3;SOX4;SEMA6B;HES6;EPHA7;SEMA6A;UNC5B;ATP1B2;EML1;RUNX3;RUNX2;ACAP3;SHTN1;TIAM1;ISL2;MAP1B;ROR1;TNIK;EPHA1;IL6ST;VCL;ASTN1;CSF1R;NUMBL;CNP;SDC4;STXBP1;C5AR1;LPAR1;FOXO6;TWIST1;LPAR3;RASAL1;NDRG1;EFNA4;NCKIPSD;EFNB2;INPP5F;FLRT2;MAP2;ADGRG6;TPPP;MAP4;WNT2;PLXNA4;VASP;JAG2;NGFR;NTNG2;TGFB2;EGR2;SYT3;TGFB1;SYT1;PTCH1;SS18L1;FN…	3.93215e-14	BV GC po	YES	NO	YES	YES	NO	YES	YES	YES	NO	NO	NO	NO	NO	NO	YES
GO:0051701	interaction with host	SCARB1;ITGB5;CLEC4M;CD81;VPS4B;CTNND1;ARAF;SLC1A5;LAMP1;HYAL2;UBC;KPNA4;RPS27A;LDLR;KPNA3;EPS15;CTSB;MAPK3;CPSF4;SIVA1;SLC52A2;EIF2AK2;SCRIB;THOC3;RPSA;THOC2;THOC7;RRAGA;TNIP1;HGS;ITGA5;CD46;PPIA;GAPDH;HSPA1B;RAB7A	0.0385145	HG GC slct	YES	NO	NO	NO	NO	NO	NO	NO	NO	NO	NO	NO	NO	NO	NO
GO:0090287	regulation of cellular response to growth factor stimulus	CYFIP2;CDKN1C;CYFIP1;NUMA1;FAM89B;RASL11B;CITED1;TGFB1I1;UBE2D1;ILK;PCSK6;RBPJ;ING2;STK11;PMEPA1;PELO;SEMA6A;MYOF;PPP2R5B;DCN;DNM2;DKK3;TWSG1;DOK5;HGS;PRKD2;ITGA5;NOTCH2;CD63;HTRA3;NREP;FSTL3;VTN;GPC1;UBC;ABL1;WASF1;RPS27A;SKIL;SNX6;SMAD2;PTPN1;SMAD4;SMAD3;VEGFB;ATP2B4;CFLAR;MT3;SMAD5;VEGFA;SMOC2;DAB2;MYO1C;SNW1;GIPC1;SPRY2;PIN1;TCF4;STUB1;TRIM33;FGFR1	0.00158957	HG GC slct	YES	NO	NO	NO	NO	YES	YES	NO	NO	NO	NO	NO	NO	NO	NO
GO:0006367	transcription initiation from RNA polymerase II promoter	NOTCH2;HDAC5;CDKN1A;CCNC;SGF29;MED16;RBPJ;MED15;RELA;HDAC7;MED12;TRIM28;POLR2A;POLR2C;POLR2E;TBL1X;POLR2H;TEAD1;TEAD4;TCF7L2;TAF10;NR1H2;NR2F1;NR1D2;GTF2H2;GTF2F1;MED4;NR2F6;CDK9;NR4A1;AR;MED25;MED24;SNW1;TBL1XR1;THRAP3;ERCC2;TAF7;TAF6;TCF4;MAML3;TNRC6A;TNRC6B	0.0183382	HG GC slct	YES	NO	NO	NO	NO	NO	NO	NO	NO	NO	NO	NO	NO	NO	NO
GO:0006352	DNA-templated transcription, initiation	CDKN1A;RSF1;CCNC;SGF29;MED16;RBPJ;MED15;NAT14;MED12;TRIM28;TEAD1;TEAD4;CAST;PIH1D1;GTF2F1;MED4;AR;MED25;MED24;TBL1XR1;POLR1A;THRAP3;TFAM;MAML3;NOTCH2;HDAC5;GTF3C5;RELA;HDAC7;POLR2A;POLR2C;POLR2E;TBL1X;POLR2H;MAPK3;TCF7L2;TAF10;NR1H2;NR2F1;SMARCA5;RPA2;NR1D2;GTF2H2;NR2F6;SMARCA4;CDK9;NR4A1;SNW1;ERCC2;TAF7;POLR3H;TAF6;TCF4;TNRC6A;TNRC6B	0.00142169	HG GC slct	YES	NO	NO	NO	NO	NO	NO	NO	NO	NO	NO	NO	NO	NO	NO
GO:2001234	negative regulation of apoptotic signaling pathway	RB1;SLC35F6;TRADD;SERPINE1;HSPB1;ENO1;TRIAP1;CLU;CCAR2;LGALS3;ING2;RB1CC1;AKT1;BOK;USP47;GPX1;CSNK2A1;PIH1D1;PLAUR;MIF;CREB3;AR;TMBIM1;PPIF;PHIP;BIRC6;ITGA6;TMEM161A;GSTP1;GNAI3;HTT;HIGD1A;NOL3;RELA;MNT;MAPK7;LMNA;TCF7L2;TRAP1;PTPN1;FZD3;BDNF;WFS1;TNFRSF10B;CFLAR;MEIS3;ARMC10;TPT1;HSPA1B	0.00786633	HG GC slct	YES	NO	NO	NO	NO	YES	NO	NO	NO	NO	NO	NO	NO	NO	NO
GO:0043066	negative regulation of apoptotic process	RB1;SERPINE1;ARAF;IRS2;CIB1;ENO1;PHB2;CLU;CCAR2;LGALS3;HMGN5;ARHGDIA;PIM1;AKT1;PIM3;PRKACA;IER3;CAST;BNIP3L;MEF2C;PRKCH;CSNK2A1;PIH1D1;MIF;PRLR;PIAS1;AR;POR;MSH2;PPIF;PHIP;IL6ST;SQSTM1;NOTCH2;TMEM161A;SHC1;PRKDC;GLO1;GATA6;PIK3R1;HIGD1A;STK4;FOXO1;SLC9A1;BAG6;IRAK1;GRK5;DDRGK1;PDCD10;UBC;ABL1;SNX6;STAT5B;TRAP1;PLK3;FZD3;SMAD3;BDNF;WFS1;TNFRSF10B;HMGA2;EIF2AK2;DHCR24;MT3;NFATC4;NFKBIA;NR4A1;DAB2;S…	0.00017016	HG GC slct	YES	NO	NO	NO	NO	YES	YES	YES	YES	NO	NO	NO	NO	YES	NO
GO:0043069	negative regulation of programmed cell death	RB1;SERPINE1;ARAF;IRS2;CIB1;ENO1;PHB2;CLU;CCAR2;LGALS3;HMGN5;ARHGDIA;PIM1;AKT1;PIM3;PRKACA;IER3;CAST;BNIP3L;MEF2C;PRKCH;CSNK2A1;PIH1D1;MIF;PRLR;PIAS1;AR;POR;MSH2;PPIF;PHIP;RBCK1;IL6ST;SQSTM1;NOTCH2;TMEM161A;SHC1;PRKDC;GLO1;GATA6;PIK3R1;HIGD1A;STK4;FOXO1;SLC9A1;BAG6;IRAK1;GRK5;DDRGK1;PDCD10;UBC;ABL1;SNX6;STAT5B;TRAP1;PLK3;FZD3;SMAD3;BDNF;WFS1;TNFRSF10B;HMGA2;EIF2AK2;DHCR24;MT3;NFATC4;NFKBIA;NR4A1;…	0.000200426	HG GC slct	YES	NO	NO	NO	NO	YES	YES	YES	YES	NO	NO	NO	NO	YES	NO
GO:0060548	negative regulation of cell death	RB1;SERPINE1;ARAF;IRS2;CIB1;ENO1;PHB2;CLU;CCAR2;LGALS3;HMGN5;ARHGDIA;PIM1;AKT1;PIM3;PRKACA;SOX4;IER3;CAST;BNIP3L;MEF2C;PRKCH;CSNK2A1;PIH1D1;MIF;PRLR;PIAS1;AR;POR;MSH2;TMEM259;PPIF;CHMP4B;PHIP;CHMP4A;RBCK1;IL6ST;SQSTM1;ATF4;NOTCH2;TMEM161A;SHC1;PRKDC;GLO1;GATA6;PIK3R1;HIGD1A;STK4;FOXO1;NPAS2;SLC9A1;BAG6;IRAK1;GRK5;DDRGK1;PDCD10;UBC;ABL1;SNX6;STAT5B;TRAP1;PLK3;FZD3;SMAD4;SMAD3;BDNF;WFS1;TNFRSF10B;H…	8.72737e-05	HG GC slct	YES	NO	NO	NO	NO	YES	YES	YES	YES	NO	NO	NO	NO	YES	NO
GO:0006575	cellular modified amino acid metabolic process	AHCY;SHMT2;GLO1;GSTP1;MGST1;PLOD3;PLOD2;PLA2G5;OPLAH;ABHD12;PTDSS1;CTSO;ABHD16A;CTSK;FLOT1;CHAC1;GSTT2B;DUOX2;AASDHPPT;CTSB;GSTM3;OSBPL8;GPX1;GSR;MTHFR;GGCT;GSTZ1;POR;SLC6A8;GSTA2;LPCAT3;ETHE1;MTHFD2L;PEMT;SERINC3;CRAT;SERINC5;NFE2L1;ALDH9A1;PTGES	0.0307816	HG GC slct	YES	NO	NO	NO	NO	YES	NO	NO	NO	NO	NO	NO	NO	NO	NO
GO:1901990	regulation of mitotic cell cycle phase transition	BLM;CDCA5;KIF14;BUB1B;TTK;BRCA1;EGFR;AURKB;CCNB3;PIDD1;CDC45;CCND2;ORC1;E2F1;SPDL1;FBXO5;BUB1;E2F7;DACT1;CDK5RAP2;GEN1;CDT1;UBE2C;PLK1;CDC7;CDC6;CDC25C;CDC25A;NDC80;TICRR;CDC25B;CENPE;CENPF;RFWD3;ID2;CDK1;CHMP4C;BIRC5;ANAPC5;TRIP13;DTL;MAD2L1	4.03942e-14	BV GC slct	YES	YES	YES	NO	NO	NO	NO	NO	NO	NO	YES	NO	NO	NO	NO
GO:0000278	mitotic cell cycle	LOC427439;DSCC1;PRDM5;KIF11;FOXM1;BRCA2;SMC4;SMC2;CDC20;NUF2;NUSAP1;CEP250;NEK2;NBN;SPDL1;POLE;MYBL1;CEP55;WDHD1;CKAP2;CCNA1;TFDP2;CCNE2;MCM3;CKS2;KIF2C;DNA2;USP16;HTT;NCAPG;TTK;PDS5B;SKA3;CDC45;ORC1;CLSPN;ECT2;PCNT;PIBF1;BUB1;GINS1;CDC6;NDC80;CENPE;ANLN;CENPF;KIF18A;CDC16;CDK1;TACC3;ATM	4.56267e-14	GAL TC slct	YES	YES	YES	NO	NO	NO	NO	NO	NO	NO	YES	NO	NO	NO	NO
GO:0016579	protein deubiquitination	OTUD5;USP33;UBE2D1;OTUD7B;KEAP1;BABAM1;PSMD8;PSMD9;UCHL1;PSMD2;PSMD3;MAP3K7;CAP1;USP47;USP8;ACTL6A;JOSD2;JOSD1;HCFC1;DDB2;PSMA5;PSMA6;AR;HGS;BIRC2;OTUB1;INO80C;USP15;VCP;PSMD12;PSMD11;SHMT2;USP11;FOXK2;FOXK1;PSMA7;PSMB10;PSMB6;PSMB4;UBC;USP1;SUDS3;RPS27A;SMAD2;SMAD4;SMAD3;TAF10;USP22;MCRS1;ADRM1;PSMB8;NFKBIA;TNIP1;PSMC4;TADA3;MDM4;BAP1	0.00648393	HG GC slct	YES	NO	NO	NO	NO	NO	NO	NO	NO	NO	NO	NO	NO	NO	NO
GO:0070646	protein modification by small protein removal	OTUD5;USP33;UBE2D1;OTUD7B;KEAP1;BABAM1;PSMD8;SENP6;PSMD9;UCHL1;PSMD2;PSMD3;MAP3K7;CAP1;USP47;USP8;ACTL6A;JOSD2;JOSD1;HCFC1;DDB2;PSMA5;PSMA6;AR;HGS;BIRC2;OTUB1;INO80C;USP15;VCP;PSMD12;PSMD11;SHMT2;GPS1;USP11;FOXK2;FOXK1;PSMA7;PSMB10;PSMB6;PSMB4;UBC;USP1;SUDS3;RPS27A;SMAD2;SMAD4;SMAD3;TAF10;USP22;MCRS1;ADRM1;PSMB8;NFKBIA;COPS4;TNIP1;PSMC4;COPS2;TADA3;MDM4;BAP1	0.00376012	HG GC slct	YES	NO	NO	NO	NO	NO	NO	NO	NO	NO	NO	NO	NO	NO	NO
GO:0070647	protein modification by small protein conjugation or removal	OTUD5;NUP107;NUP188;KLHL36;UBE2D1;KEAP1;UBE3A;FBXO21;PSMD8;PSMD9;HERC2;TRIM28;KIAA1586;RNF19A;CDC26;PSMD2;PSMD3;TRIM24;FBXO3;AKT1;MAP3K7;CDK5RAP3;USP8;FBXW5;NHLRC3;ARRDC1;RC3H1;UBE2E2;NOSIP;FBXO10;TRPC4AP;FBXO11;KCTD6;CCNB1IP1;RNF40;PIAS2;PIAS1;HCFC1;AR;RNF126;RRAGA;CDC34;HGS;TRIM13;ANAPC5;RBCK1;INO80C;ANAPC13;CUL7;VCP;PSMD12;PSMD11;UBA7;SHMT2;UBA6;PEF1;PRKDC;DCUN1D1;UBR4;DTX2;ANAPC11;RNF214;POM1…	5.38655e-05	HG GC slct	YES	NO	NO	NO	NO	NO	NO	NO	NO	NO	NO	NO	NO	NO	NO
GO:1902115	regulation of organelle assembly	PTPRS;RALB;SDC4;NUMA1;VPS4B;HTT;RNF4;DYNC2LI1;SENP6;ATXN2;ODF2L;TPR;NUP62;G3BP1;VPS11;G3BP2;TRAPPC12;PIP4K2B;MAP4;CDK5RAP2;DYNC1H1;SMAD4;MEF2C;PDCD6IP;DNM2;PTPRD;CNOT6;GAP43;STAG2;PAN3;CNOT1;CHMP2A;SNURF;CDK10;CHMP4B;CHMP4A;SEC22B;EZR;RAB5A;HSPA1B;CBLN1	0.0407013	HG GC slct	YES	NO	NO	NO	NO	NO	NO	NO	NO	NO	NO	NO	NO	NO	NO
GO:0051188	cofactor biosynthetic process	SLC25A1;ISCA2;MOCS2;UBIAD1;PDXK;ALAS1;NNMT;ABCB6;TECR;QPRT;IREB2;MAT2B;OPLAH;HSD17B8;BOLA2B;CIAO1;NUBP2;ALAD;MAT2A;PPCS;NAPRT;PPAT;TSPO;CHAC1;ACSS1;DUOX2;CBR4;ELOVL1;ACOT7;GLRX3;MMAB;ELOVL5;IDH2;GGCT;COQ4;SLC25A39;LYRM4;SCD;FASN;BOLA2;HMBS;PPT1;MMS19;DLD;NFE2L1	0.0337202	HG GC slct	YES	NO	NO	NO	NO	YES	NO	NO	NO	NO	NO	NO	NO	NO	NO
GO:0051186	cofactor metabolic process	SLC25A1;ISCA2;MOCS2;ALAS1;TECR;QPRT;SLC2A1;AKR1B1;SLC2A3;OPLAH;NUBP2;ALAD;NAPRT;PPAT;DUOXA2;FLOT1;TSPO;AKT1;CHAC1;ELOVL1;ACOT7;GPX1;GLRX3;DGAT1;ELOVL5;AR;ETHE1;MTHFD2L;BOLA2;PXDN;HMBS;CRYZL1;BLVRB;ACOT1;SUCLG2;MVD;DLD;PTGES;UBIAD1;VCP;PDXK;NNMT;MVK;AHCY;ABCB6;SHMT2;GLO1;GSTP1;IREB2;MGST1;MAT2B;HMGCR;HSD17B8;BOLA2B;CIAO1;HMGCL;CYB5R3;MAT2A;GPAT4;PPCS;ACSS1;GSTT2B;DUOX2;CBR4;HMOX2;AASDHPPT;GSTM3;CY…	0.000770281	HG GC slct	YES	NO	NO	NO	NO	YES	NO	NO	NO	NO	NO	YES	NO	NO	NO
GO:0046474	glycerophospholipid biosynthetic process	PIGS;VAC14;PIGU;MTMR2;PIGT;PGAP2;GPAA1;PIGQ;PIGP;PIK3R2;PIK3R1;PLA2G5;AGPAT1;AGPAT2;PLD2;CLN3;PTDSS1;GPAT4;LIPH;PTPMT1;CPNE1;INPP5K;PIP4K2B;CPNE3;CDIPT;MFSD2A;CSNK2A1;BGN;DDHD2;OCRL;DGKZ;CRLS1;DPM1;DPM2;SH3YL1;PITPNM1;PI4KA;PEMT;ATM;LPIN2;RAB5A;PI4K2A	0.0387189	HG GC slct	YES	NO	NO	NO	NO	YES	NO	NO	NO	NO	NO	NO	NO	NO	NO
GO:0006644	phospholipid metabolic process	PIGS;SMG1;PIGU;PIGT;PGAP2;GPAA1;PIGQ;PIGP;ABHD12;SMPD4;ABHD16A;LIPH;SMPD1;CPNE1;PIP4K2B;CPNE3;HADH;FADS1;MFSD2A;CSNK2A1;TTC7B;BGN;OCRL;DGKZ;PLA2G15;DPM1;DPM2;PLPP5;PITPNM1;MVD;PI4K2A;VAC14;IDI1;ISYNA1;MTMR2;MVK;ABHD4;GATA6;PIK3R2;PIK3R1;PLA2G5;AGPAT1;AGPAT2;PLD2;CLN3;PTDSS1;GPAT4;PTPMT1;INPP5K;CDIPT;FDFT1;IP6K2;FDPS;OSBPL8;MBOAT7;DDHD2;DOLK;CRLS1;SH3YL1;LPCAT3;PI4KA;PEMT;ATM;SERINC3;LPIN2;RAB5A;S…	0.0357825	HG GC slct	YES	NO	NO	NO	NO	YES	NO	YES	NO	NO	NO	NO	NO	NO	NO
GO:0045017	glycerolipid biosynthetic process	PIGS;VAC14;PIGU;MTMR2;PIGT;PGAP2;GPAA1;PIGQ;PIGP;PIK3R2;PIK3R1;PLA2G5;AGPAT1;AGPAT2;PLD2;CLN3;PTDSS1;GPAT4;LIPH;PTPMT1;CPNE1;INPP5K;PIP4K2B;CPNE3;MGAT1;MGAT2;CDIPT;MFSD2A;CSNK2A1;DGAT1;BGN;DDHD2;OCRL;DGKZ;CRLS1;DPM1;DPM2;SH3YL1;PITPNM1;PI4KA;PEMT;ATM;LPIN2;RAB5A;PI4K2A	0.0289137	HG GC slct	YES	NO	NO	NO	NO	YES	NO	NO	NO	NO	NO	NO	NO	NO	NO
GO:0008654	phospholipid biosynthetic process	PIGS;PIGU;PIGT;PGAP2;GPAA1;PIGQ;PIGP;LIPH;CPNE1;PIP4K2B;CPNE3;FADS1;MFSD2A;CSNK2A1;BGN;OCRL;DGKZ;DPM1;DPM2;PITPNM1;MVD;PI4K2A;VAC14;IDI1;ISYNA1;MTMR2;MVK;PIK3R2;PIK3R1;PLA2G5;AGPAT1;AGPAT2;PLD2;CLN3;PTDSS1;GPAT4;PTPMT1;INPP5K;CDIPT;FDPS;MBOAT7;DDHD2;DOLK;CRLS1;SH3YL1;LPCAT3;PI4KA;PEMT;ATM;LPIN2;RAB5A;SERINC5	0.00797866	HG GC slct	YES	NO	NO	NO	NO	YES	NO	NO	NO	NO	NO	YES	NO	NO	NO
GO:0006364	rRNA processing	DDX49;POP7;MRPS11;RPL11;EIF4A3;ISG20L2;NOC4L;THUMPD1;RPL7;RRP7A;RPL7A;RPS14;EXOSC5;EXOSC4;MRPL1;RPS16;EXOSC8;RRP36;DCAF13;DDX18;NOP58;KRR1;WDR18;PIH1D1;RPS6;RPL35A;DDX54;DDX52;URB1;FTSJ3;RCL1;BOP1;RPS28;RPS27;EIF6;ERCC2;FRG1;SBDS;ESF1;NOL11;RPL26;RPS24;EIF3A;MPHOSPH6	0.044698	HG GC slct	YES	NO	NO	NO	NO	NO	NO	NO	NO	NO	NO	NO	NO	NO	NO
GO:0016072	rRNA metabolic process	DDX49;POP7;MRPS11;RPL11;EIF4A3;ISG20L2;NOC4L;THUMPD1;RPL7;RRP7A;RPL7A;RPS14;EXOSC5;EXOSC4;MRPL1;RPS16;EXOSC8;RRP36;PELO;DCAF13;DDX18;NOP58;NIFK;KRR1;WDR18;PIH1D1;RPS6;RPL35A;DDX54;DDX52;URB1;FTSJ3;RCL1;BOP1;RPS28;RPS27;XRN1;EIF6;ERCC2;FRG1;SBDS;ESF1;NOL11;RPL26;RPS24;EIF3A;MPHOSPH6	0.0320554	HG GC slct	YES	NO	NO	NO	NO	NO	NO	NO	NO	NO	NO	NO	NO	NO	NO
GO:0007015	actin filament organization	FHOD3;WDR1;ITGB5;ARPC1B;TWF2;ARHGAP17;TNFAIP1;ADD1;CORO1B;EPS8;PDLIM3;TMSB4X;CFL2;MYO6;DPYSL3;ABL1;PLS3;FLNA;WASF1;TMSB10;WASF3;CAP1;TPM4;TPM2;TPM1;HIP1R;RHOG;PAWR;MICAL2;EMP2;RHOF;RHOC;TTC17;MAD2L2;MYO1E;MYO1C;ABI2;ABI1;ZYX;RHOU;EVL;CORO7;EZR;ALDOA;KPTN;DBN1;BCAR1;MSRB1	0.0359935	HG GC slct	YES	NO	NO	NO	NO	YES	YES	NO	NO	NO	NO	NO	NO	NO	NO
GO:0009987	cellular process	ANKLE1;LOC523244;GLDC;DQX1;ADARB1;SMC6;SLC4A3;SMC4;ENO3;GLDN;SMC2;GJA1;ALCAM;FDXR;CDK5RAP2;WDHD1;PRKCE;STARD9;WDR73;SCAMP1;KNSTRN;WDR76;AR;DEPDC1B;SCN10A;MTHFD1;ARMC4;PRR11;C11H2orf40;TSPYL4;OPTN;ASF1B;RHNO1;PIF1;ENPEP;CDCA2;PARPBP;CDCA3;ABCB7;TTYH1;CDCA5;NCAPG;CDCA8;IQGAP2;SKA3;IQGAP3;PLA2G7;NCAPH;SKA1;DYNC2LI1;FLRT3;PRKAR2A;TTPA;FIGNL1;PDGFC;AFMID;ST3GAL4;HMOX1;CEP72;PLEK2;HOXC8;CEP78;PLK4;MCTS…	5.59343e-14	BV GC slct	YES	YES	YES	NO	YES	YES	YES	YES	YES	NO	YES	NO	NO	YES	NO
GO:0030036	actin cytoskeleton organization	FHOD3;WDR1;ITGB5;ARPC1B;TNFAIP1;ANTXR1;TRIOBP;ACTG1;EPS8;CSRP2;CSRP1;TMSB4X;CFL2;DPYSL3;PLS3;TMSB10;CAP1;TIGD5;PDCD6IP;TPM4;ACTN2;TPM2;TPM1;RHOG;KRT8;PAWR;EMP2;RHOF;RHOC;CLDN3;ITPKA;MYH9;RHOU;EVL;EZR;ALDOA;KPTN;OBSL1;CRK;DBN1;PFN2;ARF6;KANK1;SHC1;FLII;TWF2;ARHGAP17;ADD1;CORO1B;CNN2;PDLIM1;FGD4;PDLIM3;EPB41L2;MYO6;MICALL1;ABL1;INPP5K;FLNA;FLNB;PLEK2;WASF1;PDLIM5;PDLIM4;WASF3;PDLIM7;FARP1;PTPN1;LIM…	0.00647214	HG GC slct	YES	NO	NO	NO	NO	YES	YES	NO	NO	NO	NO	NO	NO	NO	NO
GO:0010648	negative regulation of cell communication	RIPOR2;PID1;FAM89B;WWC2;CBLB;LDLRAD4;CLU;TSKU;KLHL31;RGS4;LGALS3;RGS2;RASSF2;DHX58;GRB10;PRKACB;TLE3;UNC5B;APLP1;PRKCD;CSNK1E;HIC1;RUNX2;DKK3;RNF125;KCTD10;GPR161;TRIB1;SCG2;ATF3;TRABD2B;NLRX1;IGSF1;STXBP1;ITPR1;TWIST1;RASAL1;ADRB2;SOCS3;SOCS1;INPP5F;JAG2;EGR1;NGFR;CAV2;CAV1;PTCH1;FN1;NR1D1;SMAD6;VASN;SMAD7;EFNA1;NR4A2;NFKBIA;RCAN1;CYLD;DAB2;BCL6;WNK2;BCL3;BCL2;BCL2L1;ECM1;DYRK3;TGFB1I1;PDE3B;CEL…	6.83514e-14	BV GC po	YES	NO	YES	NO	NO	YES	YES	YES	YES	NO	NO	NO	NO	NO	YES
GO:0030029	actin filament-based process	FHOD3;GMFB;FNBP1L;ANTXR1;ACTG1;EPS8;CFL2;DPYSL3;PLS3;TMSB10;KCNH2;TPM4;ACTN2;TPM2;TPM1;KRT8;ANK2;CLDN3;EZR;OBSL1;PFN2;SHC1;FLII;TWF2;ARHGAP17;CORO1B;SLC9A1;CNN2;EPB41L2;MYO6;ABL1;INPP5K;PLEK2;MICAL2;EHD2;PTK7;NF1;CORO7;AMOTL1;WDR1;ITGB5;ARPC1B;TNFAIP1;TRIOBP;CSRP2;CSRP1;TMSB4X;CAP1;SUN2;TIGD5;PDCD6IP;RHOG;PAWR;EMP2;RHOF;RHOC;ITPKA;MYH9;RHOU;EVL;ALDOA;KPTN;CRK;DBN1;ARF6;KANK1;ATP1A1;ADD1;PDLIM1;FG…	0.0135343	HG GC slct	YES	NO	NO	NO	NO	YES	YES	NO	NO	NO	NO	NO	NO	NO	NO
GO:0043254	regulation of protein-containing complex assembly	RB1;FHOD3;CYFIP1;GMFB;NUMA1;ARPC1B;CLU;GBA2;TRIOBP;EPS8;SENP6;LGALS3;TMSB4X;STMN1;COTL1;TRAPPC12;MLST8;PIEZO1;PMEPA1;SPTAN1;TMSB10;CDK5RAP2;TIGD5;PIH1D1;PPP2R5B;TERF1;RHOC;SIRT2;HCFC1;DDB2;CLIP3;MED25;IMPACT;HAX1;CREB1;BIN1;CPTP;SNURF;EVL;PREB;DBN1;BIRC2;TRABD2A;PFN2;ARF6;NAPA;KANK1;MTPN;VCP;RALB;SAR1A;DCTN1;PTGER2;TWF2;RNF4;HDAC6;ADD1;CORO1B;NCLN;CAND1;HSF1;VPS11;ABL1;WASF1;SNCA;SLF2;CRBN;NR1H2;…	0.0021792	HG GC slct	YES	NO	NO	NO	NO	YES	YES	NO	NO	NO	NO	NO	NO	NO	NO
GO:1902903	regulation of supramolecular fiber organization	RB1;FHOD3;CYFIP1;GMFB;NUMA1;WDR1;ARPC1B;CIB1;CLU;GBA2;TRIOBP;ACTG1;EPS8;TMSB4X;CFL2;SH3PXD2B;STMN1;COTL1;MLST8;SPTAN1;TMSB10;COLGALT1;CDK5RAP2;TIGD5;MEF2C;GPX1;ACTN2;MAP1S;TPM1;RHOC;CLIP3;HAX1;BIN1;MAP1A;EVL;DBN1;PFN2;ARF6;KANK1;MTPN;PLEKHH2;SDC4;DCTN1;PTGER2;TWF2;PIK3R1;HDAC6;ADD1;CORO1B;SLC9A1;ABL1;INPP5K;FLNA;WASF1;GAS2L1;LDLR;SNCA;SMAD4;SMAD3;LIMK1;HIP1R;TBCD;PDE4DIP;TJP1;DAP;TTC8;MYO1C;ABI2;…	0.0115566	HG GC slct	YES	NO	NO	NO	NO	YES	YES	NO	NO	NO	NO	NO	NO	NO	NO
GO:0000209	protein polyubiquitination	UBE2D1;UBE3A;FBXO21;PRPF19;PSMD8;PSMD9;RNF19A;CDC26;PSMD2;PSMD3;CAP1;FBXW5;NHLRC3;RC3H1;UBE2E2;FBXO10;FBXO11;TOPORS;DDB2;PSMA5;PSMA6;RNF126;CDC34;UBE2R2;SNURF;ANAPC5;RBCK1;THOP1;BIRC2;RNF31;ANAPC13;PSMD12;PSMD11;RNF4;HDAC6;PSMA7;PSMB10;ANAPC11;PSMB6;ZNRF1;PSMB4;HECTD1;UBC;TMEM129;UBR5;RBBP6;RPS27A;SIAH1;FBXO32;PSMB8;FBXL12;UBE2W;PSMC4;UBE2S;FBXL3;STUB1;DZIP3;NFE2L1	0.0386392	HG GC slct	YES	NO	NO	NO	NO	NO	NO	NO	NO	NO	NO	NO	NO	NO	NO
GO:0016567	protein ubiquitination	KLHL36;UBE2D1;KEAP1;UBE3A;FBXO21;PSMD8;PSMD9;HERC2;TRIM28;RNF19A;CDC26;PSMD2;PSMD3;TRIM24;FBXO3;AKT1;FBXW5;NHLRC3;ARRDC1;RC3H1;UBE2E2;NOSIP;FBXO10;TRPC4AP;FBXO11;KCTD6;CCNB1IP1;RNF40;RNF126;RRAGA;CDC34;TRIM13;ANAPC5;RBCK1;ANAPC13;CUL7;VCP;PSMD12;PSMD11;UBA7;UBA6;PEF1;PRKDC;UBR4;DTX2;ANAPC11;RNF214;UBC;TMEM129;UBR5;E4F1;ZBTB16;SIAH1;KLHL21;KLHL24;FBXO32;CNOT4;UBE2W;UBE2S;RNF181;PAF1;FBXL3;UBA1;LZT…	0.0105776	HG GC slct	YES	NO	NO	NO	NO	NO	NO	NO	NO	NO	NO	NO	NO	NO	NO
GO:0032446	protein modification by small protein conjugation	NUP107;NUP188;KLHL36;UBE2D1;KEAP1;UBE3A;FBXO21;PSMD8;PSMD9;HERC2;TRIM28;KIAA1586;RNF19A;CDC26;PSMD2;PSMD3;TRIM24;FBXO3;AKT1;CDK5RAP3;FBXW5;NHLRC3;ARRDC1;RC3H1;UBE2E2;NOSIP;FBXO10;TRPC4AP;FBXO11;KCTD6;CCNB1IP1;RNF40;PIAS2;PIAS1;RNF126;RRAGA;CDC34;TRIM13;ANAPC5;RBCK1;ANAPC13;CUL7;VCP;PSMD12;PSMD11;UBA7;UBA6;PEF1;PRKDC;DCUN1D1;UBR4;DTX2;ANAPC11;RNF214;POM121C;DDRGK1;UBC;TMEM129;TPR;UBR5;E4F1;NAE1;ZB…	0.000676003	HG GC slct	YES	NO	NO	NO	NO	NO	NO	NO	NO	NO	NO	NO	NO	NO	NO
GO:0080135	regulation of cellular response to stress	NUP107;NUP188;RIF1;FMR1;ULK4;ENO1;CLU;CCAR2;CHCHD2;TRIM28;PPP4R2;ARL6IP5;CHP1;AKT1;NUDT16;MAP3K7;IER3;MAP2K2;WRNIP1;MIF;MAPK8IP3;TMEM259;DDIT3;RPL26;EZR;ATF3;ATF4;RNASEH2B;TMEM161A;PRKDC;INSIG1;PIK3R1;FBLN5;FOXO1;NPAS2;FXR1;BAG6;HSPH1;POM121C;PDCD10;TPR;UBR5;ABL1;SKIL;TRAP1;GADD45A;WFS1;HMGA2;EIF2AK2;UBAC2;CDK9;CDK6;STK25;CREBRF;ATM;MMS19;SERINC3;MAP3K11;MYD88;NFE2L1;EIF4G1;SMG1;PTPRS;HSPB1;TRIAP…	3.6198e-05	HG GC slct	YES	YES	NO	NO	NO	YES	YES	NO	NO	NO	NO	NO	NO	NO	NO
GO:0080134	regulation of response to stress	RB1;NUP107;SERPINE2;SERPINE1;ULK4;ENO1;CCAR2;PSMD8;PSMD9;TRIM28;PPP4R2;PSMD2;PSMD3;ARL6IP5;AKT1;PRKACA;IER3;MEF2C;IL1R1;HLA-B;MIF;MAPK8IP3;HLA-E;CLDN3;FNDC4;DDIT3;RPL26;EZR;ATF3;OPTN;ATF4;TMEM161A;PRKDC;PIK3R1;FXR1;SNX4;HSPH1;POM121C;PDCD10;STAT5B;TRAP1;GADD45A;EIF2AK2;NR1D2;PARP14;PUM2;UBAC2;NPLOC4;TNFSF4;CREBRF;ATM;MMS19;BAP1;SMG1;CDKN1A;PTPRS;PQBP1;BABAM1;ING2;HYAL2;TMSB4X;HRAS;CTSC;NDEL1;APPL…	9.31138e-06	HG GC slct	YES	NO	NO	NO	NO	YES	YES	NO	NO	NO	NO	NO	NO	YES	NO
GO:0001701	in utero embryonic development	GPI;CITED1;OTUD7B;PLOD3;KEAP1;ADM;RBPJ;PRPF19;GLI3;NSDHL;SMPD4;TRIM28;CPT2;HEY2;AKT1;PELO;NDEL1;NCOA1;TPM1;ACTL6A;KRT8;ADAM10;OCRL;THOC2;MAPK8IP3;EPN1;CCNB1IP1;TM4SF1;HCFC1;AR;MSH2;TBL1XR1;SCO2;MED21;SBDS;MYH9;BIRC6;DBN1;NOTCH2;RNASEH2B;YTHDC1;HM13;GATA6;STK4;SUPT6H;ADD1;RRP7A;RIC8A;HSF1;BNIP2;INPP5K;MGAT1;RBBP6;SKIL;BPTF;MBD3;SMAD2;SMAD4;SMAD3;VEGFA;TJP1;MYO1E;MYO1C;NASP;PSMC4;COPS2;ERCC2;MAFF;P…	0.0114417	HG GC slct	YES	YES	NO	NO	NO	NO	NO	NO	NO	NO	NO	NO	NO	NO	NO
GO:0009893	positive regulation of metabolic process	RB1;CYFIP2;SCOC;ZNF292;SERPINE1;ARAF;ENO1;GABPB1;RBPJ;PHB2;PSMD9;AKT1;PIP4K2B;PRKACA;CDK5RAP3;CDK5RAP2;MEF2C;CSNK2A1;PIH1D1;RC3H1;SCRIB;MED4;ATG13;HCFC1;AR;CLDN3;DDIT3;PRKD2;MAML3;RPL26;VPS28;ATF3;OPTN;ATF4;SRCAP;PRKDC;PRDM15;GATA6;IQGAP1;PLA2G5;MRPL12;ARPP19;OAZ1;OAZ2;HSPH1;MYO6;PDGFC;VPS11;ZNF148;PLK3;NR2F1;FN1;EIF2AK2;UPF3B;NR1D2;PBX1;NFATC4;HNRNPL;COL1A1;EIF6;GIPC1;TNFSF4;FASN;CDK10;UNC119;MM…	7.03052e-14	HG GC slct	YES	NO	YES	NO	NO	YES	YES	NO	YES	NO	NO	NO	NO	YES	NO
GO:0051983	regulation of chromosome segregation	FEN1;CDCA5;BUB1B;TTK;SMC6;AURKB;PTTG1;RACGAP1;NEK2;SPDL1;FBXO5;ECT2;BUB1;CDK5RAP2;GEN1;CDT1;RMI2;SPAG5;UBE2C;PLK1;CDC6;KNSTRN;NDC80;CENPE;BIRC5;ANAPC5;KIF2C;TRIP13;RAD18;MAD2L1	7.04175e-14	BV GC slct	NO	YES	YES	NO	NO	NO	NO	NO	NO	NO	YES	NO	NO	NO	NO
GO:0006974	cellular response to DNA damage stimulus	LOC427439;SMC5;BRCA1;SMC6;FOXM1;BRCA2;SMC3;CHAF1B;SMCHD1;HELB;SFR1;EXO1;CASP3;CHEK1;REV3L;NEK1;NBN;POLE;GEN1;WDHD1;RFC3;ATRX;LIG4;NEIL3;MCM3;DNA2;DTL;RHNO1;PIF1;PARPBP;USP16;PDS5B;PIK3R1;TANK;RAD54B;PRIMPOL;BRIP1;CDC45;RAD54L;CLSPN;ASCC3;PMS1;ATAD5;XRCC5;CDC7;FANCC;FANCB;SETX;RAD50;ERCC4;CDK1;ERCC8;ATM;ERCC6;ATR	7.48256e-14	GAL TC slct	YES	YES	YES	NO	NO	NO	NO	NO	NO	NO	YES	NO	NO	NO	NO
GO:0006281	DNA repair	PIF1;PARPBP;LOC427439;SMC5;PDS5B;BRCA1;BRCA2;SMC3;RAD54B;PRIMPOL;CHAF1B;BRIP1;SMCHD1;CDC45;SFR1;EXO1;CHEK1;REV3L;RAD54L;NBN;ASCC3;POLE;PMS1;GEN1;WDHD1;RFC3;XRCC5;LIG4;CDC7;FANCC;FANCB;SETX;RAD50;NEIL3;ERCC4;MCM3;CDK1;ERCC8;ATM;DNA2;ERCC6;DTL;RHNO1	7.96947e-14	GAL TC slct	NO	YES	YES	NO	NO	NO	NO	NO	NO	NO	YES	NO	NO	NO	NO
GO:0001655	urogenital system development	NUP107;CITED1;TNC;AKR1B1;ILK;UBE3A;AQP2;GLI3;HSPB11;SEC61A1;NIPBL;BASP1;ADAMTS1;PPAT;HYAL2;CEP290;SOX4;SMARCC1;ARG2;MEF2C;ARID5B;MIF;PRLR;DCN;JMJD6;ACTA2;AR;NOTCH2;SDC4;PRKX;IQGAP1;CYP19A1;FSTL3;BAG6;SGPL1;EPCAM;SMAD2;SMAD4;SMAD3;BDNF;LAMB2;WFS1;ZBTB16;C1GALT1;SMAD5;PBX1;VEGFA;MYO1E;TTC8;MYO1C;ID2;ID4;NF1;IFT27;AQP11;LRP10;CD24;LGR4;FGFR1	0.0461812	HG GC slct	YES	NO	NO	NO	NO	NO	YES	NO	NO	NO	NO	NO	NO	NO	YES
GO:0006310	DNA recombination	PIF1;LOC427439;HMGB2;SMC5;BRCA1;SMC6;BRCA2;SMC3;RAD54B;BRIP1;CDC45;PGBD5;SFR1;EXO1;CHEK1;REV3L;RAD54L;NBN;GEN1;ATAD5;XRCC5;LIG4;CDC7;FANCB;RAD50;ERCC4;MCM3;CDK1;ATM;RHNO1	9.22347e-14	GAL TC slct	NO	YES	YES	NO	NO	NO	NO	NO	NO	NO	YES	NO	NO	NO	NO
GO:0048667	cell morphogenesis involved in neuron differentiation	RERE;RB1;CYFIP2;TOP2B;CYFIP1;C12orf57;USP33;PITPNA;IRS2;TRIOBP;GLI3;TSKU;DOCK10;PPP3CB;STK11;UCHL1;ALCAM;TUBB3;DPYSL2;STMN1;FLOT1;PRKACA;SPTAN1;NDEL1;TPRN;MEF2C;SEMA6A;MAP1S;RHOG;SCRIB;ANK3;GAB2;MAPK8IP3;ZEB2;GAP43;CREB1;DOK5;MAP1A;S100A6;TMEM106B;EVL;EZR;VCL;CNP;SEMA3C;SHC1;SEMA3A;FOXG1;PIK3R1;HDAC6;EFNB1;MAPK7;SLITRK4;GPC1;DVL1;ABL1;APBB1;PDLIM7;MAPK3;FARP1;FZD3;SMAD4;RYK;BDNF;LAMB2;SIAH1;DTNBP…	0.0136644	HG GC slct	YES	NO	NO	NO	NO	NO	YES	YES	NO	NO	NO	NO	NO	NO	NO
GO:0000904	cell morphogenesis involved in differentiation	RB1;CYFIP2;CYFIP1;C12orf57;PITPNA;PLOD3;IRS2;CIB1;ANTXR1;TSKU;DOCK10;STK11;ALCAM;TUBB3;DPYSL2;STMN1;PRKACA;MEF2C;SEMA6A;MAP1S;SCRIB;ANK3;MAPK8IP3;AR;CLDN3;DOK5;MAP1A;S100A6;EZR;VCL;CNP;SHC1;FOXG1;PIK3R1;EFNB1;DVL1;ABL1;FZD3;SMAD4;BDNF;SIAH1;TBCD;FN1;GDF7;EXT1;PTPRA;ID2;PLXNB2;LRP10;FERMT2;RERE;TOP2B;COL18A1;WDR1;USP33;TGFB1I1;ILK;TRIOBP;GLI3;PPP3CB;UCHL1;FLOT1;SPTAN1;NDEL1;TPRN;RHOG;GAB2;ZEB2;GAP…	0.00470877	HG GC slct	YES	NO	NO	NO	YES	YES	YES	YES	NO	NO	NO	NO	NO	NO	NO
GO:0000902	cell morphogenesis	RB1;CYFIP2;CYFIP1;C12orf57;PITPNA;PLOD3;IRS2;CIB1;CLU;ANTXR1;TSKU;DOCK10;STK11;ALCAM;DPYSL4;TUBB3;DPYSL2;STMN1;CPNE1;PRKACA;MEF2C;SEMA6A;MAP1S;SCRIB;ANK3;THOC2;MAPK8IP3;AR;CLDN3;DOK5;MAP1A;S100A6;EZR;VCL;CNP;SHC1;FOXG1;PIK3R1;IQGAP1;STK4;EFNB1;SNX2;DVL1;ABL1;LLPH;FZD3;SMAD4;BDNF;SIAH1;TBCD;FN1;GDF7;EXT1;PTPRA;ID2;PLXNB2;LRP10;IL7R;FERMT2;RERE;DDR1;TOP2B;COL18A1;WDR1;USP33;TGFB1I1;ILK;TRIOBP;GLI3;…	0.00882631	HG GC slct	YES	NO	NO	NO	NO	YES	YES	NO	NO	NO	NO	NO	NO	YES	NO
GO:0032989	cellular component morphogenesis	RB1;CYFIP2;FHOD3;CYFIP1;C12orf57;PITPNA;PLOD3;IRS2;CIB1;CLU;ANTXR1;TSKU;ACTG1;DOCK10;STK11;ALCAM;DPYSL4;TUBB3;DPYSL2;CFL2;STMN1;CPNE1;PRKACA;MEF2C;SEMA6A;ACTN2;MAP1S;TPM1;KRT8;ANK2;SCRIB;ANK3;THOC2;MAPK8IP3;AR;CLDN3;DOK5;MAP1A;S100A6;EZR;OBSL1;VCL;MTMR2;CNP;SHC1;FOXG1;PIK3R1;IQGAP1;STK4;EFNB1;SNX2;DVL1;ABL1;LLPH;FIS1;FZD3;SMAD4;BDNF;SIAH1;TBCD;FN1;GDF7;EXT1;PTPRA;ID2;PLXNB2;LRP10;IL7R;FERMT2;RERE…	0.00543088	HG GC slct	YES	NO	NO	YES	NO	YES	YES	NO	NO	NO	NO	NO	NO	YES	NO
GO:0048666	neuron development	RB1;CYFIP2;MTCH1;CYFIP1;C12orf57;PITPNA;TNC;IRS2;GBA2;GLDN;TSKU;DOCK10;STK11;ALCAM;NAGLU;DPYSL4;TUBB3;DPYSL2;DPYSL3;STMN1;CPNE1;PRKACA;MEF2C;SEMA6A;MAP1S;SCRIB;ANK3;THOC2;MAPK8IP3;DOK5;MAP1A;S100A6;EZR;VCL;MTMR2;SDC4;CNP;UBA6;SHC1;FOXG1;PIK3R1;NREP;IQGAP1;STK4;EFNB1;BLOC1S1;DVL1;ABL1;MAP4;LLPH;GPM6B;FZD3;SMAD4;BDNF;SIAH1;TBCD;GDF7;NR2F6;EXT1;EHD1;PTPRA;ID2;OGDH;PPT1;IFT27;PLXNB2;LRP10;CDK16;FGFR1…	0.0444278	HG GC slct	YES	NO	NO	NO	NO	NO	YES	NO	NO	NO	NO	NO	NO	NO	NO
GO:1901987	regulation of cell cycle phase transition	BLM;CDCA5;KIF14;BUB1B;TTK;BRCA1;EGFR;AURKB;CCNB3;PIDD1;CDC45;CCND2;ORC1;E2F1;SPDL1;FBXO5;FAM83D;BUB1;E2F7;DACT1;CDK5RAP2;GEN1;CDT1;UBE2C;PLK1;CDC7;CDC6;CDC25C;CDC25A;NDC80;TICRR;CDC25B;CENPE;CENPF;DBF4;RFWD3;ID2;CDK1;CHMP4C;BIRC5;ANAPC5;TRIP13;DTL;MAD2L1	1.28834e-13	BV GC slct	YES	YES	YES	NO	NO	NO	NO	NO	NO	NO	YES	NO	NO	NO	NO
GO:0006275	regulation of DNA replication	BCAR3;BLM;PCNA;GMNN;BRCA2;CHTF18;EGFR;ZMPSTE24;ORC3;FBXO5;E2F7;E2F8;CDT1;STN1;RFC3;RFC4;RFC2;CDC7;ESCO2;EREG;TICRR;CCNA2;CDAN1;DBF4;ATR	1.49675e-13	BV GC slct	NO	YES	YES	NO	NO	NO	NO	NO	NO	NO	YES	NO	NO	NO	NO
GO:0033554	cellular response to stress	DCLRE1B;TONSL;SMC6;RPS6KA6;SESN3;PTTG1;CHEK1;PCLAF;MACROD1;CHAC1;GEN1;WDHD1;LIG1;ZGRF1;PRKCE;RECQL;ESCO2;WDR76;NEIL3;MELK;FANCD2;RRAGD;MGARP;ROR2;C11H2orf40;OPTN;RHNO1;PIF1;BLM;PARPBP;CDCA5;FOXO1;UBE2J1;ZMPSTE24;RAD51AP1;BRIP1;HMOX1;ECT2;MCTS1;FANCI;CBX5;PLK1;CDC7;INHBB;PALB2;TDP1;ID2;CDK1;NABP1;MNAT1;RAD18;ATR;RPAIN;TOP2A;FEN1;CETN4;DYSF;MCM10;BRCA1;SLC7A11;BRCA2;FOXM1;HERPUD1;PIDD1;HPF1;CHAF1A;…	1.63507e-13	BV GC slct	YES	YES	YES	NO	NO	YES	NO	NO	NO	NO	YES	NO	NO	NO	NO
GO:1902532	negative regulation of intracellular signal transduction	SERPINE2;HSPB1;OTUD7B;CIB1;TNFAIP1;ENO1;TRIAP1;CLU;CCAR2;ING2;STK11;UCHL1;SESN3;PPP2R1A;SMPD1;HYAL2;TMSB4X;SESN2;STMN1;NUP62;WWC3;CPNE1;CHP1;TIMP3;AKT1;CDK5RAP3;MAGI1;USP47;SEMA6A;GPX1;DUSP3;SSR4;ARRDC3;PLAUR;PPP2R5B;TSC2;ASH1L;PPP2R5C;MIF;MRAP;CREB3;CDC34;CARD19;DDIT3;CNKSR3;AKT1S1;PPIF;EZR;KPTN;ATF3;OPTN;KANK1;TMEM161A;GPS1;GSTP1;PRDM15;GPS2;PIK3R2;HMGCR;NDRG2;ADIPOR1;NOL3;FOXO1;RELA;HDAC7;ARNT…	0.00753107	HG GC slct	YES	NO	NO	NO	NO	YES	YES	YES	NO	NO	NO	NO	NO	NO	NO
GO:0032535	regulation of cellular component size	FHOD3;CYFIP1;GMFB;PTPRS;WDR1;ARPC1B;HP1BP3;ILK;GBA2;TRIOBP;EPS8;RB1CC1;DPYSL2;TMSB4X;CFL2;COTL1;MLST8;ANXA7;AKT1;SPTAN1;TMSB10;SLC12A8;AP2M1;NDEL1;TIGD5;SEMA6A;TNFRSF12A;ACTN2;IFRD1;DNM2;HAX1;CREB1;BIN1;AKT1S1;EVL;EZR;DBN1;PFN2;ARF6;PPP1R15A;KANK1;MTPN;PLEKHH2;SEMA3C;SEMA3A;TWF2;ADD1;CORO1B;CLN3;ABL1;LRRC8A;E2F4;WASF1;RYK;BDNF;LIMK1;TRPV2;HIP1R;FN1;MT3;VEGFA;PPP1CA;CLCN6;MYO1C;ABI2;CAPZA1;AQP11;I…	0.0350185	HG GC slct	YES	NO	NO	NO	NO	NO	YES	YES	NO	NO	NO	NO	NO	NO	NO
GO:0044089	positive regulation of cellular component biogenesis	CYFIP1;NUMA1;ARPC1B;FMR1;CLSTN1;FNBP1L;CLU;EPS8;LGALS3;DPYSL3;SH3PXD2B;NUP62;FLOT1;MLST8;PIEZO1;PIP4K2B;PRKACA;HRAS;NDEL1;CDK5RAP2;TIGD5;PDCD6IP;PIH1D1;TPM1;PPP2R5B;TERF1;RHOC;DNM2;DDB2;MED25;CLDN3;CDC34;CREB1;BIN1;HGS;EVL;TRABD2A;RAB7A;PFN2;ARF6;VCP;RALB;SDC4;DCTN1;VPS4B;TWF2;HTT;IQGAP1;HDAC6;CAND1;SRPX2;MIEN1;SLITRK4;HSF1;TPR;NEU1;G3BP1;G3BP2;ABL1;FLNA;PLEK2;WASF1;SNCA;DYNC1H1;SMAD3;SLF2;CRBN;B…	0.0118559	HG GC slct	YES	NO	NO	NO	NO	YES	YES	NO	NO	NO	NO	NO	NO	NO	NO
GO:0048812	neuron projection morphogenesis	RERE;CYFIP2;DDR1;TOP2B;CYFIP1;C12orf57;USP33;PITPNA;ILK;IRS2;GLI3;TSKU;DOCK10;PPP3CB;STK11;UCHL1;ALCAM;DPYSL4;TUBB3;DPYSL2;STMN1;FLOT1;CPNE1;PRKACA;SPTAN1;NDEL1;SEMA6A;MAP1S;RHOG;ANK3;GAB2;MAPK8IP3;DNM2;ZEB2;GAP43;IMPACT;CREB1;DOK5;MAP1A;S100A6;TMEM106B;EVL;SGK1;EZR;DBN1;VCL;CNP;SEMA3C;SHC1;SEMA3A;FOXG1;PIK3R1;IQGAP1;STK4;HDAC6;EFNB1;MAPK7;SLITRK4;GPC1;DVL1;ABL1;APBB1;LLPH;WASF1;PDLIM7;MAPK3;FARP…	0.0282161	HG GC slct	YES	NO	NO	NO	NO	NO	YES	NO	NO	NO	NO	NO	NO	NO	NO
GO:0031175	neuron projection development	RB1;CYFIP2;CYFIP1;C12orf57;PITPNA;TNC;IRS2;TSKU;DOCK10;STK11;ALCAM;DPYSL4;TUBB3;DPYSL2;STMN1;CPNE1;PRKACA;SEMA6A;MAP1S;SCRIB;ANK3;MAPK8IP3;DOK5;MAP1A;S100A6;EZR;VCL;SDC4;CNP;UBA6;SHC1;FOXG1;PIK3R1;NREP;IQGAP1;STK4;EFNB1;BLOC1S1;DVL1;ABL1;MAP4;LLPH;GPM6B;FZD3;SMAD4;BDNF;SIAH1;GDF7;EXT1;EHD1;PTPRA;IFT27;PLXNB2;LRP10;CDK16;RERE;DDR1;TOP2B;USP33;ILK;ADM;AREG;TRIOBP;GLI3;PQBP1;PPP3CB;UCHL1;FLOT1;TSPO;…	0.0382082	HG GC slct	YES	NO	NO	NO	NO	NO	YES	YES	NO	NO	NO	NO	NO	NO	NO
GO:0007010	cytoskeleton organization	CDC20;GJA1;BAIAP2L1;NUSAP1;DAG1;PCLAF;RCC1;NEK2;THSD7A;FBXO5;CDK5RAP2;GAS2L3;CEP135;KRT2;WDR73;KNSTRN;SGO1;ARMC4;MAP7D2;KIF20A;OBSL1;PFN2;SPTBN4;IQGAP2;RACGAP1;FIGNL1;CEP72;PLEK2;VILL;CNTLN;MARK1;PLK4;STIL;PLK1;NDC80;TBCK;TPX2;ANLN;KIF18A;DIAPH3;KIF18B;KIF4A;TUBGCP5;CEP57;GPSM2;NRP1;PLEK;CETN4;FMN1;KIF11;BRCA1;BRCA2;SYNE3;SYNE2;SYNE1;KIF19;SIX4;NUF2;MYBL2;SPDL1;SH3D19;DNAI2;KIF23;SHROOM1;CCSAP;MT…	1.69925e-13	BV GC slct	YES	YES	YES	NO	NO	YES	YES	NO	NO	NO	YES	NO	NO	NO	NO
GO:0006310	DNA recombination	RPAIN;TOP2A;PIF1;BLM;TCF7;HMGB2;TONSL;BRCA1;SMC6;BRCA2;RAD51AP1;PSMC3IP;BRIP1;CDC45;SFR1;EXO1;RAD54L;GEN1;GINS2;STN1;LIG1;GINS4;RECQL;RPA2;CDC7;MND1;PALB2;RAD50;RAD51;FANCD2;RFWD3;MCM3;MCM4;NABP1;MCM5;TRIP13;RHNO1;CENPS;MCM2	1.70668e-13	BV GC slct	NO	YES	YES	NO	NO	NO	NO	NO	NO	NO	YES	NO	NO	NO	NO
GO:0120039	plasma membrane bounded cell projection morphogenesis	RERE;CYFIP2;DDR1;TOP2B;CYFIP1;C12orf57;USP33;PITPNA;ILK;IRS2;GLI3;TSKU;DOCK10;PPP3CB;STK11;UCHL1;ALCAM;DPYSL4;TUBB3;DPYSL2;STMN1;FLOT1;CPNE1;PRKACA;SPTAN1;NDEL1;SEMA6A;MAP1S;RHOG;ANK3;GAB2;MAPK8IP3;DNM2;ZEB2;GAP43;IMPACT;CREB1;DOK5;MAP1A;S100A6;TMEM106B;EVL;PLEKHO1;SGK1;EZR;DBN1;VCL;CNP;SEMA3C;SHC1;SEMA3A;FOXG1;PIK3R1;IQGAP1;STK4;HDAC6;EFNB1;MAPK7;SNX2;SLITRK4;GPC1;DVL1;ABL1;APBB1;LLPH;WASF1;PDLI…	0.0159273	HG GC slct	YES	NO	NO	NO	NO	NO	YES	NO	NO	NO	NO	NO	NO	NO	NO
GO:0048858	cell projection morphogenesis	RERE;CYFIP2;DDR1;TOP2B;CYFIP1;C12orf57;USP33;PITPNA;ILK;IRS2;GLI3;TSKU;DOCK10;PPP3CB;STK11;UCHL1;ALCAM;DPYSL4;TUBB3;MDK;DPYSL2;STMN1;FLOT1;CPNE1;PRKACA;SPTAN1;NDEL1;SEMA6A;MAP1S;RHOG;ANK3;GAB2;MAPK8IP3;DNM2;ZEB2;GAP43;IMPACT;CREB1;DOK5;MAP1A;S100A6;TMEM106B;EVL;PLEKHO1;SGK1;EZR;DBN1;VCL;CNP;SEMA3C;SHC1;SEMA3A;FOXG1;PIK3R1;IQGAP1;STK4;HDAC6;EFNB1;MAPK7;SNX2;SLITRK4;GPC1;DVL1;ABL1;APBB1;LLPH;WASF1;…	0.013361	HG GC slct	YES	NO	NO	NO	NO	NO	YES	NO	NO	NO	NO	NO	NO	NO	NO
GO:0032990	cell part morphogenesis	RERE;CYFIP2;DDR1;TOP2B;CYFIP1;C12orf57;USP33;PITPNA;ILK;IRS2;GLI3;TSKU;DOCK10;PPP3CB;STK11;UCHL1;ALCAM;DPYSL4;TUBB3;MDK;DPYSL2;STMN1;FLOT1;CPNE1;PRKACA;SPTAN1;NDEL1;SEMA6A;MAP1S;RHOG;ANK3;GAB2;MAPK8IP3;DNM2;ZEB2;GAP43;IMPACT;CREB1;DOK5;MAP1A;S100A6;TMEM106B;EVL;PLEKHO1;SGK1;EZR;DBN1;VCL;CNP;SEMA3C;SHC1;SEMA3A;FOXG1;PIK3R1;IQGAP1;STK4;HDAC6;EFNB1;POLD4;MAPK7;SNX2;SLITRK4;GPC1;DVL1;ABL1;APBB1;LLPH;…	0.0204485	HG GC slct	YES	NO	NO	NO	NO	NO	YES	NO	NO	NO	NO	NO	NO	NO	NO
GO:0007169	transmembrane receptor protein tyrosine kinase signaling pathway	CEP57;CYFIP2;DDR1;CYFIP1;CSRNP1;DGKD;ARPC1B;TRADD;HSPB1;IRS2;TCIRG1;AREG;FGFRL1;ACTG1;SLC2A8;TIAL1;EFEMP1;STMN1;AKT1;CPNE3;PRKACA;HRAS;AP2M1;NDEL1;APPL1;CAST;ATP6V0B;SMARCC1;ATP6AP1;NCBP2;TSC2;ARID5B;GAB2;GTF2F1;PRLR;SIRT2;GIGYF1;GAREM1;COL4A2;DOK5;AKT1S1;PHIP;PRKD2;ARHGEF7;ATP6V0D1;ATP6V0C;CRK;SHC1;MVP;PIK3R2;PIK3R1;IQGAP1;FOXO1;EFNB1;SGPL1;POLR2A;POLR2C;PDGFC;POLR2E;ABL1;SCAP;POLR2H;HNRNPA1;SH2…	0.0292208	HG GC slct	YES	NO	NO	NO	NO	YES	YES	NO	NO	NO	NO	NO	NO	YES	NO
GO:0007167	enzyme linked receptor protein signaling pathway	CYFIP2;CYFIP1;DGKD;UBE2D1;IRS2;FGFRL1;ACTG1;TIAL1;EFEMP1;FNTA;STMN1;AKT1;CPNE3;PRKACA;MAP3K7;AP2M1;CAST;SMARCC1;TSC2;ARID5B;LIFR;MIF;GTF2F1;PRLR;TWSG1;ZFYVE16;GAREM1;COL4A2;DOK5;PHIP;PRKD2;IL6ST;ATP6V0D1;SHC1;PIK3R2;PIK3R1;IQGAP1;FOXO1;EFNB1;SGPL1;UBC;PDGFC;ABL1;SCAP;SKIL;ATP6V1D;SMAD2;TRAP1;STAT5B;SMAD4;YES1;SMAD3;BDNF;CRIM1;SMAD5;GDF7;NFATC4;COL1A1;PTPRD;BMP3;FIBP;STAR;PTPRA;FERMT2;FGFR1;CEP57;…	0.0256249	HG GC slct	YES	NO	NO	YES	YES	NO	YES	NO	NO	NO	NO	NO	NO	YES	NO
GO:0040008	regulation of growth	RB1;CYFIP1;SERPINE2;MT1M;CLSTN1;CIB1;ENO1;RBPJ;CCAR2;MT2A;KIAA1109;STK11;BASP1;PPP2R1A;RUVBL2;DPYSL2;SESN2;WWC3;PIM1;EPC1;AKT1;MEF2C;SEMA6A;CSNK2A1;IGFBP5;IFRD1;ADAM10;KCTD6;AR;POR;MT1A;MT1F;PPIB;EZR;MT1E;NOTCH2;SHC1;PRKDC;GATA6;TWF2;ADIPOR1;STK4;ADIPOR2;FBLN5;SLC9A1;SGPL1;ABL1;E4F1;GAS2L1;IP6K2;STAT5B;SMAD4;SMAD3;BDNF;WFS1;TRPV2;OSGIN1;CRIM1;FN1;HMGA2;MT3;SMARCA4;ARMC10;GNAS;PPT1;PIN1;BAP1;FGFR1…	0.00644697	HG GC slct	YES	NO	NO	NO	YES	YES	YES	YES	NO	NO	NO	NO	YES	NO	NO
GO:0009968	negative regulation of signal transduction	RIPOR2;PID1;FAM89B;WWC2;CBLB;LDLRAD4;CLU;TSKU;KLHL31;RGS4;LGALS3;RGS2;RASSF2;DHX58;GRB10;PRKACB;TLE3;UNC5B;APLP1;PRKCD;CSNK1E;HIC1;RUNX2;DKK3;RNF125;KCTD10;GPR161;TRIB1;SCG2;ATF3;TRABD2B;NLRX1;IGSF1;ITPR1;TWIST1;RASAL1;ADRB2;SOCS3;SOCS1;INPP5F;JAG2;EGR1;NGFR;CAV2;CAV1;PTCH1;NR1D1;SMAD6;VASN;SMAD7;EFNA1;NR4A2;NFKBIA;RCAN1;CYLD;DAB2;BCL6;WNK2;BCL3;BCL2;BCL2L1;ECM1;DYRK3;TGFB1I1;PDE3B;CELF4;TNFAIP3;…	2.33829e-13	BV GC po	YES	NO	YES	NO	NO	YES	YES	YES	YES	NO	NO	NO	NO	NO	YES
GO:0090068	positive regulation of cell cycle process	GPSM2;FEN1;CDCA5;KIF14;BRCA1;EGFR;AURKB;PIDD1;CDC45;CCND2;RACGAP1;POC1A;FBXO5;FAM83D;ECT2;E2F7;E2F8;GEN1;PLK4;CDT1;UBE2C;INSR;PRKCE;KIF23;CDC7;CDC6;CDC25C;CDC25A;NDC80;EREG;CDC25B;DBF4;ID2;CDK1;BIRC5;PKP4;ANAPC5;DTL;MAD2L1;RHNO1	2.44067e-13	BV GC slct	YES	YES	YES	NO	NO	NO	NO	NO	NO	NO	YES	NO	NO	NO	NO
GO:0051493	regulation of cytoskeleton organization	FHOD3;CYFIP1;GMFB;NUMA1;WDR1;ARPC1B;ILK;CIB1;GBA2;TRIOBP;ACTG1;EPS8;SENP6;XPO1;MDK;ARHGDIA;TMSB4X;CFL2;SH3PXD2B;STMN1;NUP62;COTL1;MLST8;CHP1;HRAS;SPTAN1;TMSB10;CDK5RAP2;TIGD5;MEF2C;PDCD6IP;FBXW5;ACTN2;MAP1S;TPM1;RHOG;RHOF;RHOC;CLIP3;HAX1;BIN1;MAP1A;SNURF;CHMP4B;CHMP3;RHOU;EVL;CRK;DBN1;PFN2;ARF6;NOTCH2;KANK1;MTPN;PLEKHH2;SDC4;DCTN1;PTGER2;VPS4B;TWF2;ARHGAP17;PIK3R1;RNF4;HDAC6;ADD1;CORO1B;SLC9A1;CL…	0.0237154	HG GC slct	YES	YES	NO	NO	NO	NO	YES	NO	NO	NO	NO	NO	NO	NO	NO
GO:2000147	positive regulation of cell motility	GPI;DOCK5;SCARB1;COL18A1;SPARC;FAM89B;TRADD;SERPINE1;HSPB1;ILK;IRS2;CIB1;ACTG1;AKAP12;LGALS3;NIPBL;ADAMTS1;MDK;TMSB4X;DUOXA2;AKT1;CPNE3;PRKACA;HRAS;MAP2K3;SUN2;SEMA6A;EDN2;IGFBP5;IL1R1;SPHK1;ADAM10;RHOC;F3;MAPK8IP3;PTP4A1;CREB3;CLDN3;PRKD2;NSMF;ITGA6;ITGA5;ARHGEF7;RIN2;CRK;ARF6;GRN;SEMA3C;SEMA3A;PIK3R1;IQGAP1;STK4;THBS4;HDAC6;FUT4;HDAC7;VTN;SRPX2;MIEN1;RRAS;DDRGK1;PDCD10;EPCAM;SPOCK2;MGAT5;PDGFC;…	0.0360573	HG GC slct	YES	NO	NO	NO	NO	YES	YES	NO	YES	NO	NO	NO	NO	YES	NO
GO:0051272	positive regulation of cellular component movement	GPI;DOCK5;SCARB1;COL18A1;SPARC;FAM89B;TRADD;SERPINE1;HSPB1;ILK;IRS2;CIB1;ACTG1;AKAP12;LGALS3;NIPBL;ADAMTS1;MDK;TMSB4X;DUOXA2;STMN1;AKT1;CPNE3;PRKACA;HRAS;MAP2K3;SUN2;SEMA6A;EDN2;IGFBP5;IL1R1;SPHK1;ADAM10;RHOC;F3;MAPK8IP3;PTP4A1;CREB3;TUBB2B;CLDN3;PRKD2;NSMF;ITGA6;ITGA5;ARHGEF7;RIN2;CRK;ARF6;GRN;SEMA3C;SEMA3A;PIK3R1;IQGAP1;STK4;THBS4;HDAC6;FUT4;HDAC7;VTN;SRPX2;MIEN1;RRAS;DDRGK1;PDCD10;EPCAM;SPOCK2…	0.0402985	HG GC slct	YES	NO	NO	NO	NO	YES	YES	NO	YES	NO	NO	NO	NO	YES	NO
GO:0048856	anatomical structure development	CNTF;SERPINE2;IFT172;COL12A1;RBPJ;CLDN1;RXFP1;ELK3;PREX2;PREX1;HOXA9;SOX17;MYC;AKT3;STMN1;GJA4;HOXA3;HOXA2;RTTN;HOXA7;BVES;HOXA6;HOXA5;HOXA4;PRKCI;MEF2C;UNC5B;RFX2;SOX13;REV1;RFX3;IFT80;SOX10;DKK2;RC3H2;ARMC2;ISL2;HOXB9;HECW2;HECW1;HOXB4;SPARCL1;HOXB3;HOXB2;FAR2;AGTR2;FREM2;HOXB5;PRKDC;NEDD4L;PRDM12;GJC1;EPB41L5;YRK;T;LOC419390;MYO6;PRDM16;HOXC5;HOXC9;NKX2-3;NHEJ1;ATG5;FZD1;LYN;JAG2;NGFR;WNT10A;F…	2.64012e-13	GAL GC slct	YES	YES	YES	NO	YES	YES	YES	YES	YES	YES	YES	NO	YES	YES	YES
GO:0040017	positive regulation of locomotion	SCARB1;SPARC;FAM89B;SERPINE1;IRS2;CIB1;ACTG1;LGALS3;DUOXA2;AKT1;CPNE3;PRKACA;MAP2K3;SEMA6A;IGFBP5;IL1R1;ADAM10;MAPK8IP3;CLDN3;CHMP4B;PRKD2;NSMF;RIN2;PIK3R1;IQGAP1;STK4;FUT4;VTN;RRAS;DDRGK1;PDCD10;PDGFC;ABL1;S100A11;CD99;SMAD3;MCAM;FN1;COL1A1;DAB2;TRIP6;CHMP2A;ATM;AMOTL1;FGFR1;GPI;DOCK5;COL18A1;TRADD;HSPB1;ILK;AKAP12;NIPBL;ADAMTS1;MDK;TMSB4X;HRAS;SUN2;EDN2;SPHK1;VPS37B;RHOC;F3;PTP4A1;CREB3;TUBB2B;…	0.0219951	HG GC slct	YES	NO	NO	NO	NO	YES	YES	NO	YES	NO	NO	NO	NO	YES	NO
GO:0051270	regulation of cellular component movement	RIPOR2;APP;FAM89B;LDLRAD4;CXCL16;AQP1;LGALS3;STK10;PLAU;CDH1;ENPP2;CYP1B1;SEMA6B;SEMA6A;MTUS1;MITF;PRKCA;VASH1;ATP1B2;BCR;SHTN1;ADGRB1;PRKD2;EPHA1;TRIB1;JCAD;DSC2;VCL;CSF1R;SDC4;C5AR1;PDGFA;TWIST1;RHOBTB1;CORO1C;RHOBTB2;INPP5F;FLRT2;ZNF703;PLXNA4;TGFB2;TGFB1;RNASE10;CAV1;PLK2;FN1;EFNA1;FER;DAB2;LRCH1;BCL6;TRPV4;BCL2;PLXNB1;AMOTL1;FGFR1;ACVRL1;RYR2;ECM1;FLT1;DOCK7;PTPRM;PTPRJ;RND2;RND3;PTPRG;SMPD3…	3.8405e-13	BV GC po	YES	NO	YES	NO	NO	YES	YES	NO	YES	NO	NO	NO	NO	YES	NO
GO:0010468	regulation of gene expression	RB1;CYFIP1;NUP107;RNH1;SERPINE2;RPL32;RPL31;ZNF292;RPL34;SERPINE1;ENO1;GABPB1;RBPJ;RPL9;PHB2;TSKU;RPL7;PSMD8;PSMD9;ALKBH5;PSMD2;PSMD3;RPL36;AKT1;PRKACA;RPL39;CDK5RAP3;CDK5RAP2;HES6;MEF2C;PRKCH;MBNL2;RPL21;ZNF160;PIH1D1;RPL22;RC3H1;MED4;SND1;HCFC1;DKK3;SIGIRR;AR;CLDN3;ZFYVE16;DDIT3;PRKD2;MAML3;RBCK1;RPL26;CGGBP1;ATF3;ATF4;ZNF395;SRCAP;SHMT2;PRKDC;PRDM15;GATA6;ZNF22;BAZ2B;MRPL12;MRPL13;CIAO1;POM121…	6.08915e-13	HG GC slct	YES	NO	YES	NO	NO	NO	YES	NO	YES	NO	NO	NO	NO	NO	NO
GO:0040012	regulation of locomotion	RIPOR2;APP;FAM89B;LDLRAD4;CXCL16;AQP1;LGALS3;STK10;PLAU;CDH1;ENPP2;CYP1B1;SEMA6B;SEMA6A;MTUS1;MITF;PRKCA;VASH1;ATP1B2;BCR;SHTN1;ADGRB1;PRKD2;EPHA1;TRIB1;SCG2;JCAD;VCL;CSF1R;SDC4;C5AR1;PDGFA;TWIST1;RHOBTB1;CORO1C;RHOBTB2;EFNB2;INPP5F;FLRT2;ZNF703;PLXNA4;TGFB2;TGFB1;CAV2;RNASE10;CAV1;PLK2;FN1;EFNA1;FER;DAB2;LRCH1;TRPV4;BCL2;PLXNB1;AMOTL1;FGFR1;ACVRL1;ECM1;FLT1;DOCK7;PTPRM;PTPRJ;RND2;RND3;PTPRG;SMPD…	7.27453e-13	BV GC po	YES	NO	YES	NO	NO	YES	YES	YES	YES	NO	NO	NO	NO	YES	NO
GO:0048699	generation of neurons	SEMA5A;SEMA5B;RIPOR2;APP;CPNE5;TNC;DIXDC1;TSKU;RIMS2;GRIP1;KIF5C;TUBB3;SOX4;SEMA6B;HES6;EPHA7;SEMA6A;UNC5B;ATP1B2;EML1;RUNX3;RUNX2;ACAP3;SHTN1;TIAM1;ISL2;MAP1B;ROR1;TNIK;EPHA1;IL6ST;VCL;ASTN1;CSF1R;NUMBL;CNP;SDC4;STXBP1;LPAR1;FOXO6;TWIST1;LPAR3;RASAL1;EFNA4;NCKIPSD;EFNB2;INPP5F;FLRT2;MAP2;MAP4;WNT2;PLXNA4;VASP;JAG2;NGFR;NTNG2;EGR2;SYT3;TGFB1;SYT1;PTCH1;SS18L1;FN1;DCLK2;NR1D1;EFNA1;NR4A2;BCL6;BHLH…	7.29623e-13	BV GC po	YES	NO	YES	YES	NO	NO	YES	YES	NO	NO	NO	NO	NO	NO	NO
GO:0051171	regulation of nitrogen compound metabolic process	GMFB;NUP107;ZNF292;ARAF;RBPJ;PSMD8;PSMD9;ALKBH5;PPP4R2;PSMD2;PSMD3;AKT1;PRKACA;HES6;MEF2C;CSNK2A1;RC3H1;SND1;SIGIRR;AR;CLDN3;ZFYVE16;DDIT3;RBCK1;CGGBP1;ATF3;ATF4;SHMT2;GATA6;ZNF22;BAZ2B;IQGAP1;PLA2G5;MRPL12;MRPL13;OAZ1;OAZ2;CIAO1;MYO6;PDGFC;NR2F1;FN1;EIF2AK2;PBX1;NR2F6;COL1A1;EIF6;PKIG;ZNF254;MED16;MED15;AREG;PQBP1;MED12;MED11;NIPBL;FASTK;SMPD1;HEY2;TSPO;NELFE;RMI2;DUSP3;PGAM1;SPHK1;ACTL6A;SLC39A…	8.30671e-13	HG GC slct	YES	NO	YES	NO	NO	YES	YES	NO	YES	NO	NO	NO	NO	YES	NO
GO:0045787	positive regulation of cell cycle	GPSM2;FEN1;CDCA5;KIF14;BRCA1;BRCA2;EGFR;AURKB;PIDD1;CDC45;CCND2;RACGAP1;POC1A;FBXO5;FAM83D;ECT2;E2F7;E2F8;GEN1;PLK4;CDT1;UBE2C;INSR;PRKCE;USP2;FZD9;KIF23;CDC7;CDC6;CDC25C;CDC25A;NDC80;EREG;CDC25B;DBF4;PSRC1;ID2;CKS2;CDK1;BIRC5;PKP4;ANAPC5;MNAT1;DTL;MAD2L1;RHNO1	9.13895e-13	BV GC slct	YES	YES	YES	NO	NO	NO	NO	NO	NO	NO	YES	NO	NO	NO	NO
GO:0032501	multicellular organismal process	FZD10;LIPA;TSKU;ELK3;EPS8;ZMIZ1;BBX;PLCE1;CYP1B1;JUNB;PRKACB;UNC13B;HES6;RBFOX1;UNC5B;CACNA2D1;PRKCD;SOX13;PRKCA;FNDC3A;EML1;DKK3;BCR;ACE2;ISL2;RBP4;SPINT1;MAP1B;GPR161;AGTR1;ATF6;ATF3;ASTN1;SEH1L;LYPD1;PDGFA;IL20RB;HSD11B1;FLRT2;RDH10;KCNMB4;JAG2;ABCA1;NGFR;ST14;DMPK;TIPARP;PLK2;FN1;MTHFR;NR1D1;FOSL1;CYLD;DENND1B;CDKN1A;TGFB1I1;BHLHE41;PHEX;GLI3;BBC3;SMPD3;ING2;CSRP3;JARID2;NEFH;APPL2;DUSP4;DUSP…	1.37669e-12	BV GC po	NO	NO	YES	NO	YES	NO	YES	YES	YES	NO	YES	NO	YES	YES	YES
GO:0033993	response to lipid	RB1;OTUD5;SPON2;SCARB1;SPARC;SERPINE1;MPI;TNC;UBE3A;HNMT;PHB2;ZFP36;RUVBL2;PIM1;PLS3;AKT1;LRAT;FADS1;DDX18;USP8;MEF2C;PIAS2;PIAS1;AR;MTAP;XRN1;PAPPA;FDX1;MGARP;PTGES;TMEM161A;CNP;INSIG1;MGST1;TWF2;PRPF8;FOXO1;SBNO2;IRAK1;UBR5;NEU1;ABL1;SSR1;SMAD2;STAT5B;FIS1;AKIRIN2;YES1;ABCA3;NR2F1;NR1D2;FBXO32;GNG12;CRLS1;NR2F6;NFATC4;NFKBIA;COL1A1;NR4A1;SNW1;NASP;STAR;PTK7;TNFSF4;GNB1;TADA3;GNAS;PAF1;ATM;MYD88…	0.0405057	HG GC slct	YES	NO	NO	NO	YES	YES	YES	YES	YES	NO	NO	NO	NO	YES	NO
GO:0030334	regulation of cell migration	ACVRL1;RIPOR2;APP;ECM1;FLT1;FAM89B;DOCK7;PTPRM;PTPRJ;LDLRAD4;RND2;RND3;CXCL16;AQP1;PTPRG;SMPD3;LGALS3;STK10;PPP3CA;DUSP10;ADAMTS1;GLIPR2;PLAU;CDH1;MMP28;ENPP2;CTSH;CYP1B1;ADAMTS9;APPL2;SEMA6B;SEMA6A;CAMK1D;DUSP1;DDX58;SPHK1;MTUS1;MITF;PRKCA;PROX1;VASH1;ATP1B2;TGFBR2;BCR;SHTN1;KIT;ADGRB1;PRKD2;PLCB1;EPHA1;TRIB1;JCAD;VCL;CSF1R;SDC4;C5AR1;PDGFA;SEMA3E;RHOBTB1;CORO1C;HDAC7;RHOBTB2;PAK1;SRPX2;FLRT2;MG…	1.99949e-12	BV GC po	YES	NO	YES	NO	NO	YES	YES	NO	YES	NO	NO	NO	NO	YES	NO
GO:0014070	response to organic cyclic compound	RB1;SPARC;EIF4A3;TNC;UBE3A;PPP2R2A;HNMT;EFTUD2;ZFP36;LGALS1;ARHGDIA;RUVBL2;DPYSL2;PIM1;AKT1;PRKACA;FADS1;DDX18;USP8;MEF2C;IGFBP5;MIF;PIAS2;PIAS1;HCFC1;AR;MTAP;XRN1;PAPPA;FDX1;MGARP;EZR;PTGES;ATF4;SHMT2;INSIG1;PLA2G5;ARPP19;FOXO1;SLC9A1;LDHA;DHX36;UBR5;NEU1;ABL1;SSR1;INPP5K;SMAD2;STAT5B;FIS1;ABCA3;NR2F1;MTHFR;NR1D2;FBXO32;SMAD5;CRLS1;NR2F6;NFATC4;NFKBIA;COL1A1;NR4A1;NASP;STAR;GNAQ;GNB1;TADA3;GNAS;…	0.0307879	HG GC slct	YES	NO	NO	NO	YES	YES	YES	NO	YES	NO	NO	NO	NO	YES	NO
GO:0032270	positive regulation of cellular protein metabolic process	CYFIP2;EIF4A3;ARAF;C6orf89;KEAP1;ENO1;PHB2;ANTXR1;ARL6IP5;AKT1;PRKACA;SOX4;CDK5RAP3;TBC1D10A;JMJD4;PIH1D1;ARRDC3;CSNK1D;MIF;MAPK8IP3;ATG13;AR;TWSG1;CLDN3;GAREM1;PRKD2;NSMF;RPL26;EZR;PFN2;SDC4;MAGED1;DCUN1D1;IQGAP1;PLA2G5;FXR1;PDCD10;PDGFC;DHX36;VPS11;PLK3;FIS1;YES1;CRADD;GADD45A;FN1;EIF2AK2;UPF3B;PARP14;GDF7;HNRNPL;SNW1;EIF6;WNK3;CDK10;UNC119;PAF1;ATM;CALM1;CD24;CALM2;CDKN1A;PHF1;AREG;AKAP12;ING2…	0.000826676	HG GC slct	YES	YES	NO	NO	NO	YES	YES	NO	NO	NO	NO	NO	NO	YES	NO
GO:0051247	positive regulation of protein metabolic process	CYFIP2;EIF4A3;ARAF;C6orf89;KEAP1;ENO1;PHB2;ANTXR1;ARL6IP5;AKT1;PRKACA;SOX4;CDK5RAP3;TBC1D10A;JMJD4;CSNK2A1;PIH1D1;ARRDC3;CSNK1D;MIF;MAPK8IP3;ATG13;AR;TWSG1;CLDN3;GAREM1;PRKD2;NSMF;RPL26;EZR;VPS28;PFN2;SDC4;MAGED1;DCUN1D1;IQGAP1;PLA2G5;OAZ1;OAZ2;FXR1;PDCD10;PDGFC;DHX36;VPS11;SCAP;STAT5B;PLK3;FIS1;YES1;CRADD;GADD45A;FN1;EIF2AK2;UPF3B;PARP14;GDF7;HNRNPL;SNW1;EIF6;WNK3;CREBRF;PEMT;CDK10;UNC119;PAF1;A…	0.000200972	HG GC slct	YES	YES	NO	NO	NO	YES	YES	NO	YES	NO	NO	NO	NO	YES	NO
GO:0031325	positive regulation of cellular metabolic process	RB1;CYFIP2;SCOC;ZNF292;SERPINE1;ARAF;ENO1;GABPB1;RBPJ;PHB2;PSMD9;AKT1;PIP4K2B;PRKACA;CDK5RAP3;CDK5RAP2;MEF2C;PIH1D1;RC3H1;SCRIB;MED4;ATG13;HCFC1;AR;CLDN3;DDIT3;PRKD2;MAML3;RPL26;ATF3;OPTN;ATF4;SRCAP;PRKDC;PRDM15;GATA6;IQGAP1;PLA2G5;MRPL12;ARPP19;MYO6;PDGFC;VPS11;ZNF148;PLK3;NR2F1;FN1;EIF2AK2;UPF3B;NR1D2;PBX1;NFATC4;HNRNPL;COL1A1;EIF6;GIPC1;TNFSF4;FASN;CDK10;UNC119;MMS19;CDK12;CDKN1C;CDKN1A;GMEB2;…	2.15688e-12	HG GC slct	YES	NO	YES	NO	NO	YES	YES	NO	YES	NO	NO	NO	NO	YES	NO
GO:0006950	response to stress	CDKN1A;SRXN1;NCF1;CITED1;PTPRN;TNC;F13A1;TREM2;CLDN1;HK2;CLGN;CSRP3;ZFP36;MT2A;MAP1LC3C;MRC1;CYP1B1;JUNB;APPL2;MAP3K5;EDN1;PARP3;SYK;AHSG;SLC11A1;SPHK1;SERPINF2;IL18;APOA2;FOS;F3;MPEG1;F5;PARP8;MT1A;VGF;KIT;CHI3L1;ERP27;IRF5;NUPR1;RBM24;S100A9;ATF3;MT1E;C1QB;C1QA;CSF1R;SDC4;C5AR1;MGST1;LYPD1;PTGS2;NDRG1;INAVA;C2;C3;TRPM2;PENK;CCL2;S100A12;CD14;SCN3A;DRD5;CCR1;CD163;AOC1;HSPA6;TFPI2;HMGA1;IGF1;MER…	2.25736e-12	BV TC po	YES	YES	YES	NO	NO	YES	YES	NO	YES	NO	YES	NO	NO	YES	NO
GO:0051960	regulation of nervous system development	CYFIP1;SERPINE2;FMR1;CLSTN1;ULK4;CIB1;UBE3A;EIF4ENIF1;STK11;LGALS1;ARHGDIA;DPYSL2;PPAT;DPYSL3;CPNE1;AKT1;DENND5A;PRKACA;CDK5RAP3;CDK5RAP2;HES6;MEF2C;SEMA6A;PRKCH;CMC1;IFRD1;ADAM10;P3H1;CSNK1D;THOC2;MAPK8IP3;BIN1;NSMF;IL6ST;OBSL1;CUL7;MTMR2;FOXG1;TWF2;NREP;IQGAP1;ADGRG1;DHX36;DVL1;NEU1;ABL1;LLPH;SKIL;FZD3;BDNF;SS18L2;IDH2;TRPV2;NR2F1;FN1;IFT122;MT3;PBX1;GDF7;NFATC4;PTPRD;EHD1;SNW1;STAR;STK25;PTK7;…	0.0439542	HG GC slct	YES	NO	NO	YES	NO	NO	YES	YES	NO	NO	NO	NO	NO	NO	NO
GO:0009987	cellular process	USP6NL;IFT172;RBPJ;SLA2;CLDN1;PREX2;PREX1;TDO2;AKT3;LIPG;FAM19A2;STRA13;WDHD1;MEF2C;UNC5B;CACNA2D1;TYW3;RFX2;RFX3;FRS3;RC3H2;RUFY1;ISL2;RABL3;SPARCL1;FAR2;AGTR2;ZNF277;PIF1;SLBP;PARPBP;CDCA2;IL20RA;NCAPG;RNF219;TLR1A;CDCA9;ADAMTS12;NCAPH;MTMR7;PRPSAP1;EPB41L5;YRK;T;PDGFD;LOC419390;MYO6;EPB41L3;TLR21;PUSL1;ATG5;LYN;JAG2;LOC107049250;NGFR;JAG1;ABCA5;GPR12;COL24A1;EDEM2;NR2F1;IL31RA;LARP7;NR0B1;BTBD…	2.60559e-12	GAL GC slct	YES	YES	YES	NO	YES	YES	YES	YES	YES	NO	YES	NO	NO	YES	NO
GO:0010605	negative regulation of macromolecule metabolic process	RB1;GMFB;RNH1;SERPINE2;RPL32;RPL31;RPL34;SERPINE1;ENO1;RBPJ;RPL9;PHB2;RPL7;RPL36;AKT1;RPL39;CDK5RAP3;HES6;MEF2C;CSNK2A1;RPL21;PIH1D1;RPL22;RC3H1;SND1;HCFC1;DKK3;SIGIRR;AR;CLDN3;BIN1;DDIT3;MAP1A;RPL26;VPS25;CGGBP1;VPS28;ATF3;OPTN;ATF4;MTMR2;SRCAP;PRKDC;PRDM15;GATA6;ARPP19;MRPL13;ZNF148;S100A11;PLK3;RPL41;NR2F1;EIF2AK2;UPF3B;NR1D2;WDR54;THAP11;NR2F6;NFATC4;HNRNPL;EIF6;CILP;GIPC1;TNFSF4;PKIG;ZNF254;…	2.92312e-12	HG GC slct	YES	NO	YES	NO	NO	YES	YES	NO	YES	NO	NO	NO	NO	NO	NO
GO:2000145	regulation of cell motility	RIPOR2;APP;FAM89B;LDLRAD4;CXCL16;AQP1;LGALS3;STK10;PLAU;CDH1;ENPP2;CYP1B1;SEMA6B;SEMA6A;MTUS1;MITF;PRKCA;VASH1;ATP1B2;BCR;SHTN1;ADGRB1;PRKD2;EPHA1;TRIB1;JCAD;VCL;CSF1R;SDC4;C5AR1;PDGFA;TWIST1;RHOBTB1;CORO1C;RHOBTB2;INPP5F;FLRT2;ZNF703;PLXNA4;TGFB2;TGFB1;RNASE10;CAV1;PLK2;FN1;EFNA1;FER;DAB2;LRCH1;TRPV4;BCL2;PLXNB1;AMOTL1;FGFR1;ACVRL1;ECM1;FLT1;DOCK7;PTPRM;PTPRJ;RND2;RND3;PTPRG;SMPD3;PPP3CA;DUSP10;…	3.03007e-12	BV GC po	YES	NO	YES	NO	NO	YES	YES	NO	YES	NO	NO	NO	NO	YES	NO
GO:0045786	negative regulation of cell cycle	DCLRE1B;TOP2A;BLM;HPGD;CCNF;GMNN;BUB1B;TTK;BRCA1;AURKB;PIDD1;BRINP1;PTTG1;ORC1;CHEK1;E2F1;NEK2;KNTC1;SPDL1;FBXO5;BUB1;E2F7;DACT1;CDK5RAP2;E2F8;CDT1;CDKN2C;DDIAS;PLK1;FZD9;INHBA;CDC6;TICRR;WEE1;CDK6;FANCD2;RFWD3;CDK1;CHMP4C;NABP1;BIRC5;TRIP13;PRR11;DTL;CDKN3;ATR;MAD2L1;RHNO1	3.62817e-12	BV GC slct	YES	YES	YES	NO	NO	NO	NO	NO	NO	NO	YES	NO	NO	NO	NO
GO:1903047	mitotic cell cycle process	USP16;LOC427439;DSCC1;HTT;NCAPG;TTK;PDS5B;KIF11;FOXM1;BRCA2;SMC4;SMC2;CDC20;CDC45;ORC1;NUF2;NUSAP1;NEK2;CLSPN;NBN;SPDL1;ECT2;PCNT;PIBF1;POLE;BUB1;CEP55;GINS1;CKAP2;NDC80;CENPE;ANLN;CCNA1;KIF18A;CCNE2;CDC16;CDK1;MCM3;CKS2;TACC3;ATM;KIF2C;DNA2	3.75125e-12	GAL TC slct	YES	YES	YES	NO	NO	NO	NO	NO	NO	NO	YES	NO	NO	NO	NO
GO:0009888	tissue development	FHOD3;RIPOR2;TNC;ETS2;AQP1;LGALS3;TUBB3;BASP1;CYP1B1;JUNB;PRKACB;SOX4;SEMA6B;TMOD1;CPT1A;POSTN;EPHA7;SEMA6A;FNDC3A;RUNX3;RUNX2;BCR;ARC;FRMD6;MAF;SPINT1;SIK1;NUPR1;ATF3;VCL;SIDT2;SDC4;TWIST1;CORO1C;EFNB2;SOCS3;RDH10;ZNF703;WNT2;VASP;JAG2;EGR1;NGFR;NTNG2;TGFB2;ST14;EGR2;TGFB1;CAV2;VDR;TIPARP;CAV1;ZBTB16;PTCH1;FN1;MTHFR;SMAD6;SMAD7;EFNA1;RCAN1;NR4A1;DAB2;TRPV4;MAFF;ID4;BCL2;FGFR1;ACVRL1;RYR2;CDKN1A;…	4.58113e-12	BV GC po	NO	NO	YES	NO	NO	NO	YES	YES	YES	NO	NO	NO	YES	YES	YES
GO:0051128	regulation of cellular component organization	RB1;CYFIP1;GMFB;SERPINE2;SERPINE1;ENO1;FNBP1L;PHB2;EPS8;KIAA1109;DPYSL2;DPYSL3;STMN1;AKT1;PIP4K2B;PRKACA;CDK5RAP2;MEF2C;PRKCH;CSNK2A1;MAP1S;PIH1D1;SCRIB;ATG13;UNC13D;HCFC1;AR;CLDN3;ZFYVE16;BIN1;MAP1A;PRKD2;VPS28;OPTN;MTMR2;SAR1A;IQGAP1;ANAPC11;DYNC2LI1;VPS11;PLEK2;FZD3;SIVA1;NR2F1;FN1;MTHFR;EIF2AK2;WDR54;NFATC4;EHD1;EHD2;PPT1;CDK10;UNC119;PSMG2;FERMT2;CDC42SE2;SETD5;SMG1;CDKN1A;PHF1;ARPC1B;ING1;T…	5.98786e-12	HG GC slct	YES	YES	YES	YES	NO	YES	YES	YES	YES	NO	YES	NO	NO	NO	NO
GO:0009892	negative regulation of metabolic process	RB1;GMFB;RNH1;SERPINE2;RPL32;RPL31;RPL34;SERPINE1;ENO1;RBPJ;RPL9;PHB2;RPL7;RPL36;AKT1;RPL39;CDK5RAP3;HES6;MEF2C;CSNK2A1;RPL21;PIH1D1;RPL22;RC3H1;SND1;HCFC1;DKK3;SIGIRR;AR;CLDN3;WDR81;BIN1;DDIT3;MAP1A;RPL26;VPS25;CGGBP1;VPS28;ATF3;OPTN;ATF4;MTMR2;SRCAP;PRKDC;PRDM15;GATA6;IQGAP1;ARPP19;MRPL13;ZNF148;S100A11;PLK3;RPL41;NR2F1;EIF2AK2;UPF3B;NR1D2;WDR54;THAP11;NR2F6;NFATC4;HNRNPL;EIF6;CILP;GIPC1;TNFSF4…	6.04809e-12	HG GC slct	YES	NO	YES	NO	NO	YES	YES	NO	YES	NO	NO	NO	NO	YES	NO
GO:0006302	double-strand break repair	LOC427439;SMC5;BRCA1;BRCA2;SMC3;RAD54B;BRIP1;SMCHD1;CDC45;SFR1;CHEK1;REV3L;RAD54L;NBN;GEN1;XRCC5;LIG4;CDC7;FANCB;SETX;ERCC4;MCM3;CDK1;ERCC8;ATM;DNA2;ERCC6	6.51207e-12	GAL TC slct	NO	YES	YES	NO	NO	NO	NO	NO	NO	NO	YES	NO	NO	NO	NO
GO:0007275	multicellular organism development	CNTF;SERPINE2;IFT172;COL12A1;RBPJ;CLDN1;RXFP1;ELK3;PREX2;PREX1;HOXA9;SOX17;AKT3;STMN1;GJA4;HOXA3;HOXA2;RTTN;HOXA7;BVES;HOXA6;HOXA5;HOXA4;PRKCI;MEF2C;UNC5B;SOX13;REV1;RFX3;IFT80;SOX10;DKK2;RC3H2;ISL2;HOXB9;HECW2;HECW1;HOXB4;HOXB3;HOXB2;FAR2;AGTR2;FREM2;HOXB5;PRKDC;NEDD4L;PRDM12;GJC1;EPB41L5;YRK;T;LOC419390;MYO6;PRDM16;HOXC5;HOXC9;NKX2-3;NHEJ1;ATG5;FZD1;LYN;JAG2;NGFR;WNT10A;FZD2;JAG1;COL24A1;IL31RA…	7.02418e-12	GAL GC slct	YES	YES	YES	YES	YES	YES	YES	YES	YES	YES	YES	NO	YES	YES	YES
GO:0044770	cell cycle phase transition	CCNF;BUB1B;FOXM1;IQGAP3;CCNB3;FBXL21;CCNB2;CCNB1;CCND2;CHEK1;E2F1;RCC1;POLE;E2F7;CDKN2C;UBE2C;PLK1;CDC7;INHBA;CDC25C;MASTL;CDC25A;CDC25B;CCNA2;CCNE2;CKS2;CDK1;BIRC5	1.10332e-11	BV GC slct	YES	YES	YES	NO	NO	NO	NO	NO	NO	NO	NO	NO	NO	NO	NO
GO:0044772	mitotic cell cycle phase transition	CCNF;BUB1B;FOXM1;IQGAP3;CCNB3;FBXL21;CCNB2;CCNB1;CCND2;CHEK1;E2F1;RCC1;POLE;E2F7;CDKN2C;UBE2C;PLK1;INHBA;CDC25C;MASTL;CDC25A;CDC25B;CCNA2;CCNE2;CKS2;CDK1;BIRC5	1.3596e-11	BV GC slct	YES	YES	YES	NO	NO	NO	NO	NO	NO	NO	NO	NO	NO	NO	NO
GO:0009987	cellular process	ZFYVE9;TSKU;NSDHL;UBASH3B;NDST4;PSMD1;UNC5C;EML1;PHKA2;ISL1;CLDN5;AR;MTHFD1;MTHFD2;IDNK;HPD;ATF3;SAR1B;CRABP1;GATA6;LYPD1;GATA4;PLA2G7;OAZ1;RHOT2;RNF213;NPBWR1;PRKAR2A;KCNMB4;PIP5K1C;PPARGC1A;GSTM2;CADM1;PMM1;FN1;EIF2AK3;BF1;LARP4;GRIN2C;NR0B2;CS;BHMT;UCK1;AGO3;EIF6;FASN;FAT4;PSMG2;LGMN;PIGZ;AACS;SHH;LMBR1;FLVCR1;DYL2;CTBS;DUSP4;CHST8;CHST9;MYOC;ELOVL4;DUSP1;ACTL6A;RRAS2;DYNLL1;DUSP7;DDB2;PLSCR1;…	1.36278e-11	GAL GC po	YES	YES	YES	NO	YES	YES	YES	YES	YES	NO	YES	NO	NO	YES	NO
GO:0071816	tail-anchored membrane protein insertion into ER membrane	UBL4A;BAG6;ARSA;SGTA;GET4	0.0154438	HG GC po	NO	NO	NO	NO	NO	YES	NO	NO	NO	NO	NO	NO	NO	NO	NO
GO:0090150	establishment of protein localization to membrane	SNAP47;SYS1;ZFAND2B;CLSTN1;RPLP0;ZDHHC24;ZDHHC4;BAG6;RPL7A;SEC61A1;RABGEF1;RPS16;MICALL1;RPS11;RPS10;RPL19;GET4;UBL4A;PEX16;ARSA;FIS1;CYB5A;RPS5;SGTA;ZDHHC12;SCRIB;RPSA;VPS37B;SRP68;ALDH3A2;OXA1L;MYO1C;RAB31;RAB34;AQP11;PAF1;CD24	0.043379	HG GC po	YES	NO	NO	NO	NO	YES	NO	NO	NO	NO	NO	NO	NO	NO	NO
GO:0045184	establishment of protein localization	KDELR1;EIF4A3;PREP;PHB2;ZDHHC4;RABGEF1;ALKBH5;RPS16;HERC2;FAM53C;AKT1;RPS11;SIL1;RPS10;TBC1D10A;TBC1D10B;ARSA;ARRDC1;PIH1D1;COG4;ECH1;SCRIB;MAPK8IP3;SCAMP3;SCAMP2;DDX39A;DDIT3;MAP1A;PREB;MGARP;ATP6V0D1;VPS25;VPS28;PIK3R2;GABARAP;POM121C;VPS11;DHX38;DECR2;FIS1;TRAP1;PMM1;PMM2;EHD1;COL1A1;NPLOC4;EIF6;WDR60;GIPC1;PAF1;UNC119;CORO7;CD24;CDKN1A;PTPRN;ZFAND2B;RPLP0;CLTB;ARHGAP1;SGF29;ING1;GUK1;XPO6;XPO…	8.75752e-11	HG GC po	YES	NO	NO	NO	NO	YES	NO	NO	NO	NO	NO	NO	NO	NO	NO
GO:0051234	establishment of localization	CYFIP2;CYFIP1;SERPINE1;SLC4A3;ALKBH7;PHB2;PSMD8;PSMD9;RABGEF1;ALKBH5;TFG;PSMD2;AKT1;CDK5RAP2;STARD3;MAP1S;PIH1D1;SCRIB;UNC13D;SCAMP3;SCAMP2;RNF126;DDX39A;WDR81;SCO2;BIN1;DDIT3;MAP1A;VPS25;PI4K2A;VPS28;ABCB6;TTYH1;ABCB8;PLA2G5;A1BG;GNS;GABARAP;CYB5R3;POM121C;BLOC1S1;VPS11;HMOX2;S100A11;GSDMD;PMM1;SIVA1;ABCA3;PMM2;FN1;EHD1;COL1A1;EHD2;SLC6A6;SLC6A8;NPLOC4;EIF6;WDR60;GIPC1;UNC119;CDK16;PYGB;GPI;SERP…	2.97101e-21	HG GC po	YES	NO	NO	NO	YES	YES	YES	YES	YES	NO	NO	NO	NO	YES	NO
GO:0051179	localization	CYFIP2;CYFIP1;SERPINE1;SLC4A3;ALKBH7;PHB2;PSMD8;PSMD9;RABGEF1;ALKBH5;TFG;PSMD2;AKT1;PRKACA;CDK5RAP2;STARD3;MAP1S;PIH1D1;SCRIB;ATG13;UNC13D;SCAMP3;SCAMP2;RNF126;DDX39A;WDR81;SCO2;BIN1;DDIT3;MAP1A;VPS25;PI4K2A;VPS28;ABCB6;TTYH1;ABCB8;PLA2G5;A1BG;GNS;GABARAP;RIC8A;CYB5R3;POM121C;BLOC1S1;VPS11;HMOX2;S100A11;GSDMD;PMM1;SIVA1;ABCA3;PMM2;FN1;EHD1;COL1A1;EHD2;SLC6A6;SLC6A8;NPLOC4;EIF6;WDR60;GIPC1;OGDH;UN…	1.08972e-20	HG GC po	YES	NO	NO	NO	YES	YES	YES	YES	YES	NO	YES	NO	NO	YES	NO
GO:0008104	protein localization	KDELR1;EIF4A3;PREP;KEAP1;PHB2;ZDHHC4;RABGEF1;ALKBH5;RPS16;HERC2;FAM53C;AKT1;RPS11;SIL1;RPS10;TBC1D10A;TBC1D10B;ARSA;ACTN2;ARRDC1;PIH1D1;COG4;ECH1;CSNK1D;SCRIB;MAPK8IP3;ATG13;SCAMP3;SCAMP2;RRAGA;DDX39A;DDIT3;MAP1A;PREB;MGARP;EZR;ATP6V0D1;OBSL1;VPS25;VPS28;TWF2;PIK3R2;GABARAP;POM121C;VPS11;DHX38;INPP5K;DECR2;FIS1;TRAP1;PMM1;STK11IP;PMM2;UBAC2;EHD1;COL1A1;EHD2;NPLOC4;EIF6;WDR60;GIPC1;ID4;PAF1;UNC119…	2.77602e-11	HG GC po	YES	NO	NO	NO	NO	YES	NO	NO	YES	NO	NO	NO	NO	NO	NO
GO:0033036	macromolecule localization	KDELR1;EIF4A3;PITPNA;PREP;KEAP1;PHB2;ZDHHC4;RABGEF1;ALKBH5;RPS16;HERC2;FAM53C;AKT1;RPS11;SIL1;RPS10;TBC1D10A;MFSD2A;TBC1D10B;ARSA;STARD3;ACTN2;ARRDC1;PIH1D1;COG4;ECH1;CSNK1D;SCRIB;MAPK8IP3;ATG13;SCAMP3;SCAMP2;RRAGA;DDX39A;DDIT3;MAP1A;PREB;MGARP;EZR;ATP6V0D1;OBSL1;VPS25;VPS28;TWF2;PIK3R2;PLA2G5;GABARAP;APOO;POM121C;VPS11;DHX38;INPP5K;DECR2;STAT5B;FIS1;TRAP1;PMM1;STK11IP;ABCA3;PMM2;UBAC2;EHD1;COL1A…	7.77073e-13	HG GC po	YES	NO	NO	NO	NO	YES	NO	NO	YES	NO	NO	NO	NO	NO	NO
GO:0072657	protein localization to membrane	SYS1;CD81;ZFAND2B;CLSTN1;RPLP0;ZDHHC4;RPL7A;SEC61A1;RABGEF1;RPS16;SH3PXD2B;FLOT1;FLOT2;RPS11;RPS10;GET4;ARSA;ACTN2;RPS5;TTC7B;ZDHHC12;EMP2;SCRIB;RPSA;VPS37B;TNFRSF1A;MRAP;GAK;ALDH3A2;OXA1L;RAB31;HGS;PACS1;RAB34;EZR;SNAP47;SSNA1;ZDHHC24;BAG6;MICALL1;DVL1;FLNA;INPP5K;RPL19;UBL4A;PEX16;FIS1;CYB5A;SGTA;AP3D1;IFT122;SRP68;TM9SF1;EHD2;MYO1C;AQP11;PAF1;LRP10;CD24;RAMP1;FERMT2	0.00991704	HG GC po	YES	NO	NO	NO	NO	YES	NO	NO	YES	NO	NO	NO	NO	NO	NO
GO:0034613	cellular protein localization	KDELR1;EIF4A3;PREP;PHB2;ZDHHC4;RABGEF1;ALKBH5;RPS16;HERC2;FAM53C;AKT1;RPS11;SIL1;RPS10;TBC1D10A;TBC1D10B;ARSA;ACTN2;PIH1D1;ECH1;CSNK1D;SCRIB;MAPK8IP3;ATG13;RRAGA;DDX39A;DDIT3;MAP1A;PREB;MGARP;EZR;OBSL1;VPS25;VPS28;TWF2;GABARAP;POM121C;VPS11;DHX38;INPP5K;DECR2;FIS1;TRAP1;PMM1;PMM2;UBAC2;EHD1;COL1A1;EHD2;NPLOC4;EIF6;WDR60;GIPC1;ID4;PAF1;CD24;FERMT2;PIGU;CDKN1A;GPAA1;ZFAND2B;RPLP0;CLTB;SGF29;WDR45;I…	2.92276e-09	HG GC po	YES	NO	NO	NO	NO	YES	NO	NO	YES	NO	NO	NO	NO	NO	NO
GO:0070727	cellular macromolecule localization	KDELR1;EIF4A3;PREP;PHB2;ZDHHC4;RABGEF1;ALKBH5;RPS16;HERC2;FAM53C;AKT1;RPS11;SIL1;RPS10;TBC1D10A;TBC1D10B;ARSA;ACTN2;PIH1D1;ECH1;CSNK1D;SCRIB;MAPK8IP3;ATG13;RRAGA;DDX39A;DDIT3;MAP1A;PREB;MGARP;EZR;OBSL1;VPS25;VPS28;TWF2;GABARAP;POM121C;VPS11;DHX38;INPP5K;DECR2;FIS1;TRAP1;PMM1;PMM2;UBAC2;EHD1;COL1A1;EHD2;NPLOC4;EIF6;WDR60;GIPC1;ID4;PAF1;CD24;FERMT2;PIGU;CDKN1A;GPAA1;ZFAND2B;RPLP0;CLTB;SGF29;WDR45;I…	4.31569e-09	HG GC po	YES	NO	NO	NO	NO	YES	NO	NO	YES	NO	NO	NO	NO	NO	NO
GO:0051641	cellular localization	KDELR1;EIF4A3;PREP;PHB2;ZDHHC4;RABGEF1;ALKBH5;RPS16;HERC2;TFG;PPP2R1A;FAM53C;AKT1;PRKACA;RPS11;SIL1;RPS10;TBC1D10A;TBC1D10B;CDK5RAP2;ARSA;STARD3;ACTN2;MAP1S;PIH1D1;COG4;ECH1;CSNK1D;SCRIB;MAPK8IP3;ATG13;RRAGA;RNF126;DDX39A;WDR81;BIN1;DDIT3;MAP1A;PREB;MGARP;EZR;OBSL1;VPS25;VPS28;TWF2;TEX261;GABARAP;POM121C;BLOC1S1;VPS11;DHX38;INPP5K;MAP4;DECR2;FIS1;TRAP1;PMM1;PMM2;UBAC2;EHD1;COL1A1;EHD2;NPLOC4;EIF6…	2.30938e-13	HG GC po	YES	YES	NO	NO	NO	YES	NO	NO	YES	NO	YES	NO	NO	NO	NO
GO:0061024	membrane organization	MTCH1;ALKBH7;GBA2;CLU;GLDN;ACTG1;TFG;PPP2R1A;AKT1;CHP1;ZNF205;PRKACA;AP2M1;ARSA;BNIP3L;TAP1;CSNK1D;OCRL;CTDNEP1;ALDH3A2;OXA1L;BIN1;HGS;RAB34;PPIF;PREB;PPIA;CNP;PEF1;NDRG1;SLC9A1;BAG6;APOO;SYNGR2;UBC;DVL1;VPS11;TRAP1;UQCC3;SIVA1;TRAPPC5;KLHL21;DHCR24;MT3;EHD2;CHMP2A;PI4KA;DEGS1;LRP10;IL7R;CD24;SLC35F6;CLTB;AREG;SLC2A8;PPP6R1;HYAL2;FLOT1;FLOT2;CTSC;BOK;NDEL1;GET4;SUN2;SEC13;PDCD6IP;ANXA2;MYOF;RHOG;…	7.53742e-05	HG GC po	YES	NO	NO	NO	NO	YES	NO	NO	YES	NO	NO	NO	NO	NO	NO
GO:0010604	positive regulation of macromolecule metabolic process	RB1;CYFIP2;ZNF292;SERPINE1;ARAF;ENO1;GABPB1;RBPJ;PHB2;PSMD9;AKT1;PRKACA;CDK5RAP3;CDK5RAP2;MEF2C;CSNK2A1;PIH1D1;RC3H1;SCRIB;MED4;ATG13;HCFC1;AR;CLDN3;DDIT3;PRKD2;MAML3;RPL26;VPS28;ATF3;ATF4;SRCAP;PRKDC;PRDM15;GATA6;IQGAP1;PLA2G5;MRPL12;OAZ1;OAZ2;HSPH1;MYO6;PDGFC;VPS11;ZNF148;PLK3;NR2F1;FN1;EIF2AK2;UPF3B;NR1D2;PBX1;NFATC4;HNRNPL;COL1A1;EIF6;TNFSF4;CDK10;UNC119;MMS19;CDK12;CDKN1C;CDKN1A;GMEB2;PHF1;T…	1.84403e-11	HG GC slct	YES	NO	YES	NO	NO	YES	YES	NO	YES	NO	NO	NO	NO	YES	NO
GO:0032501	multicellular organismal process	CNTF;SERPINE2;IFT172;COL12A1;RBPJ;SMC3;CLDN1;RXFP1;ELK3;GLS;EPS8;PREX2;PREX1;HOXA9;SOX17;AKT3;LIPG;STMN1;GJA4;HOXA3;HOXA2;RTTN;HOXA7;BVES;HOXA6;HOXA5;HOXA4;PRKCI;MEF2C;UNC5B;CACNA2D1;RFX2;SOX13;REV1;RFX3;IFT80;PASK;SOX10;DKK2;RC3H2;ARMC2;ISL2;HOXB9;RBP3;HECW2;HECW1;HOXB4;HOXB3;HOXB2;FAR2;AGTR2;FREM2;HOXB5;LXN;PRKDC;XPA;NEDD4L;PRDM12;NCAPH;GJC1;EPB41L5;YRK;T;LOC419390;MYO6;PRDM16;HOXC5;S100A13;HOX…	2.04488e-11	GAL GC slct	NO	NO	YES	NO	YES	NO	YES	YES	YES	NO	YES	NO	YES	YES	YES
GO:0007088	regulation of mitotic nuclear division	CDCA5;BUB1B;TTK;KIF11;AURKB;PTTG1;RCC1;NEK2;SPDL1;FBXO5;BUB1;CDK5RAP2;GEN1;CDT1;BORA;UBE2C;INSR;PLK1;CDC6;CCSAP;NDC80;EREG;CENPE;CHMP4C;BIRC5;ANAPC5;TRIP13;CEP85;KIF20B;OBSL1;MAD2L1	2.48507e-11	BV GC slct	NO	YES	YES	NO	NO	NO	NO	NO	NO	NO	YES	NO	NO	NO	NO
GO:0010256	endomembrane system organization	PTPRN;CLU;SEC61A1;PPP2R1A;TRAPPC12;TMED3;FLOT1;AKT1;TMED1;PRKACA;NDEL1;GET4;SRGN;ARSA;SUN2;PDCD6IP;COG4;MYOF;CSNK1D;VPS37B;CTDNEP1;GAK;ALDH3A2;BIN1;HGS;MYH9;CHMP3;ARHGEF7;CHMP6;OBSL1;VPS25;SQSTM1;PI4K2A;VPS28;CUL7;DCTN1;HTT;MOSPD3;NDRG1;BAG6;CLN3;SYNGR2;VPS51;BLOC1S1;LMAN2;MICALL1;LMNA;VPS11;STX4;UBL4A;PLK3;CYB5A;SPAG4;SGTA;SURF4;GBF1;AP3D1;EHD2;NPLOC4;STK25;CHMP2A;AQP11;PLEKHM2;DEGS1;LAMTOR1	1.22761e-05	HG GC po	YES	NO	NO	NO	NO	YES	NO	NO	NO	NO	NO	NO	NO	NO	NO
GO:0007051	spindle organization	GPSM2;KIF11;AURKB;AURKA;CDC20;RACGAP1;NUF2;POC1A;CEP72;RCC1;NEK2;MYBL2;FBXO5;STIL;CENPW;KIF23;KNSTRN;MZT1;NDC80;ASPM;CENPE;TPX2;CENPH;ESPL1;KIFC1;KIF4A;TUBGCP5;TACC3;BIRC5;SPC25	2.6994e-11	BV GC slct	NO	YES	YES	NO	NO	NO	NO	NO	NO	NO	YES	NO	NO	NO	NO
GO:0033365	protein localization to organelle	SYS1;NUP188;KDELR1;CD81;PREP;PHB2;CLU;IPO4;RPS16;RUVBL2;FAM53C;NUDT19;AKT1;PMPCA;RPS11;ACAA1;RPS10;AP2M1;ARSA;RPS5;PIH1D1;ECH1;AIP;TSC2;CSNK1D;SCRIB;RPSA;CTDNEP1;ALDH3A2;OXA1L;HGS;DDIT3;MGARP;OBSL1;VPS25;VPS28;INSIG1;BAG6;PITRM1;POM121C;UBC;DVL1;DECR2;GAS2L1;ATP6V1D;FIS1;PMM1;ZBTB16;PMM2;KLHL21;IFT122;TIMM44;UBAC2;EHD1;NFKBIA;COL1A1;PAF1;CDKN1A;GPAA1;ZFAND2B;RPLP0;SGF29;TCIRG1;ING1;HK1;RPL7A;SEC6…	8.80886e-06	HG GC po	YES	NO	NO	NO	NO	YES	NO	NO	NO	NO	NO	NO	NO	NO	NO
GO:0019673	GDP-mannose metabolic process	TSTA3;PMM1;GUK1;MPI;PMM2	0.0101851	HG GC po	YES	NO	NO	NO	NO	YES	NO	NO	NO	NO	NO	NO	NO	NO	NO
GO:0009225	nucleotide-sugar metabolic process	TSTA3;UGP2;PMM1;GUK1;GFPT2;MPI;PMM2;MGAT1;NANS	0.0364077	HG GC po	YES	NO	NO	NO	NO	YES	NO	NO	NO	NO	NO	NO	NO	NO	NO
GO:0055086	nucleobase-containing small molecule metabolic process	SLC25A1;GPI;MPI;TECR;QPRT;ENO1;ENO2;SAT1;HK1;GUK1;NAPRT;NUDT16;NANS;ELOVL1;ADSL;TPI1;ACOT7;GPX1;DGAT1;ELOVL5;PGAM1;ENTPD6;CAD;NME2;NME3;ASMTL;AMPD2;APRT;TPST2;PKM;SCO2;ACOT1;MVD;ALDOC;ALDOA;GAPDH;CARD11;TSTA3;VCP;STOML2;NNMT;MVK;AHCY;CNP;PNKP;FOXK2;HMGCR;AGPAT1;HSD17B8;AGPAT2;PTHLH;HMGCL;LDHA;UGP2;GPAT4;PGK1;MGAT1;ASL;CYC1;ACSS1;CDIPT;MPP1;PMM1;UQCC3;GFPT2;PMM2;UCKL1;PFKL;UCK1;STAR;IMPDH1;SCD;IMP…	4.28873e-07	HG GC po	YES	NO	NO	NO	NO	YES	NO	NO	NO	NO	NO	NO	NO	NO	NO
GO:0006139	nucleobase-containing compound metabolic process	POP7;RNH1;EIF4A3;ENO1;ENO2;CCAR2;LSM10;LGALS3;ALKBH5;RPS16;HERC2;RAVER1;TRIM28;PPP2R1A;LONP1;PRKACA;RPS11;PELO;RPS10;FAAP100;ACOT7;MAP1S;PIH1D1;ENTPD6;SND1;JMJD6;DDX39A;CDC34;SCO2;DDIT3;CD2BP2;ACOT1;DUS3L;ATF4;TSTA3;GATA6;MRPL12;RRP7A;LDHA;PCBP1;DHX38;ASL;AAR2;RBM10;INTS1;PMM1;GADD45A;PMM2;NR2F1;SMARCA1;NFATC4;NR2F6;SMARCA4;NPLOC4;UCK1;EIF6;STAR;FASN;OGDH;PEMT;PAF1;MMS19;DUS1L;FARSA;ITPA;DIRAS3;G…	1.87369e-06	HG GC po	YES	YES	NO	NO	NO	YES	NO	NO	NO	NO	YES	NO	NO	NO	NO
GO:0034641	cellular nitrogen compound metabolic process	POP7;RNH1;EIF4A3;ENO1;ENO2;GBA2;CCAR2;LSM10;LGALS3;ALKBH5;RPS16;HERC2;RAVER1;TRIM28;PPP2R1A;LONP1;AKT1;CHAC1;PRKACA;RPS11;PELO;RPS10;FAAP100;ACOT7;MAP1S;PIH1D1;ENTPD6;MRPS18A;SND1;JMJD6;POR;DDX39A;CDC34;SCO2;DDIT3;ETHE1;HMBS;CD2BP2;ACOT1;DUS3L;ATF4;PTGES;TSTA3;ABCB6;SHMT2;GATA6;MGST1;MRPL17;MRPL12;OAZ1;MRPL10;RRP7A;SGPL1;LDHA;PCBP1;NEU1;DHX38;ASL;GSTT2B;AAR2;HMOX2;RBM10;GSTM3;INTS1;PMM1;GADD45A;P…	1.63742e-12	HG GC po	YES	YES	NO	NO	NO	YES	NO	NO	YES	NO	YES	NO	NO	NO	NO
GO:0044237	cellular metabolic process	POP7;PGAP2;ARAF;ALKBH7;LSM10;PSMD8;PSMD9;ALKBH5;KRTCAP2;RAVER1;PSMD2;AKT1;PRKACA;STARD3;SND1;DDX39A;SCO2;DDIT3;ETHE1;UQCRC1;RBCK1;ATF4;TSTA3;ABCB6;SHMT2;GATA6;MRPL17;PLA2G5;AGAP3;MRPL12;OAZ1;GABARAP;MRPL10;CIAO1;RNF214;CYB5R3;GSTM3;PMM1;ABCA3;PMM2;MRPL27;FN1;NR2F1;MRPL28;PGA3;NR2F6;CS;UCK1;EIF6;CILP;FASN;PIGS;SRPX;PIGU;PIGT;PIGQ;QPRT;RPLP0;MED16;MRPL34;MED15;AREG;TRIOBP;PQBP1;MED12;MED11;SMPD4;SM…	4.64191e-40	HG GC po	YES	YES	NO	NO	NO	YES	NO	YES	YES	NO	NO	NO	NO	NO	NO
GO:0008152	metabolic process	POP7;PGAP2;ARAF;ALKBH7;LSM10;PSMD8;PSMD9;NSDHL;ALKBH5;KRTCAP2;RAVER1;CAPNS1;PSMD2;AKT1;PRKACA;STARD3;SND1;DDX39A;SCO2;DDIT3;ETHE1;UQCRC1;RBCK1;ATF3;ATF4;TSTA3;ABCB6;SHMT2;GATA6;SDR39U1;MRPL17;PLA2G5;AGAP3;MRPL12;OAZ1;GABARAP;MRPL10;CIAO1;HSD11B1;RNF214;CYB5R3;GSTM3;PMM1;ABCA3;PMM2;MRPL27;FN1;NR2F1;MRPL28;PGA3;NR2F6;CS;COL1A1;UCK1;EIF6;CILP;FASN;PIGS;SRPX;PIGU;PIGT;PIGQ;QPRT;RPLP0;MED16;MRPL34;MED…	5.59359e-41	HG GC po	YES	YES	NO	NO	NO	YES	YES	YES	YES	NO	NO	YES	NO	NO	NO
GO:0006807	nitrogen compound metabolic process	PNMT;CYFIP2;POP7;RNH1;PGAP2;ARAF;ENO1;ENO2;LSM10;PSMD8;PSMD9;ALKBH5;KRTCAP2;RAVER1;CAPNS1;PSMD2;AKT1;PRKACA;PRKCH;ACOT7;MAP1S;PIH1D1;SND1;HCFC1;RNF126;DDX39A;WDR81;SCO2;CLPP;DDIT3;ETHE1;HMBS;ACOT1;PRKD2;RBCK1;VPS25;DUS3L;VPS28;ATF4;NAA60;TSTA3;RPN2;SRCAP;ABCB6;SHMT2;RPN1;GATA6;MRPL17;PLA2G5;AGAP3;MRPL12;GNS;OAZ1;MRPL10;ANAPC11;CIAO1;RRP7A;RNF214;LDHA;POM121C;BLOC1S1;PTPMT1;ST3GAL1;HMOX2;GSTM3;PLK…	1.04605e-26	HG GC po	YES	YES	NO	NO	NO	YES	NO	NO	YES	NO	NO	NO	NO	NO	NO
GO:1901360	organic cyclic compound metabolic process	PNMT;POP7;RNH1;EIF4A3;ENO1;ENO2;GBA2;CCAR2;LSM10;LGALS3;NSDHL;ALKBH5;RPS16;HERC2;RAVER1;TRIM28;PPP2R1A;LONP1;PRKACA;RPS11;PELO;RPS10;FAAP100;STARD3;ACOT7;MAP1S;PIH1D1;ENTPD6;SND1;JMJD6;DDX39A;CDC34;SCO2;DDIT3;HMBS;FDX1;CD2BP2;ACOT1;DUS3L;ATF4;TSTA3;ABCB6;SHMT2;GATA6;MRPL12;HSD11B1;RRP7A;SGPL1;LDHA;CYB5R3;PCBP1;SCAP;DHX38;ASL;AAR2;HMOX2;RBM10;FDFT1;GSTM3;STAT5B;INTS1;PMM1;GADD45A;PMM2;NR2F1;MTHFR;…	1.61381e-09	HG GC po	YES	YES	NO	NO	NO	YES	NO	NO	NO	NO	YES	YES	NO	NO	NO
GO:0071704	organic substance metabolic process	POP7;PGAP2;ARAF;ALKBH7;LSM10;PSMD8;PSMD9;NSDHL;ALKBH5;KRTCAP2;RAVER1;CAPNS1;PSMD2;AKT1;PRKACA;STARD3;SND1;DDX39A;SCO2;DDIT3;ETHE1;RBCK1;ATF3;ATF4;TSTA3;ABCB6;SHMT2;GATA6;MRPL17;PLA2G5;AGAP3;MRPL12;OAZ1;MRPL10;CIAO1;HSD11B1;RNF214;CYB5R3;GSTM3;PMM1;ABCA3;PMM2;MRPL27;FN1;NR2F1;MRPL28;PGA3;NR2F6;CS;UCK1;EIF6;FASN;PIGS;PIGU;PIGT;PIGQ;QPRT;RPLP0;MED16;MRPL34;MED15;AREG;TRIOBP;PQBP1;MED12;MED11;SMPD4;S…	3.50319e-37	HG GC po	YES	YES	NO	NO	NO	YES	YES	YES	YES	NO	NO	YES	NO	NO	NO
GO:0044238	primary metabolic process	CYFIP2;POP7;RNH1;PGAP2;ARAF;ENO1;ALKBH7;ENO2;LSM10;PSMD8;PSMD9;NSDHL;ALKBH5;KRTCAP2;RAVER1;CAPNS1;PSMD2;AKT1;PIP4K2B;PRKACA;STARD3;PRKCH;ACOT7;MAP1S;PIH1D1;SND1;HCFC1;RNF126;DDX39A;WDR81;SCO2;CLPP;DDIT3;HMBS;FDX1;ACOT1;PRKD2;RBCK1;VPS25;DUS3L;PI4K2A;VPS28;ATF3;ATF4;NAA60;TSTA3;RPN2;SRCAP;SHMT2;RPN1;GATA6;MRPL17;PLA2G5;AGAP3;MRPL12;MRPL10;ANAPC11;CIAO1;HSD11B1;RRP7A;RNF214;LDHA;CYB5R3;POM121C;BLOC…	4.95414e-32	HG GC po	YES	YES	NO	NO	NO	YES	NO	YES	YES	NO	NO	YES	NO	NO	NO
GO:0046483	heterocycle metabolic process	POP7;RNH1;EIF4A3;ENO1;ENO2;CCAR2;LSM10;LGALS3;ALKBH5;RPS16;HERC2;RAVER1;TRIM28;PPP2R1A;LONP1;PRKACA;RPS11;PELO;RPS10;FAAP100;ACOT7;MAP1S;PIH1D1;ENTPD6;SND1;JMJD6;DDX39A;CDC34;SCO2;DDIT3;HMBS;CD2BP2;ACOT1;DUS3L;ATF4;TSTA3;ABCB6;SHMT2;GATA6;MRPL12;RRP7A;LDHA;PCBP1;DHX38;ASL;AAR2;HMOX2;RBM10;INTS1;PMM1;GADD45A;PMM2;NR2F1;MTHFR;SMARCA1;NFATC4;NR2F6;SMARCA4;NPLOC4;UCK1;EIF6;STAR;FASN;OGDH;PEMT;PAF1;MM…	9.88061e-07	HG GC po	YES	YES	NO	NO	NO	YES	NO	NO	NO	NO	YES	NO	NO	NO	NO
GO:0006725	cellular aromatic compound metabolic process	PNMT;POP7;RNH1;EIF4A3;ENO1;ENO2;CCAR2;LSM10;LGALS3;ALKBH5;RPS16;HERC2;RAVER1;TRIM28;PPP2R1A;LONP1;PRKACA;RPS11;PELO;RPS10;FAAP100;ACOT7;MAP1S;PIH1D1;ENTPD6;SND1;JMJD6;DDX39A;CDC34;SCO2;DDIT3;HMBS;CD2BP2;ACOT1;DUS3L;ATF4;TSTA3;ABCB6;SHMT2;GATA6;MRPL12;RRP7A;LDHA;PCBP1;DHX38;ASL;AAR2;HMOX2;RBM10;GSTM3;INTS1;PMM1;GADD45A;PMM2;NR2F1;MTHFR;SMARCA1;NFATC4;NR2F6;SMARCA4;NPLOC4;UCK1;EIF6;STAR;FASN;OGDH;P…	2.36191e-07	HG GC po	YES	YES	NO	NO	NO	YES	NO	NO	NO	NO	YES	NO	NO	NO	NO
GO:0044281	small molecule metabolic process	CMAS;ECI1;ENO1;ALKBH7;ENO2;GBA2;NSDHL;AKT1;STARD3;ACOT7;ECH1;ENTPD6;TALDO1;MIF;POR;SCO2;FDX1;ACOT1;ATF3;ATF4;PTGES;TSTA3;SHMT2;PLA2G5;GNS;SGPL1;LDHA;CYB5R3;SCAP;INPP5K;ASL;DECR2;ST3GAL1;FDFT1;STAT5B;PMM1;PMM2;MTHFR;CS;SLC6A8;UCK1;STAR;FASN;OGDH;PEMT;PAF1;ECHDC3;CALM1;FARSA;ITPA;CD320;GPI;TECR;QPRT;PEPD;GUK1;SMPD1;HYAL2;IDS;NANS;ACADS;VKORC1;ELOVL1;CBR1;ARG2;CHST7;EDN2;TPI1;ELOVL5;SPHK1;GAA;PGAM1;…	1.34044e-14	HG GC po	YES	YES	NO	NO	YES	YES	YES	YES	NO	NO	NO	YES	NO	YES	NO
GO:1901135	carbohydrate derivative metabolic process	GALNT11;CMAS;PGAP2;CHPF;MPI;PLOD3;ENO1;ENO2;SAT1;GBA2;KRTCAP2;NAGLU;AKT1;CHP1;NUDT16;PHLDA1;ARSA;ACOT7;DGAT1;SLC35C2;TALDO1;ALG3;ALG12;TPST2;DPM2;SCO2;ACOT1;CARD11;TSTA3;PFKFB4;RPN2;SDC4;RPN1;GNS;FUT4;SLC9A1;LDHA;PORCN;UBC;NEU1;PGK1;ASL;CYC1;ST3GAL1;PMM1;UQCC3;GFPT2;PMM2;DOLK;B3GALT6;UCKL1;G6PC3;UCK1;STAR;FASN;OGDH;PEMT;MAN2B1;ITPA;GALK1;SLC25A1;PIGS;B4GALT3;GPI;PIGU;PIGT;B4GALT1;GPAA1;PIGQ;TECR;…	4.0978e-10	HG GC po	YES	NO	NO	NO	NO	YES	NO	YES	NO	NO	NO	YES	NO	NO	NO
GO:0061621	canonical glycolysis	GPI;TPI1;PGAM1;FOXK2;ENO1;ENO2;HK1;PFKL;PKM;PGK1;ALDOC;ALDOA;GAPDH;PFKP	1.70268e-05	HG GC po	YES	NO	NO	NO	NO	YES	NO	NO	NO	NO	NO	NO	NO	NO	NO
GO:0061718	glucose catabolic process to pyruvate	GPI;TPI1;PGAM1;FOXK2;ENO1;ENO2;HK1;PFKL;PKM;PGK1;ALDOC;ALDOA;GAPDH;PFKP	1.71264e-05	HG GC po	YES	NO	NO	NO	NO	YES	NO	NO	NO	NO	NO	NO	NO	NO	NO
GO:0006090	pyruvate metabolic process	GPI;TPI1;PGAM1;FOXK2;ENO1;ENO2;HK1;PFKL;LDHA;PKM;PGK1;OGDH;ALDOC;ALDOA;GAPDH;SLC16A3;PFKP;GALK1	0.000988195	HG GC po	YES	NO	NO	NO	NO	YES	NO	NO	NO	NO	NO	NO	NO	NO	NO
GO:0032787	monocarboxylic acid metabolic process	GPI;ECI1;TECR;ETFB;ENO1;ALKBH7;ENO2;GBA2;HK1;FADS3;FADS2;ABHD16A;CPT2;SESN2;NUDT19;ACAA1;ACADS;SLC16A3;FADS1;ELOVL1;CBR1;EDN2;TPI1;ACOT7;GPX1;ELOVL5;PGAM1;DCXR;ECH1;BGN;SORD;MIF;DCN;TNFRSF1A;PLA2G15;ALDH3A2;POR;PKM;ACOT1;ALDOC;ALDOA;GAPDH;PTGES;GSTP1;FOXK2;ADIPOR1;HSD17B8;ADIPOR2;ACAT2;SGPL1;LDHA;GPAT4;ALOX5;PGK1;ACSS1;DECR2;MAPK3;AKR1C1;GRHPR;PFKL;SLC6A8;STAR;SCD;FASN;OGDH;PAF1;DEGS1;ECHDC3;CRAT…	9.52589e-05	HG GC po	YES	NO	NO	NO	NO	YES	NO	YES	NO	NO	NO	NO	NO	YES	NO
GO:0019752	carboxylic acid metabolic process	CMAS;ECI1;PLOD3;ENO1;ALKBH7;ENO2;GBA2;FADS3;FADS2;SESN2;NUDT19;AKT1;CHP1;ACAA1;SLC16A3;FADS1;ACOT7;GPT2;ECH1;MIF;SDHB;PLA2G15;ALDH3A2;POR;ACOT1;PTGES;SHMT2;PLA2G5;ADIPOR1;ADIPOR2;ACAT2;SLC9A1;SGPL1;LDHA;CYB5R3;PGK1;ASL;DECR2;ST3GAL1;GFPT2;MTHFR;CS;GRHPR;SLC6A8;STAR;FASN;OGDH;PEMT;PAF1;DEGS1;ECHDC3;ACO2;FARSA;SERINC3;GALK1;GPI;TECR;QPRT;SLC2A1;SLC2A3;ETFB;PEPD;HK1;ABHD16A;CPT2;HYAL2;FLOT1;ACADS;BC…	1.79889e-06	HG GC po	YES	NO	NO	NO	NO	YES	YES	YES	NO	NO	NO	YES	NO	YES	NO
GO:0043436	oxoacid metabolic process	CMAS;CHPF;ECI1;PLOD3;ENO1;ALKBH7;ENO2;SAT1;GBA2;FADS3;FADS2;SESN2;NUDT19;AKT1;CHP1;ACAA1;SLC16A3;FADS1;ACOT7;GPT2;ECH1;MIF;SDHB;PLA2G15;TPST2;ALDH3A2;POR;ACOT1;PTGES;SHMT2;PLA2G5;ADIPOR1;GNS;ADIPOR2;ACAT2;SLC9A1;SGPL1;LDHA;CYB5R3;PGK1;ASL;DECR2;ST3GAL1;GFPT2;MTHFR;B3GALT6;CS;GRHPR;SLC6A8;STAR;FASN;OGDH;PEMT;PAF1;DEGS1;ECHDC3;ACO2;FARSA;SERINC3;GALK1;B4GALT3;GPI;B4GALT1;TECR;QPRT;SLC2A1;SLC2A3;ETF…	1.72034e-07	HG GC po	YES	NO	NO	NO	NO	YES	YES	YES	NO	NO	NO	YES	NO	YES	NO
GO:0006082	organic acid metabolic process	CMAS;CHPF;ECI1;PLOD3;ENO1;ALKBH7;ENO2;SAT1;GBA2;FADS3;FADS2;SESN2;NUDT19;AKT1;CHP1;ACAA1;SLC16A3;FADS1;ACOT7;GPT2;ECH1;MIF;SDHB;PLA2G15;TPST2;ALDH3A2;POR;ACOT1;PTGES;SHMT2;PLA2G5;ADIPOR1;GNS;ADIPOR2;ACAT2;SLC9A1;SGPL1;LDHA;CYB5R3;PGK1;ASL;DECR2;ST3GAL1;STAT5B;GFPT2;MTHFR;B3GALT6;CS;GRHPR;SLC6A8;STAR;FASN;OGDH;PEMT;PAF1;DEGS1;ECHDC3;ACO2;FARSA;SERINC3;GALK1;B4GALT3;GPI;B4GALT1;TECR;QPRT;SLC2A1;SLC…	2.54263e-07	HG GC po	YES	NO	NO	NO	NO	YES	YES	YES	NO	NO	NO	YES	NO	YES	NO
GO:0006007	glucose catabolic process	GPI;TPI1;PGAM1;FOXK2;ENO1;ENO2;HK1;PFKL;PKM;PGK1;ALDOC;ALDOA;GAPDH;PFKP	5.24194e-05	HG GC po	YES	NO	NO	NO	NO	YES	NO	NO	NO	NO	NO	NO	NO	NO	NO
GO:0019320	hexose catabolic process	GPI;TPI1;PGAM1;FOXK2;ENO1;ENO2;FUT4;HK1;PFKL;GALE;PKM;PGK1;ALDOC;ALDOA;GAPDH;PFKP;GALK1	0.000146706	HG GC po	YES	NO	NO	NO	NO	YES	NO	NO	NO	NO	NO	NO	NO	NO	NO
GO:0046365	monosaccharide catabolic process	GPI;TPI1;PGAM1;DCXR;SORD;FOXK2;ENO1;ENO2;FUT4;HK1;PFKL;GALE;PKM;PGK1;ALDOC;ALDOA;GAPDH;PFKP;GALK1	8.6176e-05	HG GC po	YES	NO	NO	NO	NO	YES	NO	NO	NO	NO	NO	NO	NO	NO	NO
GO:0044282	small molecule catabolic process	GPI;SCARB1;ECI1;QPRT;ETFB;ENO1;ENO2;HK1;ABHD16A;CPT2;HYAL2;SESN2;NUDT19;CHP1;NUDT16;ACAA1;ACADS;BCKDHA;ARG2;TPI1;PGAM1;DCXR;GPT2;ECH1;ENTPD6;SORD;OCRL;PLA2G15;ALDH3A2;PKM;TST;ALDOC;ALDOA;GAPDH;BCAT2;AHCY;SHMT2;FOXK2;FUT4;ACAT2;SLC9A1;HMGCL;PGK1;INPP5K;MGAT1;DECR2;MT3;GSTZ1;BCKDK;PFKL;GALE;SNX17;OGDH;PAF1;CRAT;PFKP;GALK1	0.00135103	HG GC po	YES	NO	NO	NO	YES	YES	YES	YES	NO	NO	NO	NO	NO	NO	NO
GO:0009056	catabolic process	RNH1;ECI1;EIF4A3;KEAP1;ENO1;ENO2;GBA2;PSMD8;PSMD9;RPS16;HERC2;PPP2R1A;PSMD2;LONP1;AKT1;CHAC1;RPS11;PELO;RPS10;ARSA;ACOT7;ARRDC1;MAP1S;ECH1;ENTPD6;ATG13;SND1;POR;RNF126;CDC34;WDR81;CLPP;DDIT3;RBCK1;VPS25;VPS28;SDC4;SHMT2;TEX264;PLA2G5;AGAP3;GNS;GABARAP;ANAPC11;HSD11B1;SGPL1;LDHA;NEU1;VPS11;INPP5K;DECR2;HMOX2;TRAP1;GSTM3;FIS1;PGA3;NPLOC4;OGDH;PAF1;CALM1;BAP1;ITPA;FBXL6;PYGB;GPI;SRPX;TGFB1I1;ZFAND2B…	2.62879e-13	HG GC po	YES	NO	NO	NO	NO	YES	YES	YES	YES	NO	NO	NO	NO	NO	NO
GO:0005996	monosaccharide metabolic process	SLC25A1;GPI;PFKFB4;B4GALT1;BRAT1;MPI;SLC2A1;FOXK2;IRS2;SLC2A3;ENO1;ENO2;FUT4;HK1;CYB5R3;PGK1;AKT1;CYB5A;TPI1;PMM1;MDH1;MDH2;GAA;PGAM1;DCXR;PMM2;SORD;TALDO1;PFKL;GALE;G6PC3;PKM;ALDOC;MAN2B1;ALDOA;GAPDH;PFKP;ATF3;GALK1;ATF4	1.40994e-05	HG GC po	YES	NO	NO	NO	NO	YES	NO	NO	NO	NO	NO	NO	NO	YES	NO
GO:0005975	carbohydrate metabolic process	SLC25A1;B4GALT3;PYGB;GPI;B4GALT1;PIGQ;MPI;SLC2A1;IRS2;SLC2A3;ENO1;ENO2;SLC2A8;HK1;GYS1;HYAL2;AKT1;NANS;CHST7;TPI1;GAA;PGAM1;DCXR;MYOF;ITPK1;SORD;TALDO1;OCRL;B3GNT9;PKM;ITPKA;ALDOC;MAN1B1;ALDOA;GAPDH;B4GALT7;STK40;ATF3;ATF4;CHST3;ISYNA1;PFKFB4;BRAT1;FOXK2;SLC3A2;FUT4;LDHA;UGP2;CYB5R3;PHKG2;NEU1;PGK1;INPP5K;MGAT1;CYB5A;PMM1;MDH1;MDH2;IDH3G;B3GAT3;PMM2;PPP1CA;CS;GNPTG;PFKL;GALE;G6PC3;OGDH;MAN2B1;CAL…	2.22735e-06	HG GC po	YES	NO	NO	NO	NO	YES	YES	YES	NO	NO	NO	NO	NO	NO	NO
GO:0016052	carbohydrate catabolic process	PYGB;GPI;FOXK2;ENO1;ENO2;FUT4;HK1;LDHA;PHKG2;NEU1;PGK1;TPI1;GAA;PGAM1;DCXR;SORD;PFKL;GALE;PKM;OGDH;ALDOC;MAN2B1;CALM1;ALDOA;GAPDH;PFKP;GALK1	9.27399e-05	HG GC po	YES	NO	NO	NO	NO	YES	YES	NO	NO	NO	NO	NO	NO	NO	NO
GO:1901575	organic substance catabolic process	RNH1;ECI1;EIF4A3;KEAP1;ENO1;ENO2;GBA2;PSMD8;PSMD9;RPS16;HERC2;PPP2R1A;PSMD2;LONP1;AKT1;CHAC1;RPS11;PELO;RPS10;ACOT7;ARRDC1;ECH1;ENTPD6;SND1;RNF126;CDC34;WDR81;CLPP;DDIT3;RBCK1;VPS25;VPS28;SDC4;SHMT2;PLA2G5;AGAP3;GNS;ANAPC11;HSD11B1;SGPL1;LDHA;NEU1;INPP5K;DECR2;HMOX2;TRAP1;PGA3;NPLOC4;OGDH;PAF1;CALM1;BAP1;ITPA;FBXL6;PYGB;GPI;TGFB1I1;ZFAND2B;QPRT;RPLP0;UCHL1;SMPD4;SMPD1;CTSK;HYAL2;IDS;ACADS;UBXN6;C…	1.60355e-10	HG GC po	YES	NO	NO	NO	NO	YES	YES	YES	NO	NO	NO	NO	NO	NO	NO
GO:0019318	hexose metabolic process	SLC25A1;GPI;PFKFB4;B4GALT1;BRAT1;MPI;FOXK2;IRS2;ENO1;ENO2;FUT4;HK1;PGK1;AKT1;TPI1;PMM1;MDH1;MDH2;GAA;PGAM1;DCXR;PMM2;SORD;PFKL;GALE;G6PC3;PKM;ALDOC;MAN2B1;ALDOA;GAPDH;PFKP;ATF3;GALK1;ATF4	8.11694e-06	HG GC po	YES	NO	NO	NO	NO	YES	NO	NO	NO	NO	NO	NO	NO	NO	NO
GO:0006006	glucose metabolic process	SLC25A1;GPI;BRAT1;FOXK2;IRS2;ENO1;ENO2;HK1;PGK1;AKT1;TPI1;MDH1;MDH2;GAA;PGAM1;DCXR;SORD;PFKL;G6PC3;PKM;ALDOC;ALDOA;GAPDH;PFKP;ATF3;ATF4	0.000163195	HG GC po	YES	NO	NO	NO	NO	YES	NO	NO	NO	NO	NO	NO	NO	NO	NO
GO:0006735	NADH regeneration	GPI;TPI1;PGAM1;FOXK2;ENO1;ENO2;HK1;PFKL;PKM;PGK1;ALDOC;ALDOA;GAPDH;PFKP	1.72271e-05	HG GC po	YES	NO	NO	NO	NO	YES	NO	NO	NO	NO	NO	NO	NO	NO	NO
GO:0055114	oxidation-reduction process	NDUFA11;ECI1;PLOD3;ENO1;PLOD1;ALKBH7;ENO2;FADS3;FADS2;NSDHL;ALKBH5;SESN2;AKT1;ACAA1;FADS1;JMJD4;ECH1;TALDO1;P3H1;SDHB;PDIA5;JMJD6;ALDH3A2;OXA1L;TMX4;POR;SCO2;ETHE1;FDX1;UQCRC1;DUS3L;PTGES;TSTA3;MGST1;SDR39U1;ADIPOR1;CYP19A1;ADIPOR2;ACAT2;HSD11B1;LDHA;CYB5R3;CYP11A1;BLOC1S1;PGK1;ASL;CYC1;DECR2;NDUFV1;HMOX2;VAT1;UQCC3;GFPT2;MICAL2;MTHFR;DHCR24;MT3;NFATC4;CS;GRHPR;P4HA2;FASN;GNAS;OGDH;PAF1;DEGS1;DHC…	3.32925e-08	HG GC po	YES	NO	NO	NO	YES	YES	NO	YES	NO	NO	NO	YES	NO	NO	NO
GO:0019674	NAD metabolic process	GPI;TPI1;MDH1;PGAM1;QPRT;FOXK2;ENO1;ENO2;HK1;PFKL;LDHA;PKM;PGK1;ALDOC;ALDOA;GAPDH;PFKP	2.89156e-05	HG GC po	YES	NO	NO	NO	NO	YES	NO	NO	NO	NO	NO	NO	NO	NO	NO
GO:0006734	NADH metabolic process	GPI;VCP;TPI1;MDH1;MDH2;PGAM1;FOXK2;ENO1;ENO2;HK1;PFKL;PKM;PGK1;OGDH;ALDOC;ALDOA;GAPDH;PFKP	1.32852e-06	HG GC po	YES	NO	NO	NO	NO	YES	NO	NO	NO	NO	NO	NO	NO	NO	NO
GO:0061620	glycolytic process through glucose-6-phosphate	GPI;TPI1;PGAM1;FOXK2;ENO1;ENO2;HK1;PFKL;PKM;PGK1;ALDOC;ALDOA;GAPDH;PFKP;GALK1	5.56892e-06	HG GC po	YES	NO	NO	NO	NO	YES	NO	NO	NO	NO	NO	NO	NO	NO	NO
GO:0061615	glycolytic process through fructose-6-phosphate	GPI;TPI1;PGAM1;FOXK2;ENO1;ENO2;HK1;PFKL;PKM;PGK1;ALDOC;ALDOA;GAPDH;PFKP;GALK1	5.52886e-06	HG GC po	YES	NO	NO	NO	NO	YES	NO	NO	NO	NO	NO	NO	NO	NO	NO
GO:0006096	glycolytic process	GPI;TPI1;PGAM1;FOXK2;ENO1;ENO2;HK1;PFKL;LDHA;PKM;PGK1;OGDH;ALDOC;ALDOA;GAPDH;PFKP;GALK1	1.49517e-05	HG GC po	YES	NO	NO	NO	NO	YES	NO	NO	NO	NO	NO	NO	NO	NO	NO
GO:0006757	ATP generation from ADP	GPI;TPI1;PGAM1;FOXK2;ENO1;ENO2;HK1;PFKL;LDHA;PKM;PGK1;OGDH;ALDOC;ALDOA;GAPDH;PFKP;GALK1	1.84598e-05	HG GC po	YES	NO	NO	NO	NO	YES	NO	NO	NO	NO	NO	NO	NO	NO	NO
GO:0006165	nucleoside diphosphate phosphorylation	GPI;TPI1;PGAM1;NME2;FOXK2;NME3;ENO1;ENO2;HK1;PFKL;LDHA;PKM;PGK1;OGDH;ALDOC;ALDOA;GAPDH;PFKP;GALK1	6.10701e-05	HG GC po	YES	NO	NO	NO	NO	YES	NO	NO	NO	NO	NO	NO	NO	NO	NO
GO:0009132	nucleoside diphosphate metabolic process	MPP1;GPI;TPI1;PGAM1;NME2;FOXK2;NME3;ENO1;ENO2;HK1;PFKL;LDHA;PKM;GUK1;PGK1;OGDH;ALDOC;NUDT16;ALDOA;GAPDH;PFKP;CARD11;GALK1	2.88e-05	HG GC po	YES	NO	NO	NO	NO	YES	NO	NO	NO	NO	NO	NO	NO	NO	NO
GO:0006753	nucleoside phosphate metabolic process	SLC25A1;GPI;TECR;QPRT;ENO1;ENO2;SAT1;HK1;GUK1;NAPRT;NUDT16;ELOVL1;ADSL;TPI1;ACOT7;GPX1;DGAT1;ELOVL5;PGAM1;CAD;NME2;NME3;ASMTL;AMPD2;APRT;TPST2;PKM;ACOT1;MVD;ALDOC;ALDOA;GAPDH;CARD11;VCP;STOML2;NNMT;MVK;CNP;PNKP;FOXK2;HMGCR;AGPAT1;HSD17B8;AGPAT2;PTHLH;HMGCL;LDHA;GPAT4;PGK1;ASL;CYC1;ACSS1;CDIPT;MPP1;UQCC3;UCKL1;PFKL;UCK1;STAR;IMPDH1;SCD;IMPDH2;FASN;OGDH;RAN;PFKP;ITPA;GALK1	1.25386e-05	HG GC po	YES	NO	NO	NO	NO	YES	NO	NO	NO	NO	NO	NO	NO	NO	NO
GO:0006796	phosphate-containing compound metabolic process	PGAP2;ARAF;ENO1;ENO2;PSMD8;PSMD9;TRIM28;PPP2R1A;PSMD2;CPNE1;AKT1;PIP4K2B;PRKACA;MFSD2A;PRKCH;ACOT7;ACTN2;TALDO1;CSNK1D;MAPK8IP3;UQCRC1;ACOT1;PRKD2;PI4K2A;GATA6;PIK3R2;PLA2G5;LDHA;PTDSS1;PTPMT1;INPP5K;ASL;ST3GAL1;FDFT1;PLK3;GNPTG;UCK1;STAR;CILP;FASN;OGDH;PEMT;CDK10;CALM1;ITPA;CDK16;PIGS;DDR1;GPI;PIGU;PIGT;GPAA1;PIGQ;PTPRN;TECR;QPRT;PTPRH;AREG;SMPD4;GUK1;SMPD1;FASTK;HRAS;SPTAN1;COX8A;ELOVL1;DUSP3;T…	4.74194e-07	HG GC po	YES	YES	NO	NO	NO	YES	YES	YES	NO	NO	NO	NO	NO	NO	NO
GO:0006793	phosphorus metabolic process	PGAP2;ARAF;ENO1;ENO2;PSMD8;PSMD9;TRIM28;PPP2R1A;PSMD2;CPNE1;AKT1;PIP4K2B;PRKACA;MFSD2A;PRKCH;ACOT7;ACTN2;TALDO1;CSNK1D;MAPK8IP3;UQCRC1;ACOT1;PRKD2;PI4K2A;TSTA3;GATA6;PIK3R2;PLA2G5;LDHA;PTDSS1;PTPMT1;INPP5K;ASL;ST3GAL1;FDFT1;PLK3;GNPTG;UCK1;STAR;CILP;FASN;OGDH;PEMT;CDK10;CALM1;ITPA;CDK16;PIGS;DDR1;GPI;PIGU;PIGT;GPAA1;PIGQ;PTPRN;TECR;QPRT;PTPRH;AREG;SMPD4;GUK1;SMPD1;FASTK;NANS;HRAS;SPTAN1;COX8A;ELO…	3.544e-07	HG GC po	YES	YES	NO	NO	NO	YES	YES	YES	NO	NO	NO	NO	NO	NO	NO
GO:0019637	organophosphate metabolic process	PGAP2;ENO1;ENO2;SAT1;ABHD12;CPNE1;PIP4K2B;NUDT16;FADS1;MFSD2A;ACOT7;DGAT1;TTC7B;TALDO1;OCRL;DGKZ;PLA2G15;TPST2;DPM2;ACOT1;PI4K2A;CARD11;IDI1;ISYNA1;VCP;PFKFB4;NNMT;ABHD4;CNP;GATA6;PIK3R2;PLA2G5;PLD2;LDHA;PTDSS1;PTPMT1;PGK1;INPP5K;ASL;CYC1;IP6K2;FDFT1;FDPS;UQCC3;GFPT2;DOLK;UCKL1;G6PC3;UCK1;STAR;FASN;PI4KA;OGDH;PEMT;CALM1;SERINC3;ITPA;GALK1;SLC25A1;PIGS;GPI;PIGU;PIGT;GPAA1;PIGQ;TECR;QPRT;HK1;SMPD4;…	8.41546e-09	HG GC po	YES	NO	NO	NO	NO	YES	YES	YES	NO	NO	NO	YES	NO	NO	NO
GO:0046939	nucleotide phosphorylation	GPI;TPI1;PNKP;PGAM1;NME2;FOXK2;NME3;ENO1;ENO2;HK1;PFKL;LDHA;PKM;GUK1;PGK1;OGDH;ALDOC;ALDOA;GAPDH;PFKP;GALK1	8.86611e-06	HG GC po	YES	NO	NO	NO	NO	YES	NO	NO	NO	NO	NO	NO	NO	NO	NO
GO:0048523	negative regulation of cellular process	RB1;GMFB;TES;SERPINE2;SERPINE1;ARAF;ENO1;RBPJ;PHB2;TSKU;FGFRL1;PSMD8;EPS8;PSMD9;PSMD2;DPYSL3;STMN1;PSMD3;AKT1;PRKACA;CDK5RAP3;CDK5RAP2;IER3;HES6;MEF2C;PRKCH;CSNK2A1;PIH1D1;RC3H1;SCRIB;HCFC1;DKK3;SIGIRR;AR;RNF126;CLDN3;WDR81;BIN1;DDIT3;MAP1A;RBCK1;RPL26;VPS25;CGGBP1;VPS28;ATF3;OPTN;ATF4;MTMR2;PRKDC;PRDM15;GATA6;IQGAP1;ARPP19;MRPL13;SSR1;ZNF148;S100A11;PLK3;FZD3;ABCA5;NR2F1;FN1;EIF2AK2;NR1D2;WDR54;…	3.57998e-11	HG GC slct	YES	YES	YES	YES	NO	YES	YES	YES	YES	NO	NO	NO	NO	YES	YES
GO:0009117	nucleotide metabolic process	SLC25A1;GPI;TECR;QPRT;ENO1;ENO2;SAT1;HK1;GUK1;NAPRT;NUDT16;ELOVL1;ADSL;TPI1;ACOT7;GPX1;DGAT1;ELOVL5;PGAM1;CAD;NME2;NME3;ASMTL;AMPD2;APRT;TPST2;PKM;ACOT1;MVD;ALDOC;ALDOA;GAPDH;CARD11;VCP;STOML2;NNMT;MVK;CNP;PNKP;FOXK2;HMGCR;AGPAT1;HSD17B8;AGPAT2;PTHLH;HMGCL;LDHA;GPAT4;PGK1;ASL;CYC1;ACSS1;CDIPT;MPP1;UQCC3;UCKL1;PFKL;UCK1;STAR;IMPDH1;SCD;IMPDH2;FASN;OGDH;RAN;PFKP;ITPA;GALK1	6.73698e-06	HG GC po	YES	NO	NO	NO	NO	YES	NO	NO	NO	NO	NO	NO	NO	NO	NO
GO:0006091	generation of precursor metabolites and energy	PYGB;GPI;NDUFA11;ETFB;ENO1;ENO2;HK1;GYS1;AKT1;SH3BGRL3;COX8A;ADSL;TPI1;GAA;PGAM1;TALDO1;SDHB;OXA1L;POR;PKM;NDUFS8;VGF;NDUFS7;SDHAF2;SCO2;FDX1;UQCRC1;ALDOC;ALDOA;GAPDH;STK40;TSTA3;STOML2;FOXK2;CYP19A1;HMGCL;LDHA;UGP2;BLOC1S1;PHKG2;PGK1;ASL;CYC1;ACSS1;NDUFV1;CYB5A;UQCC3;MDH1;TXNRD2;MDH2;IDH3G;GFPT2;MT3;PPP1CA;NFATC4;CS;PFKL;P4HA2;GNAS;OGDH;DEGS1;ACO2;CALM1;PFKP;GALK1	7.44571e-06	HG GC po	YES	NO	NO	NO	NO	YES	NO	NO	NO	NO	NO	NO	NO	NO	NO
GO:0046034	ATP metabolic process	GPI;VCP;STOML2;NDUFA11;FOXK2;ENO1;ENO2;HK1;LDHA;GUK1;PGK1;CYC1;NDUFV1;COX8A;TPI1;UQCC3;PGAM1;PFKL;PKM;NDUFS8;NDUFS7;SDHAF2;UQCRC1;OGDH;ALDOC;ALDOA;GAPDH;PFKP;GALK1	0.0264726	HG GC po	NO	NO	NO	NO	NO	YES	NO	NO	NO	NO	NO	NO	NO	NO	NO
GO:0046031	ADP metabolic process	GPI;TPI1;PGAM1;FOXK2;ENO1;ENO2;HK1;PFKL;LDHA;PKM;PGK1;OGDH;ALDOC;ALDOA;GAPDH;PFKP;GALK1	9.82755e-05	HG GC po	YES	NO	NO	NO	NO	YES	NO	NO	NO	NO	NO	NO	NO	NO	NO
GO:0009150	purine ribonucleotide metabolic process	SLC25A1;GPI;TECR;ENO1;ENO2;SAT1;HK1;GUK1;NUDT16;ELOVL1;ADSL;TPI1;ACOT7;DGAT1;ELOVL5;PGAM1;NME2;NME3;AMPD2;APRT;TPST2;PKM;ACOT1;MVD;ALDOC;ALDOA;GAPDH;CARD11;STOML2;MVK;FOXK2;HMGCR;HSD17B8;PTHLH;HMGCL;LDHA;GPAT4;PGK1;ASL;CYC1;ACSS1;MPP1;UQCC3;PFKL;STAR;IMPDH1;SCD;IMPDH2;FASN;OGDH;RAN;PFKP;ITPA;GALK1	5.39717e-06	HG GC po	YES	NO	NO	NO	NO	YES	NO	NO	NO	NO	NO	NO	NO	NO	NO
GO:0009259	ribonucleotide metabolic process	SLC25A1;GPI;TECR;ENO1;ENO2;SAT1;HK1;GUK1;NUDT16;ELOVL1;ADSL;TPI1;ACOT7;DGAT1;ELOVL5;PGAM1;CAD;NME2;NME3;AMPD2;APRT;TPST2;PKM;ACOT1;MVD;ALDOC;ALDOA;GAPDH;CARD11;STOML2;MVK;FOXK2;HMGCR;HSD17B8;PTHLH;HMGCL;LDHA;GPAT4;PGK1;ASL;CYC1;ACSS1;MPP1;UQCC3;UCKL1;PFKL;UCK1;STAR;IMPDH1;SCD;IMPDH2;FASN;OGDH;RAN;PFKP;ITPA;GALK1	1.9698e-06	HG GC po	YES	NO	NO	NO	NO	YES	NO	NO	NO	NO	NO	NO	NO	NO	NO
GO:0019693	ribose phosphate metabolic process	SLC25A1;GPI;TECR;ENO1;ENO2;SAT1;HK1;GUK1;NUDT16;ELOVL1;ADSL;TPI1;ACOT7;DGAT1;ELOVL5;PGAM1;CAD;NME2;NME3;AMPD2;APRT;TPST2;PKM;ACOT1;MVD;ALDOC;ALDOA;GAPDH;CARD11;STOML2;MVK;FOXK2;HMGCR;HSD17B8;PTHLH;HMGCL;LDHA;GPAT4;PGK1;ASL;CYC1;ACSS1;MPP1;UQCC3;UCKL1;PFKL;UCK1;STAR;IMPDH1;SCD;IMPDH2;FASN;OGDH;RAN;PFKP;ITPA;GALK1	5.0132e-06	HG GC po	YES	NO	NO	NO	NO	YES	NO	NO	NO	NO	NO	NO	NO	NO	NO
GO:0006163	purine nucleotide metabolic process	SLC25A1;GPI;TECR;ENO1;ENO2;SAT1;HK1;GUK1;NUDT16;ELOVL1;ADSL;TPI1;ACOT7;GPX1;DGAT1;ELOVL5;PGAM1;NME2;NME3;AMPD2;APRT;TPST2;PKM;ACOT1;MVD;ALDOC;ALDOA;GAPDH;CARD11;STOML2;MVK;FOXK2;HMGCR;HSD17B8;PTHLH;HMGCL;LDHA;GPAT4;PGK1;ASL;CYC1;ACSS1;MPP1;UQCC3;PFKL;STAR;IMPDH1;SCD;IMPDH2;FASN;OGDH;RAN;PFKP;ITPA;GALK1	1.91973e-05	HG GC po	YES	NO	NO	NO	NO	YES	NO	NO	NO	NO	NO	NO	NO	NO	NO
GO:0072521	purine-containing compound metabolic process	SLC25A1;GPI;TECR;ENO1;ENO2;SAT1;HK1;GUK1;NUDT16;ELOVL1;ADSL;TPI1;ACOT7;GPX1;DGAT1;ELOVL5;PGAM1;NME2;NME3;AMPD2;APRT;TPST2;PKM;ACOT1;MVD;ALDOC;ALDOA;GAPDH;CARD11;STOML2;MVK;AHCY;FOXK2;HMGCR;HSD17B8;PTHLH;HMGCL;LDHA;GPAT4;PGK1;ASL;CYC1;ACSS1;MPP1;UQCC3;PFKL;STAR;IMPDH1;SCD;IMPDH2;FASN;OGDH;PEMT;RAN;PFKP;ITPA;GALK1	5.94869e-05	HG GC po	YES	NO	NO	NO	NO	YES	NO	NO	NO	NO	NO	NO	NO	NO	NO
GO:1901564	organonitrogen compound metabolic process	PNMT;CYFIP2;PGAP2;ARAF;ENO1;ENO2;PSMD8;PSMD9;KRTCAP2;CAPNS1;PSMD2;AKT1;PRKACA;PRKCH;ACOT7;HCFC1;RNF126;WDR81;SCO2;CLPP;DDIT3;ETHE1;HMBS;ACOT1;PRKD2;RBCK1;VPS25;VPS28;NAA60;RPN2;SRCAP;ABCB6;SHMT2;RPN1;GATA6;MRPL17;PLA2G5;AGAP3;MRPL12;GNS;OAZ1;MRPL10;ANAPC11;CIAO1;RNF214;LDHA;POM121C;BLOC1S1;PTPMT1;ST3GAL1;HMOX2;GSTM3;PLK3;PMM1;ABCA3;PMM2;MRPL27;FN1;MRPL28;MTHFR;PGA3;SLC6A8;NPLOC4;UCK1;EIF6;FASN;OG…	6.81169e-24	HG GC po	YES	NO	NO	NO	NO	YES	YES	YES	YES	NO	NO	NO	NO	NO	NO
GO:0009179	purine ribonucleoside diphosphate metabolic process	MPP1;GPI;TPI1;PGAM1;FOXK2;ENO1;ENO2;HK1;PFKL;LDHA;PKM;GUK1;PGK1;OGDH;ALDOC;NUDT16;ALDOA;GAPDH;PFKP;CARD11;GALK1	8.98512e-06	HG GC po	YES	NO	NO	NO	NO	YES	NO	NO	NO	NO	NO	NO	NO	NO	NO
GO:0009185	ribonucleoside diphosphate metabolic process	MPP1;GPI;TPI1;PGAM1;FOXK2;ENO1;ENO2;HK1;PFKL;LDHA;PKM;GUK1;PGK1;OGDH;ALDOC;NUDT16;ALDOA;GAPDH;PFKP;CARD11;GALK1	1.31911e-05	HG GC po	YES	NO	NO	NO	NO	YES	NO	NO	NO	NO	NO	NO	NO	NO	NO
GO:0009135	purine nucleoside diphosphate metabolic process	MPP1;GPI;TPI1;PGAM1;FOXK2;ENO1;ENO2;HK1;PFKL;LDHA;PKM;GUK1;PGK1;OGDH;ALDOC;NUDT16;ALDOA;GAPDH;PFKP;CARD11;GALK1	8.92521e-06	HG GC po	YES	NO	NO	NO	NO	YES	NO	NO	NO	NO	NO	NO	NO	NO	NO
GO:0051386	regulation of neurotrophin TRK receptor signaling pathway	CYFIP2;CYFIP1;DOK5;PPP2R5B;SPRY2;WASF1	0.0335007	HG GC po	NO	NO	NO	NO	NO	YES	NO	NO	NO	NO	NO	NO	NO	NO	NO
GO:0048518	positive regulation of biological process	CNTF;SERPINE2;WIPF1;IFT172;ZNF292;SMC5;SMC6;RBPJ;SLA2;FNBP1L;CLDN1;ELK3;EPS8;PREX1;HOXA9;SOX17;MYC;CREB3L1;FAM110C;AKT3;LIPG;STMN1;HOXA3;HOXA2;HOXA7;BVES;HOXA5;HOXA4;PRKCI;MEF2C;UNC5B;DAPK1;RFX2;SOX13;RFX3;SOX10;RC3H2;NUP93;DEPDC1B;HOXB9;HECW2;HECW1;HOXB4;PRR16;HOXB3;HOXB2;PRKD1;AGTR2;RNF122;HOXB5;RHNO1;CDCA2;PRKDC;IL20RA;XPA;TLR1A;NEDD4L;PRDM12;EPB41L5;C5;YRK;TERT;T;PDGFD;MYO6;PRDM16;HOXC5;S100A…	3.87874e-11	GAL GC slct	YES	YES	YES	YES	YES	YES	YES	YES	YES	NO	YES	NO	NO	YES	NO
GO:0040011	locomotion	SEMA5A;SEMA5B;RIPOR2;APP;DIXDC1;PLAT;CXCL16;EPS8;LGALS3;KIF5C;TUBB3;PLAU;TEKT2;ENPP2;GRB10;CYP1B1;IER2;SEMA6B;EPHA7;SEMA6A;DNAAF2;UNC5B;PRKCD;ATP1B2;SLC9B2;ACAP3;ISL2;ARC;FSCN1;ELMO1;ELMO2;EPHA1;SCG2;ASTN1;CSF1R;SDC4;C5AR1;PXN;LPAR1;PDGFA;TWIST1;EFNA4;CORO1C;PLD2;EFNB2;TRPM2;STRIP2;FUT8;FLRT2;CCDC141;PLXNA4;VASP;NGFR;TGFB2;EGR2;TGFB1;EGR3;FN1;EFNA1;NR4A2;RCAN1;FER;CORO6;CNTN2;PLXNB1;AMOTL1;ACVRL1…	4.17415e-11	BV GC po	NO	NO	YES	YES	NO	NO	YES	NO	NO	NO	NO	NO	NO	YES	NO
GO:0007052	mitotic spindle organization	GPSM2;STIL;KIF23;KIF11;MZT1;NDC80;AURKB;AURKA;CDC20;CENPE;TPX2;CENPH;RACGAP1;KIFC1;KIF4A;NUF2;POC1A;TACC3;RCC1;BIRC5;NEK2;MYBL2;SPC25	4.18587e-11	BV GC slct	NO	YES	YES	NO	NO	NO	NO	NO	NO	NO	YES	NO	NO	NO	NO
GO:1903046	meiotic cell cycle process	TOP2A;BUB1B;TTK;BRCA2;SMC4;NCAPH;SMC2;AURKA;PSMC3IP;BRIP1;PTTG1;FIGNL1;NUF2;RAD54L;FBXO5;BUB1;PLK1;MND1;MASTL;CDC25B;SGO1;ASPM;RAD50;KIF18A;RAD51;ESPL1;CCNE2;FANCD2;CKS2;NCAPD2;TRIP13;CENPS	4.51842e-11	BV GC slct	NO	YES	YES	NO	NO	NO	NO	NO	NO	NO	YES	NO	NO	NO	NO
GO:0048522	positive regulation of cellular process	CYFIP2;CYFIP1;SERPINE1;ARAF;ENO1;PHB2;LSM10;PSMD8;PSMD9;CAPNS1;TFG;PSMD2;DPYSL3;AKT1;PIP4K2B;PRKACA;CDK5RAP2;PRKCH;PIH1D1;SCRIB;ATG13;UNC13D;HCFC1;CLDN3;BIN1;DDIT3;PRKD2;RBCK1;VPS28;ATF3;ATF4;SRCAP;SHMT2;GATA6;PRDM15;PLA2G5;MRPL12;ANAPC11;CIAO1;LDHA;VPS11;PLEK2;S100A11;GSDMD;PLK3;SIVA1;MCAM;FN1;NR2F1;NFATC4;EHD1;COL1A1;EHD2;EIF6;GIPC1;FASN;TRIP6;CDK10;UNC119;MMS19;GPI;SRPX;CDKN1A;GMEB2;ARPC1B;PHF…	6.31077e-11	HG GC po	YES	YES	YES	YES	NO	YES	YES	YES	YES	NO	YES	NO	NO	YES	NO
GO:0140013	meiotic nuclear division	TOP2A;BUB1B;TTK;BRCA2;SMC4;NCAPH;SMC2;AURKA;PSMC3IP;BRIP1;PTTG1;FIGNL1;NUF2;RAD54L;FBXO5;BUB1;PLK1;MND1;MASTL;CDC25B;SGO1;ASPM;KIF18A;RAD51;ESPL1;CCNE2;FANCD2;CKS2;TRIP13;CENPS	6.96465e-11	BV GC slct	NO	YES	YES	NO	NO	NO	NO	NO	NO	NO	YES	NO	NO	NO	NO
GO:0006996	organelle organization	PREP;ALKBH7;PHB2;CCAR2;TRIM28;TFG;PPP2R1A;DPYSL3;LONP1;AKT1;PRKACA;PELO;RPS10;CDK5RAP2;ARSA;ACTN2;MAP1S;PIH1D1;COG4;ECH1;CSNK1D;P3H4;ATG13;JMJD6;HCFC1;CLDN3;WDR81;SCO2;BIN1;MAP1A;PREB;MGARP;EZR;ATP6V0D1;OBSL1;VPS25;PI4K2A;VPS28;NAA60;SRCAP;TEX264;FLII;TWF2;GABARAP;RRP7A;APOO;DHX30;ZNHIT1;BLOC1S1;VPS11;INPP5K;PLEK2;MAP4;DECR2;PLK3;FIS1;TRAP1;SIVA1;GADD45A;NCAPH2;SURF4;MICAL2;MTHFR;SMARCA1;SMARCA4;…	7.4186e-11	HG GC po	YES	YES	YES	NO	NO	YES	NO	NO	NO	NO	YES	NO	NO	NO	NO
GO:0090287	regulation of cellular response to growth factor stimulus	CYFIP2;CD63;CYFIP1;CITED1;NUMA1;FAM89B;HTRA3;TGFB1I1;ILK;NREP;PCSK6;FSTL3;VTN;GPC1;UBC;ABL1;PMEPA1;WASF1;PELO;PTPN1;SEMA6A;MYOF;PPP2R5B;VEGFB;ATP2B4;MT3;DCN;DNM2;DKK3;SMOC2;MYO1C;DOK5;HGS;GIPC1;PIN1;SPRY2;PRKD2;ITGA5	0.0216309	HG GC po	YES	NO	NO	NO	NO	YES	YES	NO	NO	NO	NO	NO	NO	NO	NO
GO:0010273	detoxification of copper ion	MT2A;MT1A;MT1M;MT1F;MT3;MT1E	0.018628	HG GC po	NO	NO	NO	NO	NO	YES	NO	NO	NO	NO	NO	NO	NO	YES	NO
GO:0061687	detoxification of inorganic compound	MT2A;MT1A;MT1M;MT1F;MT3;MT1E	0.0298163	HG GC po	NO	NO	NO	NO	NO	YES	NO	NO	NO	NO	NO	NO	NO	YES	NO
GO:0042221	response to chemical	CYFIP2;CYFIP1;SERPINE1;PHB2;FGFRL1;PSMD8;PSMD9;DPYSL4;PSMD2;DPYSL3;AKT1;PRKACA;SCRIB;HCFC1;SIGIRR;RNF126;CLDN3;DDIT3;FDX1;UQCRC1;CDIP1;PRKD2;ATF3;ATF4;RPN2;SHMT2;GATA6;PLA2G5;AGAP3;LDHA;CYB5R3;S100A16;GSTM3;PLK3;PMM1;ABCA3;FN1;NR2F1;MTHFR;NFATC4;NR2F6;ABTB2;EHD1;COL1A1;FIBP;SLC6A8;NPLOC4;EIF6;CILP;GIPC1;FASN;MMS19;FERMT2;GPI;CDKN1A;ARPC1B;TGFB1I1;RPLP0;AREG;GLI3;PQBP1;SMPD4;SMPD1;TSPO;TIMP3;TIMP1…	3.69687e-11	HG GC po	YES	NO	NO	NO	YES	YES	YES	YES	YES	NO	NO	NO	NO	YES	YES
GO:0048583	regulation of response to stimulus	CDKN1A;PID1;TNFAIP6;NCF1;SLA;TREM2;CLDN1;LGALS3;RGS2;FCGR3A;ZFP36;CDH2;RGS1;ANKRD1;CYP1B1;VSIG4;APPL2;MAP3K5;CCBE1;EDN1;POSTN;DUSP2;PARP3;SYK;WNT5B;TNFRSF12A;AHSG;SLC11A1;SPHK1;SERPINF2;PLAUR;IL18;APOA2;F3;RUNX2;FCER2;ARC;TYROBP;FNDC4;KIT;RGN;CHI3L1;NUPR1;SCG2;S100A9;FBP1;ATF3;RNF165;C1QB;C1QA;CSF1R;NDRG4;CRABP2;IGSF1;C5AR1;LYPD1;LPAR3;APCDD1;PTGS2;INAVA;FSTL3;C2;C3;SOCS3;NT5E;GPNMB;CCL2;S100A12;…	9.00802e-11	BV TC po	YES	NO	YES	YES	NO	YES	YES	YES	YES	NO	NO	NO	NO	YES	NO
GO:1990169	stress response to copper ion	MT2A;MT1A;MT1M;MT1F;MT3;MT1E	0.0185861	HG GC po	NO	NO	NO	NO	NO	YES	NO	NO	NO	NO	NO	NO	NO	YES	NO
GO:0046688	response to copper ion	BACE1;MT2A;MT1A;MT1M;HSF1;SORD;MT1F;AQP2;MT3;MT1E	0.0271512	HG GC po	NO	NO	NO	NO	NO	YES	NO	NO	NO	NO	NO	NO	NO	YES	NO
GO:0010035	response to inorganic substance	GPI;COL18A1;SPARC;MT1M;EIF4A3;TCIRG1;AQP2;AREG;ALAD;MT2A;LONP1;CPNE1;AKT1;TSPO;ADGRV1;GPX1;SPHK1;ENTPD6;SIGMAR1;SORD;SLC39A13;DNM2;BACE1;MT1A;PPIF;MT1F;CRK;ATF4;MT1E;PTGES;VCP;PEF1;SLC41A1;NDRG1;FOXO1;RELA;HDAC6;ADD1;FSTL3;LDHA;MAPK7;S100A16;HSF1;ABL1;APBB1;SLC25A23;MAPK3;FIS1;CYB5A;TXNRD2;BNIP3;ATP2B4;MT3;PPP1CA;NFATC4;COL1A1;CCS;STAR;STK25;ERCC1;ID2;CD9;FOSB;CALM1;KCNK3;SIPA1;BAP1	0.00121238	HG GC po	YES	NO	NO	NO	NO	YES	YES	NO	YES	NO	NO	NO	NO	YES	NO
GO:0097501	stress response to metal ion	MT2A;MT1A;MT1M;MT1F;MT3;MT1E	0.0297547	HG GC po	NO	NO	NO	NO	NO	YES	NO	NO	NO	NO	NO	NO	NO	YES	NO
GO:0007059	chromosome segregation	LOC427439;DSCC1;NCAPG;SMC5;TTK;PDS5B;BRCA1;SKA3;SMC3;SMC4;SMC2;RNF212;CDC20;BRIP1;NUF2;NUSAP1;NEK2;SPDL1;PIBF1;BUB1;TERF1;NDC80;CENPE;CENPF;KIF18A;CCNE2;ERCC4;ATM;KIF2C;CENPN;CENPQ	1.26384e-10	GAL TC slct	NO	YES	YES	NO	NO	NO	NO	NO	NO	NO	YES	NO	NO	NO	NO
GO:0045540	regulation of cholesterol biosynthetic process	FDPS;IDI1;MVK;NFYC;CYP51A1;HMGCR;SREBF2;SEC14L2;POR;SCD;FASN;SCAP;MVD;DHCR7;RAN;FDFT1	6.50466e-05	HG GC po	YES	NO	NO	NO	NO	YES	NO	NO	NO	NO	NO	NO	NO	NO	NO
GO:1902930	regulation of alcohol biosynthetic process	FDPS;IDI1;MVK;NFYC;CYP51A1;HMGCR;SREBF2;DKK3;SEC14L2;POR;SCD;FASN;SCAP;MVD;DHCR7;RAN;FDFT1	0.00456592	HG GC po	YES	NO	NO	NO	NO	YES	NO	NO	NO	NO	NO	NO	NO	NO	NO
GO:0062012	regulation of small molecule metabolic process	NUP188;IRS2;ENO1;SLC2A6;PSMD8;PSMD9;PSMD2;NUP62;SESN2;FAM3A;AKT1;SEC13;ELOVL5;PGAM1;JMJD8;SREBF2;DKK3;PSMA5;PPP1R3F;PSMA6;POR;MVD;IDI1;VCP;PFKFB4;MVK;INSIG1;FOXK2;HMGCR;ADIPOR1;ADIPOR2;OAZ1;FOXO1;PSMB10;PSMA7;LMF1;PSMB6;SEC14L2;CLN3;PSMB4;POM121C;PHKG2;SCAP;INPP5K;LDLR;FDFT1;FDPS;NR1H2;NFYC;CYP51A1;ATP2B4;GCG;PSMB8;PPP1CA;GSTZ1;EIF6;STAR;SCD;PSMC4;FASN;APOC1;DHCR7;RAN;EIF3A;CD320	5.29124e-05	HG GC po	YES	NO	NO	NO	YES	YES	YES	YES	NO	NO	NO	NO	NO	YES	NO
GO:0048731	system development	CNTF;SERPINE2;IFT172;COL12A1;RBPJ;CLDN1;RXFP1;ELK3;PREX2;PREX1;HOXA9;SOX17;AKT3;STMN1;GJA4;HOXA3;HOXA7;BVES;HOXA6;HOXA5;HOXA4;PRKCI;MEF2C;UNC5B;SOX13;REV1;RFX3;IFT80;SOX10;RC3H2;ISL2;HOXB9;HECW2;HECW1;HOXB4;HOXB3;HOXB2;FAR2;AGTR2;FREM2;HOXB5;PRKDC;NEDD4L;PRDM12;GJC1;EPB41L5;YRK;T;LOC419390;MYO6;PRDM16;HOXC5;HOXC9;NKX2-3;NHEJ1;ATG5;LYN;JAG2;NGFR;WNT10A;JAG1;COL24A1;IL31RA;NR0B1;NR2F2;FLI1;MOV10;GR…	1.33056e-10	GAL GC slct	YES	YES	YES	YES	YES	YES	YES	YES	YES	YES	YES	NO	YES	YES	YES
GO:0090181	regulation of cholesterol metabolic process	FDPS;IDI1;MVK;NFYC;CYP51A1;HMGCR;SREBF2;LMF1;SEC14L2;POR;SCD;FASN;SCAP;MVD;DHCR7;LDLR;RAN;FDFT1	7.76178e-05	HG GC po	YES	NO	NO	NO	NO	YES	NO	NO	NO	NO	NO	NO	NO	NO	NO
GO:0019218	regulation of steroid metabolic process	IDI1;MVK;INSIG1;ATP1A1;HMGCR;LMF1;SEC14L2;SCAP;TSPO;LDLR;FDFT1;STAT5B;FDPS;NFYC;CYP51A1;SREBF2;DKK3;POR;STAR;SCD;FASN;APOC1;MVD;LAMTOR1;DHCR7;RAN	0.000163864	HG GC po	YES	NO	NO	NO	YES	YES	NO	NO	NO	NO	NO	NO	NO	NO	NO
GO:0019216	regulation of lipid metabolic process	SCARB1;SERPINA3;ALAS1;CD81;IRS2;GLIPR1;CPT2;FAM3A;AKT1;TSPO;FADS1;NCOA1;ELOVL5;SPHK1;DGKZ;SREBF2;DKK3;TNFRSF1A;CTDNEP1;POR;CCKBR;WDR81;MVD;PLIN2;ANGPTL4;IDI1;STOML2;MVK;INSIG1;GPS2;PIK3R2;ATP1A1;HMGCR;ADIPOR1;ADIPOR2;NPAS2;LMF1;SEC14L2;ORMDL2;SCAP;TBL1X;LDLR;FDFT1;STAT5B;FDPS;NR1H2;NFYC;CYP51A1;G0S2;GSTZ1;AADAC;EIF6;STAR;SCD;ID2;FASN;APOC1;LAMTOR1;DHCR7;RAN;EIF3A	8.43302e-05	HG GC po	YES	NO	NO	NO	YES	YES	YES	YES	NO	NO	NO	NO	NO	NO	NO
GO:0051276	chromosome organization	SUV39H2;LOC427439;DSCC1;PRDM5;HMGB2;SMC5;SMC6;BRCA2;SMC3;CHD1;SMC4;SMC2;CDC20;CHAF1B;SMCHD1;HELB;RPS6KA5;NUF2;CHEK1;NUSAP1;NEK2;NBN;SPDL1;JAK2;RFC3;PRMT8;ATRX;LIG4;TERF1;CCNE2;MCM3;POT1;KIF2C;DNA2;PIF1;USP15;USP16;UHRF1;NCAPG;PDS5B;RNF212;BRIP1;RAD54L;ASCC3;PIBF1;BUB1;XRCC5;PCGF3;NDC80;CENPE;KIF18A;RAD50;ERCC4;CDK1;ATM;CENPN;ERCC6;ATR	1.34152e-10	GAL TC slct	YES	YES	YES	NO	NO	NO	NO	NO	NO	NO	YES	NO	NO	NO	NO
GO:0106118	regulation of sterol biosynthetic process	FDPS;IDI1;MVK;NFYC;CYP51A1;HMGCR;SREBF2;SEC14L2;POR;SCD;FASN;SCAP;MVD;DHCR7;RAN;FDFT1	6.47468e-05	HG GC po	YES	NO	NO	NO	NO	YES	NO	NO	NO	NO	NO	NO	NO	NO	NO
GO:0050810	regulation of steroid biosynthetic process	FDPS;IDI1;MVK;INSIG1;NFYC;CYP51A1;ATP1A1;HMGCR;SREBF2;DKK3;SEC14L2;POR;STAR;SCD;FASN;SCAP;TSPO;MVD;DHCR7;RAN;FDFT1	0.000483348	HG GC po	YES	NO	NO	NO	YES	YES	NO	NO	NO	NO	NO	NO	NO	NO	NO
GO:0046890	regulation of lipid biosynthetic process	IDI1;SCARB1;MVK;INSIG1;ATP1A1;HMGCR;ADIPOR1;ADIPOR2;SEC14L2;ORMDL2;FAM3A;AKT1;SCAP;TSPO;LDLR;FDFT1;FDPS;ELOVL5;NR1H2;SPHK1;NFYC;CYP51A1;SREBF2;DKK3;TNFRSF1A;CTDNEP1;POR;EIF6;STAR;SCD;FASN;APOC1;MVD;DHCR7;RAN;EIF3A	0.000156181	HG GC po	YES	NO	NO	NO	NO	YES	NO	YES	NO	NO	NO	NO	NO	NO	NO
GO:0071294	cellular response to zinc ion	MT2A;MT1A;MT1M;MT1F;TSPO;MT3;KCNK3;MT1E	0.0109822	HG GC po	NO	NO	NO	NO	NO	YES	NO	NO	NO	NO	NO	NO	NO	YES	NO
GO:0071248	cellular response to metal ion	MT1M;SLC41A1;AQP2;ADD1;FSTL3;ALAD;MT2A;HSF1;CPNE1;AKT1;TSPO;SLC25A23;MAPK3;ADGRV1;BNIP3;MT3;NFATC4;BACE1;MT1A;STAR;ID2;PPIF;MT1F;FOSB;KCNK3;ATF4;MT1E	0.0320304	HG GC po	NO	NO	NO	NO	NO	YES	NO	NO	NO	NO	NO	NO	NO	YES	NO
GO:0071241	cellular response to inorganic substance	MT1M;EIF4A3;SLC41A1;AQP2;FOXO1;ADD1;FSTL3;ALAD;MT2A;HSF1;CPNE1;AKT1;TSPO;SLC25A23;MAPK3;ADGRV1;BNIP3;MT3;NFATC4;DNM2;BACE1;MT1A;STAR;ID2;PPIF;MT1F;FOSB;CRK;KCNK3;ATF4;MT1E	0.0182136	HG GC po	NO	NO	NO	NO	NO	YES	NO	NO	NO	NO	NO	NO	NO	YES	NO
GO:0070887	cellular response to chemical stimulus	IFITM3;SPON2;CYFIP1;IFITM1;IFITM2;SPARC;MT1M;EIF4A3;SERPINE1;PITPNA;KEAP1;AQP2;PHB2;FGFRL1;PSMD8;PSMD9;LGALS3;MT2A;RPS16;LGALS1;PSMD2;DPYSL3;LONP1;CPNE1;AKT1;PRKACA;ARSA;ACTN2;IL1R1;HLA-B;HLA-C;TALDO1;CSNK1D;MIF;HCFC1;HLA-E;SIGIRR;RRAGA;POR;RNF126;GAREM1;MT1A;CDC34;DDIT3;BOLA2;FDX1;MT1F;CDIP1;PRKD2;PREB;NSMF;MGARP;EZR;ATP6V0D1;ATF3;ATF4;MT1E;TMEM161A;SHMT2;GATA6;TWF2;MGST1;PIK3R2;AGAP3;CYB5R3;INP…	6.67689e-11	HG GC po	YES	NO	NO	NO	YES	YES	YES	YES	YES	NO	NO	NO	NO	YES	YES
GO:0006950	response to stress	IFITM3;SPON2;IFITM1;IFITM2;SPARC;MT1M;SERPINE1;C6orf89;KEAP1;ALKBH7;AQP2;PHB2;CCAR2;PSMD8;PSMD9;LGALS3;MT2A;ALKBH5;LGALS1;HERC2;TRIM28;PSMD2;DPYSL3;LONP1;AKT1;CHAC1;PRKACA;FAAP100;ARSA;PRKCH;IL1R1;HLA-B;HLA-C;SCRIB;MIF;MAPK8IP3;ATG13;UNC13D;HLA-E;SIGIRR;RRAGA;RNF126;MT1A;CLDN3;DDIT3;NINJ1;MT1F;CDIP1;PREB;MGARP;ATP6V0D1;ATF3;ATF4;MT1E;PTGES;TMEM161A;SDC4;SHMT2;GATA6;MGST1;PIK3R2;AGAP3;GABARAP;LDHA…	1.42263e-10	HG GC po	YES	YES	YES	NO	NO	YES	YES	NO	YES	NO	YES	NO	NO	YES	NO
GO:1902547	regulation of cellular response to vascular endothelial growth factor stimulus	SMOC2;CD63;MYO1C;SEMA6A;ATP2B4;SPRY2;DCN	0.0437802	HG GC po	NO	NO	NO	NO	NO	YES	NO	NO	NO	NO	NO	NO	NO	NO	NO
GO:0043555	regulation of translation in response to stress	PPP1R15A;RBM4;SLC35A4;SESN2;PPP1CA;EIF4G1;ATF4	0.0436994	HG GC po	YES	NO	NO	NO	NO	YES	NO	NO	NO	NO	NO	NO	NO	NO	NO
GO:0033554	cellular response to stress	KEAP1;ALKBH7;AQP2;PHB2;CCAR2;PSMD8;PSMD9;ALKBH5;HERC2;TRIM28;PSMD2;LONP1;AKT1;CHAC1;PRKACA;FAAP100;ARSA;MIF;MAPK8IP3;ATG13;RRAGA;RNF126;DDIT3;CDIP1;PREB;MGARP;ATP6V0D1;ATF3;ATF4;TMEM161A;GATA6;MGST1;PIK3R2;AGAP3;GABARAP;SCAP;TRAP1;GSTM3;PLK3;CRADD;GADD45A;NFATC4;NPLOC4;ID2;MMS19;SRPX;CDKN1A;MRPS11;PHF1;WDR45;BABAM1;MAP1LC3B;TSPO;HRAS;UBXN6;MRPS26;SEC13;ATP6V0B;PARP4;SPHK1;MYOF;NME2;AEN;ZDHHC16;GN…	1.56083e-10	HG GC po	YES	YES	YES	NO	NO	YES	NO	NO	NO	NO	YES	NO	NO	NO	NO
GO:0000280	nuclear division	TOP2A;LOC427439;DSCC1;BUB1B;KIF11;BRCA2;SMC4;SMC2;SMPD3;EPS8;CDC20;NUF2;MAEL;NUSAP1;NEK2;STRA13;FBXO5;SPDL1;SUN1;CNTD1;SPICE1;KIF23;TERF1;WRAP73;INCENPL;CCNE2;ESPL1;INCENP;CCNE1;C14ORF39;CKS2;KIF2C;MAD1L1;LOC769510;NCAPG;CDCA9;TTK;PDS5B;PDS5A;NCAPH;AURKA;RAD54B;SYCE3;PSMC3IP;BRIP1;CHTF8;RACGAP1;RAD54L;CEP192;PIBF1;BUB1;CDT1;UBE2C;NDE1;MND1;KLHDC8B;KIAA0430;NDC80;DAZL;CENPE;TPX2;KIF18A;RAD51;APITD…	1.73182e-10	GAL GC slct	NO	YES	YES	NO	NO	NO	NO	NO	NO	NO	YES	NO	NO	NO	NO
GO:0007154	cell communication	APP;ARAF;DIXDC1;CBLB;FZD10;ZFYVE1;RAPGEFL1;AQP1;EPS8;RASSF2;ZMIZ1;GPR171;PDK3;PLCE1;CYP1B1;HOMER3;PRKACB;SOX4;SCN1A;PAQR8;UNC13B;IL15RA;EPHA7;UNC5B;CACNA2D1;PRKCD;KRT8;PRKCA;RUNX2;BCR;TIAM1;LOC112441484;GPR161;ADGRB1;AGTR1;RIN3;SIK1;PRKD2;RIN1;EPHA1;TRIB1;ATF6;PLPP2;ATF3;STX1A;NUMBL;NLRX1;SEH1L;STXBP1;LPAR1;LYPD1;PDGFA;TGFA;IL20RB;LPAR3;NRADD;CRHR2;TRPM2;NUAK1;INPP5F;FLRT2;KCNMB4;CD14;SCN3A;RALGD…	1.853e-10	BV GC po	NO	NO	YES	YES	YES	NO	YES	YES	NO	NO	NO	NO	NO	YES	NO
GO:0032268	regulation of cellular protein metabolic process	CYFIP2;CYFIP1;EIF4A3;SERPINE1;ARAF;C6orf89;KEAP1;ENO1;PHB2;CCAR2;LGALS3;PPP2R1A;AKT1;CHAC1;PRKACA;TBC1D10A;JMJD4;PIH1D1;P3H1;CSNK1D;MIF;MAPK8IP3;ATG13;POR;GAREM1;CLDN3;BIN1;MAP1A;PRKD2;NSMF;EZR;VPS25;VPS28;ATF3;ATF4;SDC4;SHMT2;MAGED1;PRDM15;PIK3R2;PLA2G5;ZNHIT1;RRAS;VPS11;INPP5K;TRAP1;PLK3;FIS1;CRADD;GADD45A;FN1;MTHFR;WDR54;UBAC2;EIF6;GIPC1;CDK10;UNC119;PAF1;CALM1;PKIG;CD24;DIRAS3;SETD5;GPI;SERPI…	2.12185e-06	HG GC po	YES	YES	NO	NO	NO	YES	YES	NO	YES	NO	NO	NO	NO	YES	NO
GO:0051246	regulation of protein metabolic process	CYFIP2;CYFIP1;EIF4A3;SERPINE1;ARAF;C6orf89;KEAP1;ENO1;PHB2;CCAR2;LGALS3;PPP2R1A;PSMD2;AKT1;CHAC1;PRKACA;TBC1D10A;JMJD4;PIH1D1;P3H1;CSNK1D;MIF;MAPK8IP3;ATG13;SIGIRR;POR;GAREM1;CLDN3;BIN1;MAP1A;PRKD2;NSMF;EZR;VPS25;VPS28;ATF3;ATF4;SDC4;SHMT2;MAGED1;PRDM15;PIK3R2;PLA2G5;OAZ1;ZNHIT1;RRAS;VPS11;SCAP;INPP5K;STAT5B;TRAP1;PLK3;FIS1;CRADD;GADD45A;FN1;MTHFR;WDR54;UBAC2;EIF6;GIPC1;PEMT;CDK10;UNC119;PAF1;CAL…	5.87783e-07	HG GC po	YES	YES	NO	NO	NO	YES	YES	NO	YES	NO	NO	NO	NO	YES	NO
GO:0000075	cell cycle checkpoint	DCLRE1B;TOP2A;BLM;BUB1B;TTK;BRCA1;AURKB;PIDD1;ORC1;CHEK1;E2F1;KNTC1;SPDL1;BUB1;CDT1;PLK1;CDC6;TICRR;WEE1;FANCD2;RFWD3;CDK1;CHMP4C;NABP1;BIRC5;TRIP13;DTL;ATR;MAD2L1;RHNO1	2.55229e-10	BV GC slct	NO	YES	YES	NO	NO	NO	NO	NO	NO	NO	YES	NO	NO	NO	NO
GO:0010608	posttranscriptional regulation of gene expression	CYFIP1;DDX49;EIF4A3;MPV17L2;HSPB1;PSMD8;RBM4;PSMD9;NGRN;EIF4ENIF1;ALKBH5;MTG1;PSMD2;XPO5;SESN2;AKT1;PRKACA;JMJD4;IGFBP5;PABPC4;TRNAU1AP;PSMA5;PSMA6;DNAJC1;GAPDH;ZNF598;ATF3;ATF4;PPP1R15A;SHMT2;POLDIP3;PSMB10;PSMA7;TBRG4;PSMB6;ATXN2;EXOSC5;PSMB4;EXOSC4;MKNK2;UBC;EIF4H;RBM10;MAPK3;EEFSEC;TRAP1;SLC35A4;EIF2B2;PCIF1;PYM1;PSMB8;PPP1CA;PER1;EIF6;CSDC2;CNOT1;PSMC4;RPS6KB2;PLXNB2;EIF3C;RAN;EIF3A;MYD88;EI…	0.0135069	HG GC po	YES	NO	NO	NO	NO	YES	NO	NO	NO	NO	NO	NO	NO	NO	NO
GO:0071280	cellular response to copper ion	BACE1;MT2A;MT1A;MT1M;HSF1;MT1F;AQP2;MT3;MT1E	0.00730395	HG GC po	YES	NO	NO	NO	NO	YES	NO	NO	NO	NO	NO	NO	NO	YES	NO
GO:0006695	cholesterol biosynthetic process	FDPS;IDI1;MVK;INSIG1;CYP51A1;DHCR24;HMGCR;ACAT2;NSDHL;EBP;CYB5R3;MVD;DHCR7;FDFT1	0.000569648	HG GC po	YES	NO	NO	NO	NO	YES	NO	YES	NO	NO	NO	YES	NO	NO	NO
GO:1902653	secondary alcohol biosynthetic process	FDPS;IDI1;MVK;INSIG1;CYP51A1;DHCR24;HMGCR;ACAT2;NSDHL;EBP;CYB5R3;MVD;DHCR7;FDFT1	0.00103472	HG GC po	YES	NO	NO	NO	NO	YES	NO	YES	NO	NO	NO	YES	NO	NO	NO
GO:0046165	alcohol biosynthetic process	FDPS;IDI1;ISYNA1;MVK;SPHK1;INSIG1;CYP51A1;DHCR24;HMGCR;ACAT2;ITPKC;NSDHL;EBP;CYB5R3;ITPKA;MVD;DHCR7;IP6K2;FDFT1	0.0396109	HG GC po	NO	NO	NO	NO	NO	YES	NO	YES	NO	NO	NO	YES	NO	NO	NO
GO:0044283	small molecule biosynthetic process	SLC25A1;GPI;TECR;PLOD3;ENO1;ENO2;FADS3;FADS2;NSDHL;GUK1;NUDT16;FADS1;STARD3;ELOVL1;CBR1;EDN2;TPI1;ACOT7;GPX1;ELOVL5;SPHK1;PGAM1;GPT2;CAD;BGN;SORD;NME2;TALDO1;NME3;MIF;DCN;APRT;ITPKC;PKM;ITPKA;MVD;ALDOC;ALDOA;GAPDH;ATF3;BCAT2;ATF4;PTGES;IDI1;UBIAD1;ISYNA1;VCP;PDXK;MVK;CNP;SHMT2;INSIG1;PLA2G5;HMGCR;HSD17B8;CYP19A1;ACAT2;HMGCL;EBP;UGP2;CYB5R3;ALOX5;PGK1;ASL;ACSS1;DECR2;IP6K2;FDFT1;FDPS;MDH1;MDH2;MMA…	1.14088e-07	HG GC po	YES	NO	NO	NO	NO	YES	YES	YES	NO	NO	NO	YES	NO	YES	NO
GO:0009058	biosynthetic process	PNMT;PGAP2;ENO1;ENO2;NUBP2;ZDHHC4;LSM10;NSDHL;KRTCAP2;RPS16;TRIM28;CPNE1;AKT1;PIP4K2B;CHAC1;RPS11;RPS10;MFSD2A;STARD3;ACOT7;PIH1D1;SLC35C2;TALDO1;ALG3;MRPS18A;P3H4;MIF;CDC34;DDIT3;BOLA2;HMBS;FDX1;PRKD2;PI4K2A;ATF3;ATF4;PTGES;TSTA3;RPN2;SDC4;ABCB6;SHMT2;RPN1;GATA6;MGST1;MRPL17;PIK3R2;PLA2G5;MRPL12;OAZ1;MRPL10;CIAO1;HSD11B1;SGPL1;PTDSS1;CYB5R3;PTPMT1;INPP5K;ASL;DECR2;GSTT2B;ST3GAL1;FDFT1;GSTM3;INTS…	2.82531e-22	HG GC po	YES	YES	NO	NO	NO	YES	NO	NO	NO	NO	NO	YES	NO	NO	NO
GO:1901615	organic hydroxy compound metabolic process	PNMT;SCARB1;CITED1;HDLBP;GBA2;NSDHL;SMPD1;CTSK;ACAA1;CTSB;STARD3;TPI1;DGAT1;SPHK1;MYOF;ITPK1;SORD;OCRL;SREBF2;ALDH3A2;ITPKC;DPM2;ITPKA;FDX1;MVD;IDI1;ISYNA1;PDXK;MVK;INSIG1;HMGCR;CYP19A1;ACAT2;EBP;LDHA;CYB5R3;CYP11A1;DDT;SCAP;INPP5K;MGAT1;ACSS1;LDLR;DUOX2;IP6K2;FDFT1;FDPS;IDH3G;AKR1C1;CYP51A1;DHCR24;MT3;STAR;SNX17;APOC1;DHCR7;ACO2;CALM1;GALK1	0.00188243	HG GC po	YES	NO	NO	NO	YES	YES	YES	YES	NO	NO	NO	YES	NO	NO	NO
GO:1901576	organic substance biosynthetic process	PNMT;PGAP2;ENO1;ENO2;ZDHHC4;LSM10;NSDHL;KRTCAP2;RPS16;TRIM28;CPNE1;AKT1;PIP4K2B;CHAC1;RPS11;RPS10;MFSD2A;STARD3;ACOT7;PIH1D1;SLC35C2;TALDO1;ALG3;MRPS18A;MIF;CDC34;DDIT3;HMBS;FDX1;PRKD2;PI4K2A;ATF3;ATF4;PTGES;TSTA3;RPN2;SDC4;ABCB6;SHMT2;RPN1;GATA6;MGST1;MRPL17;PIK3R2;PLA2G5;MRPL12;OAZ1;MRPL10;HSD11B1;SGPL1;PTDSS1;CYB5R3;PTPMT1;INPP5K;ASL;DECR2;GSTT2B;ST3GAL1;FDFT1;GSTM3;INTS1;PMM1;PMM2;MRPL27;NR2F…	1.95564e-21	HG GC po	YES	YES	NO	NO	NO	YES	NO	NO	NO	NO	NO	YES	NO	NO	NO
GO:0006066	alcohol metabolic process	SCARB1;HDLBP;GBA2;NSDHL;SMPD1;STARD3;TPI1;DGAT1;SPHK1;MYOF;ITPK1;SORD;OCRL;SREBF2;ALDH3A2;ITPKC;DPM2;ITPKA;FDX1;MVD;IDI1;ISYNA1;MVK;INSIG1;HMGCR;ACAT2;EBP;CYB5R3;CYP11A1;SCAP;INPP5K;MGAT1;ACSS1;LDLR;IP6K2;FDFT1;FDPS;IDH3G;AKR1C1;CYP51A1;DHCR24;MT3;STAR;SNX17;APOC1;DHCR7;ACO2;CALM1;GALK1	0.000157737	HG GC po	YES	NO	NO	NO	YES	YES	YES	YES	NO	NO	NO	YES	NO	NO	NO
GO:1902652	secondary alcohol metabolic process	IDI1;SCARB1;MVK;INSIG1;HDLBP;HMGCR;GBA2;ACAT2;NSDHL;EBP;CYB5R3;CYP11A1;SMPD1;SCAP;LDLR;FDFT1;FDPS;STARD3;IDH3G;CYP51A1;DHCR24;MT3;SREBF2;STAR;SNX17;APOC1;FDX1;MVD;DHCR7;ACO2	1.16379e-05	HG GC po	YES	NO	NO	NO	YES	YES	NO	YES	NO	NO	NO	YES	NO	NO	NO
GO:0016126	sterol biosynthetic process	FDPS;IDI1;MVK;INSIG1;CYP51A1;DHCR24;HMGCR;ACAT2;NSDHL;EBP;CYB5R3;MVD;DHCR7;FDFT1	0.0024633	HG GC po	NO	NO	NO	NO	NO	YES	NO	YES	NO	NO	NO	YES	NO	NO	NO
GO:0006694	steroid biosynthetic process	FDPS;IDI1;SCARB1;STARD3;MVK;HSD3B2;INSIG1;CYP51A1;DHCR24;HMGCR;HSD17B8;CYP19A1;ACAT2;HSD11B1;NSDHL;EBP;CYB5R3;STAR;CYP11A1;FDX1;TSPO;MVD;DHCR7;FDFT1	0.00283259	HG GC po	NO	NO	NO	NO	NO	YES	NO	YES	NO	NO	NO	YES	NO	NO	NO
GO:1901362	organic cyclic compound biosynthetic process	PNMT;SCARB1;MPI;SAT1;LSM10;NSDHL;TRIM28;NUDT16;STARD3;ACOT7;PIH1D1;WRNIP1;GTF2F1;SPOCD1;COL4A2;DDIT3;HMBS;FDX1;PPIA;ATF4;IDI1;TSTA3;VCP;NNMT;CNP;ABCB6;INSIG1;GATA6;MRPL12;PMF1;CYP19A1;SUPT6H;ACAT2;HSD11B1;EBP;CYB5R3;CYP11A1;DEAF1;UBC;DVL1;ASL;CYC1;FDFT1;FDPS;CPSF4;INTS1;PMM1;UQCC3;CPSF1;GFPT2;PMM2;NR2F1;DHCR24;SUPT5H;NFATC4;NR2F6;UCKL1;SMARCA4;CDK9;NR4A1;NPLOC4;UCK1;STAR;FASN;MAFF;PAF1;MMS19;DHCR…	3.21302e-08	HG GC po	YES	YES	NO	NO	NO	YES	NO	NO	NO	NO	NO	YES	NO	NO	NO
GO:0008202	steroid metabolic process	IDI1;SCARB1;MVK;INSIG1;HDLBP;HMGCR;HSD17B8;GBA2;CYP19A1;ACAT2;HSD11B1;NSDHL;EBP;SGPL1;CYB5R3;CYP11A1;SMPD1;SCAP;TSPO;ACAA1;LDLR;FDFT1;STAT5B;FDPS;STARD3;HSD3B2;AKR1C1;CYP51A1;DHCR24;MT3;SREBF2;STAR;SNX17;APOC1;FDX1;MVD;DHCR7	0.00239878	HG GC po	NO	NO	NO	NO	NO	YES	NO	YES	NO	NO	NO	YES	NO	NO	NO
GO:0006629	lipid metabolic process	SCARB1;DGKD;PGAP2;ECI1;PITPNA;HDLBP;ALKBH7;GBA2;CLU;FADS3;ABHD12;FADS2;NSDHL;PPP2R1A;SESN2;CPNE1;NUDT19;PIP4K2B;ACAA1;FADS1;MFSD2A;ARSA;STARD3;ACOT7;DGAT1;ECH1;TTC7B;ALG3;OCRL;ALG12;MIF;DGKZ;PLA2G15;ALDH3A2;DPM2;POR;FDX1;ACOT1;PRKD2;PI4K2A;CSNK1G2;PTGES;IDI1;ISYNA1;ABHD4;SDC4;INSIG1;GATA6;PIK3R2;PLA2G5;ADIPOR1;CYP19A1;ADIPOR2;ACAT2;PLD2;HSD11B1;EBP;SGPL1;PTDSS1;CYB5R3;CYP11A1;PTPMT1;NEU1;SCAP;INP…	8.59483e-08	HG GC po	YES	NO	NO	NO	YES	YES	YES	YES	NO	NO	NO	YES	NO	YES	NO
GO:0008610	lipid biosynthetic process	PIGS;B4GALT3;SCARB1;PIGU;PIGT;PGAP2;GPAA1;PIGQ;TECR;FADS3;FADS2;NSDHL;SMPD4;SMPD1;CPNE1;TSPO;PIP4K2B;FADS1;MFSD2A;STARD3;ELOVL1;CBR1;EDN2;ACOT7;DGAT1;ELOVL5;SPHK1;BGN;OCRL;MIF;DGKZ;ALDH3A2;DPM2;PITPNM1;FDX1;PRKD2;MVD;PI4K2A;CSNK1G2;PTGES;VAC14;IDI1;ISYNA1;MVK;INSIG1;PIK3R2;PLA2G5;HMGCR;AGPAT1;HSD17B8;CYP19A1;AGPAT2;ACAT2;PLD2;HSD11B1;CLN3;EBP;SGPL1;PTDSS1;CYB5R3;CYP11A1;GPAT4;ALOX5;PTPMT1;INPP5K;…	7.41219e-07	HG GC po	YES	NO	NO	NO	NO	YES	NO	YES	NO	NO	NO	YES	NO	NO	NO
GO:0016125	sterol metabolic process	IDI1;SCARB1;MVK;INSIG1;HDLBP;HMGCR;GBA2;CYP19A1;ACAT2;NSDHL;EBP;CYB5R3;CYP11A1;SMPD1;SCAP;LDLR;FDFT1;FDPS;STARD3;CYP51A1;DHCR24;MT3;SREBF2;STAR;SNX17;APOC1;FDX1;MVD;DHCR7	3.99684e-05	HG GC po	YES	NO	NO	NO	NO	YES	NO	YES	NO	NO	NO	YES	NO	NO	NO
GO:0008203	cholesterol metabolic process	IDI1;SCARB1;MVK;INSIG1;HDLBP;HMGCR;GBA2;ACAT2;NSDHL;EBP;CYB5R3;CYP11A1;SMPD1;SCAP;LDLR;FDFT1;FDPS;STARD3;CYP51A1;DHCR24;MT3;SREBF2;STAR;SNX17;APOC1;FDX1;MVD;DHCR7	1.64222e-05	HG GC po	YES	NO	NO	NO	YES	YES	NO	YES	NO	NO	NO	YES	NO	NO	NO
GO:0009226	nucleotide-sugar biosynthetic process	TSTA3;UGP2;PMM1;GFPT2;MPI;PMM2;NANS	0.0296581	HG GC po	NO	NO	NO	NO	NO	YES	NO	NO	NO	NO	NO	NO	NO	NO	NO
GO:0034654	nucleobase-containing compound biosynthetic process	MPI;SAT1;LSM10;TRIM28;NUDT16;ACOT7;PIH1D1;WRNIP1;GTF2F1;SPOCD1;COL4A2;DDIT3;PPIA;ATF4;TSTA3;VCP;NNMT;CNP;GATA6;MRPL12;PMF1;SUPT6H;DEAF1;UBC;DVL1;ASL;CYC1;CPSF4;INTS1;PMM1;UQCC3;CPSF1;GFPT2;PMM2;NR2F1;SUPT5H;NFATC4;NR2F6;UCKL1;SMARCA4;CDK9;NR4A1;NPLOC4;UCK1;STAR;FASN;MAFF;PAF1;MMS19;ITPA;NFKBIB;SLC25A1;CDKN1A;GMEB2;TGFB1I1;TECR;QPRT;SRA1;SGF29;MED16;MED15;NAT14;MED12;PPP1R13L;SNAPC2;GUK1;NAPRT;NUP…	2.38594e-05	HG GC po	YES	NO	NO	NO	NO	YES	NO	NO	NO	NO	NO	NO	NO	NO	NO
GO:0018130	heterocycle biosynthetic process	MPI;SAT1;LSM10;TRIM28;NUDT16;ACOT7;PIH1D1;WRNIP1;GTF2F1;SPOCD1;COL4A2;DDIT3;HMBS;PPIA;ATF4;TSTA3;VCP;NNMT;CNP;ABCB6;GATA6;MRPL12;PMF1;SUPT6H;DEAF1;UBC;DVL1;ASL;CYC1;CPSF4;INTS1;PMM1;UQCC3;CPSF1;GFPT2;PMM2;NR2F1;SUPT5H;NFATC4;NR2F6;UCKL1;SMARCA4;CDK9;NR4A1;NPLOC4;UCK1;STAR;FASN;MAFF;PAF1;MMS19;ITPA;NFKBIB;SLC25A1;CDKN1A;GMEB2;ALAS1;TGFB1I1;TECR;QPRT;SRA1;SGF29;MED16;MED15;NAT14;ALAD;MED12;PPP1R13L…	7.89479e-06	HG GC po	YES	YES	NO	NO	NO	YES	NO	NO	NO	NO	NO	NO	NO	NO	NO
GO:0044249	cellular biosynthetic process	PNMT;PGAP2;NUBP2;ZDHHC4;LSM10;KRTCAP2;RPS16;TRIM28;CPNE1;AKT1;PIP4K2B;CHAC1;RPS11;RPS10;MFSD2A;STARD3;ACOT7;PIH1D1;SLC35C2;ALG3;MRPS18A;MIF;CDC34;DDIT3;BOLA2;HMBS;FDX1;PRKD2;PI4K2A;ATF4;PTGES;TSTA3;RPN2;ABCB6;SHMT2;RPN1;GATA6;MGST1;MRPL17;PIK3R2;PLA2G5;MRPL12;OAZ1;MRPL10;CIAO1;SGPL1;PTDSS1;PTPMT1;INPP5K;ASL;DECR2;GSTT2B;ST3GAL1;FDFT1;GSTM3;INTS1;PMM1;PMM2;MRPL27;NR2F1;MRPL28;MTHFR;NFATC4;NR2F6;SM…	1.08489e-17	HG GC po	YES	YES	NO	NO	NO	YES	NO	NO	NO	NO	NO	YES	NO	NO	NO
GO:0019438	aromatic compound biosynthetic process	PNMT;MPI;SAT1;LSM10;TRIM28;NUDT16;ACOT7;PIH1D1;WRNIP1;GTF2F1;SPOCD1;COL4A2;DDIT3;HMBS;PPIA;ATF4;TSTA3;VCP;NNMT;CNP;ABCB6;GATA6;MRPL12;PMF1;SUPT6H;DEAF1;UBC;DVL1;ASL;CYC1;CPSF4;INTS1;PMM1;UQCC3;CPSF1;GFPT2;PMM2;NR2F1;SUPT5H;NFATC4;NR2F6;UCKL1;SMARCA4;CDK9;NR4A1;NPLOC4;UCK1;STAR;FASN;MAFF;PAF1;MMS19;ITPA;NFKBIB;SLC25A1;CDKN1A;GMEB2;ALAS1;CITED1;TGFB1I1;TECR;QPRT;SRA1;SGF29;MED16;MED15;NAT14;ALAD;ME…	4.92059e-06	HG GC po	YES	NO	NO	NO	NO	YES	NO	NO	NO	NO	NO	NO	NO	NO	NO
GO:0044271	cellular nitrogen compound biosynthetic process	LSM10;RPS16;TRIM28;AKT1;CHAC1;RPS11;RPS10;ACOT7;PIH1D1;MRPS18A;DDIT3;HMBS;ATF4;TSTA3;ABCB6;GATA6;MRPL17;MRPL12;OAZ1;MRPL10;ASL;INTS1;PMM1;PMM2;MRPL27;NR2F1;MRPL28;NFATC4;NR2F6;SMARCA4;NPLOC4;UCK1;EIF6;STAR;FASN;PEMT;PAF1;MMS19;FARSA;ITPA;CDKN1A;GMEB2;MRPS16;MRPS11;TGFB1I1;TECR;QPRT;RPLP0;MRPS12;SRA1;SGF29;MED16;MRPL34;MED15;NAT14;MED12;SMPD4;GUK1;SMPD1;TSPO;NANS;NELFE;NCOA1;TEAD4;ELOVL1;MRPS26;AR…	5.32488e-11	HG GC po	YES	NO	NO	NO	NO	YES	NO	NO	YES	NO	NO	NO	NO	NO	NO
GO:1901137	carbohydrate derivative biosynthetic process	SLC25A1;PIGS;B4GALT3;GALNT11;PIGU;PIGT;B4GALT1;PGAP2;CHPF;GPAA1;PIGQ;MPI;TECR;PLOD3;SAT1;KRTCAP2;GUK1;NANS;PHLDA1;ELOVL1;ADSL;CHST7;TPI1;ACOT7;ELOVL5;SLC35C2;DCXR;CAD;BGN;SORD;NME2;ALG3;NME3;AMPD2;ALG12;DCN;APRT;DPM2;B3GNT9;PKM;PXYLP1;MVD;MAN1B1;ALDOA;B4GALT7;CHST3;TSTA3;STOML2;RPN2;SDC4;RPN1;RFNG;HSD17B8;FUT4;LMF1;UGP2;MGAT5;GPC1;MGAT1;ASL;CYC1;ACSS1;GPC6;ST3GAL1;PMM1;UQCC3;LUM;GALNT2;B3GAT3;GFP…	1.3564e-05	HG GC po	YES	NO	NO	NO	NO	YES	NO	NO	NO	NO	NO	NO	NO	NO	NO
GO:0006094	gluconeogenesis	SLC25A1;GPI;TPI1;MDH1;MDH2;PGAM1;ENO1;ENO2;G6PC3;PGK1;ALDOC;ALDOA;GAPDH;ATF3;ATF4	0.000443289	HG GC po	YES	NO	NO	NO	NO	YES	NO	NO	NO	NO	NO	NO	NO	NO	NO
GO:0019319	hexose biosynthetic process	SLC25A1;GPI;TPI1;MDH1;MDH2;PGAM1;SORD;ENO1;ENO2;G6PC3;PGK1;ALDOC;ALDOA;GAPDH;ATF3;ATF4	0.000226758	HG GC po	YES	NO	NO	NO	NO	YES	NO	NO	NO	NO	NO	NO	NO	NO	NO
GO:0046364	monosaccharide biosynthetic process	SLC25A1;GPI;TPI1;MDH1;MDH2;PGAM1;SORD;TALDO1;ENO1;ENO2;G6PC3;PGK1;ALDOC;ALDOA;GAPDH;ATF3;ATF4	0.000211888	HG GC po	YES	NO	NO	NO	NO	YES	NO	NO	NO	NO	NO	NO	NO	YES	NO
GO:0016051	carbohydrate biosynthetic process	SLC25A1;GPI;ISYNA1;B4GALT1;SLC2A1;ENO1;ENO2;FUT4;GYS1;UGP2;PHKG2;PGK1;AKT1;NANS;TPI1;MDH1;MDH2;PGAM1;SORD;TALDO1;B3GNT9;G6PC3;ALDOC;ALDOA;GAPDH;ATF3;ATF4	0.000729825	HG GC po	YES	NO	NO	NO	NO	YES	NO	NO	NO	NO	NO	NO	NO	NO	NO
GO:0006636	unsaturated fatty acid biosynthetic process	ELOVL1;CBR1;EDN2;ELOVL5;MIF;FADS3;FADS2;SCD;ALOX5;DEGS1;DECR2;FADS1;PTGES	0.00231764	HG GC po	NO	NO	NO	NO	NO	YES	NO	NO	NO	NO	NO	NO	NO	NO	NO
GO:0006631	fatty acid metabolic process	ECI1;GSTP1;TECR;ETFB;ADIPOR1;ALKBH7;HSD17B8;ADIPOR2;ACAT2;FADS3;FADS2;SGPL1;ABHD16A;CPT2;GPAT4;ALOX5;SESN2;NUDT19;ACSS1;DECR2;ACAA1;ACADS;FADS1;MAPK3;ELOVL1;CBR1;EDN2;ACOT7;GPX1;ELOVL5;AKR1C1;ECH1;MIF;TNFRSF1A;PLA2G15;ALDH3A2;POR;SCD;FASN;ACOT1;PAF1;DEGS1;ECHDC3;CRAT;PTGES	0.0019153	HG GC po	YES	NO	NO	NO	NO	YES	NO	NO	NO	NO	NO	NO	NO	NO	NO
GO:0044255	cellular lipid metabolic process	DGKD;PGAP2;ECI1;ALKBH7;GBA2;FADS3;ABHD12;FADS2;PPP2R1A;SESN2;CPNE1;NUDT19;PIP4K2B;ACAA1;FADS1;MFSD2A;ARSA;ACOT7;DGAT1;ECH1;TTC7B;ALG3;OCRL;ALG12;MIF;DGKZ;PLA2G15;ALDH3A2;DPM2;POR;ACOT1;PRKD2;PI4K2A;CSNK1G2;PTGES;IDI1;ISYNA1;ABHD4;SDC4;INSIG1;GATA6;PIK3R2;PLA2G5;ADIPOR1;ADIPOR2;ACAT2;PLD2;SGPL1;PTDSS1;PTPMT1;NEU1;SCAP;INPP5K;DECR2;IP6K2;FDFT1;FDPS;DOLK;MT3;STAR;FASN;PI4KA;PEMT;PAF1;DEGS1;ECHDC3;SE…	1.32797e-06	HG GC po	YES	NO	NO	NO	NO	YES	YES	YES	NO	NO	NO	YES	NO	YES	NO
GO:0033559	unsaturated fatty acid metabolic process	ELOVL1;CBR1;EDN2;ELOVL5;AKR1C1;GSTP1;MIF;TNFRSF1A;FADS3;FADS2;ABHD16A;SCD;ALOX5;DEGS1;DECR2;ACAA1;FADS1;MAPK3;PTGES	0.0230028	HG GC po	NO	NO	NO	NO	NO	YES	NO	NO	NO	NO	NO	NO	NO	NO	NO
GO:0042908	xenobiotic transport	VAT1;ABCC3;SLC6A6;EBP;SLC47A1;SLC22A18;SLC2A1;LRRC8A	0.0409859	HG GC po	NO	NO	NO	NO	NO	YES	NO	NO	NO	NO	NO	NO	NO	NO	NO
GO:0006810	transport	CYFIP2;CYFIP1;SERPINE1;SLC4A3;ALKBH7;PHB2;PSMD8;PSMD9;RABGEF1;ALKBH5;TFG;PSMD2;AKT1;STARD3;MAP1S;SCRIB;UNC13D;SCAMP3;SCAMP2;RNF126;DDX39A;WDR81;SCO2;BIN1;DDIT3;MAP1A;VPS25;PI4K2A;VPS28;ABCB6;TTYH1;ABCB8;PLA2G5;A1BG;GNS;GABARAP;CYB5R3;POM121C;BLOC1S1;VPS11;HMOX2;S100A11;GSDMD;PMM1;SIVA1;ABCA3;PMM2;FN1;EHD1;COL1A1;EHD2;SLC6A6;SLC6A8;NPLOC4;EIF6;WDR60;GIPC1;UNC119;CDK16;PYGB;GPI;SERPINA3;SRPX;CDKN1A…	2.57738e-20	HG GC po	YES	NO	NO	NO	YES	YES	YES	YES	YES	NO	NO	NO	NO	YES	NO
GO:0070125	mitochondrial translational elongation	MRPS16;MRPS11;MRPS12;MRPL17;MRPL34;MRPL12;MRPL57;MRPL54;MRPL10;MRPL55;MRPL4;CHCHD1;MRPS26;MRPS24;AIP;MRPL27;MRPL49;MRPL28;MRPS18A;MRPS2;MRPS7;MRPL43;TUFM;MRPL53;OXA1L	7.91439e-07	HG GC po	YES	NO	NO	NO	NO	YES	NO	NO	NO	NO	NO	NO	NO	NO	NO
GO:0032543	mitochondrial translation	MRPS16;MRPS11;MRPS12;MRPL17;MRPL34;MRPL12;MRPL57;MRPL54;MRPL10;MRPL55;MRPL4;CHCHD1;MRPS26;MRPS24;AIP;MRPL27;MRPL49;MRPL28;MRPS18A;MRPS2;MRPS7;MRPL43;TUFM;MRPL53;OXA1L	3.44712e-05	HG GC po	YES	NO	NO	NO	NO	YES	NO	NO	NO	NO	NO	NO	NO	NO	NO
GO:0140053	mitochondrial gene expression	MRPS16;MRPS11;MRPS12;MRPL17;MRPL34;MRPL12;MRPL57;MRPL54;MRPL10;TBRG4;MRPL55;MRPL4;CHCHD1;MRPS26;MRPS24;AIP;MRPL27;MRPL49;MRPL28;MRPS18A;MRPS2;MRPS7;MRPL43;TUFM;MRPL53;OXA1L	0.000412576	HG GC po	YES	NO	NO	NO	NO	YES	NO	NO	NO	NO	NO	NO	NO	NO	NO
GO:0010467	gene expression	CYFIP2;POP7;EIF4A3;CCAR2;LSM10;LGALS3;ALKBH5;RPS16;RAVER1;TRIM28;PPP2R1A;AKT1;PRKACA;RPS11;RPS10;TBC1D10A;PIH1D1;MRPS18A;JMJD6;DDX39A;DDIT3;BOLA2;CD2BP2;DUS3L;ATF4;NAA60;GATA6;MRPL17;MRPL12;MRPL10;CIAO1;RRP7A;POM121C;PCBP1;DHX38;AAR2;RBM10;INTS1;MRPL27;NR2F1;MRPL28;NFATC4;NR2F6;SMARCA4;EIF6;PAF1;MMS19;DUS1L;FARSA;BAP1;TRMU;CDKN1A;GMEB2;MRPS16;MRPS11;TGFB1I1;RPLP0;MRPS12;SRA1;SGF29;PCSK6;MED16;MRP…	5.01874e-06	HG GC po	YES	NO	NO	NO	NO	YES	NO	NO	YES	NO	NO	NO	NO	NO	NO
GO:0043170	macromolecule metabolic process	CYFIP2;POP7;RNH1;PGAP2;ARAF;LSM10;PSMD8;PSMD9;ALKBH5;KRTCAP2;RAVER1;CAPNS1;PSMD2;AKT1;PRKACA;PRKCH;MAP1S;PIH1D1;SND1;HCFC1;RNF126;DDX39A;WDR81;CLPP;DDIT3;HMBS;PRKD2;RBCK1;VPS25;DUS3L;VPS28;ATF4;NAA60;RPN2;SRCAP;SHMT2;RPN1;GATA6;MRPL17;AGAP3;MRPL12;GNS;MRPL10;ANAPC11;CIAO1;RRP7A;RNF214;POM121C;BLOC1S1;PTPMT1;ST3GAL1;PLK3;PMM1;ABCA3;PMM2;MRPL27;FN1;NR2F1;MRPL28;PGA3;NFATC4;NR2F6;NPLOC4;EIF6;OGDH;CD…	2.60778e-16	HG GC po	YES	YES	NO	NO	NO	YES	NO	NO	YES	NO	NO	NO	NO	NO	NO
GO:0006412	translation	MRPS16;MRPS11;RPLP0;MRPS12;APEH;MRPL34;MRPL4;RBM4;RPL7A;RPS16;AKT1;EIF3CL;RPS11;CHCHD1;RPS10;MRPS26;MRPS24;RPS5;PABPC4;AIP;MRPL49;MRPS18A;MRPS2;RPSA;TRNAU1AP;MRPS7;FTSJ1;MRPL43;TUFM;EEF1A1;EEF1G;MRPL53;OXA1L;DALRD3;ZNF598;ELOF1;MRPL17;MRPL12;MRPL57;MRPL54;MRPL10;MRPL55;EIF4H;RPL19;EEFSEC;EIF2B2;MRPL27;MRPL28;EIF6;TNIP1;EIF3I;RPS6KB2;EIF3C;FARSA;EIF3A;EIF4G1	7.22184e-05	HG GC po	YES	NO	NO	NO	NO	YES	NO	NO	NO	NO	NO	NO	NO	NO	NO
GO:0044267	cellular protein metabolic process	PGAP2;ARAF;PSMD8;PSMD9;KRTCAP2;PSMD2;AKT1;PRKACA;PRKCH;HCFC1;RNF126;WDR81;CLPP;DDIT3;HMBS;PRKD2;RBCK1;VPS25;VPS28;NAA60;RPN2;SRCAP;SHMT2;RPN1;GATA6;MRPL17;AGAP3;MRPL12;MRPL10;ANAPC11;RNF214;POM121C;BLOC1S1;PTPMT1;ST3GAL1;PLK3;PMM1;ABCA3;PMM2;MRPL27;FN1;MRPL28;PGA3;NPLOC4;EIF6;OGDH;CDK10;FARSA;CDK16;PIGS;SETD5;PIGU;PIGT;PIGQ;TGFB1I1;RPLP0;WDR45;MRPL34;AREG;TRIOBP;MED12;MED11;FASTK;TIMP1;UBL7;DUSP3…	1.32327e-13	HG GC po	YES	NO	NO	NO	NO	YES	NO	NO	NO	NO	NO	NO	NO	NO	NO
GO:0019538	protein metabolic process	CYFIP2;PGAP2;ARAF;PSMD8;PSMD9;KRTCAP2;CAPNS1;PSMD2;AKT1;PRKACA;PRKCH;HCFC1;RNF126;WDR81;CLPP;DDIT3;HMBS;PRKD2;RBCK1;VPS25;VPS28;NAA60;RPN2;SRCAP;SHMT2;RPN1;GATA6;MRPL17;AGAP3;MRPL12;MRPL10;ANAPC11;CIAO1;RNF214;POM121C;BLOC1S1;PTPMT1;ST3GAL1;PLK3;PMM1;ABCA3;PMM2;MRPL27;FN1;MRPL28;PGA3;NPLOC4;EIF6;OGDH;CDK10;MMS19;FARSA;CDK16;PIGS;SETD5;PIGU;PIGT;PIGQ;TGFB1I1;RPLP0;WDR45;MRPL34;AREG;TRIOBP;GLI3;MED…	3.05827e-15	HG GC po	YES	NO	NO	NO	NO	YES	NO	NO	YES	NO	NO	NO	NO	NO	NO
GO:0051783	regulation of nuclear division	CDCA5;BUB1B;TTK;KIF11;AURKB;CDC20;PTTG1;RCC1;NEK2;SPDL1;FBXO5;BUB1;CDK5RAP2;GEN1;CDT1;BORA;UBE2C;INSR;PLK1;CDC6;CCSAP;NDC80;EREG;CENPE;CHMP4C;BIRC5;ANAPC5;TRIP13;CEP85;KIF20B;OBSL1;MAD2L1	2.62546e-10	BV GC slct	NO	YES	YES	NO	NO	NO	NO	NO	NO	NO	YES	NO	NO	NO	NO
GO:0043043	peptide biosynthetic process	MRPS16;MRPS11;RPLP0;MRPS12;APEH;MRPL34;OPLAH;MRPL4;RBM4;RPL7A;RPS16;AKT1;EIF3CL;CHAC1;RPS11;CHCHD1;RPS10;MRPS26;MRPS24;RPS5;PABPC4;AIP;MRPL49;MRPS18A;MRPS2;RPSA;TRNAU1AP;MRPS7;FTSJ1;MRPL43;TUFM;EEF1A1;EEF1G;MRPL53;OXA1L;DALRD3;ZNF598;ELOF1;MRPL17;MRPL12;MRPL57;MRPL54;MRPL10;MRPL55;EIF4H;RPL19;EEFSEC;EIF2B2;MRPL27;MRPL28;EIF6;TNIP1;EIF3I;RPS6KB2;EIF3C;FARSA;EIF3A;EIF4G1	9.50653e-05	HG GC po	YES	NO	NO	NO	NO	YES	NO	NO	NO	NO	NO	NO	NO	NO	NO
GO:1901566	organonitrogen compound biosynthetic process	PNMT;GALNT11;PGAP2;CHPF;MPI;PLOD3;APEH;SAT1;ZDHHC4;KRTCAP2;RPS16;AKT1;CHAC1;RPS11;PHLDA1;CHCHD1;RPS10;MFSD2A;ACOT7;RPS5;SLC35C2;GPT2;AIP;ALG3;MRPS18A;ALG12;RPSA;FTSJ1;TUFM;EEF1A1;CLIP3;ALDH3A2;OXA1L;DPM2;HMBS;PRKD2;CSNK1G2;NNMT;RPN2;SDC4;ABCB6;SHMT2;RPN1;MGST1;MRPL17;PLA2G5;MRPL12;OAZ1;MRPL10;FUT4;SGPL1;PTDSS1;PORCN;ASL;CYC1;GSTT2B;ST3GAL1;EEFSEC;GSTM3;EIF2B2;PMM1;UQCC3;GFPT2;PMM2;MRPL27;MRPL28;M…	2.85914e-12	HG GC po	YES	NO	NO	NO	NO	YES	NO	NO	NO	NO	NO	NO	NO	NO	NO
GO:0006518	peptide metabolic process	CPM;MRPS16;MRPS11;RPLP0;MRPS12;ECE1;PCSK6;APEH;MRPL34;OPLAH;MRPL4;RBM4;RPL7A;RPS16;AKT1;EIF3CL;CHAC1;RPS11;CHCHD1;RPS10;MRPS26;GPX1;MRPS24;RPS5;PABPC4;AIP;MRPL49;MRPS18A;MRPS2;RPSA;TRNAU1AP;MRPS7;FTSJ1;MRPL43;TUFM;BACE1;EEF1A1;EEF1G;MRPL53;OXA1L;DALRD3;ETHE1;ZNF598;THOP1;PTGES;ELOF1;GSTP1;HM13;MGST1;MRPL17;MRPL12;MRPL57;MRPL54;MRPL10;MRPL55;DNPEP;EIF4H;GSTT2B;RPL19;EEFSEC;GSTM3;EIF2B2;MRPL27;MRPL…	1.97207e-05	HG GC po	YES	NO	NO	NO	NO	YES	NO	NO	NO	NO	NO	NO	NO	NO	NO
GO:0043603	cellular amide metabolic process	APEH;GBA2;RPS16;PPP2R1A;AKT1;CHAC1;RPS11;CHCHD1;RPS10;ACOT7;DGAT1;RPS5;AIP;MRPS18A;RPSA;FTSJ1;TUFM;PLA2G15;EEF1A1;OXA1L;ETHE1;ACOT1;PTGES;ABHD4;SHMT2;MGST1;MRPL17;MRPL12;MRPL10;SGPL1;NEU1;ASL;GSTT2B;EEFSEC;GSTM3;EIF2B2;MRPL27;MRPL28;MTHFR;DAP;EIF6;FASN;OGDH;PEMT;DEGS1;FARSA;EIF4G1;SLC25A1;B4GALT3;CPM;MRPS16;MRPS11;TECR;RPLP0;MRPS12;ECE1;PCSK6;MRPL34;OPLAH;MRPL4;RBM4;RPL7A;SMPD4;SMPD1;FLOT1;EIF3CL…	2.98643e-07	HG GC po	YES	NO	NO	NO	NO	YES	NO	NO	YES	NO	NO	NO	NO	NO	NO
GO:0043604	amide biosynthetic process	SLC25A1;B4GALT3;MRPS16;MRPS11;TECR;RPLP0;MRPS12;APEH;MRPL34;OPLAH;MRPL4;RBM4;RPL7A;RPS16;SMPD4;SMPD1;AKT1;EIF3CL;CHAC1;RPS11;CHCHD1;RPS10;ELOVL1;MRPS26;ARG2;MRPS24;ELOVL5;RPS5;PABPC4;AIP;MRPL49;MRPS18A;MRPS2;RPSA;TRNAU1AP;MRPS7;FTSJ1;MRPL43;TUFM;EEF1A1;EEF1G;MRPL53;OXA1L;DALRD3;ZNF598;ELOF1;MRPL17;MRPL12;HSD17B8;MRPL57;MRPL54;MRPL10;MRPL55;EIF4H;ASL;ACSS1;RPL19;EEFSEC;EIF2B2;MRPL27;MRPL28;EIF6;TN…	2.02409e-05	HG GC po	YES	NO	NO	NO	NO	YES	NO	NO	NO	NO	NO	NO	NO	NO	NO
GO:0034645	cellular macromolecule biosynthetic process	PGAP2;ZDHHC4;LSM10;KRTCAP2;RPS16;TRIM28;AKT1;RPS11;RPS10;PIH1D1;SLC35C2;ALG3;MRPS18A;CDC34;DDIT3;ATF4;RPN2;RPN1;GATA6;MRPL17;MRPL12;MRPL10;ST3GAL1;INTS1;PMM1;PMM2;MRPL27;NR2F1;MRPL28;NFATC4;NR2F6;SMARCA4;NPLOC4;EIF6;PAF1;MMS19;FARSA;PIGS;PIGU;CDKN1A;GMEB2;MRPS16;PIGT;GPAA1;PIGQ;MRPS11;TGFB1I1;RPLP0;MRPS12;SRA1;SGF29;WDR45;MED16;MRPL34;MED15;NAT14;MED12;GYS1;NELFE;NCOA1;TEAD4;MRPS26;CHST7;MRPS24;T…	7.48877e-09	HG GC po	YES	YES	NO	NO	NO	YES	NO	NO	NO	NO	NO	NO	NO	NO	NO
GO:0009059	macromolecule biosynthetic process	PGAP2;ZDHHC4;LSM10;KRTCAP2;RPS16;TRIM28;AKT1;RPS11;RPS10;PIH1D1;SLC35C2;ALG3;MRPS18A;CDC34;DDIT3;ATF4;RPN2;SDC4;RPN1;GATA6;MRPL17;MRPL12;MRPL10;ST3GAL1;INTS1;PMM1;PMM2;MRPL27;NR2F1;MRPL28;NFATC4;NR2F6;SMARCA4;NPLOC4;EIF6;PAF1;MMS19;FARSA;PIGS;PIGU;CDKN1A;GMEB2;MRPS16;PIGT;GPAA1;PIGQ;MRPS11;TGFB1I1;RPLP0;MRPS12;SRA1;SGF29;WDR45;MED16;MRPL34;MED15;NAT14;MED12;GYS1;NELFE;NCOA1;TEAD4;MRPS26;CHST7;MRP…	7.61802e-09	HG GC po	YES	YES	NO	NO	NO	YES	NO	NO	NO	NO	NO	NO	NO	NO	NO
GO:0006414	translational elongation	MRPS16;ELOF1;MRPS11;MRPS12;MRPL17;MRPL34;MRPL12;MRPL57;MRPL54;MRPL10;MRPL55;MRPL4;CHCHD1;EEFSEC;MRPS26;MRPS24;AIP;MRPL27;MRPL49;MRPL28;MRPS18A;MRPS2;TRNAU1AP;MRPS7;MRPL43;TUFM;EEF1A1;EEF1G;MRPL53;OXA1L;ZNF598	3.81437e-07	HG GC po	YES	NO	NO	NO	NO	YES	NO	NO	NO	NO	NO	NO	NO	NO	NO
GO:0032509	endosome transport via multivesicular body sorting pathway	VCP;SORT1;CHMP2A;CHMP3;VPS37B;VPS25;UBXN6;VPS28	0.048025	HG GC po	YES	NO	NO	NO	NO	YES	NO	NO	NO	NO	NO	NO	NO	NO	NO
GO:0016192	vesicle-mediated transport	CYFIP2;SPON2;CYFIP1;SPARC;KDELR1;SERPINE1;RABGEF1;LGALS3;TFG;PSMD2;CPNE1;ZFPL1;TBC1D10A;MFSD2A;TBC1D10B;ARSA;STARD3;ACTN2;COG4;HLA-B;HLA-C;CSNK1D;SCRIB;MIF;MAPK8IP3;UNC13D;SCAMP3;SCAMP2;JMJD6;RNF126;WDR81;BIN1;CRISPLD2;TAGLN2;PREB;EZR;VPS25;PI4K2A;VPS28;TEX264;MGST1;PIK3R2;TEX261;A1BG;GNS;SYNGR2;CYB5R3;BLOC1S1;NEU1;VPS11;HMOX2;S100A11;VAT1;GSDMD;TRAP1;STK11IP;SURF4;FN1;MICAL2;EHD1;EHD2;UNC119;CYS…	3.75526e-14	HG GC po	YES	NO	NO	NO	NO	YES	YES	NO	NO	NO	NO	NO	NO	NO	NO
GO:0016197	endosomal transport	VCP;AP5Z1;DCTN1;ARHGAP1;CLEC16A;PTPN23;STX10;VPS51;BLOC1S1;UBC;MICALL1;TOM1;DENND5A;ERC1;YKT6;UBXN6;TBC1D10A;TBC1D10B;SORT1;GBF1;AP3D1;SCRIB;VPS37B;BET1L;EHD1;EHD2;RNF126;HGS;SNX17;CHMP2A;CHMP3;UBAP1;LAMTOR1;CHMP6;VPS25;SQSTM1;VPS28;RAB7A	0.000519623	HG GC po	YES	NO	NO	NO	NO	YES	NO	NO	NO	NO	NO	NO	NO	NO	NO
GO:0046907	intracellular transport	KDELR1;EIF4A3;PREP;PHB2;ZDHHC4;RABGEF1;ALKBH5;RPS16;HERC2;TFG;FAM53C;AKT1;RPS11;SIL1;RPS10;TBC1D10A;TBC1D10B;ARSA;MAP1S;COG4;ECH1;CSNK1D;SCRIB;MAPK8IP3;RNF126;DDX39A;WDR81;BIN1;MAP1A;PREB;MGARP;VPS25;VPS28;TEX261;GABARAP;POM121C;BLOC1S1;VPS11;DHX38;DECR2;FIS1;TRAP1;PMM1;PMM2;EHD1;EHD2;NPLOC4;EIF6;STAR;WDR60;GIPC1;PAF1;CORO7;CD24;CDKN1A;CITED1;ZFAND2B;RPLP0;CLTB;ARHGAP1;AREG;ING1;TUBA1C;UCHL1;ACTR…	8.30703e-12	HG GC po	YES	NO	NO	NO	NO	YES	NO	NO	YES	NO	NO	NO	NO	NO	NO
GO:0018126	protein hydroxylation	JMJD4;P4HA2;PLOD3;P3H1;P3H4;P4HB;PLOD1;JMJD6	0.047939	HG GC po	NO	NO	NO	NO	NO	YES	NO	NO	NO	NO	NO	NO	NO	NO	NO
GO:0006464	cellular protein modification process	PGAP2;ARAF;KEAP1;ZDHHC4;PSMD8;PSMD9;KRTCAP2;LGALS1;HERC2;TRIM28;PPP2R1A;PSMD2;AKT1;PRKACA;JMJD4;PRKCH;ACTN2;ARRDC1;SLC35C2;ALG3;P3H1;CSNK1D;P3H4;MAPK8IP3;JMJD6;HCFC1;RRAGA;POR;RNF126;CDC34;HMBS;PRKD2;RBCK1;OBSL1;NAA60;RPN2;SRCAP;SHMT2;RPN1;ANAPC11;RNF214;POM121C;BLOC1S1;PTPMT1;ST3GAL1;PLK3;PMM1;PMM2;FN1;STAR;OGDH;CDK10;PAF1;CALM1;BAP1;FBXL6;CDK16;PIGS;DDR1;FKBP11;SETD5;FKBP10;PIGU;PIGT;GPAA1;PIGQ…	1.52027e-05	HG GC po	YES	NO	NO	NO	NO	YES	YES	NO	NO	NO	NO	NO	NO	NO	NO
GO:0036211	protein modification process	PGAP2;ARAF;KEAP1;ZDHHC4;PSMD8;PSMD9;KRTCAP2;LGALS1;HERC2;TRIM28;PPP2R1A;PSMD2;AKT1;PRKACA;JMJD4;PRKCH;ACTN2;ARRDC1;SLC35C2;ALG3;P3H1;CSNK1D;P3H4;MAPK8IP3;JMJD6;HCFC1;RRAGA;POR;RNF126;CDC34;HMBS;PRKD2;RBCK1;OBSL1;NAA60;RPN2;SRCAP;SHMT2;RPN1;ANAPC11;RNF214;POM121C;BLOC1S1;PTPMT1;ST3GAL1;PLK3;PMM1;PMM2;FN1;STAR;OGDH;CDK10;PAF1;CALM1;BAP1;FBXL6;CDK16;PIGS;DDR1;FKBP11;SETD5;FKBP10;PIGU;PIGT;GPAA1;PIGQ…	1.51111e-05	HG GC po	YES	NO	NO	NO	NO	YES	YES	NO	NO	NO	NO	NO	NO	NO	NO
GO:0043412	macromolecule modification	PGAP2;ARAF;KEAP1;ZDHHC4;PSMD8;PSMD9;ALKBH5;KRTCAP2;LGALS1;HERC2;TRIM28;PPP2R1A;PSMD2;AKT1;PRKACA;JMJD4;PRKCH;ACTN2;ARRDC1;SLC35C2;ALG3;P3H1;CSNK1D;P3H4;MAPK8IP3;JMJD6;HCFC1;RRAGA;POR;RNF126;CDC34;HMBS;PRKD2;RBCK1;OBSL1;DUS3L;NAA60;RPN2;SRCAP;SHMT2;RPN1;ANAPC11;RNF214;POM121C;BLOC1S1;PTPMT1;ST3GAL1;PLK3;PMM1;PMM2;FN1;STAR;OGDH;CDK10;PAF1;DUS1L;CALM1;BAP1;FBXL6;CDK16;PIGS;DDR1;FKBP11;SETD5;FKBP10;T…	2.43193e-05	HG GC po	YES	NO	NO	NO	NO	YES	YES	NO	NO	NO	NO	NO	NO	NO	NO
GO:0070126	mitochondrial translational termination	MRPS26;MRPS16;MRPS24;MRPS11;MRPS12;AIP;MRPL27;MRPL49;MRPL28;MRPL17;MRPS18A;MRPS2;MRPL34;MRPS7;MRPL12;MRPL57;MRPL54;MRPL10;MRPL43;MRPL55;MRPL4;MRPL53;OXA1L;CHCHD1	2.99676e-06	HG GC po	YES	NO	NO	NO	NO	YES	NO	NO	NO	NO	NO	NO	NO	NO	NO
GO:0006415	translational termination	MRPS16;MRPS11;MRPS12;MRPL17;APEH;MRPL34;MRPL12;MRPL57;MRPL54;MRPL10;MRPL55;MRPL4;CHCHD1;MRPS26;MRPS24;AIP;MRPL27;MRPL49;MRPL28;MRPS18A;MRPS2;MRPS7;MRPL43;MRPL53;OXA1L	3.70003e-06	HG GC po	YES	NO	NO	NO	NO	YES	NO	NO	NO	NO	NO	NO	NO	NO	NO
GO:0043624	cellular protein complex disassembly	NAPA;MRPS16;WDR1;MRPS11;MRPS12;TWF2;MRPL17;APEH;MRPL34;MRPL12;MRPL57;MRPL54;MRPL10;MRPL55;MRPL4;CHCHD1;SH3GL1;MRPS26;MRPS24;AIP;MRPL27;MRPL49;MRPL28;MICAL2;MRPS18A;MRPS2;MRPS7;MRPL43;GAK;MRPL53;OXA1L	2.80242e-06	HG GC po	YES	NO	NO	NO	NO	YES	NO	NO	NO	NO	NO	NO	NO	NO	NO
GO:0032984	protein-containing complex disassembly	NAPA;VCP;MRPS16;WDR1;MRPS11;MRPS12;TWF2;MRPL17;KLC1;APEH;MRPL34;MRPL12;MRPL57;MRPL54;GABARAP;MRPL10;HDAC6;MRPL55;MRPL4;CLN3;MAP1LC3B;DVL1;CHCHD1;SH3GL1;MRPS26;MRPS24;AIP;MRPL27;PYM1;AXIN1;MRPL49;MRPL28;MICAL2;MRPS18A;MRPS2;MRPS7;MRPL43;PPP1CA;SMARCA4;GAK;MRPL53;OXA1L;CHMP2A;CHMP3	6.09588e-07	HG GC po	YES	NO	NO	NO	NO	YES	NO	NO	NO	NO	NO	NO	NO	NO	NO
GO:0043933	protein-containing complex subunit organization	SCARB1;NDUFA11;APEH;AQP2;CLU;IPO4;PSMD9;TFG;PPP2R1A;RUVBL2;LONP1;CHP1;PRKACA;PRND;CHCHD1;RPS10;AP2M1;SH3GL1;DGAT1;RPS5;PIH1D1;COG4;AIP;DNAJB12;MRPS18A;CSNK1D;RPSA;MIF;JMJD6;OXA1L;SCO2;BIN1;CD2BP2;PREB;NAA60;VCP;SRCAP;SHMT2;PEF1;TUBGCP2;TWF2;MRPL17;SLC1A5;KLC1;MRPL12;SUPT6H;PRPF8;GABARAP;MRPL10;ACAT2;SLC9A1;RRP7A;VTN;DHX30;ZNHIT1;UBC;DVL1;NDUFV1;AAR2;COA4;GSDMD;UQCC3;TMEM120A;TRAPPC5;MRPL27;PYM1;T…	2.642e-07	HG GC po	YES	NO	NO	NO	NO	YES	NO	NO	NO	NO	NO	NO	NO	NO	NO
GO:0022411	cellular component disassembly	MRPS16;WDR1;MRPS11;MRPS12;WDR45;APEH;MRPL34;MRPL4;FUNDC2;MAP1LC3B;CAPNS1;CTSK;SH3PXD2B;FLOT1;CAPN1;TIMP1;PRKACA;PELO;CHCHD1;SH3GL1;BOK;NDEL1;MRPS26;MRPS24;ATG9A;CAD;AIP;AXIN1;MRPL49;MRPS18A;MRPS2;WIPI1;MRPS7;ATG13;MRPL43;CTDNEP1;GAK;MRPL53;OXA1L;MMP15;MMP19;CHMP3;SQSTM1;NAPA;VCP;DCTN1;TEX264;TWF2;MRPL17;KLC1;MRPL12;MRPL57;MRPL54;GABARAP;MRPL10;HDAC6;MRPL55;CLN3;DVL1;PLK3;FIS1;LAMB2;BNIP3;GBF1;MRP…	6.39732e-10	HG GC po	YES	NO	NO	NO	NO	YES	NO	NO	NO	NO	NO	NO	NO	NO	NO
GO:0035924	cellular response to vascular endothelial growth factor stimulus	MAP2K3;NR4A1;MYO1C;SEMA6A;SPHK1;MT1M;VEGFB;AKT1;SPRY2;HSPB1;PRKD2;RELA	0.00738201	HG GC po	NO	NO	NO	NO	NO	YES	NO	NO	NO	NO	NO	NO	NO	NO	NO
GO:0071363	cellular response to growth factor stimulus	SPARC;CITED1;ITGB5;TGFB1I1;MT1M;EIF4A3;HSPB1;CIB1;FGFRL1;HYAL2;AKT1;MAP2K3;DUSP3;SEMA6A;SPHK1;CAD;PPP2R5B;CSNK1D;MIF;GTF2F1;SIRT2;EEF1A1;GAREM1;COL4A2;AKT1S1;PRKD2;CRK;SHC1;GSTP1;GATA6;TWF2;RELA;CORO1B;PARD6A;MAPK7;POLR2A;UBC;MICALL1;POLR2E;INPP5K;POLR2H;WASF1;MAPK3;STAT5B;TRAP1;SORT1;GDF15;BDNF;VEGFB;EHD1;COL1A1;NR4A1;FIBP;MYO1C;STAR;CILP;ZYX;SPRY2;BCAR1;FERMT2	0.0108945	HG GC po	YES	NO	NO	NO	YES	YES	YES	NO	NO	NO	NO	NO	NO	YES	NO
GO:0071310	cellular response to organic substance	IFITM3;SPON2;CYFIP1;IFITM1;IFITM2;SPARC;MT1M;EIF4A3;SERPINE1;PITPNA;KEAP1;PHB2;FGFRL1;PSMD8;PSMD9;MT2A;RPS16;LGALS1;PSMD2;DPYSL3;AKT1;PRKACA;ARSA;ACTN2;IL1R1;HLA-B;HLA-C;TALDO1;CSNK1D;MIF;HCFC1;HLA-E;SIGIRR;RRAGA;POR;RNF126;GAREM1;CDC34;DDIT3;BOLA2;FDX1;CDIP1;PRKD2;PREB;NSMF;MGARP;EZR;ATP6V0D1;ATF3;ATF4;SHMT2;GATA6;TWF2;PIK3R2;INPP5K;STAT5B;FIS1;TRAP1;PMM1;FN1;NR2F1;NFATC4;NR2F6;SMARCA4;EHD1;COL1…	4.34832e-10	HG GC po	YES	NO	NO	NO	YES	YES	YES	YES	YES	NO	NO	NO	NO	YES	YES
GO:0010033	response to organic substance	IFITM3;SPON2;CYFIP1;IFITM1;IFITM2;SPARC;MT1M;EIF4A3;SERPINE1;PITPNA;KEAP1;PHB2;FGFRL1;PSMD8;PSMD9;MT2A;RPS16;LGALS1;PPP2R1A;PSMD2;DPYSL3;LONP1;AKT1;CHAC1;PRKACA;ARSA;ACTN2;IL1R1;HLA-B;HLA-C;TALDO1;CSNK1D;MIF;HCFC1;HLA-E;SIGIRR;RRAGA;POR;RNF126;GAREM1;CDC34;FNDC4;CLDN3;PAPPA;DDIT3;BOLA2;FDX1;UQCRC1;CDIP1;PRKD2;PREB;NSMF;MGARP;EZR;ATP6V0D1;ATF3;ATF4;PTGES;TMEM161A;SHMT2;GATA6;TWF2;MGST1;PIK3R2;PLA2…	9.51376e-16	HG GC po	YES	NO	NO	NO	YES	YES	YES	YES	YES	NO	NO	NO	NO	YES	YES
GO:0070848	response to growth factor	SPARC;CITED1;ITGB5;TGFB1I1;MT1M;EIF4A3;TNC;HSPB1;CIB1;FGFRL1;HYAL2;AKT1;MAP2K3;DUSP3;SEMA6A;SPHK1;CAD;PPP2R5B;CSNK1D;MIF;GTF2F1;SIRT2;EEF1A1;GAREM1;CDC34;FNDC4;COL4A2;AKT1S1;PRKD2;CRK;SHC1;GSTP1;GATA6;TWF2;RELA;CORO1B;HDAC6;PARD6A;MAPK7;POLR2A;UBC;MICALL1;POLR2E;INPP5K;POLR2H;WASF1;MAPK3;STAT5B;TRAP1;SORT1;LUM;GDF15;BDNF;VEGFB;EHD1;COL1A1;NR4A1;FIBP;MYO1C;STAR;CILP;ZYX;SPRY2;BCAR1;FERMT2	0.00350416	HG GC po	YES	NO	NO	NO	YES	YES	YES	NO	NO	NO	NO	NO	NO	YES	NO
GO:0046685	response to arsenic-containing substance	ALAD;RBM4;VCP;CDKN1A;MKNK2;HSF1;PPIF;SNURF;RNF4;ATF3;ATF4	0.0203965	HG GC po	NO	NO	NO	NO	NO	YES	NO	NO	YES	NO	NO	NO	NO	NO	NO
GO:0071276	cellular response to cadmium ion	MT2A;MT1A;STAR;MT1M;HSF1;MT1F;AKT1;MT3;MAPK3;MT1E	0.0133645	HG GC po	NO	NO	NO	NO	NO	YES	NO	NO	NO	NO	NO	NO	NO	YES	NO
GO:0046686	response to cadmium ion	GPI;CYB5A;SPARC;MT1M;SORD;MT3;ALAD;MT2A;MT1A;STAR;ERCC1;HSF1;MT1F;AKT1;MAPK3;MT1E	0.00135025	HG GC po	NO	NO	NO	NO	NO	YES	NO	NO	NO	NO	NO	NO	NO	YES	NO
GO:0006882	cellular zinc ion homeostasis	MT2A;MT1A;MT1M;MT1F;SLC39A13;MT3;SLC39A4;MT1E	0.0423757	HG GC po	NO	NO	NO	NO	NO	YES	NO	NO	NO	NO	NO	NO	NO	YES	NO
GO:0048878	chemical homeostasis	SCARB1;MT1M;IRS2;SLC4A3;AQP2;MT2A;LGALS1;SESN2;AKT1;CHP1;PRKACA;PRND;SLC12A8;SLC39A4;KCNH2;DGAT1;IGFBP5;MT1A;SCO2;DDIT3;MT1F;ATP6V0D1;ATF4;MT1E;ABHD4;ABCB6;INSIG1;SLC41A1;PIK3R2;ADIPOR1;ADIPOR2;FOXO1;ACAT2;SLC9A1;C7;NEU1;ABL1;INPP5K;ATP6V1D;HMOX2;FIS1;MT3;EHD1;DAP;STAR;GNB1;GNAS;CALM1;CD24;SLC26A6;GPI;PTPRN;TCIRG1;HK1;CALB2;SLC22A17;HYAL2;TSPO;BOK;ELOVL1;ATP6V0B;EDN2;ATP6AP1;ANXA2;NME2;SLC39A13;D…	0.0363735	HG GC po	NO	NO	NO	NO	NO	YES	YES	YES	NO	NO	NO	YES	NO	YES	NO
GO:0065008	regulation of biological quality	CYFIP1;SPARC;KDELR1;MT1M;EIF4A3;SERPINE1;KEAP1;SLC4A3;ALKBH7;AQP2;GBA2;PHB2;CCAR2;PSMD8;PSMD9;MT2A;ALKBH5;LGALS1;PSMD2;AKT1;PIEZO1;PRKACA;SLC12A8;STARD3;PRKCH;ACTN2;PIH1D1;P3H1;SCRIB;MIF;JMJD6;HCFC1;DKK3;POR;MT1A;CLDN3;WDR81;SCO2;BIN1;DDIT3;MAP1A;FDX1;MT1F;NSMF;EZR;ATP6V0D1;ATF4;MT1E;ABCB6;SHMT2;GATA6;TWF2;PIK3R2;HSD11B1;SGPL1;C7;NEU1;VPS11;INPP5K;HMOX2;RBM10;VAT1;STAT5B;FIS1;SIVA1;FN1;NFATC4;SMA…	5.61522e-05	HG GC po	YES	YES	NO	YES	YES	YES	YES	YES	YES	NO	NO	NO	NO	YES	NO
GO:0000422	autophagy of mitochondrion	FIS1;FUNDC2;MAP1LC3B;CTSK;BNIP3;ATG9A;WIPI1;WDR45;ATG13;SQSTM1;GABARAP	0.0179523	HG GC po	YES	NO	NO	NO	NO	YES	NO	NO	NO	NO	NO	NO	NO	NO	NO
GO:0061726	mitochondrion disassembly	FIS1;FUNDC2;MAP1LC3B;CTSK;BNIP3;ATG9A;WIPI1;WDR45;ATG13;SQSTM1;GABARAP	0.0179113	HG GC po	YES	NO	NO	NO	NO	YES	NO	NO	NO	NO	NO	NO	NO	NO	NO
GO:1903008	organelle disassembly	PLK3;FIS1;VCP;TEX264;BNIP3;ATG9A;GBF1;WIPI1;KLC1;WDR45;ATG13;GABARAP;FUNDC2;MAP1LC3B;CTSK;PELO;SQSTM1	0.00135486	HG GC po	YES	NO	NO	NO	NO	YES	NO	NO	YES	NO	NO	NO	NO	NO	NO
GO:0007005	mitochondrion organization	SLC35F6;ALAS1;NDUFA11;PREP;WDR45;ALKBH7;CLU;PHB2;CCAR2;FUNDC2;MAP1LC3B;CHCHD2;CTSK;SESN2;LONP1;AKT1;TSPO;TIMM17B;ZNF205;PMPCA;BOK;BNIP3L;ATG9A;AIP;WIPI1;ATG13;HCFC1;DNM2;OXA1L;NDUFS8;NDUFS7;WDR81;SDHAF2;SCO2;PPIF;MGARP;SQSTM1;STOML2;MTFP1;CNP;GABARAP;SLC9A1;POLD4;HMGCL;APOO;PITRM1;NDUFV1;COA4;FIS1;UQCC3;SIVA1;BNIP3;TIMM44;NDUFAF3	0.0124753	HG GC po	YES	NO	NO	NO	NO	YES	NO	NO	YES	NO	NO	NO	NO	NO	NO
GO:0006914	autophagy	SRPX;GRAMD1A;VCP;RGS19;TEX264;CLEC16A;TCIRG1;WDR45;WDR24;CLU;FOXO1;GABARAP;HDAC6;CLN3;FUNDC2;MAP1LC3B;VPS51;CTSK;UBC;RAB24;VPS11;ABL1;TMEM208;EMC6;PCNT;UBXN6;DYNC1H1;ARSA;FIS1;MAP1S;BNIP3;ATG9A;WIPI1;VPS37B;ATG13;SIRT2;TM9SF1;DAP;WDR81;HGS;CHMP2A;TBC1D25;CHMP3;CHMP6;VPS25;SQSTM1;VPS28;RAB7A	2.90587e-05	HG GC po	YES	NO	NO	NO	NO	YES	NO	NO	NO	NO	NO	NO	NO	NO	NO
GO:0061919	process utilizing autophagic mechanism	SRPX;GRAMD1A;VCP;RGS19;TEX264;CLEC16A;TCIRG1;WDR45;WDR24;CLU;FOXO1;GABARAP;HDAC6;CLN3;FUNDC2;MAP1LC3B;VPS51;CTSK;UBC;RAB24;VPS11;ABL1;TMEM208;EMC6;PCNT;UBXN6;DYNC1H1;ARSA;FIS1;MAP1S;BNIP3;ATG9A;WIPI1;VPS37B;ATG13;SIRT2;TM9SF1;DAP;WDR81;HGS;CHMP2A;TBC1D25;CHMP3;CHMP6;VPS25;SQSTM1;VPS28;RAB7A	2.89049e-05	HG GC po	YES	NO	NO	NO	NO	YES	NO	NO	NO	NO	NO	NO	NO	NO	NO
GO:0044248	cellular catabolic process	RNH1;ECI1;EIF4A3;KEAP1;GBA2;PSMD8;PSMD9;RPS16;HERC2;PPP2R1A;PSMD2;LONP1;CHAC1;RPS11;PELO;RPS10;ARSA;ACOT7;ARRDC1;MAP1S;ECH1;ENTPD6;ATG13;SND1;POR;RNF126;CDC34;WDR81;CLPP;DDIT3;RBCK1;VPS25;VPS28;SHMT2;TEX264;AGAP3;GNS;GABARAP;ANAPC11;SGPL1;NEU1;VPS11;DECR2;HMOX2;TRAP1;GSTM3;FIS1;NPLOC4;OGDH;PAF1;CALM1;BAP1;ITPA;FBXL6;PYGB;GPI;SRPX;TGFB1I1;ZFAND2B;QPRT;RPLP0;WDR45;MAP1LC3B;UCHL1;SMPD4;SMPD1;CTSK;HY…	6.59375e-10	HG GC po	YES	NO	NO	NO	NO	YES	NO	YES	NO	NO	NO	NO	NO	NO	NO
GO:1900026	positive regulation of substrate adhesion-dependent cell spreading	ABL1;FLNA;CIB1;P4HB;ARHGEF7;CRK;LIMS2;UNC13D;TRIOBP;DNM2	0.0363372	HG GC po	NO	NO	NO	NO	NO	YES	NO	NO	NO	NO	NO	NO	NO	NO	NO
GO:0010770	positive regulation of cell morphogenesis involved in differentiation	CYFIP1;CUL7;TWF2;ILK;CIB1;TRIOBP;ARHGDIA;ABL1;FLNA;NDEL1;TNFRSF12A;BDNF;LIMK1;TRPV2;FN1;UNC13D;DNM2;TUBB2B;STK25;ITPKA;PLXNB2;P4HB;ARHGEF7;OBSL1;CRK;LIMS2	0.0111752	HG GC po	YES	NO	NO	NO	NO	YES	NO	NO	NO	NO	NO	NO	NO	NO	NO
GO:0022603	regulation of anatomical structure morphogenesis	FHOD3;CYFIP1;SPARC;RNH1;SERPINE1;CIB1;PHB2;PSMD8;PSMD9;BASP1;ARHGDIA;PSMD2;PRKACA;AP2M1;SEMA6A;JMJD8;UNC13D;POR;CLDN3;COL4A2;HGS;PRKD2;NSMF;EZR;OBSL1;CUL7;MAGED1;SHC1;GATA6;TWF2;FBLN5;CORO1B;EBP;RRAS;DVL1;PGK1;ABL1;VAT1;FIS1;GADD45A;BDNF;TRPV2;FN1;MT3;NFATC4;EHD1;EHD2;STK25;PLXNB2;LRP10;FERMT2;CITED1;WDR1;ILK;HSPB1;TRIOBP;PQBP1;MED12;ADAMTS1;KIF13B;FLOT1;ADAMTS9;NDEL1;TIGD5;TNFRSF12A;SPHK1;RHOG;E…	0.00310968	HG GC po	YES	NO	NO	YES	YES	YES	YES	NO	YES	NO	NO	NO	NO	YES	NO
GO:0098813	nuclear chromosome segregation	LOC427439;DSCC1;NCAPG;SMC5;TTK;PDS5B;SMC3;SMC4;SMC2;RNF212;CDC20;BRIP1;NUF2;NUSAP1;NEK2;SPDL1;PIBF1;BUB1;TERF1;NDC80;CENPE;CENPF;KIF18A;CCNE2;ERCC4;ATM;KIF2C;CENPQ	2.74725e-10	GAL TC slct	NO	YES	YES	NO	NO	NO	NO	NO	NO	NO	YES	NO	NO	NO	NO
GO:0006302	double-strand break repair	DCLRE1B;BLM;CDCA5;TONSL;BRCA1;BRCA2;RAD51AP1;BRIP1;CDC45;SFR1;RAD54L;GEN1;POLQ;GINS2;STN1;ZGRF1;GINS4;RECQL;RPA2;CDC7;ESCO2;PALB2;RAD51;FANCD2;RFWD3;TDP1;MCM3;MCM4;NABP1;MCM5;TRIP13;MCM2	3.44878e-10	BV GC slct	NO	YES	YES	NO	NO	NO	NO	NO	NO	NO	YES	NO	NO	NO	NO
GO:0000725	recombinational repair	GEN1;LOC427439;SMC5;CDC7;FANCB;BRCA1;BRCA2;SMC3;RAD54B;CDC45;SFR1;ERCC4;CHEK1;REV3L;MCM3;CDK1;RAD54L;ATM;NBN;RHNO1	3.65596e-10	GAL TC slct	NO	YES	YES	NO	NO	NO	NO	NO	NO	NO	YES	NO	NO	NO	NO
GO:0048522	positive regulation of cellular process	CNTF;SERPINE2;WIPF1;IFT172;ZNF292;SMC5;SMC6;RBPJ;SLA2;FNBP1L;CLDN1;ELK3;EPS8;PREX1;HOXA9;SOX17;MYC;CREB3L1;FAM110C;AKT3;STMN1;HOXA3;HOXA2;HOXA7;BVES;HOXA5;HOXA4;PRKCI;MEF2C;UNC5B;DAPK1;RFX2;SOX13;RFX3;SOX10;RC3H2;NUP93;DEPDC1B;HOXB9;HOXB4;PRR16;HOXB3;HOXB2;PRKD1;AGTR2;RNF122;HOXB5;RHNO1;CDCA2;PRKDC;IL20RA;XPA;NEDD4L;PRDM12;EPB41L5;C5;YRK;TERT;T;PDGFD;MYO6;PRDM16;HOXC5;S100A13;SYNDIG1;HOXC9;NKX2-3…	3.6726e-10	GAL GC slct	YES	YES	YES	YES	NO	YES	YES	YES	YES	NO	YES	NO	NO	YES	NO
GO:0051716	cellular response to stimulus	CD86;PID1;NCF1;GMFG;AQP8;CPNE7;TNC;SLA;ARHGAP36;CLGN;LGALS3;ZFP36;MT2A;HTR7;RGS1;ADORA3;CYP1B1;TNFRSF8;JUNB;MAP3K5;POSTN;WNT5B;NPY1R;OCRL;GEM;RUNX2;TIAM1;MT1A;ERP27;NUPR1;SCG2;S100A9;PLPP2;ATF3;PTGES;MT1E;CSF1R;NDRG4;C5AR1;MGST1;LYPD1;LPAR3;CSF2RB;NDRG1;INAVA;C3;TRPM2;SOCS3;HRH1;ARHGAP20;PENK;S100A12;NCKAP1L;BMF;TAC3;CD14;SCN3A;WNT2;FGF23;GRIA3;DRD5;CCR1;EGR2;EGR3;TIPARP;GFPT2;HSPA6;HMGA1;IGF1;GN…	4.73447e-10	BV TC po	YES	YES	YES	YES	YES	YES	YES	YES	YES	NO	YES	NO	NO	YES	NO
GO:0051130	positive regulation of cellular component organization	CYFIP1;CLSTN1;SERPINE1;C6orf89;CIB1;PHB2;CLU;LGALS3;TRIM28;FAM162A;ARHGDIA;RUVBL2;DPYSL3;PIEZO1;ZNF205;PIP4K2B;AP2M1;SH3GL1;CDK5RAP2;JMJD4;ACTN2;PIH1D1;P3H1;ATG13;UNC13D;RNF40;CLIP3;CDC34;CLDN3;RAB31;BIN1;PPIF;ANAPC5;PRKD2;MGARP;OBSL1;VPS28;TRABD2A;CUL7;VCP;SDC4;TWF2;CLEC16A;CORO1B;ANAPC11;VTN;NEU1;DVL1;VPS11;ABL1;PLEK2;FIS1;SIVA1;BDNF;SURF4;TRPV2;FN1;CDK9;EHD1;EHD2;STK25;CNOT1;PLEKHM2;PAF1;PLXNB…	7.40847e-07	HG GC po	YES	NO	NO	YES	NO	YES	YES	YES	NO	NO	NO	NO	NO	NO	NO
GO:0010811	positive regulation of cell-substrate adhesion	SDC4;FN1;ILK;CIB1;EMP2;UNC13D;TRIOBP;DNM2;SMOC2;VTN;RRAS;SPOCK2;NINJ1;ABL1;FLNA;P4HB;RSU1;ITGA5;ARHGEF7;CRK;LIMS2	0.0213335	HG GC po	YES	NO	NO	NO	NO	YES	NO	NO	NO	NO	NO	NO	NO	NO	NO
GO:0010810	regulation of cell-substrate adhesion	DDR1;SDC4;SERPINE1;ILK;CIB1;TRIOBP;ACTG1;SLC9A1;VTN;LGALS1;RRAS;SPOCK2;ABL1;FLNA;RSU1;DUSP3;TBCD;FN1;EMP2;UNC13D;DNM2;COL1A1;SMOC2;NINJ1;P4HB;ITGA5;ARHGEF7;CRK;LIMS2;VCL	0.030925	HG GC po	YES	NO	NO	NO	NO	YES	NO	NO	NO	NO	NO	NO	NO	NO	NO
GO:0042059	negative regulation of epidermal growth factor receptor signaling pathway	RNF126;DUSP3;ZGPAT;GPRC5A;HGS;NUP62;SPRY2;ARHGEF7;CHMP6;VPS25;AREG;RAB7A	0.0152278	HG GC po	YES	NO	NO	NO	NO	YES	NO	NO	NO	NO	NO	NO	NO	NO	NO
GO:0042058	regulation of epidermal growth factor receptor signaling pathway	RHBDF1;DUSP3;ZGPAT;SHC1;RHBDF2;PLAUR;AREG;WDR54;RNF126;GPRC5A;HGS;SHKBP1;NUP62;AKT1;SPRY2;ARHGEF7;CHMP6;VPS25;RAB7A	0.00260064	HG GC po	YES	NO	NO	NO	NO	YES	NO	NO	NO	NO	NO	NO	NO	NO	NO
GO:1901184	regulation of ERBB signaling pathway	RHBDF1;DUSP3;ZGPAT;SHC1;RHBDF2;PLAUR;AREG;WDR54;RNF126;GPRC5A;HGS;SHKBP1;NUP62;AKT1;SPRY2;ARHGEF7;CHMP6;VPS25;RAB7A	0.00585621	HG GC po	YES	NO	NO	NO	NO	YES	NO	NO	NO	NO	NO	NO	NO	NO	NO
GO:1901185	negative regulation of ERBB signaling pathway	RNF126;DUSP3;ZGPAT;GPRC5A;HGS;NUP62;SPRY2;ARHGEF7;CHMP6;VPS25;AREG;RAB7A	0.0291378	HG GC po	YES	NO	NO	NO	NO	YES	NO	NO	NO	NO	NO	NO	NO	NO	NO
GO:0006950	response to stress	SERPINE2;SERPINE1;ALKBH7;RBPJ;PHB2;PSMD8;PSMD9;ALKBH5;PSMD2;FGFR1OP2;DPYSL3;PSMD3;AKT1;PRKACA;RPL39;CDK5RAP3;MEF2C;PRKCH;SCRIB;ATG13;UNC13D;SIGIRR;AR;RNF126;CLDN3;DDIT3;CDIP1;RPL26;ATF3;OPTN;ATF4;SHMT2;PRKDC;GATA6;AGAP3;GABARAP;LDHA;HSPH1;C7;MYO6;SSR1;ZNF148;HMOX2;GSDMD;GSTM3;PLK3;FZD3;MCAM;FN1;MTHFR;EIF2AK2;NFATC4;HNRNPL;COL1A1;EHD1;EHD2;FAM111A;FIBP;NPLOC4;TNFSF4;MMS19;GPI;SRPX;SERPINA3;SMG1;CD…	4.78953e-10	HG GC slct	YES	YES	YES	NO	NO	YES	YES	NO	YES	NO	YES	NO	NO	YES	NO
GO:0051093	negative regulation of developmental process	ACVRL1;APP;CDKN1A;ECM1;TGFB1I1;PDE3B;WWC2;DIXDC1;BHLHE41;PTPRM;LDLRAD4;GLI3;PPP3CA;ZFP36;DUSP10;ADAMTS1;CTSK;GPR171;ADAMTS9;PRKACB;APPL2;SEMA6B;EPHA7;PARP3;ZHX2;SEMA6A;AHSG;IL18;RTN4RL2;VASH1;ATP1B2;BCR;MMP11;ISL2;PAX8;GPR161;ADGRB1;TRIB1;JDP2;TNFRSF21;LPAR1;CRMP1;TWIST1;LRP3;SEMA3E;ADRB1;ADRB2;PRICKLE1;THBS2;ARNTL;CORO1C;HDAC7;FSTL3;EFNB2;SOCS1;INPP5F;MAP2;TP53INP1;MSX1;MBNL3;VAT1;CHGA;GDF11;NGF…	5.07089e-10	BV GC po	NO	NO	YES	NO	NO	NO	YES	YES	YES	NO	NO	NO	YES	NO	YES
GO:0051321	meiotic cell cycle	TOP2A;BUB1B;TTK;BRCA2;SMC4;NCAPH;SMC2;AURKA;PSMC3IP;BRIP1;PTTG1;FIGNL1;NUF2;RAD54L;FBXO5;BUB1;PLK1;MND1;MASTL;CDC25B;SGO1;ASPM;RAD50;KIF18A;RAD51;ESPL1;CCNE2;FANCD2;CKS2;TUBGCP5;NCAPD2;TRIP13;CENPS	5.28335e-10	BV GC slct	NO	YES	YES	NO	NO	NO	NO	NO	NO	NO	YES	NO	NO	NO	NO
GO:0051716	cellular response to stimulus	PID1;ARAF;FZD10;ZFYVE1;EPS8;ZMIZ1;GPR171;PLCE1;CYP1B1;HOMER3;JUNB;PRKACB;UNC13B;UNC5B;CACNA2D1;PRKCD;PRKCA;BCR;GPR161;AGTR1;PRKD2;ATF6;ATF3;EXD2;NLRX1;SEH1L;LYPD1;PDGFA;IL20RB;NRADD;FLRT2;JAG2;ABCA1;PLK3;NGFR;DMPK;TIPARP;NR2F1;NR1D1;FOSL1;IL22RA1;ABTB2;CYLD;TNFSF4;DENND1B;CDKN1A;TGFB1I1;PRKAG2;GLI3;BBC3;SMPD3;CSRP3;TIMP3;TIMP1;JARID2;APPL2;TIMP4;LOC781977;DUSP1;METRN;SPHK1;TESC;PTH2R;FOS;F3;GPRC5…	7.21282e-10	BV GC po	YES	YES	YES	YES	YES	YES	YES	YES	YES	NO	YES	NO	NO	YES	NO
GO:0023052	signaling	APP;ARAF;DIXDC1;CBLB;FZD10;RAPGEFL1;AQP1;EPS8;RASSF2;ZMIZ1;GPR171;PDK3;PLCE1;CYP1B1;HOMER3;PRKACB;SOX4;SCN1A;PAQR8;UNC13B;IL15RA;EPHA7;UNC5B;CACNA2D1;PRKCD;KRT8;PRKCA;RUNX2;BCR;TIAM1;LOC112441484;GPR161;ADGRB1;AGTR1;RIN3;SIK1;PRKD2;RIN1;EPHA1;TRIB1;ATF6;PLPP2;ATF3;STX1A;NUMBL;NLRX1;STXBP1;LPAR1;LYPD1;PDGFA;TGFA;IL20RB;LPAR3;NRADD;CRHR2;TRPM2;NUAK1;INPP5F;FLRT2;KCNMB4;CD14;SCN3A;RALGDS;JAG2;ABCA1;…	8.99449e-10	BV GC po	NO	NO	YES	YES	YES	NO	YES	YES	NO	NO	NO	NO	NO	YES	NO
GO:0050789	regulation of biological process	SCOC;GMFB;NUP107;ZNF292;ARAF;ALKBH7;RBPJ;TSKU;PSMD8;LSM10;PSMD9;KIAA1109;NSDHL;ALKBH5;PPP4R2;CAPNS1;PSMD2;DPYSL2;DPYSL3;PSMD3;AKT1;LRAT;PRKACA;HES6;MEF2C;CSNK2A1;RC3H1;HPCAL4;SND1;SIGIRR;AR;CLDN3;ZFYVE16;SCO2;DDIT3;CDIP1;RBCK1;CGGBP1;ATF3;OPTN;ATF4;MTMR2;SAR1A;SHMT2;GATA6;ZNF22;BAZ2B;AGAP3;IQGAP1;PLA2G5;MRPL12;MRPL13;OAZ1;OAZ2;GABARAP;CIAO1;DYNC2LI1;HSPH1;C7;EPB41L2;MYO6;PDGFC;RSU1;ABCA5;NR2F1;FN…	9.77672e-10	HG GC slct	YES	YES	YES	YES	YES	YES	YES	YES	YES	NO	YES	NO	NO	YES	YES
GO:0036498	IRE1-mediated unfolded protein response	ARSA;ZBTB17;PTPN1;CUL7;DCTN1;SHC1;PPP2R5B;WIPI1;YIF1A;PDIA5;ADD1;LMNA;PREB;ATP6V0D1	0.00625841	HG GC po	YES	NO	NO	NO	NO	YES	NO	NO	NO	NO	NO	NO	NO	NO	NO
GO:0030968	endoplasmic reticulum unfolded protein response	ARSA;ZBTB17;PTPN1;CUL7;VCP;DCTN1;RHBDD2;SHC1;PPP2R5B;WIPI1;YIF1A;PDIA5;ADD1;CREB3;DDIT3;LMNA;PREB;ATP6V0D1;ATF3;ATF4	0.00937061	HG GC po	YES	NO	NO	NO	NO	YES	NO	NO	NO	NO	NO	NO	NO	NO	NO
GO:0034620	cellular response to unfolded protein	ARSA;ZBTB17;PTPN1;CUL7;VCP;DCTN1;RHBDD2;SHC1;PPP2R5B;WIPI1;YIF1A;PDIA5;ADD1;CREB3;DDIT3;HSF1;LMNA;PREB;ATP6V0D1;ATF3;ATF4	0.0390785	HG GC po	YES	NO	NO	NO	NO	YES	NO	NO	NO	NO	NO	NO	NO	NO	NO
GO:0006986	response to unfolded protein	CUL7;VCP;DCTN1;SHC1;HSPB2;HSPB1;THBS4;ADD1;DNAJB5;TMEM129;HSF1;LMNA;CHAC1;ARSA;ZBTB17;PTPN1;RHBDD2;PPP2R5B;WIPI1;YIF1A;PDIA5;CREB3;DDIT3;PREB;ATP6V0D1;ATF3;ATF4	0.00869899	HG GC po	YES	NO	NO	NO	NO	YES	NO	NO	NO	NO	NO	NO	NO	NO	NO
GO:0035966	response to topologically incorrect protein	CUL7;VCP;DCTN1;SHC1;HSPB2;HSPB1;CLU;THBS4;HDAC6;ADD1;BAG6;DNAJB5;TMEM129;HSF1;LMNA;CHAC1;ARSA;ZBTB17;PTPN1;RHBDD2;DNAJB12;PPP2R5B;WIPI1;YIF1A;PDIA5;CREB3;RNF126;DDIT3;PREB;ATP6V0D1;ATF3;ATF4	0.00140348	HG GC po	YES	NO	NO	NO	NO	YES	NO	NO	NO	NO	NO	NO	NO	NO	NO
GO:0035967	cellular response to topologically incorrect protein	CUL7;VCP;DCTN1;SHC1;HDAC6;ADD1;BAG6;HSF1;LMNA;ARSA;ZBTB17;PTPN1;RHBDD2;DNAJB12;PPP2R5B;WIPI1;YIF1A;PDIA5;CREB3;RNF126;DDIT3;PREB;ATP6V0D1;ATF3;ATF4	0.0111656	HG GC po	YES	NO	NO	NO	NO	YES	NO	NO	NO	NO	NO	NO	NO	NO	NO
GO:0034976	response to endoplasmic reticulum stress	PPP1R15A;SRPX;CUL7;VCP;DCTN1;SHC1;HM13;PIK3R2;AUP1;THBS4;ADD1;BAG6;DDRGK1;TMEM129;SESN2;LMNA;FLOT1;CHAC1;UBXN6;GET4;ARSA;TRAP1;ZBTB17;PTPN1;RHBDD2;SGTA;DNAJB12;PPP2R5B;TNFRSF10B;WIPI1;YIF1A;PDIA5;RCN3;CREB3;NPLOC4;TMEM259;DDIT3;PREB;P4HB;MAN1B1;ATP6V0D1;ATF3;EIF4G1;ATF4	6.5264e-05	HG GC po	YES	NO	NO	NO	NO	YES	NO	NO	NO	NO	NO	NO	NO	NO	NO
GO:0090382	phagosome maturation	CLN3;SRPX;ATP6V0B;RAB20;RAB31;RAB34;TCIRG1;ATP6V0D1;ATP6V1D;ATP6V0C;RAB7A	0.0272083	HG GC po	NO	NO	NO	NO	NO	YES	NO	NO	NO	NO	NO	NO	NO	NO	NO
GO:0035987	endodermal cell differentiation	VTN;COL4A2;ITGB5;MMP15;COL6A1;GATA6;FN1;PAF1;LAMB1;ITGA5	0.0465848	HG GC po	NO	NO	NO	NO	NO	YES	NO	NO	NO	NO	NO	NO	NO	NO	NO
GO:0000725	recombinational repair	GEN1;GINS2;BLM;STN1;GINS4;TONSL;RECQL;RPA2;CDC7;BRCA1;BRCA2;PALB2;RAD51AP1;CDC45;RAD51;SFR1;RFWD3;MCM3;MCM4;RAD54L;NABP1;MCM5;RHNO1;MCM2	9.97434e-10	BV GC slct	NO	YES	YES	NO	NO	NO	NO	NO	NO	NO	YES	NO	NO	NO	NO
GO:0048468	cell development	FHOD3;SEMA5A;SEMA5B;RIPOR2;APP;TNC;TSKU;GRIP1;KIF5C;TUBB3;SOX4;SEMA6B;TMOD1;EPHA7;SEMA6A;UNC5B;TMOD2;FNDC3A;RUNX2;SHTN1;ISL2;FRMD6;MAF;MAP1B;TNIK;EPHA1;VCL;SIDT2;CSF1R;L3MBTL3;NUMBL;CNP;SDC4;STXBP1;C5AR1;PXN;TWIST1;NDRG1;EFNA4;CORO1C;EFNB2;FLRT2;MAP2;RDH10;ADGRG6;TPPP;MAP4;PLXNA4;VASP;NGFR;NTNG2;EGR2;ST14;TGFB1;CAV2;ZBTB16;FN1;DCLK2;EFNA1;NR4A2;RCAN1;FER;CABYR;BCL6;ID4;BCL2;CNTN2;PLXNB1;FGFR1;ECM…	1.01073e-09	BV GC po	NO	NO	YES	NO	NO	NO	YES	YES	NO	NO	NO	NO	NO	YES	YES
GO:0033045	regulation of sister chromatid segregation	GEN1;CDT1;FEN1;RMI2;UBE2C;CDCA5;PLK1;BUB1B;TTK;CDC6;NDC80;AURKB;CENPE;PTTG1;BIRC5;ANAPC5;TRIP13;SPDL1;FBXO5;BUB1;CDK5RAP2;MAD2L1	1.01879e-09	BV GC slct	NO	YES	YES	NO	NO	NO	NO	NO	NO	NO	YES	NO	NO	NO	NO
GO:0051276	chromosome organization	LOC427439;TRRAP;KDM1B;DSCC1;PRDM5;JMJD1C;BUB1B;ARID4B;SMC5;SMC6;NUDT5;SMC3;SMC4;SMC2;CDC20;SMCHD1;HELB;RPS6KA5;CHEK1;MAEL;NUSAP1;DPF3;NEK2;STRA13;NBN;ARID2;TP63;NSMCE2;UBE2E1;VRK1;ESCO2;HCFC2;SAP30;CCNE2;CCNE1;DNA2;MAD1L1;PIF1;RTEL1;PRKDC;ZBTB1;XPA;NCAPG;CDCA9;PDS5B;PDS5A;RLF;NCAPH;SYCE3;BRIP1;CHTF8;RACGAP1;TERT;PRDM16;PIBF1;CDT1;PHC1;XRCC5;SMARCA2;NDC80;KIF18A;KIF18B;H2AFY2;KIF4A;FAM175A;CDK2;CD…	1.20128e-09	GAL GC slct	YES	YES	YES	NO	NO	NO	NO	NO	NO	NO	YES	NO	NO	NO	NO
GO:0010823	negative regulation of mitochondrion organization	VAT1;SLC35F6;GPX1;BNIP3;CLEC16A;TSC2;NOL3;CLU;DAP;LMNA;PPIF;AKT1;TSPO;BOK	0.00949119	HG GC po	YES	NO	NO	NO	NO	YES	NO	NO	NO	NO	NO	NO	NO	NO	NO
GO:0010821	regulation of mitochondrion organization	RNF31;SLC35F6;CLEC16A;HTT;NOL3;CLU;HDAC6;FAM162A;LMNA;VPS11;AKT1;TSPO;ZNF205;BOK;VAT1;BNIP3L;FIS1;GPX1;SIVA1;BNIP3;PLAUR;TSC2;ATG13;DCN;SREBF2;DAP;HAX1;PPIF;RHOU;MGARP;SQSTM1;BAP1	0.001576	HG GC po	YES	NO	NO	NO	NO	YES	NO	NO	NO	NO	NO	NO	NO	NO	NO
GO:0033043	regulation of organelle organization	FHOD3;CYFIP1;C6orf89;CIB1;GBA2;PHB2;CLU;ACTG1;CDC14B;TRIM28;FAM162A;ARHGDIA;RUVBL2;COTL1;TRAPPC12;AKT1;CHP1;ZNF205;PIP4K2B;CDK5RAP2;BNIP3L;MAP2K2;FBXW5;ACTN2;MAP1S;PIH1D1;AIP;TSC2;ATG13;RNF40;CLIP3;BIN1;MAP1A;PPIF;TBC1D25;ANAPC5;PRKD2;PREB;MGARP;EZR;OBSL1;SQSTM1;MAD1L1;CUL7;SDC4;INSIG1;TWF2;CLEC16A;ARHGAP17;SUPT6H;CORO1B;ANAPC11;SLC9A1;ATXN2;ZNHIT1;VPS11;ABL1;INPP5K;MAP4;GAS2L1;VAT1;FIS1;SIVA1;SU…	1.88137e-05	HG GC po	YES	YES	NO	NO	NO	YES	YES	NO	NO	NO	YES	NO	NO	NO	NO
GO:0045851	pH reduction	CLN3;ATP6V0B;GRN;RAB20;CCKBR;ATP6AP1;AQP11;TCIRG1;ATP6V0D1;ATP6V1D;ATP6V0C;RAB7A	0.0224983	HG GC po	NO	NO	NO	NO	NO	YES	NO	NO	NO	NO	NO	NO	NO	NO	NO
GO:0035722	interleukin-12-mediated signaling pathway	CNN2;ANXA2;BOLA2;RPLP0;PITPNA;AIP;TALDO1;TYK2;P4HB;MIF;PPIA;BOLA2B	0.0346168	HG GC po	NO	NO	NO	NO	NO	YES	NO	NO	NO	NO	NO	NO	NO	NO	NO
GO:0071345	cellular response to cytokine stimulus	IFITM3;IFITM1;IFITM2;PITPNA;KEAP1;IRS2;CIB1;ACTG1;PSMD8;PSMD9;MT2A;RPS16;PSMD2;DPYSL3;AKT1;PRKACA;IL1R1;HLA-B;AIP;HLA-C;TALDO1;MIF;HLA-E;SIGIRR;CDC34;BOLA2;CDIP1;PPIA;SQSTM1;SHC1;PIK3R2;ADIPOR1;PRPF8;ADIPOR2;FOXO1;BOLA2B;CNN2;SBNO2;IRAK1;UBC;INPP5K;IP6K2;STAT5B;PMM1;GFPT2;FN1;MT3;SMARCA4;CDK9;NFKBIA;COL1A1;STAR;GIPC1;FASN;IL7R;SLC26A6;MYD88;CDKN1A;TRADD;PTPRN;RPLP0;ILK;DDX41;PTPN23;TCIRG1;ALAD;SM…	0.000976904	HG GC po	YES	NO	NO	NO	NO	YES	YES	NO	YES	NO	NO	NO	NO	YES	NO
[truncated: 3,032 more rows]

## Sheet: BPs specific to chickens
ID	label	genes	fdr	Sample stages	HG GC slct	BV GC slct	GAL GC slct	BV GC diff	GAL GC diff	HG GC po	BV GC po	GAL GC po	HG TC slct	BV TC slct	GAL TC slct	BV TC diff	GAL TC diff	BV TC po	GAL TC po
[truncated: 99 more rows]
