# Supplementary material for: Comparative Analysis Among Different Species Reveals That the Androgen Receptor Regulates Chicken Follicle Selection Through Species-Specific Genes Related to Follicle Development
Source: Front Genet. 2022 Jan 3;12:752976. doi: 10.3389/fgene.2021.752976 (PMC8762282; doi:10.3389/fgene.2021.752976)
Supplement: Supplementary file 5 [file Table6.XLSX]

## Sheet: Sheet1
treat	follicle size 6-8mm	follicle size >9mm
nc	6	6
nc	14	6
nc	10	5
nc	18	6
nc	38	6
nc	13	5
nc	23	7
bic 5mg	13	6
bic 5mg	10	6
bic 5mg	4	5
bic 5mg	13	6
bic 5mg	13	5
bic 5mg	14	5
bic 5mg	2	6
bic 5mg	12	6
bic 5mg	9	3
bic 5mg	10	6
bic 10mg	11	7
bic 10mg	13	5
bic 10mg	14	6
bic 10mg	22	5
bic 10mg	18	5
bic 10mg	9	5
bic 10mg	14	6
bic 10mg	13	6
bic 10mg	4	5
bic 15mg	2	4
bic 15mg	7	5
bic 15mg	10	6
bic 15mg	6	5
bic 15mg	9	6
bic 15mg	4	5
bic 15mg	7	7
bic 15mg	8	6
mes 1mg	10	5
mes 1mg	12	6
mes 1mg	14	6
mes 1mg	16	4
mes 1mg	21	5
mes 1mg	9	7
mes 1mg	19	6
mes 1mg	10	6
mes 1mg	17	6
mes 1mg	9	6
mes 10mg	8	4
mes 10mg	11	5
mes 10mg	6	5
mes 10mg	15	4
mes 10mg	8	5
mes 10mg	7	6
mes 10mg	13	4
mes 10mg	17	6
mes 10mg	23	5
mes 100mg	18	7
mes 100mg	10	8
mes 100mg	15	10
mes 100mg	8	8
mes 100mg	13	4
mes 100mg	20	7
mes 100mg	10	8
mes 100mg	14	9
mes 100mg	12	10
