# Supplementary material for: Comparative Analysis Among Different Species Reveals That the Androgen Receptor Regulates Chicken Follicle Selection Through Species-Specific Genes Related to Follicle Development
Source: Front Genet. 2022 Jan 3;12:752976. doi: 10.3389/fgene.2021.752976 (PMC8762282; doi:10.3389/fgene.2021.752976)
Supplement: Supplementary file 6 [file Table4.XLSX]

## Sheet: ph SEGs closeness_centrality
id	closeness_centrality (out)	closeness_centrality (in)	is_hub_tfs
AR	1	0.0513413	hub
POU2F1	1	0.0490076	hub
RXRA	1	0.0539084	hub
FOXP1	0.997312	0.0449236	hub
SMAD3	0.997312	0.0490076	hub
CUX1	0.989333	0.0539084	hub
RFX2	0.989333	0.0449236	hub
ATF4	0.981481	0.0490076	hub
BHLHE40	0.978892	0.0431267	hub
WT1	0.978892	0.0490076	hub
FOS	0.956186	0.0468768	hub
GATA4	0.956186	0.0513413	hub
EMX2	0.946429	0.0399321	hub
KLF15	0.939241	0.0490076	hub
CREB3L2	0.925187	0.0513413	hub
SNAI1	0.902676	0.0468768	hub
GATA6	0.835586	0.0539084	hub
SMAD5	0.792735	0.0468768	hub
FOXL2	0.72179	0.0468768	hub
ARID5B	0.7	0.0513413	hub
CEBPD	0.647469	0.0539084	hub
ABCC1	0	0.0475472	non_hub
ABL1	0	0.0566038	non_hub
ABLIM1	0	0.0566038	non_hub
ACSL3	0	0.0540309	non_hub
ACSL4	0	0.0540309	non_hub
ACTA2	0	0.0516817	non_hub
ACTR3	0	0.0540309	non_hub
ADAMTS7	0	0.0475472	non_hub
ADCY9	0	0.0566038	non_hub
AFF1	0	0.0495283	non_hub
AGFG1	0	0.0540309	non_hub
AGK	0	0.0495283	non_hub
AHNAK2	0	0.0424528	non_hub
AKAP1	0	0.0516817	non_hub
AKIRIN2	0	0.0516817	non_hub
AMOTL2	0	0.0495283	non_hub
ANKRD46	0	0.0516817	non_hub
ANKRD47	0	0.0495283	non_hub
ANO3	0	0.0475472	non_hub
AP1S3	0	0.0540309	non_hub
AP2M1	0	0.0457184	non_hub
APLP2	0	0.0540309	non_hub
ARFGAP3	0	0.0457184	non_hub
ARHGAP12	0	0.0495283	non_hub
ARHGAP28	0	0.0566038	non_hub
ARHGAP40	0	0.0540309	non_hub
ARHGAP8	0	0.0495283	non_hub
ARHGEF26	0	0.0516817	non_hub
ARHGEF3	0	0.0540309	non_hub
ARID1A	0	0.0495283	non_hub
ARRDC3	0	0.0566038	non_hub
ASCC2	0	0.0516817	non_hub
ATP1A1	0	0.0540309	non_hub
ATP6AP2	0	0.0495283	non_hub
ATRN	0	0.0566038	non_hub
BCAR1	0	0.0475472	non_hub
BCL2L1	0	0.0495283	non_hub
BCL9L	0	0.0495283	non_hub
BICC1	0	0.0495283	non_hub
BICD2	0	0.0516817	non_hub
BIRC2	0	0.0495283	non_hub
BLVRA	0	0.0495283	non_hub
BMPR2	0	0.0566038	non_hub
BORCS5	0	0.0457184	non_hub
BRAF	0	0.0475472	non_hub
BTG2	0	0.0495283	non_hub
C11H16ORF70	0	0.0516817	non_hub
C14ORF4	0	0.0566038	non_hub
C4H20ORF194	0	0.0516817	non_hub
CAP1	0	0.0516817	non_hub
CAPN14	0	0.0516817	non_hub
CAV1	0	0.0475472	non_hub
CBFB	0	0.0495283	non_hub
CBX6	0	0.0475472	non_hub
CBY1	0	0.0516817	non_hub
CCDC50	0	0.0516817	non_hub
CCNI	0	0.0540309	non_hub
CD47	0	0.0495283	non_hub
CD99	0	0.0566038	non_hub
CDK17	0	0.0495283	non_hub
CDPF1	0	0.0516817	non_hub
CEP170B	0	0.0475472	non_hub
CG-16	0	0.0475472	non_hub
CHCHD6	0	0.0495283	non_hub
CHD2	0	0.0566038	non_hub
CHD6	0	0.0424528	non_hub
CISH	0	0.0516817	non_hub
CNBP	0	0.0495283	non_hub
COL14A1	0	0.0566038	non_hub
COL21A1	0	0.0516817	non_hub
COL4A3	0	0.0516817	non_hub
COL4A6	0	0.0540309	non_hub
CREG2	0	0.0540309	non_hub
CTBP2	0	0.0495283	non_hub
CTGF	0	0.0516817	non_hub
CYP24A1	0	0.0540309	non_hub
DAP	0	0.0540309	non_hub
DCBLD2	0	0.0566038	non_hub
DDI2	0	0.0440252	non_hub
DEPDC6	0	0.0540309	non_hub
DERA	0	0.0495283	non_hub
DHX35	0	0.0566038	non_hub
DIO3	0	0.0475472	non_hub
DSE	0	0.0457184	non_hub
DSP	0	0.0540309	non_hub
DUSP1	0	0.0516817	non_hub
DUSP10	0	0.0540309	non_hub
EDA2R	0	0.0440252	non_hub
EDN1	0	0.0566038	non_hub
EDN2	0	0.0566038	non_hub
EED	0	0.0495283	non_hub
ELAC2	0	0.0495283	non_hub
ELL	0	0.0495283	non_hub
ERGIC1	0	0.0516817	non_hub
EXD3	0	0.0566038	non_hub
FAAP100	0	0.0516817	non_hub
FAF2	0	0.0495283	non_hub
FAM101A	0	0.0495283	non_hub
FAM102A	0	0.0475472	non_hub
FAM129A	0	0.0540309	non_hub
FAM222B	0	0.0495283	non_hub
FAM49B	0	0.0566038	non_hub
FAM78A	0	0.0516817	non_hub
FBXO7	0	0.0566038	non_hub
FGFR1OP	0	0.0495283	non_hub
FGFRL1	0	0.0516817	non_hub
FGGY	0	0.0495283	non_hub
FLNB	0	0.0566038	non_hub
FN1	0	0.0457184	non_hub
FNDC3B	0	0.0566038	non_hub
FOXP4L	0	0.0566038	non_hub
FSHR	0	0.0540309	non_hub
FTL	0	0.0495283	non_hub
FTSJ2	0	0.0457184	non_hub
FZD6	0	0.0540309	non_hub
G3BP2	0	0.0424528	non_hub
GADD45A	0	0.0475472	non_hub
GAS7	0	0.0540309	non_hub
GEM	0	0.0566038	non_hub
GPR123	0	0.0516817	non_hub
GRAMD1B	0	0.0566038	non_hub
GRB14	0	0.0540309	non_hub
HDAC3	0	0.0516817	non_hub
HECW2	0	0.0566038	non_hub
HIVEP1	0	0.0566038	non_hub
HOOK1	0	0.0566038	non_hub
HSD3B2	0	0.0495283	non_hub
IBA57	0	0.0495283	non_hub
IFNGR2	0	0.0495283	non_hub
IGF1R	0	0.0540309	non_hub
IGF2R	0	0.0475472	non_hub
IGFBP5	0	0.0516817	non_hub
IL13RA1	0	0.0475472	non_hub
IRF2BP2	0	0.0566038	non_hub
IRS1	0	0.0475472	non_hub
ITCH	0	0.0540309	non_hub
ITGA11	0	0.0495283	non_hub
JAM3	0	0.0495283	non_hub
JMJD7	0	0.0516817	non_hub
KATNB1	0	0.0457184	non_hub
KATNBL1	0	0.0457184	non_hub
KCNE4	0	0.0495283	non_hub
KCNQ1	0	0.0495283	non_hub
KDM6A	0	0.0516817	non_hub
KIAA1217	0	0.0566038	non_hub
KIAA1324L	0	0.0540309	non_hub
KLF6	0	0.0540309	non_hub
KSR1	0	0.0495283	non_hub
LCLAT1	0	0.0566038	non_hub
LGMN	0	0.0540309	non_hub
LIF	0	0.0495283	non_hub
LMCD1	0	0.0495283	non_hub
LOC100859853	0	0.0475472	non_hub
LOC101750600	0	0.0540309	non_hub
LOC101751827	0	0.0540309	non_hub
LOC107052456	0	0.0457184	non_hub
LOC107052763	0	0.0566038	non_hub
LOC107052968	0	0.0540309	non_hub
LOC107054845	0	0.0516817	non_hub
LOC107054955	0	0.0540309	non_hub
LOC421106	0	0.0540309	non_hub
LOC421419	0	0.0516817	non_hub
LOC421502	0	0.0516817	non_hub
LOC422151	0	0.0540309	non_hub
LOC422320	0	0.0495283	non_hub
LOC423478	0	0.0540309	non_hub
LPIN1	0	0.0516817	non_hub
LPL	0	0.0495283	non_hub
LRRC16A	0	0.0540309	non_hub
LRRC8C	0	0.0495283	non_hub
MAML2	0	0.0566038	non_hub
MAMLD1	0	0.0440252	non_hub
MAP3K5	0	0.0475472	non_hub
MAP4	0	0.0516817	non_hub
MARK1	0	0.0540309	non_hub
MDM2	0	0.0540309	non_hub
ME1	0	0.0495283	non_hub
METRNL	0	0.0475472	non_hub
MGLL	0	0.0495283	non_hub
MKL1	0	0.0566038	non_hub
MLXIP	0	0.0540309	non_hub
MOB2	0	0.0516817	non_hub
MOV10	0	0.0516817	non_hub
MREG	0	0.0540309	non_hub
MRPL17	0	0.0475472	non_hub
MRPL33	0	0.0566038	non_hub
MXRA7	0	0.0495283	non_hub
MYLK3	0	0.0516817	non_hub
MYO1C	0	0.0475472	non_hub
NABP1	0	0.0540309	non_hub
NACC2	0	0.0566038	non_hub
NCEH1	0	0.0457184	non_hub
NDUFAF5	0	0.0540309	non_hub
NDUFAF6	0	0.0516817	non_hub
NEDD9	0	0.0566038	non_hub
NELL2	0	0.0516817	non_hub
NOG	0	0.0540309	non_hub
NOV	0	0.0495283	non_hub
NR13	0	0.0540309	non_hub
NR1H3	0	0.0516817	non_hub
NRSN1	0	0.0424528	non_hub
NTMT1	0	0.0516817	non_hub
NUAK1	0	0.0475472	non_hub
NUBPL	0	0.0475472	non_hub
NXT2	0	0.0566038	non_hub
ODC1	0	0.0540309	non_hub
OPHN1	0	0.0495283	non_hub
OSBPL8	0	0.0566038	non_hub
OTUD7B	0	0.0475472	non_hub
PASD1	0	0.0475472	non_hub
PAWR	0	0.0495283	non_hub
PCYOX1L	0	0.0495283	non_hub
PDE1A	0	0.0540309	non_hub
PDE8A	0	0.0516817	non_hub
PDLIM1	0	0.0516817	non_hub
PDXK	0	0.0424528	non_hub
PEX14	0	0.0457184	non_hub
PFDN1	0	0.0516817	non_hub
PFN2	0	0.0495283	non_hub
PGS1	0	0.0566038	non_hub
PHLDA1	0	0.0540309	non_hub
PHLDB2	0	0.0566038	non_hub
PITPNM2	0	0.0516817	non_hub
PLA2G4A	0	0.0566038	non_hub
PLCE1	0	0.0566038	non_hub
PLCXD2	0	0.0540309	non_hub
PLEKHO2	0	0.0440252	non_hub
PLS3	0	0.0540309	non_hub
PLXNA1	0	0.0540309	non_hub
PMEPA1	0	0.0475472	non_hub
PPFIBP1	0	0.0540309	non_hub
PPIF	0	0.0540309	non_hub
PPP1CB	0	0.0516817	non_hub
PRKAG2	0	0.0540309	non_hub
PRKCD	0	0.0475472	non_hub
PSAP	0	0.0540309	non_hub
PTBP1	0	0.0516817	non_hub
PTPN1	0	0.0540309	non_hub
PTPN23	0	0.0540309	non_hub
PTRF	0	0.0516817	non_hub
PXN	0	0.0540309	non_hub
RAB1A	0	0.0566038	non_hub
RAB2A	0	0.0540309	non_hub
RAB7A	0	0.0495283	non_hub
RASAL2	0	0.0475472	non_hub
RASSF3	0	0.0516817	non_hub
RBPJ	0	0.0540309	non_hub
RELL1	0	0.0495283	non_hub
RERE	0	0.0540309	non_hub
RGS3	0	0.0457184	non_hub
RMI2	0	0.0540309	non_hub
RNF216	0	0.0516817	non_hub
RNF34	0	0.0457184	non_hub
RPLP1	0	0.0495283	non_hub
RPS6KB1	0	0.0566038	non_hub
SASH1	0	0.0457184	non_hub
SBNO2	0	0.0566038	non_hub
SCD	0	0.0475472	non_hub
SCFD2	0	0.0475472	non_hub
SCHIP1	0	0.0495283	non_hub
SDC1	0	0.0495283	non_hub
SEMA3C	0	0.0495283	non_hub
SEMA4G	0	0.0495283	non_hub
2021-09-08	0	0.0516817	non_hub
SERINC3	0	0.0495283	non_hub
SERPINF2	0	0.0566038	non_hub
SERTAD2	0	0.0540309	non_hub
SETD7	0	0.0516817	non_hub
SF3B1	0	0.0516817	non_hub
SGMS1	0	0.0457184	non_hub
SGSM3	0	0.0495283	non_hub
SH3BGRL	0	0.0495283	non_hub
SH3BP4	0	0.0495283	non_hub
SH3PXD2B	0	0.0440252	non_hub
SIK3	0	0.0540309	non_hub
SIPA1L1	0	0.0516817	non_hub
SLC15A1	0	0.0475472	non_hub
SLC16A10	0	0.0566038	non_hub
SLC25A1	0	0.0475472	non_hub
SLC25A22	0	0.0475472	non_hub
SLC38A2	0	0.0566038	non_hub
SLC43A2	0	0.0516817	non_hub
SLC5A11	0	0.0457184	non_hub
SMOC2	0	0.0516817	non_hub
SMURF1	0	0.0516817	non_hub
SMYD2	0	0.0540309	non_hub
SOCS1	0	0.0566038	non_hub
SOS2	0	0.0475472	non_hub
SPARC	0	0.0495283	non_hub
SPECC1	0	0.0540309	non_hub
SPECC1L	0	0.0516817	non_hub
SPSB1	0	0.0540309	non_hub
SPTBN1	0	0.0457184	non_hub
SRC	0	0.0424528	non_hub
SSH2	0	0.0457184	non_hub
ST3GAL4	0	0.0495283	non_hub
ST3GAL5	0	0.0475472	non_hub
STAG3	0	0.0516817	non_hub
STARD13	0	0.0495283	non_hub
STC1	0	0.0566038	non_hub
STK17B	0	0.0475472	non_hub
STON1	0	0.0540309	non_hub
STX16	0	0.0540309	non_hub
SUFU	0	0.0457184	non_hub
SUGT1	0	0.0516817	non_hub
SUPT3H	0	0.0540309	non_hub
SWAP70	0	0.0566038	non_hub
SYNJ2	0	0.0566038	non_hub
SYNM	0	0.0516817	non_hub
SZT2	0	0.0516817	non_hub
TAB1	0	0.0495283	non_hub
TADA2A	0	0.0516817	non_hub
TATDN1	0	0.0540309	non_hub
TBC1D14	0	0.0540309	non_hub
TIPARP	0	0.0495283	non_hub
TM7SF3	0	0.0495283	non_hub
TMEM170B	0	0.0516817	non_hub
TNIK	0	0.0516817	non_hub
TNS1	0	0.0475472	non_hub
TOB1	0	0.0495283	non_hub
TPM4	0	0.0475472	non_hub
TRIB1	0	0.0566038	non_hub
TRIM2	0	0.0516817	non_hub
TRMT5	0	0.0495283	non_hub
TSC22D1	0	0.0457184	non_hub
TSC22D3	0	0.0475472	non_hub
TSHZ2	0	0.0516817	non_hub
TSHZ3	0	0.0566038	non_hub
TSPAN13	0	0.0495283	non_hub
TSPAN18	0	0.0495283	non_hub
TSPAN9	0	0.0475472	non_hub
TTR	0	0.0396226	non_hub
TTYH3	0	0.0540309	non_hub
TULP3	0	0.0495283	non_hub
UBAC1	0	0.0540309	non_hub
UBAC2	0	0.0457184	non_hub
UBP1	0	0.0495283	non_hub
VCL	0	0.0475472	non_hub
VGLL4	0	0.0566038	non_hub
WASF2	0	0.0475472	non_hub
WDR11	0	0.0516817	non_hub
WISP1	0	0.0566038	non_hub
WSB1	0	0.0540309	non_hub
WWOX	0	0.0516817	non_hub
YWHAG	0	0.0457184	non_hub
ZC3HAV1	0	0.0424528	non_hub
ZFP36L1	0	0.0516817	non_hub
ZMYND11	0	0.0457184	non_hub
ZNF516	0	0.0475472	non_hub
ZNF706	0	0.0516817	non_hub
ZW10	0	0.0475472	non_hub

## Sheet: po SEGs closeness_centrality
id	closeness_centrality (out)	closeness_centrality (in)	is_hub_tfs
AR	1	0.0452381	hub
RXRA	1	0.0411255	hub
SMAD3	1	0.0452381	hub
RUNX2	0.9975	0.0393375	hub
CUX1	0.995012	0.0411255	hub
FOXP1	0.995012	0.0411255	hub
NR5A2	0.990074	0.0452381	hub
MYC	0.980344	0.0430839	hub
PPARA	0.980344	0.0430839	hub
GATA4	0.959135	0.0452381	hub
REL	0.95	0.0376984	hub
CREB3L2	0.925754	0.0411255	hub
ZBTB16	0.908884	0.0430839	hub
KLF15	0.884701	0.0411255	hub
SMAD5	0.806061	0.0452381	hub
GATA6	0.786982	0.047619	hub
GLIS1	0.716338	0.0452381	hub
FOXL2	0.698774	0.0430839	hub
CEBPD	0.636364	0.047619	hub
ZBTB33	0.545828	0.0361905	hub
ABHD10	0	0.0435872	non_hub
ABHD2	0	0.0401003	non_hub
ABHD6	0	0.0455685	non_hub
ABLIM1	0	0.0417711	non_hub
ACSBG2	0	0.0417711	non_hub
ACSL3	0	0.0401003	non_hub
ACSL4	0	0.0455685	non_hub
ADAMTS2	0	0.0385579	non_hub
ADCY9	0	0.0435872	non_hub
ADIPOR2	0	0.0435872	non_hub
AGK	0	0.0455685	non_hub
AKR1D1	0	0.0417711	non_hub
ALAS1	0	0.0455685	non_hub
ALG14	0	0.0417711	non_hub
ANGEL1	0	0.0435872	non_hub
ANGPTL4	0	0.0417711	non_hub
ANKLE2	0	0.0401003	non_hub
APLP2	0	0.0401003	non_hub
ARHGAP28	0	0.0477384	non_hub
ARHGAP40	0	0.0477384	non_hub
ARHGEF26	0	0.0435872	non_hub
ARHGEF3	0	0.0401003	non_hub
ARID1A	0	0.0455685	non_hub
ARL11	0	0.0401003	non_hub
ARL8B	0	0.0455685	non_hub
ARMC9	0	0.0455685	non_hub
ARRDC3	0	0.0477384	non_hub
ASCC2	0	0.0385579	non_hub
ATP1A1	0	0.0477384	non_hub
ATRN	0	0.0455685	non_hub
ATXN7L1	0	0.0417711	non_hub
BBS10	0	0.0417711	non_hub
BCAR1	0	0.0417711	non_hub
BCL2L1	0	0.0435872	non_hub
BCL9L	0	0.0455685	non_hub
BCOR	0	0.0455685	non_hub
BICD2	0	0.0417711	non_hub
BIRC2	0	0.0435872	non_hub
BLVRA	0	0.0401003	non_hub
BMPR1B	0	0.0477384	non_hub
BORCS5	0	0.0417711	non_hub
BRWD3	0	0.0401003	non_hub
C11H16ORF70	0	0.0385579	non_hub
C12ORF75	0	0.0358038	non_hub
C14ORF4	0	0.0501253	non_hub
C20H20ORF85	0	0.0477384	non_hub
C20ORF196	0	0.0477384	non_hub
C21H1ORF159	0	0.0455685	non_hub
CACNA1H	0	0.0417711	non_hub
CAMSAP1	0	0.0477384	non_hub
CANX	0	0.0435872	non_hub
CAP1	0	0.0417711	non_hub
CAPN5	0	0.0435872	non_hub
CAV1	0	0.0435872	non_hub
CBFB	0	0.0455685	non_hub
CCBE1	0	0.0401003	non_hub
CCDC135	0	0.0435872	non_hub
CCDC50	0	0.0401003	non_hub
CCNI	0	0.0435872	non_hub
CCNK	0	0.0401003	non_hub
CEP170B	0	0.0435872	non_hub
CG-16	0	0.0401003	non_hub
CHD2	0	0.0455685	non_hub
CHD6	0	0.0435872	non_hub
CHIA	0	0.0401003	non_hub
CIRBP	0	0.0417711	non_hub
CISH	0	0.0501253	non_hub
CITED2	0	0.0371299	non_hub
CLK3	0	0.0435872	non_hub
CNTNAP2	0	0.0435872	non_hub
COL4A4	0	0.0435872	non_hub
COL4A6	0	0.0455685	non_hub
COLEC12	0	0.0477384	non_hub
COTL1	0	0.0455685	non_hub
COX10	0	0.0401003	non_hub
CPSF3L	0	0.0385579	non_hub
CSRP1	0	0.0455685	non_hub
CTGF	0	0.0455685	non_hub
CXXC5	0	0.0435872	non_hub
CYP24A1	0	0.0477384	non_hub
DCAF4	0	0.0435872	non_hub
DCBLD2	0	0.0477384	non_hub
DDI2	0	0.0358038	non_hub
DEPDC6	0	0.0455685	non_hub
DHRS3	0	0.0455685	non_hub
DHX35	0	0.0477384	non_hub
DIO3	0	0.0477384	non_hub
DNLZ	0	0.0477384	non_hub
DOT1L	0	0.0435872	non_hub
DPY19L4	0	0.0455685	non_hub
DSP	0	0.0371299	non_hub
DST	0	0.0385579	non_hub
DUSP1	0	0.0385579	non_hub
DUSP10	0	0.0455685	non_hub
EDA2R	0	0.0371299	non_hub
EDN1	0	0.0455685	non_hub
EDN2	0	0.0477384	non_hub
EGFL7	0	0.0417711	non_hub
EHMT1	0	0.0435872	non_hub
EIF1AY	0	0.0371299	non_hub
EIF2S2	0	0.0385579	non_hub
ELP6	0	0.0417711	non_hub
EML1	0	0.0417711	non_hub
EVL	0	0.0401003	non_hub
EXD3	0	0.0417711	non_hub
FAAH2	0	0.0435872	non_hub
FABP6	0	0.0401003	non_hub
FAM101A	0	0.0417711	non_hub
FAM110C	0	0.0455685	non_hub
FAM13A	0	0.0435872	non_hub
FAM188B	0	0.0401003	non_hub
FAM214A	0	0.0401003	non_hub
FAM49B	0	0.0477384	non_hub
FAM76A	0	0.0435872	non_hub
FAM78A	0	0.0455685	non_hub
FBXL20	0	0.0401003	non_hub
FBXO7	0	0.0435872	non_hub
FDX1L	0	0.0401003	non_hub
FKBP5	0	0.0435872	non_hub
FLNB	0	0.0501253	non_hub
FMNL2	0	0.0455685	non_hub
FN1	0	0.0477384	non_hub
FNDC3A	0	0.0417711	non_hub
FNDC3B	0	0.0477384	non_hub
FOXN3	0	0.0455685	non_hub
FSCN1	0	0.0455685	non_hub
FSHR	0	0.0477384	non_hub
FZD6	0	0.0455685	non_hub
GADD45A	0	0.0401003	non_hub
GAS7	0	0.0435872	non_hub
GEM	0	0.0455685	non_hub
GPR1	0	0.0401003	non_hub
GRAMD1B	0	0.0501253	non_hub
GRB14	0	0.0417711	non_hub
GSK3B	0	0.0358038	non_hub
HABP4	0	0.0385579	non_hub
HIVEP1	0	0.0477384	non_hub
HOOK1	0	0.0477384	non_hub
HORMAD2	0	0.0435872	non_hub
HSD3B2	0	0.0417711	non_hub
IBA57	0	0.0385579	non_hub
IGF1R	0	0.0455685	non_hub
IGF2R	0	0.0477384	non_hub
IGFBP5	0	0.0417711	non_hub
IL13RA1	0	0.0417711	non_hub
INF2	0	0.0455685	non_hub
IRF2BP2	0	0.0501253	non_hub
IRS1	0	0.0401003	non_hub
ITCH	0	0.0435872	non_hub
JAM3	0	0.0417711	non_hub
KCNE4	0	0.0435872	non_hub
KCNG4	0	0.0401003	non_hub
KCNQ1	0	0.0371299	non_hub
KCTD20	0	0.0435872	non_hub
KDM4A	0	0.0417711	non_hub
KDM6A	0	0.0401003	non_hub
KIAA0040	0	0.0417711	non_hub
KIAA1210	0	0.0435872	non_hub
KIAA1217	0	0.0435872	non_hub
KIAA1324L	0	0.0455685	non_hub
KLF6	0	0.0417711	non_hub
KNDC1	0	0.0455685	non_hub
LBH	0	0.0477384	non_hub
LGMN	0	0.0477384	non_hub
LMCD1	0	0.0455685	non_hub
LOC100859853	0	0.0401003	non_hub
LOC101749651	0	0.0477384	non_hub
LOC101750621	0	0.0417711	non_hub
LOC101751827	0	0.0401003	non_hub
LOC107052456	0	0.0417711	non_hub
LOC107052968	0	0.0501253	non_hub
LOC107054241	0	0.0385579	non_hub
LOC107054430	0	0.0417711	non_hub
LOC107054845	0	0.0455685	non_hub
LOC107054955	0	0.0455685	non_hub
LOC417253	0	0.0401003	non_hub
LOC417507	0	0.0435872	non_hub
LOC421054	0	0.0401003	non_hub
LOC421106	0	0.0435872	non_hub
LOC421419	0	0.0455685	non_hub
LOC421502	0	0.0401003	non_hub
LOC422151	0	0.0455685	non_hub
LOC422171	0	0.0417711	non_hub
LOC423478	0	0.0455685	non_hub
LOC428586	0	0.0358038	non_hub
LOC693258	0	0.0417711	non_hub
LOC769421	0	0.0455685	non_hub
LPIN1	0	0.0435872	non_hub
LRRC16A	0	0.0477384	non_hub
LRRC8D	0	0.0401003	non_hub
LRRN4	0	0.0435872	non_hub
MAML2	0	0.0477384	non_hub
MAP3K5	0	0.0435872	non_hub
MAP4	0	0.0435872	non_hub
MAP4K4	0	0.0455685	non_hub
MAPKAPK2	0	0.0455685	non_hub
MDM2	0	0.0455685	non_hub
ME1	0	0.0417711	non_hub
MED9	0	0.0501253	non_hub
METRNL	0	0.0435872	non_hub
MGLL	0	0.0455685	non_hub
MIEF1	0	0.0417711	non_hub
MOV10	0	0.0455685	non_hub
MREG	0	0.0477384	non_hub
MRPL33	0	0.0455685	non_hub
MRPS6	0	0.0417711	non_hub
MTA3	0	0.0417711	non_hub
MTHFD1	0	0.0455685	non_hub
MTMR2	0	0.0435872	non_hub
MTPAP	0	0.0417711	non_hub
MTSS1	0	0.0358038	non_hub
MXRA7	0	0.0435872	non_hub
MYBBP1A	0	0.0401003	non_hub
MYOCD	0	0.0371299	non_hub
NABP1	0	0.0417711	non_hub
NACC2	0	0.0455685	non_hub
NCEH1	0	0.0455685	non_hub
NCKIPSD	0	0.0455685	non_hub
NDUFAF5	0	0.0455685	non_hub
NDUFAF6	0	0.0455685	non_hub
NEDD9	0	0.0455685	non_hub
NELL2	0	0.0417711	non_hub
NET1	0	0.0401003	non_hub
NOG	0	0.0477384	non_hub
NOP58	0	0.0477384	non_hub
NPLOC4	0	0.0435872	non_hub
NR13	0	0.0477384	non_hub
NRSN1	0	0.0371299	non_hub
NUAK1	0	0.0455685	non_hub
NXT2	0	0.0455685	non_hub
OAF	0	0.0401003	non_hub
OSBPL8	0	0.0477384	non_hub
P4HA2	0	0.0401003	non_hub
PARD3	0	0.0385579	non_hub
PASD1	0	0.0501253	non_hub
PCYOX1L	0	0.0455685	non_hub
PDE1A	0	0.0435872	non_hub
PDE4D	0	0.0477384	non_hub
PDE8A	0	0.0477384	non_hub
PDLIM3	0	0.0385579	non_hub
PDP1	0	0.0477384	non_hub
PDXK	0	0.0455685	non_hub
PEPD	0	0.0455685	non_hub
PFDN1	0	0.0401003	non_hub
PFN2	0	0.0435872	non_hub
PGS1	0	0.0455685	non_hub
PHLDA1	0	0.0435872	non_hub
PHLDB2	0	0.0477384	non_hub
PHLPP1	0	0.0417711	non_hub
PIK3C2A	0	0.0371299	non_hub
PIM3	0	0.0401003	non_hub
PIP5K1C	0	0.0455685	non_hub
PITPNM2	0	0.0417711	non_hub
PLA2G4A	0	0.0435872	non_hub
PLCXD2	0	0.0455685	non_hub
PLS3	0	0.0435872	non_hub
PLXNA1	0	0.0455685	non_hub
PMEPA1	0	0.0501253	non_hub
PPFIBP1	0	0.0417711	non_hub
PPP1R16B	0	0.0401003	non_hub
PRKAG2	0	0.0477384	non_hub
PRKAR2A	0	0.0435872	non_hub
PRKCD	0	0.0435872	non_hub
PRMT3	0	0.0371299	non_hub
PROCR	0	0.0435872	non_hub
PSAP	0	0.0477384	non_hub
PSD	0	0.0435872	non_hub
PSMD6	0	0.0401003	non_hub
PTBP1	0	0.0401003	non_hub
PTGS2	0	0.0401003	non_hub
PTP4A2	0	0.0455685	non_hub
PTPN1	0	0.0455685	non_hub
PTPN23	0	0.0501253	non_hub
PXN	0	0.0455685	non_hub
RAB11FIP4	0	0.0455685	non_hub
RAB1A	0	0.0401003	non_hub
RAB2A	0	0.0455685	non_hub
RAB9A	0	0.0417711	non_hub
RAI2	0	0.0435872	non_hub
RANBP9	0	0.0455685	non_hub
RASSF3	0	0.0455685	non_hub
RBBP8	0	0.0435872	non_hub
RBPJ	0	0.0455685	non_hub
RCOR1	0	0.0435872	non_hub
RDH12	0	0.0401003	non_hub
RERE	0	0.0477384	non_hub
RERG	0	0.0417711	non_hub
RFTN2	0	0.0455685	non_hub
RGCCL	0	0.0435872	non_hub
RGS3	0	0.0417711	non_hub
RNF34	0	0.0435872	non_hub
RP1-130H16.18	0	0.0417711	non_hub
RPN1	0	0.0417711	non_hub
RPS6KB1	0	0.0501253	non_hub
RTF1	0	0.0417711	non_hub
SASH1	0	0.0385579	non_hub
SCD	0	0.0417711	non_hub
SDC1	0	0.0401003	non_hub
SEC14L1	0	0.0345692	non_hub
SEMA4G	0	0.0435872	non_hub
SENP2	0	0.0417711	non_hub
SERPINF1	0	0.0477384	non_hub
SERTAD2	0	0.0455685	non_hub
SETD7	0	0.0501253	non_hub
SH3BP4	0	0.0435872	non_hub
SH3PXD2B	0	0.0435872	non_hub
SIK3	0	0.0501253	non_hub
SKI	0	0.0401003	non_hub
SLC15A1	0	0.0455685	non_hub
SLC22A23	0	0.0435872	non_hub
SLC25A1	0	0.0455685	non_hub
SLC25A22	0	0.0417711	non_hub
SLC25A33	0	0.0371299	non_hub
SLC2A12	0	0.0417711	non_hub
SLC38A2	0	0.0477384	non_hub
SLC43A2	0	0.0417711	non_hub
SLC6A4	0	0.0455685	non_hub
SLC7A6	0	0.0435872	non_hub
SLCO3A1	0	0.0435872	non_hub
SMIM11	0	0.0401003	non_hub
SMURF1	0	0.0435872	non_hub
SMYD2	0	0.0455685	non_hub
SOCS1	0	0.0455685	non_hub
SOS2	0	0.0455685	non_hub
SPARC	0	0.0417711	non_hub
SPECC1	0	0.0371299	non_hub
SPEN	0	0.0435872	non_hub
SPG7	0	0.0477384	non_hub
SPSB1	0	0.0477384	non_hub
SRP14	0	0.0417711	non_hub
STAG3	0	0.0385579	non_hub
STAMBPL1	0	0.0385579	non_hub
STC1	0	0.0477384	non_hub
STX16	0	0.0435872	non_hub
SUFU	0	0.0455685	non_hub
SULF1	0	0.0371299	non_hub
SWAP70	0	0.0477384	non_hub
SYNJ2	0	0.0435872	non_hub
SYT1	0	0.0435872	non_hub
SYT17	0	0.0417711	non_hub
SZT2	0	0.0435872	non_hub
TAB1	0	0.0417711	non_hub
TASP1	0	0.0385579	non_hub
TBC1D15	0	0.0417711	non_hub
TBX3	0	0.0401003	non_hub
TIMP3	0	0.0371299	non_hub
TLDC1	0	0.0435872	non_hub
TNIP1	0	0.0417711	non_hub
TNIP2	0	0.0455685	non_hub
TNRC18	0	0.0417711	non_hub
TNS4	0	0.0385579	non_hub
TOM1L2	0	0.0435872	non_hub
TOP1	0	0.0417711	non_hub
TRANK1	0	0.0401003	non_hub
TRIM24	0	0.0385579	non_hub
TRIM32	0	0.0435872	non_hub
TSHZ2	0	0.0477384	non_hub
TSHZ3	0	0.0477384	non_hub
TSPAN13	0	0.0455685	non_hub
TTYH3	0	0.0435872	non_hub
UBP1	0	0.0401003	non_hub
UNC5C	0	0.0417711	non_hub
USP25	0	0.0417711	non_hub
VEGFA	0	0.0435872	non_hub
VGLL4	0	0.0401003	non_hub
VIPR1	0	0.0385579	non_hub
VPS37B	0	0.0401003	non_hub
WDR11	0	0.0435872	non_hub
WDR44	0	0.0371299	non_hub
WFDC1	0	0.0417711	non_hub
WISP1	0	0.0455685	non_hub
WSB1	0	0.0417711	non_hub
WWOX	0	0.0417711	non_hub
ZDHHC1	0	0.0385579	non_hub
ZEB2	0	0.0417711	non_hub
ZFP36L1	0	0.0435872	non_hub
ZMIZ1	0	0.0435872	non_hub
ZNF207	0	0.0435872	non_hub
ZNF516	0	0.0477384	non_hub
ZNF609	0	0.0477384	non_hub

## Sheet: mm SEGs closeness_centrality
id	closeness_centrality (out)	closeness_centrality (in)	is_hub_tfs
ESR2	1	0.0778302	hub
FOXP1	1	0.0611523	hub
MAFK	1	0.0642099	hub
NR5A2	1	0.0778302	hub
RARA	1	0.0611523	hub
RREB1	1	0.0778302	hub
RUNX1	1	0.0733827	hub
TGIF1	1	0.0778302	hub
ELF2	0.997647	0.0694161	hub
KLF13	0.997647	0.0733827	hub
ETV6	0.995305	0.0778302	hub
NR5A1	0.988345	0.0675894	hub
NR4A1	0.983759	0.0626438	hub
BHLHE40	0.974713	0.0778302	hub
SOAT1	0.974713	0.0713443	hub
HMGA1	0.959276	0.0642099	hub
SOX5	0.954955	0.0733827	hub
ATF4	0.950673	0.0626438	hub
FOS	0.944321	0.0733827	hub
YBX1	0.925764	0.0733827	hub
FOSL2	0.923747	0.0675894	hub
GATA4	0.911828	0.0778302	hub
CREB3L2	0.905983	0.0733827	hub
MEF2D	0.894515	0.0675894	hub
ASCC1	0.836292	0.0713443	hub
CEBPB	0.794007	0.0778302	hub
GATA6	0.777982	0.0626438	hub
MNT	0.776557	0.0675894	hub
ZBTB7A	0.76951	0.0675894	hub
FOXL2	0.765343	0.0626438	hub
NFE2L1	0.749117	0.0626438	hub
HIF1A	0.728522	0.0778302	hub
CEBPA	0.705491	0.0675894	hub
CDC5L	0.6625	0.0778302	hub
ABCA4	0	0.0736869	non_hub
ABHD2	0	0.0757338	non_hub
ACSBG1	0	0.0778976	non_hub
ACTB	0	0.0717478	non_hub
ADCY9	0	0.0778976	non_hub
ADIPOR2	0	0.0717478	non_hub
AFF3	0	0.0801887	non_hub
AKAP2	0	0.0757338	non_hub
AKR1CL	0	0.0717478	non_hub
AMIGO2	0	0.0681604	non_hub
AMN1	0	0.0736869	non_hub
ANGEL1	0	0.0801887	non_hub
ANKRD46	0	0.0801887	non_hub
ANO1	0	0.0664979	non_hub
ANP32A	0	0.0757338	non_hub
AP3B1	0	0.0757338	non_hub
ARF6	0	0.0801887	non_hub
ARFGAP3	0	0.0699081	non_hub
ARHGAP10	0	0.0717478	non_hub
ARHGAP28	0	0.0801887	non_hub
ARHGAP31	0	0.0801887	non_hub
ARSB	0	0.0717478	non_hub
ASB6	0	0.0736869	non_hub
ASGR2	0	0.0801887	non_hub
ATF7IP	0	0.0699081	non_hub
ATP10A	0	0.0717478	non_hub
BCAR1	0	0.0717478	non_hub
BCL2L1	0	0.0757338	non_hub
BCL9L	0	0.0592699	non_hub
BIRC2	0	0.0681604	non_hub
BMPR1B	0	0.0801887	non_hub
BNC2	0	0.0664979	non_hub
BNIP3	0	0.0699081	non_hub
BOC	0	0.0736869	non_hub
BRD2	0	0.063405	non_hub
BRE	0	0.0801887	non_hub
BTBD16	0	0.0778976	non_hub
BTG2	0	0.063405	non_hub
BZW1	0	0.0664979	non_hub
CABLES1	0	0.0801887	non_hub
CALM1	0	0.0681604	non_hub
CAMK2G	0	0.0801887	non_hub
CAMKK2	0	0.0757338	non_hub
CAPZB	0	0.0717478	non_hub
CBFA2T3	0	0.0681604	non_hub
CCDC102A	0	0.0649146	non_hub
CCDC122	0	0.0699081	non_hub
CD81	0	0.0592699	non_hub
CHD2	0	0.0801887	non_hub
CHD4	0	0.061964	non_hub
CHST11	0	0.0801887	non_hub
CITED2	0	0.0801887	non_hub
CLEC16A	0	0.0717478	non_hub
CLIP1	0	0.0757338	non_hub
CNDP2	0	0.0801887	non_hub
CNN3	0	0.0736869	non_hub
CNOT7	0	0.063405	non_hub
COG6	0	0.0801887	non_hub
COPG2	0	0.0801887	non_hub
CPE	0	0.0801887	non_hub
CRADD	0	0.0801887	non_hub
CRIM1	0	0.0717478	non_hub
CRISPLD2	0	0.0699081	non_hub
CTNND1	0	0.0664979	non_hub
CYP11A1	0	0.0757338	non_hub
DAG1	0	0.0717478	non_hub
DAPK3	0	0.0699081	non_hub
DHRS3	0	0.0717478	non_hub
DIS3L2	0	0.0699081	non_hub
DNAJB13	0	0.0649146	non_hub
DPF3	0	0.0649146	non_hub
DYNLT1B	0	0.0717478	non_hub
ECE1	0	0.063405	non_hub
ELOVL6	0	0.060587	non_hub
EMG1	0	0.0757338	non_hub
EPHX2	0	0.0757338	non_hub
ERN1	0	0.0736869	non_hub
ERRFI1	0	0.0801887	non_hub
ETNK2	0	0.0681604	non_hub
EYA2	0	0.0717478	non_hub
EZR	0	0.0757338	non_hub
FAM118A	0	0.0717478	non_hub
FAM133B	0	0.0681604	non_hub
FAM159A	0	0.0757338	non_hub
FAM49B	0	0.0757338	non_hub
FAM58B	0	0.0757338	non_hub
FBLN1	0	0.0699081	non_hub
FBXO34	0	0.0801887	non_hub
FBXO48	0	0.0757338	non_hub
FDFT1	0	0.0801887	non_hub
FDX1	0	0.0736869	non_hub
FDXR	0	0.0736869	non_hub
FERMT2	0	0.0778976	non_hub
FIGNL1	0	0.0757338	non_hub
FKBP5	0	0.0801887	non_hub
FMNL2	0	0.0778976	non_hub
FNDC3B	0	0.0801887	non_hub
FRMD5	0	0.0801887	non_hub
FSCN1	0	0.0664979	non_hub
GAN	0	0.0778976	non_hub
GAPDH	0	0.0664979	non_hub
GCH1	0	0.0717478	non_hub
GCSH	0	0.0736869	non_hub
GJA1	0	0.0801887	non_hub
GM17296	0	0.0757338	non_hub
GM5617	0	0.0699081	non_hub
GPAM	0	0.0801887	non_hub
GPRC5B	0	0.0757338	non_hub
GRAMD1B	0	0.0801887	non_hub
GRB14	0	0.0801887	non_hub
GREB1	0	0.0801887	non_hub
GREB1L	0	0.0717478	non_hub
GRHPR	0	0.0664979	non_hub
GTDC1	0	0.0757338	non_hub
H6PD	0	0.0681604	non_hub
HEYL	0	0.0778976	non_hub
HJURP	0	0.0736869	non_hub
HNRNPL	0	0.0778976	non_hub
HP1BP3	0	0.0778976	non_hub
HS6ST1	0	0.0699081	non_hub
HSD3B1	0	0.0778976	non_hub
HTRA1	0	0.0757338	non_hub
ID3	0	0.0757338	non_hub
IER2	0	0.0649146	non_hub
IER3	0	0.0778976	non_hub
IGF1R	0	0.0801887	non_hub
IHH	0	0.0717478	non_hub
INHA	0	0.0649146	non_hub
INHBA	0	0.0717478	non_hub
INHBB	0	0.0778976	non_hub
INTS3	0	0.0649146	non_hub
IRF2BP2	0	0.0801887	non_hub
IRS1	0	0.0664979	non_hub
ITPKB	0	0.0801887	non_hub
ITSN1	0	0.0757338	non_hub
JAK1	0	0.0801887	non_hub
KAZALD1	0	0.0649146	non_hub
KDM6B	0	0.061964	non_hub
KLC2	0	0.0649146	non_hub
KRT80	0	0.0580088	non_hub
KSR1	0	0.0801887	non_hub
LAMA1	0	0.0757338	non_hub
LGR4	0	0.0699081	non_hub
LHCGR	0	0.0681604	non_hub
LPIN2	0	0.0649146	non_hub
LPP	0	0.0681604	non_hub
LRP1	0	0.0699081	non_hub
LRP5	0	0.0681604	non_hub
MAP3K5	0	0.0736869	non_hub
2021-03-10	0	0.0778976	non_hub
MASP1	0	0.0757338	non_hub
MAST4	0	0.0801887	non_hub
MBNL2	0	0.0699081	non_hub
MCL1	0	0.0717478	non_hub
MCPH1	0	0.0778976	non_hub
MCTS2	0	0.0681604	non_hub
MDFIC	0	0.0778976	non_hub
ME3	0	0.0717478	non_hub
MED9	0	0.0801887	non_hub
MGP	0	0.0757338	non_hub
MICAL3	0	0.0757338	non_hub
MIDN	0	0.0649146	non_hub
MIR24-2	0	0.0681604	non_hub
MMGT2	0	0.0801887	non_hub
MPPED2	0	0.0736869	non_hub
MRAS	0	0.0801887	non_hub
MRPL33	0	0.0699081	non_hub
MRPS27	0	0.0801887	non_hub
MSI2	0	0.0801887	non_hub
MTUS1	0	0.0757338	non_hub
MYO10	0	0.0801887	non_hub
MYO1B	0	0.0778976	non_hub
N4BP2L1	0	0.0801887	non_hub
N6AMT1	0	0.0664979	non_hub
NAB2	0	0.061964	non_hub
NADK	0	0.0717478	non_hub
NAP1L5	0	0.0778976	non_hub
NARS2	0	0.0801887	non_hub
NCL	0	0.0699081	non_hub
NCOA7	0	0.0778976	non_hub
NEDD4	0	0.0717478	non_hub
NEDD9	0	0.0778976	non_hub
NEU3	0	0.0717478	non_hub
NHP2	0	0.0717478	non_hub
NR1D1	0	0.0664979	non_hub
NT5M	0	0.0649146	non_hub
OMP	0	0.063405	non_hub
OSBPL11	0	0.0664979	non_hub
PAWR	0	0.0736869	non_hub
PDE1A	0	0.0778976	non_hub
PELI2	0	0.0778976	non_hub
PIM3	0	0.0778976	non_hub
PLS3	0	0.0545283	non_hub
PLXNA1	0	0.0681604	non_hub
POLDIP3	0	0.0717478	non_hub
PPP1R12B	0	0.0717478	non_hub
PREX1	0	0.0801887	non_hub
PRKAR2B	0	0.0801887	non_hub
PRKCD	0	0.0801887	non_hub
PRLR	0	0.0736869	non_hub
PRRC2B	0	0.0736869	non_hub
PRSS35	0	0.0757338	non_hub
PSAP	0	0.0736869	non_hub
PSIP1	0	0.0778976	non_hub
PTGES	0	0.0717478	non_hub
PTMA	0	0.0699081	non_hub
PTOV1	0	0.0736869	non_hub
PTP4A2	0	0.0736869	non_hub
PTPN1	0	0.0664979	non_hub
PTRF	0	0.0664979	non_hub
RAI1	0	0.0717478	non_hub
RASGEF1B	0	0.0801887	non_hub
RASL10A	0	0.0699081	non_hub
RDX	0	0.0681604	non_hub
REEP3	0	0.0801887	non_hub
REPIN1	0	0.0778976	non_hub
RHOBTB1	0	0.0664979	non_hub
RIMS4	0	0.0681604	non_hub
RNF19B	0	0.0681604	non_hub
SBNO2	0	0.0699081	non_hub
SCAP	0	0.0778976	non_hub
SCARA5	0	0.0664979	non_hub
SCARB1	0	0.0717478	non_hub
SCD2	0	0.0801887	non_hub
SCGB3A1	0	0.0717478	non_hub
SCP2	0	0.0699081	non_hub
SCYL1	0	0.0801887	non_hub
SEMA4B	0	0.0778976	non_hub
SEMA5A	0	0.0736869	non_hub
SEMA7A	0	0.0757338	non_hub
2021-09-09	0	0.0778976	non_hub
SERPINH1	0	0.061964	non_hub
SGMS1	0	0.0801887	non_hub
SGPP2	0	0.0736869	non_hub
SIDT2	0	0.0681604	non_hub
SIK3	0	0.0736869	non_hub
SLC16A13	0	0.0801887	non_hub
SLC23A2	0	0.0778976	non_hub
SLC25A13	0	0.0717478	non_hub
SLC25A42	0	0.0699081	non_hub
SLC7A8	0	0.0681604	non_hub
SLCO3A1	0	0.0699081	non_hub
SMARCA2	0	0.0699081	non_hub
SNX18	0	0.0757338	non_hub
SOCS2	0	0.0736869	non_hub
SOCS3	0	0.0681604	non_hub
SORBS3	0	0.061964	non_hub
SPARC	0	0.0736869	non_hub
SPIN1	0	0.0717478	non_hub
SPOCK2	0	0.0681604	non_hub
SPPL3	0	0.0736869	non_hub
SPSB1	0	0.0801887	non_hub
SQSTM1	0	0.0717478	non_hub
ST3GAL4	0	0.0757338	non_hub
ST5	0	0.0717478	non_hub
ST6GAL1	0	0.0801887	non_hub
STXBP6	0	0.0757338	non_hub
SULF2	0	0.0801887	non_hub
SYNE2	0	0.0778976	non_hub
SYNPO	0	0.0801887	non_hub
TACC2	0	0.0801887	non_hub
TADA3	0	0.0699081	non_hub
TANC1	0	0.0801887	non_hub
TBL1XR1	0	0.0736869	non_hub
TEX14	0	0.0736869	non_hub
THAP4	0	0.0736869	non_hub
TMEM107	0	0.0717478	non_hub
TMEM164	0	0.0681604	non_hub
TMEM39A	0	0.0778976	non_hub
TMEM86A	0	0.0778976	non_hub
TNIP1	0	0.0778976	non_hub
TNPO1	0	0.0717478	non_hub
TNRC18	0	0.0649146	non_hub
TNS1	0	0.0681604	non_hub
TOB1	0	0.0681604	non_hub
TOMM20	0	0.0801887	non_hub
TOX2	0	0.0801887	non_hub
TPPP3	0	0.0649146	non_hub
TRIB2	0	0.0778976	non_hub
TRIM8	0	0.0736869	non_hub
TRIO	0	0.0778976	non_hub
TRPV4	0	0.0757338	non_hub
TSC22D1	0	0.0801887	non_hub
TSHZ1	0	0.0778976	non_hub
TTC27	0	0.0736869	non_hub
TTC38	0	0.0801887	non_hub
TUBA1A	0	0.0664979	non_hub
TXNDC2	0	0.0778976	non_hub
TXNIP	0	0.0778976	non_hub
UBASH3B	0	0.0778976	non_hub
UBC	0	0.0699081	non_hub
UCHL5	0	0.0736869	non_hub
USP3	0	0.0801887	non_hub
UTF1	0	0.0699081	non_hub
UTP15	0	0.0801887	non_hub
VCAN	0	0.0717478	non_hub
VMP1	0	0.0778976	non_hub
WDR59	0	0.0717478	non_hub
WSB2	0	0.0717478	non_hub
YPEL2	0	0.0757338	non_hub
ZBTB38	0	0.0699081	non_hub
ZBTB40	0	0.0717478	non_hub
ZBTB41	0	0.0717478	non_hub
ZEB2	0	0.0778976	non_hub
ZFP236	0	0.0681604	non_hub
ZFP277	0	0.0778976	non_hub
ZFP36	0	0.0736869	non_hub
ZFP36L1	0	0.060587	non_hub
ZFP385B	0	0.0717478	non_hub
ZFP41	0	0.0736869	non_hub
ZFP53	0	0.061964	non_hub
ZFP787	0	0.0681604	non_hub
ZFP957	0	0.0757338	non_hub
ZMIZ1	0	0.0801887	non_hub
ACTG1	0	0.0568003	non_hub
ACTN4	0	0.0736869	non_hub
ADNP2	0	0.061964	non_hub
ALDOA	0	0.0664979	non_hub
ARHGAP22	0	0.0681604	non_hub
ARL4D	0	0.0664979	non_hub
ARPP19	0	0.0699081	non_hub
BCAT1	0	0.0681604	non_hub
BMPR2	0	0.0736869	non_hub
CDC42	0	0.0699081	non_hub
CLASP2	0	0.0699081	non_hub
CTPS	0	0.0736869	non_hub
DDX3X	0	0.0664979	non_hub
DOCK4	0	0.0681604	non_hub
DYNLT1C	0	0.0649146	non_hub
DYNLT1F	0	0.063405	non_hub
ELL	0	0.0757338	non_hub
ELOVL5	0	0.0757338	non_hub
EXOC1	0	0.0664979	non_hub
FAM78A	0	0.0757338	non_hub
FAT1	0	0.0736869	non_hub
FGFR4	0	0.061964	non_hub
HK2	0	0.0736869	non_hub
HSD17B1	0	0.060587	non_hub
IER5L	0	0.061964	non_hub
IL1R1	0	0.0681604	non_hub
IPPK	0	0.0699081	non_hub
ITGAV	0	0.0717478	non_hub
ITM2B	0	0.0699081	non_hub
KLC1	0	0.063405	non_hub
LIMK2	0	0.0717478	non_hub
LYSMD3	0	0.0717478	non_hub
MAP2K4	0	0.060587	non_hub
MRAP	0	0.0699081	non_hub
NAGLU	0	0.0592699	non_hub
NFX1	0	0.0778976	non_hub
NYX	0	0.0717478	non_hub
PCBP1	0	0.0649146	non_hub
PER1	0	0.0664979	non_hub
PLD1	0	0.0717478	non_hub
PLOD2	0	0.0681604	non_hub
PNRC1	0	0.0664979	non_hub
POMT1	0	0.060587	non_hub
PPP1R15B	0	0.0592699	non_hub
PTBP1	0	0.060587	non_hub
PTMS	0	0.0649146	non_hub
PTPRD	0	0.0736869	non_hub
RAB3GAP1	0	0.0717478	non_hub
RALGAPA2	0	0.0699081	non_hub
RGS2	0	0.0664979	non_hub
SEMA3G	0	0.0699081	non_hub
SH3BP5	0	0.0736869	non_hub
SKI	0	0.0736869	non_hub
SLC25A30	0	0.0681604	non_hub
SLC6A6	0	0.0699081	non_hub
SRBD1	0	0.0757338	non_hub
SRPK2	0	0.063405	non_hub
TBCA	0	0.0717478	non_hub
TMEM120B	0	0.0664979	non_hub
TMTC2	0	0.0664979	non_hub
TPT1	0	0.0699081	non_hub
TRIM41	0	0.061964	non_hub
USP48	0	0.061964	non_hub
WBP5	0	0.0664979	non_hub
WDR81	0	0.061964	non_hub
YWHAH	0	0.0664979	non_hub
YWHAZ	0	0.0736869	non_hub
ZFAND5	0	0.0681604	non_hub
ZFP395	0	0.0736869	non_hub
ZFYVE26	0	0.0699081	non_hub
CFL1	0	0.0495712	non_hub
LAPTM4A	0	0.0649146	non_hub
SIK1	0	0.060587	non_hub
WASF2	0	0.0649146	non_hub
ZFP52	0	0.0592699	non_hub
EAPP	0	0.0504892	non_hub
LRRC41	0	0.0504892	non_hub

## Sheet: hg SEGs closeness_centrality
id	closeness_centrality (out)	closeness_centrality (in)	is_hub_tfs
RARA	1	0.0931964	hub
HIC1	0.993031	0.103272	hub
RXRA	0.989583	0.0734818	hub
KLF4	0.982759	0.0979757	hub
GLIS2	0.979381	0.0931964	hub
WT1	0.956376	0.0931964	hub
TEAD3	0.953177	0.0868421	hub
TEAD1	0.95	0.0888617	hub
PKNOX2	0.940594	0.100554	hub
GLI2	0.934426	0.115789	hub
PPARA	0.934426	0.0779807	hub
HOXD8	0.931373	0.103272	hub
NR4A1	0.925325	0.0868421	hub
MEF2D	0.910543	0.0830664	hub
TEF	0.899054	0.0888617	hub
NR2F2	0.885093	0.115789	hub
ARX	0.87963	0.0979757	hub
GLIS3	0.876923	0.0955263	hub
ZBTB16	0.838235	0.112384	hub
NFIX	0.826087	0.10614	hub
TCF21	0.802817	0.10614	hub
GATA4	0.798319	0.115789	hub
CEBPB	0.764075	0.109173	hub
THRA	0.75	0.0931964	hub
OSR2	0.748031	0.0955263	hub
FOSL2	0.7289	0.0888617	hub
CREB3L1	0.714286	0.10614	hub
ETV3	0.698529	0.103272	hub
HLF	0.693431	0.0955263	hub
HES1	0.656682	0.0909774	hub
GATA6	0.65367	0.109173	hub
FOXL2	0.610278	0.103272	hub
MNT	0.608974	0.0682331	hub
CEBPD	0.590062	0.0955263	hub
ACOX3	0	0.101404	non_hub
ADAMTS1	0	0.092185	non_hub
ADAMTS2	0	0.104004	non_hub
ADCY3	0	0.0845029	non_hub
ADCY5	0	0.106741	non_hub
ADM	0	0.0965748	non_hub
AFAP1-AS1	0	0.104004	non_hub
AHDC1	0	0.106741	non_hub
ALDH7A1	0	0.106741	non_hub
ALG8	0	0.0780027	non_hub
ANGEL1	0	0.11589	non_hub
ANGPTL1	0	0.092185	non_hub
APOL6	0	0.0989303	non_hub
ARHGEF17	0	0.0863009	non_hub
ASB6	0	0.11589	non_hub
ATOH8	0	0.088177	non_hub
B4GALT1	0	0.0965748	non_hub
BAHCC1	0	0.0965748	non_hub
BCL9L	0	0.0943288	non_hub
BNC2	0	0.11589	non_hub
BNIP3L	0	0.0811228	non_hub
BPGM	0	0.0943288	non_hub
BRF2	0	0.0989303	non_hub
C11ORF96	0	0.101404	non_hub
CACNA1H	0	0.0965748	non_hub
CACNB3	0	0.0845029	non_hub
CAPN5	0	0.0863009	non_hub
CAPZB	0	0.119298	non_hub
CCDC97	0	0.0780027	non_hub
CDADC1	0	0.0943288	non_hub
CDC25B	0	0.0827784	non_hub
CDC42EP2	0	0.101404	non_hub
CDC42EP4	0	0.092185	non_hub
CDON	0	0.101404	non_hub
CHST3	0	0.119298	non_hub
CHSY1	0	0.112671	non_hub
CIC	0	0.0863009	non_hub
CMIP	0	0.088177	non_hub
COL16A1	0	0.101404	non_hub
COL18A1	0	0.104004	non_hub
COL1A1	0	0.119298	non_hub
COL4A2	0	0.11589	non_hub
COL6A2	0	0.11589	non_hub
COL6A3	0	0.106741	non_hub
CORO2B	0	0.106741	non_hub
CRAT	0	0.0943288	non_hub
CRISPLD2	0	0.106741	non_hub
CSDC2	0	0.101404	non_hub
CSRP1	0	0.101404	non_hub
CTBP2	0	0.109625	non_hub
CTDSP1	0	0.0811228	non_hub
CTDSP2	0	0.106741	non_hub
DAB2IP	0	0.112671	non_hub
DDR2	0	0.092185	non_hub
DIO3OS	0	0.106741	non_hub
DLK1	0	0.0943288	non_hub
DSN1	0	0.101404	non_hub
ECE1	0	0.112671	non_hub
EFCAB1	0	0.0989303	non_hub
EHD2	0	0.106741	non_hub
ENG	0	0.119298	non_hub
EPAS1	0	0.101404	non_hub
EPHB2	0	0.112671	non_hub
EPHB3	0	0.0965748	non_hub
EPHX1	0	0.0965748	non_hub
ERGIC1	0	0.109625	non_hub
ERRFI1	0	0.106741	non_hub
FANCC	0	0.106741	non_hub
FHL2	0	0.11589	non_hub
FHL3	0	0.0827784	non_hub
FMNL3	0	0.0845029	non_hub
FMOD	0	0.0943288	non_hub
FXYD6	0	0.101404	non_hub
GDE1	0	0.0863009	non_hub
GNA12	0	0.119298	non_hub
GPC1	0	0.0901365	non_hub
GPRC5C	0	0.0989303	non_hub
GREB1	0	0.119298	non_hub
GSN	0	0.11589	non_hub
GTDC1	0	0.092185	non_hub
H6PD	0	0.0943288	non_hub
HAAO	0	0.106741	non_hub
HAND2	0	0.0901365	non_hub
HDAC7	0	0.0965748	non_hub
HEXIM1	0	0.088177	non_hub
HK2	0	0.0965748	non_hub
HOOK2	0	0.0827784	non_hub
HS1BP3	0	0.0965748	non_hub
HSD11B2	0	0.0845029	non_hub
HSPG2	0	0.0943288	non_hub
HTRA3	0	0.0863009	non_hub
IGFBP4	0	0.109625	non_hub
ING2	0	0.106741	non_hub
INPP5A	0	0.0965748	non_hub
INSR	0	0.106741	non_hub
IPPK	0	0.0943288	non_hub
IRF2BP2	0	0.092185	non_hub
ISLR	0	0.088177	non_hub
ITPRIP	0	0.0901365	non_hub
KIAA0513	0	0.109625	non_hub
KIAA1671	0	0.088177	non_hub
KLF2	0	0.0965748	non_hub
KLF9	0	0.104004	non_hub
KLHDC8A	0	0.112671	non_hub
LDLR	0	0.109625	non_hub
LMNA	0	0.119298	non_hub
LOC284454	0	0.0943288	non_hub
LRP1	0	0.101404	non_hub
LTBP2	0	0.0989303	non_hub
MALAT1	0	0.109625	non_hub
MCFD2	0	0.104004	non_hub
MIR1204	0	0.109625	non_hub
MIR145	0	0.11589	non_hub
MIR3188	0	0.0989303	non_hub
MKNK2	0	0.092185	non_hub
MLXIP	0	0.092185	non_hub
MMP14	0	0.0863009	non_hub
MRGPRF	0	0.0943288	non_hub
MRPL23	0	0.092185	non_hub
MRPS22	0	0.104004	non_hub
MTHFR	0	0.109625	non_hub
NAGLU	0	0.104004	non_hub
NAV1	0	0.092185	non_hub
NCOR2	0	0.112671	non_hub
NDST1	0	0.101404	non_hub
NECAB3	0	0.0901365	non_hub
NFIC	0	0.119298	non_hub
NIPAL2	0	0.106741	non_hub
NR1D1	0	0.106741	non_hub
NRP2	0	0.0943288	non_hub
PAQR7	0	0.0965748	non_hub
PARVA	0	0.109625	non_hub
PCYOX1L	0	0.0965748	non_hub
PDGFRA	0	0.0989303	non_hub
PDGFRB	0	0.109625	non_hub
PEG3	0	0.11589	non_hub
PHLDB1	0	0.101404	non_hub
PKDCC	0	0.109625	non_hub
PLXNA2	0	0.0863009	non_hub
POFUT2	0	0.101404	non_hub
PPP1CB	0	0.11589	non_hub
PPP1R14A	0	0.0827784	non_hub
PPP2R1B	0	0.104004	non_hub
PRDM11	0	0.0863009	non_hub
PRELP	0	0.106741	non_hub
PSMA6	0	0.0965748	non_hub
PTGIS	0	0.11589	non_hub
R3HCC1	0	0.101404	non_hub
RAB3IL1	0	0.0989303	non_hub
RASA2	0	0.0845029	non_hub
RASL11B	0	0.106741	non_hub
RBP1	0	0.104004	non_hub
RFTN1	0	0.0965748	non_hub
RGS10	0	0.106741	non_hub
RPAP3	0	0.0965748	non_hub
RPH3AL	0	0.0827784	non_hub
RPL26L1	0	0.0989303	non_hub
RPL27A	0	0.0943288	non_hub
RSU1	0	0.101404	non_hub
SAP30L	0	0.0989303	non_hub
SCARB1	0	0.104004	non_hub
SCD5	0	0.092185	non_hub
SCUBE1	0	0.104004	non_hub
SEC14L1	0	0.0965748	non_hub
SERPINE1	0	0.101404	non_hub
SERPINF1	0	0.092185	non_hub
SERPINH1	0	0.0989303	non_hub
SERTAD1	0	0.0811228	non_hub
SH3PXD2A	0	0.109625	non_hub
SH3PXD2B	0	0.112671	non_hub
SHISA4	0	0.109625	non_hub
SIL1	0	0.088177	non_hub
SKI	0	0.0989303	non_hub
SLC25A25	0	0.112671	non_hub
SLC38A10	0	0.0943288	non_hub
SLC39A14	0	0.0943288	non_hub
SLC6A6	0	0.11589	non_hub
SNORA14B	0	0.088177	non_hub
SOCS3	0	0.0989303	non_hub
SPARC	0	0.109625	non_hub
SPRYD3	0	0.0943288	non_hub
SRC	0	0.0943288	non_hub
SSBP3	0	0.109625	non_hub
ST3GAL1	0	0.0965748	non_hub
ST3GAL4	0	0.11589	non_hub
STK11IP	0	0.088177	non_hub
STXBP1	0	0.112671	non_hub
SUN1	0	0.104004	non_hub
SYNPO	0	0.101404	non_hub
TARBP1	0	0.0965748	non_hub
TBC1D16	0	0.0943288	non_hub
TGFBR3	0	0.0943288	non_hub
THBS2	0	0.106741	non_hub
TK2	0	0.0989303	non_hub
TMEM120A	0	0.106741	non_hub
TMOD1	0	0.0901365	non_hub
TNRC18	0	0.0989303	non_hub
TNS1	0	0.11589	non_hub
TNS3	0	0.112671	non_hub
TPCN1	0	0.104004	non_hub
TRIOBP	0	0.101404	non_hub
TRMT1	0	0.0901365	non_hub
TSC22D3	0	0.0989303	non_hub
TSHZ1	0	0.0863009	non_hub
WIPF3	0	0.0989303	non_hub
ZBTB17	0	0.092185	non_hub
ZCCHC24	0	0.11589	non_hub
ZDHHC8P1	0	0.0901365	non_hub
ZEB2	0	0.104004	non_hub
ZFP36	0	0.0863009	non_hub
ZFP36L1	0	0.11589	non_hub
ZFP36L2	0	0.0863009	non_hub
ZMIZ1	0	0.11589	non_hub
ZMYND8	0	0.0943288	non_hub
ZNF22	0	0.104004	non_hub
ZNF516	0	0.101404	non_hub
ARHGEF10L	0	0.092185	non_hub
EDN2	0	0.0751137	non_hub
JAK3	0	0.0827784	non_hub
MIDN	0	0.0965748	non_hub
MRPL37	0	0.106741	non_hub
PLEC	0	0.0989303	non_hub
RHOC	0	0.0863009	non_hub
TIMP2	0	0.101404	non_hub
TNS4	0	0.0965748	non_hub
TNXB	0	0.109625	non_hub
TPD52L2	0	0.0943288	non_hub
WDR81	0	0.0811228	non_hub
BMF	0	0.0811228	non_hub
COL6A1	0	0.088177	non_hub
EGFLAM	0	0.0965748	non_hub
HMG20B	0	0.073748	non_hub
IFITM3	0	0.088177	non_hub
JMJD4	0	0.0811228	non_hub
PWWP2B	0	0.0827784	non_hub
SEMA3B	0	0.0863009	non_hub
SLC9A3R2	0	0.0863009	non_hub
SSBP4	0	0.092185	non_hub
VAC14	0	0.0943288	non_hub
WFS1	0	0.0901365	non_hub
AHNAK	0	0.0827784	non_hub
ARHGEF16	0	0.088177	non_hub
HDAC5	0	0.0811228	non_hub
MPND	0	0.0863009	non_hub
NRG2	0	0.0795322	non_hub
ZNF385A	0	0.0827784	non_hub
IER5L	0	0.0845029	non_hub
LZTS2	0	0.073748	non_hub
TAGLN	0	0.0943288	non_hub
CD81	0	0.0780027	non_hub
MKX	0	0.0664941	non_hub
PTMA	0	0.0676023	non_hub

## Sheet: hub-TFs Categories
Common and specific hub_TFs among species
Chicken phGC	Chicken poGC	Mouse poGC	Human ovary	Group
CEBPD	CEBPD	CEBPA;CEBPB	CEBPB;CEBPD	Conservative hub-TFs (all)
CREB3L2	CREB3L2	CREB3L2	CREB3L1	Conservative hub-TFs (all)
FOXL2	FOXL2	FOXL2	FOXL2	Conservative hub-TFs (all)
GATA4;GATA6	GATA4;GATA6	GATA4;GATA6	GATA4;GATA6	Conservative hub-TFs (all)
KLF15	KLF15	KLF13	KLF4	Conservative hub-TFs (all)
RXRA	RXRA	RARA	RARA;RXRA	Conservative hub-TFs (all)
FOXP1	FOXP1	FOXP1		Conservative hub-TFs (some)
ATF4		ATF4		Conservative hub-TFs (some)
BHLHE40		BHLHE40		Conservative hub-TFs (some)
FOS		FOS		Conservative hub-TFs (some)
WT1			WT1	Conservative hub-TFs (some)
	NR5A2	NR5A1;NR5A2		Conservative hub-TFs (some)
	ZBTB16;ZBTB33	ZBTB7A	ZBTB16	Conservative hub-TFs (some)
	RUNX2	RUNX1		Conservative hub-TFs (some)
	PPARA		PPARA	Conservative hub-TFs (some)
	GLIS1		GLIS2;GLIS3	Conservative hub-TFs (some)
		NR4A1	NR4A1	Conservative hub-TFs (some)
		MEF2D	MEF2D	Conservative hub-TFs (some)
		MNT	MNT	Conservative hub-TFs (some)
		FOSL2	FOSL2	Conservative hub-TFs (some)
SMAD5;SMAD3	SMAD5;SMAD3			Specific hub-TFs
AR	AR			Specific hub-TFs
CUX1	CUX1			Specific hub-TFs
ARID5B				Specific hub-TFs
EMX2				Specific hub-TFs
SNAI1				Specific hub-TFs
RFX2				Specific hub-TFs
POU2F1				Specific hub-TFs
	MYC			Specific hub-TFs
	REL			Specific hub-TFs
		MAFK		Specific hub-TFs
		RREB1		Specific hub-TFs
		SOAT1		Specific hub-TFs
		SOX5		Specific hub-TFs
		TGIF1		Specific hub-TFs
		YBX1		Specific hub-TFs
		ESR2		Specific hub-TFs
		CDC5L		Specific hub-TFs
		NFE2L1		Specific hub-TFs
		HIF1A		Specific hub-TFs
		HMGA1		Specific hub-TFs
		ELF2		Specific hub-TFs
		ASCC1		Specific hub-TFs
		ETV6		Specific hub-TFs
			ARX	Specific hub-TFs
			ETV3	Specific hub-TFs
			GLI2	Specific hub-TFs
			HIC1	Specific hub-TFs
			HOXD8	Specific hub-TFs
			NFIX	Specific hub-TFs
			NR2F2	Specific hub-TFs
			PKNOX2	Specific hub-TFs
			TCF21	Specific hub-TFs
			TEAD1;TEAD3	Specific hub-TFs
			TEF	Specific hub-TFs
			THRA	Specific hub-TFs
			HLF	Specific hub-TFs
			OSR2	Specific hub-TFs
			HES1	Specific hub-TFs
*Potential CRCs are marked in blue
