# Supplementary material for: Comparative Analysis Among Different Species Reveals That the Androgen Receptor Regulates Chicken Follicle Selection Through Species-Specific Genes Related to Follicle Development
Source: Front Genet. 2022 Jan 3;12:752976. doi: 10.3389/fgene.2021.752976 (PMC8762282; doi:10.3389/fgene.2021.752976)
Supplement: Supplementary file 9 [file Table1.XLSX]

## Sheet: RNA-Seq (AR-drug)
Sample name	Total read pairs processed	Read 1 with adapter	Read 2 with adapter	Pairs that were too short	Pairs written (passing filters)	Total Pairs	Overall alignment rate	READ Reads	WRITTEN Reads	DUPLICATE Reads	DUPLICATE Rate
bic-15-1-G-6mm_FRAS202062069-1a	29317955	1018593	1265450	1799	29316156	29316156	0.9043	55988450	36406344	19582106	0.3498
bic-15-1-G-F1_FRAS202062070-1a	36759857	1255339	1602151	1996	36757861	36757861	0.9089	71999040	46863378	25135662	0.3491
bic-15-1-G-F1_FRAS202062070-3a	26172511	887078	1138612	1558	26170953	26170953	0.9085	51215342	33841654	17373688	0.3392
bic-15-1-G-F1_FRAS202062070-2a	23605643	808540	1033332	1235	23604408	23604408	0.9054	45783722	31576214	14207508	0.3103
bic-15-3-G-6mm_FRAS202062080-1a	23781027	819420	1006058	1148	23779879	23779879	0.9071	45404714	29976400	15428314	0.3398
mes-100-1-G-6mm_FRAS202062085-1a	17995838	617424	792803	837	17995001	17995001	0.9072	34516514	24161070	10355444	0.3
mes-100-2-G-6mm_FRAS202062091-1a	24864771	857862	1076697	1537	24863234	24863234	0.9119	47860390	31520982	16339408	0.3414
bic-15-1-T-F5_FRAS202062075-1a	22066230	751865	950904	1411	22064819	22064819	0.8874	41973910	28847682	13126228	0.3127
bic-15-3-T-F5_FRAS202062084-1a	25622672	861543	1091947	1653	25621019	25621019	0.8939	48677132	33401222	15275910	0.3138
mes-100-2-T-F1_FRAS202062095-1a	27304274	902751	1168614	1483	27302791	27302791	0.889	51530146	33437790	18092356	0.3511
bic-15-1-T-6mm_FRAS202062073-1a	23576598	822111	1024258	1447	23575151	23575151	0.8895	44516378	29858366	14658012	0.3293
mes-100-1-T-6mm_FRAS202062088-1a	26484341	903604	1147247	1659	26482682	26482682	0.887	50233140	34230584	16002556	0.3186
bic-15-1-G-F5_FRAS202062071-1a	24707697	857071	1055484	1668	24706029	24706029	0.9014	47550238	33641250	13908988	0.2925
mes-100-1-T-F5_FRAS202062090-1a	25153915	861088	1101503	1484	25152431	25152431	0.9013	48236756	34074362	14162394	0.2936
bic-15-2-T-F5_FRAS202062079-1a	24447110	811465	1013386	1466	24445644	24445644	0.8884	46169480	31019640	15149840	0.3281
bic-15-3-G-F5_FRAS202062081-1a	25661802	881820	1099605	1223	25660579	25660579	0.8962	49158288	34386330	14771958	0.3005
mes-100-2-G-F5_FRAS202062093-1a	32344253	1102123	1369205	1928	32342325	32342325	0.8955	62113894	42380716	19733178	0.3177
mes-100-1-G-F1_FRAS202062086-1a	20880402	688390	910446	963	20879439	20879439	0.9011	40811028	27603150	13207878	0.3236
bic-15-1-T-F1_FRAS202062074-2a	25377581	854169	1076439	1503	25376078	25376078	0.893	48080384	32294988	15785396	0.3283
bic-15-2-G-F5_FRAS202062077-1a	19972939	695224	873602	1374	19971565	19971565	0.8995	38136344	27355266	10781078	0.2827
mes-100-1-T-F1_FRAS202062089-1a	23530970	781629	1027150	1534	23529436	23529436	0.8974	44887700	30900574	13987126	0.3116
mes-100-2-G-F1_FRAS202062092-1a	26631687	841664	1137134	1524	26630163	26630163	0.9047	51993798	30153144	21840654	0.4201
bic-15-2-T-6mm_FRAS202062078-1a	22696541	785560	967121	1600	22694941	22694941	0.8931	42895332	29931450	12963882	0.3022
mes-100-1-G-F5_FRAS202062087-1a	26950480	919645	1147907	1616	26948864	26948864	0.8854	51669582	35500240	16169342	0.3129
bic-15-3-T-6mm_FRAS202062082-1a	20192722	693746	850997	1125	20191597	20191597	0.9001	38580446	28691630	9888816	0.2563
bic-15-3-T-F1_FRAS202062083-1a	24503395	831237	1057501	1754	24501641	24501641	0.8982	46671774	31870058	14801716	0.3171
mes-100-2-T-6mm_FRAS202062094-1a	29156476	1000974	1223008	2318	29154158	29154158	0.8921	55265290	38368994	16896296	0.3057
bic-15-1-T-F1_FRAS202062074-1a	26133277	879229	1111934	1607	26131670	26131670	0.8877	49242916	31082336	18160580	0.3688
bic-15-2-G-6mm_FRAS202062076-1a	22356275	763995	997927	1428	22354847	22354847	0.9006	43526598	28751154	14775444	0.3395
nc-1-T-F1_FRAS202062107-1a	25243651	835478	1065428	1932	25241719	25241719	0.8947	48610518	32412530	16197988	0.3332
mes-100-3-G-F5_FRAS202062099-1a	25468395	885880	1097010	1377	25467018	25467018	0.9016	49458036	34563484	14894552	0.3012
nc-1-T-6mm_FRAS202062106-1a	20598593	708596	865411	1145	20597448	20597448	0.8908	39100388	27135824	11964564	0.306
mes-100-3-T-6mm_FRAS202062100-1a	21335858	751832	936664	1329	21334529	21334529	0.9006	40797746	30024210	10773536	0.2641
mes-100-3-T-F1_FRAS202062101-1a	22100096	734831	973316	1539	22098557	22098557	0.8969	42150826	28943228	13207598	0.3133
nc-2-G-6mm_FRAS202062109-1a	23653241	826236	1009234	1524	23651717	23651717	0.8888	44801390	30959834	13841556	0.309
nc-2-G-F5_FRAS202062111-1a	27886583	949878	1205039	1964	27884619	27884619	0.8968	53920576	37075630	16844946	0.3124
mes-100-2-T-F5_FRAS202062096-1a	30721426	1033122	1322983	1881	30719545	30719545	0.887	58139014	36613542	21525472	0.3702
nc-1-G-6mm_FRAS202062103-1a	22535836	748514	909925	2003	22533833	22533833	0.8723	41788930	23096516	18692414	0.4473
nc-2-G-F1_FRAS202062110-2a	18064301	589803	790228	872	18063429	18063429	0.9029	35173494	22422374	12751120	0.3625
mes-100-3-G-F1_FRAS202062098-1a	31638417	1027006	1372700	1667	31636750	31636750	0.9076	62178796	36174584	26004212	0.4182
nc-1-G-F5_FRAS202062105-1a	28441284	923310	1164982	2296	28438988	28438988	0.8742	54003606	30763494	23240112	0.4303
mes-100-3-G-6mm_FRAS202062097-1a	32788044	1142280	1422298	1395	32786649	32786649	0.9063	62859470	39769914	23089556	0.3673
nc-2-G-F1_FRAS202062110-1a	27703554	908482	1198579	1755	27701799	27701799	0.9009	53973058	33013988	20959070	0.3883
nc-2-T-F5_FRAS202062114-1a	28726431	970087	1245052	1902	28724529	28724529	0.8884	54617260	36502364	18114896	0.3317
mes-100-3-T-F5_FRAS202062102-1a	20575778	689373	861439	1575	20574203	20574203	0.8929	39112264	27589818	11522446	0.2946
nc-1-T-F5_FRAS202062108-1a	20456495	702969	871951	1699	20454796	20454796	0.8932	38983010	27859680	11123330	0.2853
nc-2-T-F1_FRAS202062113-1a	20932491	687594	876568	1472	20931019	20931019	0.8848	39589468	27431212	12158256	0.3071
nc-3-G-6mm_FRAS202062115-1a	18912397	636227	794270	1564	18910833	18910833	0.8895	35613452	23328700	12284752	0.3449
nc-3-G-F5_FRAS202062117-1a	23497876	793865	1001497	1722	23496154	23496154	0.8994	45391886	32458204	12933682	0.2849
nc-2-T-6mm_FRAS202062112-1a	19618148	680128	874280	1199	19616949	19616949	0.88	37064844	25948936	11115908	0.2999
nc-3-T-F5_FRAS202062120-1a	22006382	741690	939496	1660	22004722	22004722	0.8857	41717266	29180092	12537174	0.3005
nc-3-T-6mm_FRAS202062118-1a	21675798	753913	939045	1524	21674274	21674274	0.8902	40950944	28105922	12845022	0.3137
nc-3-T-F1_FRAS202062119-1a	19895409	668869	837235	1452	19893957	19893957	0.8914	37707914	26364442	11343472	0.3008
nc-3-G-F1_FRAS202062116-1a	21715672	699193	943930	1241	21714431	21714431	0.9088	42720828	25809340	16911488	0.3959

## Sheet: RNA-Seq (AR-kd)
Sample name	Total read pairs processed	Read 1 with adapter	Read 2 with adapter	Pairs that were too short	Pairs written (passing filters)	Total Pairs	Aligned Concordantly 0 Times	Aligned Concordantly 1 Times	Aligned Concordantly >1 Times	Overall alignment rate	READ Reads	WRITTEN Reads	DUPLICATE Reads	DUPLICATE Rate
s20190308-GC-Po-KdNc3_FRAS190012315-1a_1.clean.fq.gz	21811456	969496	926143	357	21811099	21811099	6829518	13326676	1654905	0.6869	37601808	29692110	7909698	0.2104
s20190308-GC-Po-KdNc4_FRAS190012316-1a_1.clean.fq.gz	22331639	905464	878009	328	22331311	22331311	11589915	9222934	1518462	0.481	29695360	24241772	5453588	0.1837
s20190308-GC-Po-KdAr3_FRAS190012312-1a_1.clean.fq.gz	26746781	994596	1005434	340	26746441	26746441	14493978	10427460	1825003	0.4581	34585138	28087474	6497664	0.1879
s20190308-GC-Po-KdAr2_FRAS190012311-1a_1.clean.fq.gz	27607420	1052562	1071168	287	27607133	27607133	13774940	11855830	1976363	0.501	38315558	30970318	7345240	0.1917
s20190308-GC-Po-KdAr4_FRAS190012313-1a_1.clean.fq.gz	22920315	944561	963414	412	22919903	22919903	6040297	15221597	1658009	0.7365	40930600	31927292	9003308	0.22
s20190308-GC-Po-KdNc2_FRAS190012314-1a_1.clean.fq.gz	19995865	789561	802389	229	19995636	19995636	8194985	10307505	1493146	0.5902	31161656	25350996	5810660	0.1865

## Sheet: ChIP-Seq
Sample name	Total read pairs processed	Read 1 with adapter	Read 2 with adapter	Pairs that were too short	Pairs written (passing filters)	Overall alignment rate	READ Reads	WRITTEN Reads	DUPLICATE Reads	DUPLICATE Rate
20180716-F_TKD180701835	29723058	1159578	1161524	206	29722852	0.937137	55708778	50000626	5708152	0.1025
20180716-IN_TKD180701837	30740059	1226091	1255561	277	30739782	0.916133	56323456	50980084	5343372	0.0949
20180716-Ph_TKD180701836	33220103	1284760	1266479	272	33219831	0.941609	62560174	55694696	6865478	0.1097
