# Supplementary material for: Comparative Analysis Among Different Species Reveals That the Androgen Receptor Regulates Chicken Follicle Selection Through Species-Specific Genes Related to Follicle Development
Source: Front Genet. 2022 Jan 3;12:752976. doi: 10.3389/fgene.2021.752976 (PMC8762282; doi:10.3389/fgene.2021.752976)
Supplement: Supplementary file 13 [file Table5.XLSX]

## Sheet: nc
	No. 38 chicken	No. 40 chicken	No. 41 chicken	No. 42 chicken	No. 43 chicken	No. 45 chicken	No. 46 chicken	No. 49 chicken	No. 51 chicken	No. 52 chicken	binomial stat
0	1	1	1	1	1	1	1	1	1	0	0.83382
1	1	1	1	1	1	1	1	1	1	1	1
2	1	1	0	0	0	1	1	0	1	0	0.0145515
3	1	1	1	0	1	1	1	1	1	1	0.83382
4	1	1	1	1	1	1	1	1	1	0	0.83382
5	1	1	1	1	0	0	1	0	1	1	0.218157
6	0	1	1	1	1	1	1	1	1	1	0.83382
7	1	1	0	0	1	1	1	1	1	1	0.507142
8	1	1	1	1	1	1	1	1	1	1	1
9	1	0	0	0	1	1	1	1	1	0	0.0666668
10	1	1	1	1	1	1	1	1	1	1	1
11	1	0	0	1	1	1	1	0	1	0	0.0666668
12	1	1	1	1	1	1	1	1	1	1	1
13	1	1	1	1	1	1	1	0	1	1	0.83382
14	1	1	0	1	1	1	1	1	1	1	0.83382
15	1	1	1	1	1	1	1	0	1	0	0.507142
16	0	1	0	1	1	1	1	1	1	1	0.507142
17	1	1	1	1	1	1	1	1	1	1	1

## Sheet: bic 5mg
	No. 9 chicken	No. 10 chicken	No. 11 chicken	No. 13 chicken	No. 14 chicken	No. 15 chicken	No. 16 chicken	No. 17 chicken	No. 18 chicken	No. 19 chicken	binomial stat
0	1	1	1	1	1	1	1	1	1	1	1
1	1	1	1	1	1	1	1	1	1	0	0.651322
2	1	1	1	1	1	1	0	1	1	1	0.651322
3	1	1	1	1	1	1	1	1	1	1	1
4	1	1	1	1	0	1	1	0	0	1	0.0701908
5	1	1	1	1	1	1	1	1	1	1	1
6	1	1	1	1	1	1	1	1	1	1	1
7	1	1	1	1	1	1	0	1	1	1	0.651322
8	0	0	1	1	0	1	1	0	0	1	0.00163494
9	1	1	1	0	1	1	1	1	1	1	0.651322
10	1	1	1	1	1	1	1	1	1	1	1
11	1	1	1	1	1	1	1	1	1	1	1
12	1	1	1	1	1	1	1	1	1	0	0.651322
13	1	1	1	1	1	1	1	1	1	0	0.651322
14	1	1	1	1	1	1	1	1	1	0	0.651322
15	1	1	1	1	1	1	1	1	1	1	1
16	1	1	1	0	1	1	0	1	0	1	0.0701908
17	0	1	1	0	1	1	1	0	1	1	0.0701908

## Sheet: bic 10mg
	No. 25 chicken	No. 28 chicken	No. 29 chicken	No. 30 chicken	No. 32 chicken	No. 33 chicken	No. 34 chicken	No. 35 chicken	No. 36 chicken	No. 37 chicken	binomial stat
0	1	1	1	1	1	0	1	1	0	1	0.556092
1	1	1	1	0	1	1	1	1	1	1	0.860139
2	0	1	1	1	0	1	1	0	1	1	0.258655
3	1	1	1	1	1	1	1	1	1	1	1
4	1	1	1	1	1	1	1	1	1	1	1
5	1	1	0	1	0	1	1	1	1	1	0.556092
6	1	1	1	1	1	1	1	0	1	1	0.860139
7	1	0	1	1	1	1	0	1	1	1	0.556092
8	1	1	0	1	0	1	1	1	1	0	0.258655
9	1	0	1	1	0	1	1	1	1	1	0.556092
10	0	0	1	1	1	1	1	0	1	1	0.258655
11	1	0	1	1	1	1	1	1	1	1	0.860139
12	1	1	0	0	0	1	1	0	1	1	0.0862278
13	1	1	1	0	1	1	1	1	1	1	0.860139
14	0	0	1	1	1	1	1	1	1	1	0.556092
15	0	1	1	1	0	1	1	1	0	1	0.258655
16	1	0	0	1	1	1	0	1	0	1	0.0862278
17	1	1	1	0	1	0	1	0	1	0	0.0862278

## Sheet: bic 15mg
	No. 54 chicken	No. 55 chicken	No. 56 chicken	No. 57 chicken	No. 58 chicken	No. 59 chicken	No. 60 chicken	No. 61 chicken	No. 62 chicken	No. 63 chicken	binomial stat
0	1	1	1	1	0	1	1	1	0	1	0.481708
1	1	1	1	1	1	1	1	1	1	1	1
2	1	1	1	0	1	1	1	1	1	1	0.819058
3	1	1	0	1	1	0	1	1	1	1	0.481708
4	1	1	1	1	1	1	1	1	1	1	1
5	1	1	0	1	1	1	1	1	0	1	0.481708
6	1	0	1	1	1	0	1	0	1	1	0.198677
7	1	1	1	1	0	1	1	1	1	0	0.481708
8	1	1	1	1	1	1	1	0	0	0	0.198677
9	0	1	1	0	1	1	1	1	1	1	0.481708
10	1	1	1	1	1	1	1	0	1	1	0.819058
11	0	0	1	1	0	1	1	0	1	1	0.0579616
12	1	1	1	1	1	1	1	1	1	1	1
13	1	1	1	1	1	1	1	1	1	1	1
14	1	1	0	1	1	0	1	1	1	1	0.481708
15	1	0	1	0	1	1	1	1	0	0	0.0579616
16	0	0	0	1	0	0	1	1	1	1	0.01205
17	0	0	0	0	1	1	0	0	0	0	1.23888e-05

## Sheet: mes 1mg
	No. 65 chicken	No. 66 chicken	No. 68 chicken	No. 70 chicken	No. 71 chicken	No. 75 chicken	No. 76 chicken	No. 77 chicken	No. 80 chicken	No. 82 chicken	binomial stat
0	1	1	1	1	1	1	1	1	1	1	1
1	1	1	1	1	1	1	1	1	1	1	1
2	1	1	0	0	1	1	1	1	1	0	0.111727
3	1	1	1	1	1	1	1	1	1	1	1
4	1	1	1	1	1	1	1	1	0	1	0.725987
5	1	1	1	0	1	1	1	1	1	1	0.725987
6	0	1	1	1	1	1	0	1	1	1	0.34727
7	0	1	1	1	0	1	1	1	1	1	0.34727
8	1	1	0	0	1	1	1	1	0	1	0.111727
9	1	1	1	1	1	1	1	1	1	0	0.725987
10	0	1	1	1	1	1	1	1	1	1	0.725987
11	1	1	1	0	1	1	1	1	1	1	0.725987
12	1	1	1	1	1	1	1	1	1	1	1
13	1	1	1	0	0	1	1	1	1	1	0.34727
14	1	1	0	1	0	1	1	1	1	1	0.34727
15	0	1	1	1	1	1	1	1	1	0	0.34727
16	1	1	1	1	1	1	1	1	1	1	1
17	1	1	1	1	0	1	1	1	1	1	0.725987

## Sheet: mes 10mg
	No. 83 chicken	No. 84 chicken	No. 85 chicken	No. 86 chicken	No. 87 chicken	No. 89 chicken	No. 91 chicken	No. 92 chicken	No. 93 chicken	No. 94 chicken	binomial stat
0	1	0	1	1	1	0	1	1	1	1	0.374878
1	1	1	1	1	1	1	1	1	0	1	0.747467
2	1	0	1	1	1	1	1	1	1	1	0.747467
3	1	1	1	1	0	1	1	1	1	1	0.747467
4	0	1	1	1	1	0	1	1	1	1	0.374878
5	1	1	1	0	1	1	1	1	1	1	0.747467
6	0	1	1	1	1	1	1	1	1	1	0.747467
7	1	1	0	1	1	1	1	0	1	1	0.374878
8	1	0	1	1	1	1	1	1	1	1	0.747467
9	1	0	1	1	0	1	1	1	0	1	0.127503
10	0	1	1	1	1	1	1	1	1	0	0.374878
11	1	1	1	1	1	1	1	1	1	1	1
12	1	1	1	1	1	1	1	1	1	1	1
13	1	0	1	1	1	1	1	1	1	1	0.747467
14	0	1	0	0	1	0	0	1	1	0	0.000595789
15	0	0	0	0	0	0	0	0	0	0	1.23437e-09
16	0	1	1	0	0	0	0	0	0	0	2.63661e-06
17	0	1	1	0	0	0	0	1	0	0	4.87565e-05

## Sheet: mes 100mg
	No. 95 chicken	No. 97 chicken	No. 98 chicken	No. 99 chicken	No. 102 chicken	No. 105 chicken	No. 106 chicken	No. 107 chicken	No. 108 chicken	No. 110 chicken	binomial stat
0	1	1	1	1	1	1	0	1	1	1	0.882644
1	1	1	1	1	1	1	1	1	1	1	1
2	0	1	0	0	1	1	1	1	1	1	0.300737
3	1	1	1	1	1	1	1	0	1	1	0.882644
4	1	1	1	1	1	0	1	1	0	1	0.602237
5	0	0	1	1	1	1	1	1	1	0	0.300737
6	1	0	1	1	1	1	1	1	0	1	0.602237
7	0	1	0	1	1	1	1	1	1	0	0.300737
8	1	0	1	1	1	1	0	1	0	1	0.300737
9	1	1	1	0	1	1	1	1	1	1	0.882644
10	1	0	1	1	1	1	1	1	1	0	0.602237
11	0	0	1	1	0	1	1	1	1	1	0.300737
12	1	0	1	1	1	1	1	1	1	1	0.882644
13	1	1	1	0	1	1	1	1	1	0	0.602237
14	0	0	0	0	0	0	0	0	0	1	3.05019e-06
15	0	0	0	0	0	0	0	0	0	0	7.11799e-08
16	0	0	0	0	0	0	0	0	0	0	7.11799e-08
17	0	0	0	0	0	0	0	0	0	0	7.11799e-08
