# Supplementary material for: Comparative Analysis Among Different Species Reveals That the Androgen Receptor Regulates Chicken Follicle Selection Through Species-Specific Genes Related to Follicle Development
Source: Front Genet. 2022 Jan 3;12:752976. doi: 10.3389/fgene.2021.752976 (PMC8762282; doi:10.3389/fgene.2021.752976)
Supplement: Supplementary file 15 [file Table7.XLSX]

## Sheet: FPKM
Gene ID	general_id	Gene Name	bic-15-1-G-6mm_FRAS202062069-1a_1	bic-15-1-G-F1_FRAS202062070-1a_1	bic-15-1-G-F1_FRAS202062070-2a_1	bic-15-1-G-F1_FRAS202062070-3a_1	bic-15-1-G-F5_FRAS202062071-1a_1	bic-15-1-T-6mm_FRAS202062073-1a_1	bic-15-1-T-F1_FRAS202062074-1a_1	bic-15-1-T-F1_FRAS202062074-2a_1	bic-15-1-T-F5_FRAS202062075-1a_1	bic-15-2-G-6mm_FRAS202062076-1a_1	bic-15-2-G-F5_FRAS202062077-1a_1	bic-15-2-T-6mm_FRAS202062078-1a_1	bic-15-2-T-F5_FRAS202062079-1a_1	bic-15-3-G-6mm_FRAS202062080-1a_1	bic-15-3-G-F5_FRAS202062081-1a_1	bic-15-3-T-6mm_FRAS202062082-1a_1	bic-15-3-T-F1_FRAS202062083-1a_1	bic-15-3-T-F5_FRAS202062084-1a_1	mes-100-1-G-6mm_FRAS202062085-1a_1	mes-100-1-G-F1_FRAS202062086-1a_1	mes-100-1-G-F5_FRAS202062087-1a_1	mes-100-1-T-6mm_FRAS202062088-1a_1	mes-100-1-T-F1_FRAS202062089-1a_1	mes-100-1-T-F5_FRAS202062090-1a_1	mes-100-2-G-6mm_FRAS202062091-1a_1	mes-100-2-G-F1_FRAS202062092-1a_1	mes-100-2-G-F5_FRAS202062093-1a_1	mes-100-2-T-6mm_FRAS202062094-1a_1	mes-100-2-T-F1_FRAS202062095-1a_1	mes-100-2-T-F5_FRAS202062096-1a_1	mes-100-3-G-6mm_FRAS202062097-1a_1	mes-100-3-G-F1_FRAS202062098-1a_1	mes-100-3-G-F5_FRAS202062099-1a_1	mes-100-3-T-6mm_FRAS202062100-1a_1	mes-100-3-T-F1_FRAS202062101-1a_1	mes-100-3-T-F5_FRAS202062102-1a_1	nc-1-G-6mm_FRAS202062103-1a_1	nc-1-G-F5_FRAS202062105-1a_1	nc-1-T-6mm_FRAS202062106-1a_1	nc-1-T-F1_FRAS202062107-1a_1	nc-1-T-F5_FRAS202062108-1a_1	nc-2-G-6mm_FRAS202062109-1a_1	nc-2-G-F1_FRAS202062110-1a_1	nc-2-G-F1_FRAS202062110-2a_1	nc-2-G-F5_FRAS202062111-1a_1	nc-2-T-6mm_FRAS202062112-1a_1	nc-2-T-F1_FRAS202062113-1a_1
gene0	425783	LOC425783	15.46	44.2283	48.4136	48.5305	36.272	16.5473	16.7743	18.0042	26.619	41.295	15.0197	27.528	14.2088	25.9283	39.3766	15.0702	15.5671	13.3451	10.2652	9.46503	9.92935	7.60013	7.30901	5.16653	19.6793	74.3578	29.4355	14.1373	15.8481	13.6093	5.53181	8.14671	10.8024	2.5811	3.25998	2.55392	16.2199	23.5715	9.63131	75.5262	11.1315	15.0272	98.8806	92.3212	34.5796	10.5655	13.4388
gene1	107054287	LOC107054287	1.65648	4.78485	5.01754	4.54178	2.72668	1.93493	1.81102	1.99498	2.37695	2.65912	1.34741	2.77532	1.22981	0	2.64224	1.48545	0	1.40504	0	0	1.04099	0.690517	0.787641	0.693237	2.03947	3.70776	0	0	1.49653	0	0	1.04994	0	0	0	0	3.89422	6.26469	1.30999	6.80004	1.72503	2.05813	5.26158	4.43136	3.5096	1.24218	1.603
gene2	107053477	LOC107053477	0.762546	2.42703	0.866421	2.69405	1.47799	1.08975	0.683671	0.757142	1.01355	1.14485	0.587259	1.72054	0	1.28906	1.93815	0.79121	0.360213	0.465177	0.697979	0.267349	0.499705	0.244151	0	0.342099	1.00531	1.19945	1.34787	0.521142	0.653985	0.418851	0.712689	0.486521	0.889421	0.252833	0	0	2.13433	2.04532	0.567877	1.88118	0.459667	1.09913	1.01888	2.00977	1.3774	0.758608	0.657136
gene3	430443	LOC430443	0	0.263945	0	0.219581	0	0	0.20033	0	0.31015	0	0.143408	0	0.169107	0.10649	0	0.155144	0.139319	0.340401	0	0	0	0	0.294583	0.198568	0	0	0	0	0.023175	0.119112	0.135048	0.077563	0.293294	0.16869	0.098282	0.011556	0	0	0.03528	0.009691	0.243624	0.086514	0	0	0.368972	0.207176	0.234126
gene4	107053049	LOC107053049	0	0	0	0	0	0	0	0	0	0	0	0	0	0	0	0	0	0	0	0	0	0	0	0	0	0	0	0	0	0.079905	0	0	0	0	0	0	0	0	0	0	0	0	0	0	0	0	0
gene5	426868	GOLGB1	18.1014	25.6725	25.0406	24.8406	36.5287	12.2301	10.024	11.6392	12.5691	12.3806	12.329	12.7152	7.4876	27.7727	43.4821	16.0942	12.9045	8.97813	25.4728	16.9789	37.3229	7.24569	7.23544	11.8814	26.0659	9.19622	34.2395	12.8825	6.75643	9.38166	27.8469	12.6037	29.1664	13.6585	6.53376	8.09067	10.4726	15.2865	11.945	6.9235	11.395	22.5303	11.3304	11.158	31.5758	14.2416	5.67574
gene6	426867	HCLS1	0.778009	0	0.099764	0.047252	0.0386	4.51095	8.14807	9.16363	2.51709	2.64779	5.4876	2.86109	5.76084	0.033237	0.028303	4.94748	7.60611	4.28522	0.104971	0.035897	0	6.10597	10.4258	5.2438	0	0	0	4.82018	11.2087	5.39752	0.210364	0	0.038068	3.31859	7.06528	4.92571	0.044006	0.051528	2.77637	3.75855	2.47262	0.018346	0	0.099762	0.050204	8.66864	7.39426
gene7	431295	OR9Q1	0	0	0	0	0	0	0	0	0	0	0	0	0	0	0	0	0	0	0	0	0	0	0	0	0.041731	0	0	0	0	0	0	0	0	0	0	0.042965	0	0	0	0	0	0	0	0	0.034438	0	0
gene8	426866	NME6	9.1761	3.61307	2.92142	3.41287	5.81472	4.42248	5.13627	4.92087	4.92795	3.97708	6.92075	4.95474	4.827	8.64451	4.33477	4.36821	3.22075	3.99559	8.69057	5.64077	6.17898	7.03842	6.27497	4.44464	9.79295	3.68082	5.02996	4.60162	5.46912	4.91712	11.1381	4.46456	5.68112	5.1672	5.7985	5.07075	9.15012	5.32904	5.27323	4.19961	4.30668	10.8361	4.4921	5.53445	4.74627	5.64144	5.25056
gene9	426865	RABL2B	4.37968	1.78088	1.84361	1.49438	1.67274	3.74848	4.37283	3.43233	4.73492	1.73663	4.08516	3.13597	5.27011	4.09473	1.21149	3.71431	3.56996	3.67905	4.04943	2.47295	2.521	5.08594	6.69511	5.22564	5.85503	2.63171	2.35105	4.44344	4.88464	4.89272	3.15896	1.61689	2.34441	4.08205	5.28859	4.79808	7.48909	3.41046	4.00212	2.3909	3.35611	7.62852	3.94119	3.58831	1.83804	4.24292	4.67233
gene10	426864	ACR	0	0	0	0	0.043279	0.05097	0	0	0	0	0	0	0	0	0	0	0	0	0	0	0	0	0	0	0	0	0.062148	0.033952	0	0.325265	0	0	0	0	0	0	0	0	0	0	0	0	0	0	0	0	0
gene11	107053643	LOC107053643	18.0382	8.10196	6.494	8.28089	14.5243	4.62516	5.29171	6.11441	7.6295	8.35593	3.632	2.73845	3.91158	17.3244	11.8763	3.677	4.53791	4.67148	19.7638	0	18.6305	6.1141	5.97271	5.70573	21.8456	10.27	20.8111	6.28861	7.29023	5.48124	18.9791	11.0713	15.1821	4.91238	5.49526	3.87761	31.2606	34.8378	4.29787	3.73354	3.49255	19.4166	9.98955	9.23658	20.5064	5.05466	5.07878
gene12	107054191	LOC107054191	2.08402	1.24071	0.706006	0.848203	0.593189	2.39474	1.39141	1.30473	1.62059	0.819304	0	2.12848	1.95273	1.6389	0.797949	1.32413	0.883311	1.20667	1.22487	0	0.98304	1.83177	3.30703	2.47533	2.19968	1.47957	0.443959	2.42761	1.4674	1.52555	1.40508	0.655531	1.04019	1.87505	1.02029	1.78206	5.37356	0.926939	1.2317	0.660706	1.10827	0	2.19155	0	1.04255	0	1.96059
gene13	107053478	LOC107053478	0	0	0	0	0	0	0	0	0	0	0	0	0	0	0	0	0	0	0	0	0	0	0	0	0	0	0	0	0	0	0	0	0	0	0	0	0	0	0	0	0	0	0	0	0	0	0
gene14	426863	ARSA	30.3835	14.2748	14.7679	15.8152	27.917	9.30702	10.4953	10.8513	14.2667	14.3929	5.84276	5.21474	8.59417	32.7248	24.8745	7.02773	8.14393	8.11684	40.6233	20.2924	38.2943	13.4684	12.9806	11.2627	42.9866	17.0098	41.2961	11.7071	12.3189	11.1768	33.8606	22.6182	30.8144	10.4994	10.689	9.48068	26.0844	31.6138	9.08196	8.41893	6.53474	34.5554	19.4843	18.3484	35.9727	9.78497	12.0847
gene15	769176	LOC769176	0	0	0	0	0.117192	0	0	0	0.064031	0	0	0	0.057881	0	0.168971	0	0	0	0	0	0.055733	0.108867	0.058976	0	0	0	0.047056	0	0	0	0	0	0	0	0	0	0	0	0	0	0	0.128199	0	0	0	0	0
gene16	101748950	SHANK3	2.90797	1.21882	1.15777	1.47289	7.72339	5.89036	5.43903	5.25522	6.10952	0.418771	4.00022	7.31688	5.18926	4.09076	12.9304	5.89008	4.30967	4.6941	6.96014	0.842881	7.45681	8.70516	8.88338	6.11869	6.48641	0.08935	6.77757	6.15681	7.42551	5.73127	4.33597	2.89484	6.17943	6.92617	6.86532	5.31128	1.04654	0.975229	4.8682	3.34171	3.84941	4.05758	0.078246	0.117752	3.92473	5.48358	5.47731
gene17	102465417	MIR6708	0	0	0	0.240185	0	0	0	0	0	0	0	0	0	0.074306	0	0	0	0	0	0	0	0	0	0.284087	0	0	0.115963	0	0	0	0	0	0	0	0	0	0	0	0.035444	0	0	0.31949	0	0	0	0	0
gene18	100315910	MIR1604	0	0	0	0	0	0	0	0	0	0	0	0.125118	0	0	0	0	0	0	0	0	0	0	0	0	0	0	0	0	0	0	0	0	0	0	0	0	0	0	0	0	0	0	0	0	0.33331	0	0
gene19	101749001	LOC101749001	9.37511	4.25188	3.90807	4.68311	26.0017	9.49678	8.70618	8.52782	13.6212	2.53853	7.56419	14.0544	8.9787	13.4269	46.4118	9.47346	7.66712	8.395	16.763	2.38681	25.4502	12.9665	14.5461	8.97522	20.9463	0.952411	24.1201	9.34126	11.687	9.58483	14.1577	9.24161	20.5009	10.296	10.9616	9.50722	8.83764	12.6753	8.36229	7.22073	7.18328	15.5693	0.434648	0.204961	14.5236	7.87836	10.0425
gene20	107054978	PAX4	0	0	0	0	0	0	0	0	0	0	0	0	0	0	0.093596	0	0	0	0	0	0	0	0	0	0	0	0	0	0	0	0	0	0	0	0	0	0	0	0	0	0	0	0	0	0	0	0
gene21	107055071	LOC107055071	5.31385	1.48315	0.911656	0.766875	2.26386	5.20161	3.87248	3.92241	6.03423	3.04992	5.71444	4.1438	8.05278	4.23119	2.62394	6.04819	4.54754	5.48383	4.66385	1.55697	3.20508	8.20837	6.12352	6.95268	5.14128	3.28595	2.5853	6.74251	5.14669	8.79291	2.97776	4.58939	2.31502	5.98757	5.24023	6.848	4.18896	3.05054	5.25956	3.17911	6.05669	4.81978	2.10884	2.18304	2.42884	5.88077	3.64664
gene22	430581	GCC1	8.50657	5.26136	5.24199	5.21604	8.2364	6.10181	7.02717	7.14849	8.60245	5.5722	8.10679	6.90699	8.03708	7.67339	7.74994	5.84842	6.37672	7.10372	11.5406	9.91476	11.541	8.19184	7.99779	7.45664	8.85184	8.58978	11.0106	6.13867	7.58584	8.97049	10.0188	7.80899	8.71846	6.49698	7.90774	8.03716	7.53882	9.65782	5.38092	8.91806	6.57321	9.40607	10.153	8.63716	10.4593	6.02153	7.9807
gene23	426252	DENND6B	9.49449	8.153	7.73828	7.0981	7.99838	9.2096	5.49312	5.92996	8.12712	5.44336	6.11218	6.43422	7.71939	9.23797	7.44183	9.61853	5.54326	5.77754	9.45064	10.7199	9.53715	11.4112	4.95813	7.85956	11.0608	8.77897	8.94366	11.745	3.93342	6.26709	9.40108	8.10781	7.66389	18.2953	5.03277	7.99484	15.6649	9.40523	10.2678	5.17579	5.74666	7.85291	4.80619	4.63992	6.39235	9.08175	5.25486
gene24	430580	PPP6R2	8.18601	8.46503	8.56189	8.70566	10.3082	11.6824	11.4979	11.1335	14.293	9.50566	9.70242	9.96756	18.0724	6.80913	9.98968	13.4259	12.1301	13.9934	9.06643	11.8246	12.5692	14.3323	13.9763	13.0378	8.25812	12.4245	15.2323	13.5345	13.4357	16.9352	9.2952	10.6356	11.3857	14.1919	13.548	14.6054	7.707	16.204	13.4381	10.7683	12.8601	9.45542	9.68534	9.44502	14.2533	12.9558	13.1622
gene25	100315880	MIR1651	0	0.561071	0.287897	0	0	0	0	0	0	0	0.228695	0	0	0	0	0	0	0	0.380036	0	0.481098	0.719954	0	0	0	0	0.417169	0.437883	0	0	0	0	0	0	0	0	0	0	0	0	0	0	0	0	0	0	0
gene26	417071	SBF1	21.8576	19.121	19.9427	18.3189	26.3711	29.0571	34.3825	35.9464	35.6018	19.2741	19.9082	28.8231	32.4431	23.8703	28.3945	37.4064	38.2441	39.5162	28.8871	26.3014	31.2894	34.1427	42.0609	37.8526	29.3728	16.3731	30.7443	32.6803	39.5572	38.0044	27.7095	25.8305	28.0342	31.9018	47.0638	41.2101	12.3804	12.9129	32.8061	30.7378	36.1821	21.1857	20.1844	18.5587	24.7662	34.6232	42.3942
gene27	107052518	MIOX	0.354272	0	0	0	0	0.889215	3.87244	3.91453	2.51539	0	0.301247	3.47482	3.47698	0	0	1.99829	2.34905	3.83396	0	0	0	0.919062	3.90111	5.76278	0	0	0	0.533066	3.86783	2.27866	0	0	0	0.650948	7.39513	4.25233	0.760199	0	0.772227	2.01748	2.9948	0	0	0	0	1.05521	3.4692
gene28	429380	LMF2	108.435	110.417	98.3925	108.11	115.885	119.773	126.325	140.269	162.6	46.7611	127.533	113.947	202.296	101.762	131.485	149.399	134.933	209.283	94.8884	80.5958	109.293	117.583	107.372	117.768	76.8907	121.279	109.905	93.7098	125.747	174.373	81.0471	88.7904	58.0089	87.9455	132.106	156.078	67.5674	92.0196	121.296	131.514	166.651	100.585	167.746	168.75	152.338	146.34	162.64
gene29	426276	NCAPH2	21.7563	3.6778	2.65931	3.58676	15.1668	9.21201	4.97276	5.04268	13.6842	2.43412	15.5837	4.72821	17.2255	19.3091	11.2798	14.7	5.43341	15.8771	14.4007	1.42228	10.0687	8.76586	3.58877	11.8452	15.6344	2.50455	10.4213	11.7951	5.4488	17.21	15.4423	3.00236	7.58933	7.69492	5.64408	13.4053	21.3591	13.5543	11.2811	4.70503	13.2124	17.0543	2.36186	2.20037	12.8198	11.7687	6.23091
gene30	429671	SCO2	21.3894	18.0785	16.5366	18.6096	13.9692	22.811	28.4391	22.3453	25.3294	16.5367	23.3054	19.5269	27.638	20.8726	14.1854	21.9157	22.548	28.1736	19.4426	24.4612	27.1073	31.0113	26.0578	24.6167	19.3793	19.0674	22.1457	29.5311	32.2578	33.6741	18.0545	19.4714	18.8841	20.0884	21.6605	28.3537	55.4036	52.606	33.1245	29.3365	28.3962	26.6392	19.3462	19.1247	19.5089	22.0666	26.8149
gene31	107052555	LOC107052555	0.115385	0	0	0	0	0.966034	1.22686	1.66959	0.91278	0.619898	0.984332	0.603262	1.09652	0.118198	0.043771	0.663257	0.98042	0.893024	0.120707	0.048028	0.055044	0.908847	2.50276	1.07672	0.273185	0.13459	0.072692	0.970722	1.72245	1.27775	0.085455	0	0	0.551053	1.70573	0.927681	0.234932	0.051891	0.816945	1.09563	0.224292	0.133195	0	0	0.08799	1.17395	2.31989
gene32	430409	IRF5	0.395771	0.035299	0	0	0.046153	1.56187	2.9813	3.10113	0.947189	1.12776	1.94061	0.959385	2.38186	0.114265	0.360662	1.43553	2.09931	1.31522	0	0	0.043678	1.40055	2.55328	1.4062	0.176197	0.049667	0	1.46774	3.1168	1.07974	0.104077	0	0.080081	0.812179	2.81403	1.14441	1.26768	0.308549	1.08232	0.849772	0.722089	0.248841	0.070249	0.144459	0.083468	2.6426	2.95457
gene33	426277	TNPO3	28.7037	22.9658	22.4407	22.6251	28.9868	23.8909	25.1502	22.6702	30.9492	18.0393	22.9114	19.4463	31.9118	31.8683	30.412	26.8259	21.8068	30.8529	27.7938	23.1305	28.0889	27.2112	22.6823	25.1008	28.15	27.2254	27.3904	24.1991	23.6674	32.0932	24.0023	24.9171	23.2048	21.2604	21.9708	25.5424	33.4462	37.1668	26.1977	24.7939	28.4715	30.8876	27.7962	27.0216	31.191	24.3857	24.2148
gene34	395949	SMO	56.7345	55.4543	55.5555	52.8302	80.045	68.5635	59.7268	58.4471	72.673	46.9331	46.7652	64.4045	76.6864	58.0395	123.495	70.1337	65.1729	71.7578	59.8216	66.6923	65.8646	76.4545	63.8802	70.1924	52.8071	56.7762	71.4232	68.4445	67.906	72.8441	57.746	71.7111	65.4527	71.3994	67.1358	74.3754	43.0393	59.159	75.0536	63.1812	69.3733	59.2957	44.1069	42.4419	83.2093	66.3307	77.9979
gene35	416675	AHCYL2	15.0563	31.1144	28.9084	29.7028	37.5196	15.3176	16.5654	15.7927	26.6478	17.4333	14.2626	12.2307	17.4645	16.7112	66.1832	16.6162	17.5169	17.2438	38.992	75.4086	92.2302	19.7668	18.3373	18.4545	30.218	33.2758	69.8906	17.0722	23.4149	20.2599	28.0822	45.499	71.8613	15.3085	19.9495	22.9375	16.0431	55.0531	17.3041	22.0998	17.8476	33.5786	23.0431	22.9606	60.2495	14.3398	26.4543
gene36	107053629	LOC107053629	0.047636	0.214411	0.166666	0.188571	0.309184	0.202292	0.061556	0.085857	0.073347	0	0	0.200239	0.061013	0.107085	0.54419	0.155864	0.072806	0.085485	0.066198	0.073204	0.058259	0.057186	0.087468	0.085655	0.126796	0.033151	0.111731	0.18038	0.03608	0.078272	0.12172	0.056413	0.140957	0.075322	0.046849	0.069507	0.022623	0	0.051223	0.075692	0.098325	0.089595	0	0.021918	0.069245	0.103439	0.052502
gene37	416676	FAM40B	59.3938	109.677	105.503	103.041	147.387	3.35128	7.2673	8.2489	34.8367	15.7468	10.6563	0.681775	1.73713	78.6498	187.451	1.99417	3.7524	1.56652	67.3307	139.551	90.5103	1.09434	4.13523	1.08029	89.0052	39.4443	127.668	1.74023	3.69907	1.58701	71.7476	97.5234	72.0053	2.24685	5.21175	2.25576	75.0541	127.663	2.39116	10.1845	1.56141	83.6171	1.97834	1.85078	106.376	1.84297	12.2555
gene38	107053537	LOC107053537	0.096617	0.230198	0.30704	0.276111	0.449744	0.139977	0.048857	0.060734	0.061459	0.077793	0.055662	0.053663	0.022352	0.076855	0.629634	0.10472	0.043416	0.033811	0.119494	0.112771	0.065129	0.037924	0.001884	0.067237	0.081831	0.058802	0.366081	0.061213	0.005666	0.015621	0.167256	0.112047	0.164168	0.086277	0.06888	0.013769	0.104611	0.606212	0.149646	0.032653	0	0.155294	0	0.017338	0.303334	0.113053	0.01389
gene39	768819	SMKR1	6.49423	6.54271	7.16194	4.79818	1.60505	3.10991	3.87872	2.7651	2.91752	4.48186	4.81862	0.721166	3.26066	8.22257	2.75623	2.73734	1.51498	4.39189	3.82719	4.76944	2.52112	3.53241	1.53079	3.24446	4.93336	7.68738	2.95173	2.75323	2.13654	5.45048	5.46227	5.20584	2.09207	1.52266	2.10106	4.24713	9.78694	6.21595	3.06612	3.88614	3.94124	7.35979	2.24729	3.22505	2.74539	2.33146	2.89029
gene40	416677	NRF1	4.49637	4.0812	4.04808	2.37137	4.62737	6.05927	5.00543	5.33794	7.35984	5.98674	4.22397	4.25784	4.58479	3.86233	5.67519	7.27843	6.16731	6.39657	6.91612	8.09944	7.64885	9.13365	7.33943	5.03374	3.90926	4.50493	3.4785	4.80742	7.97446	5.98497	6.64002	4.91551	4.94951	7.09967	4.54514	5.33564	12.2227	4.76962	4.88906	5.29144	4.79614	4.53756	4.20066	4.55149	3.76471	4.05068	5.3791
gene41	107053552	LOC107053552	3.4353	1.30195	1.27729	1.52248	2.27854	2.71126	1.89095	2.11172	2.10045	5.62499	2.28929	2.74188	2.44873	1.54709	1.37125	2.33259	1.73116	1.80188	1.82381	1.70724	2.67281	3.04557	1.8788	1.79376	1.61971	1.35697	1.73373	2.90503	2.48969	2.44149	2.2282	1.19727	2.0579	2.65014	2.5901	2.22489	13.0166	9.66717	2.36742	1.65509	2.20901	2.17913	1.68654	1.8656	2.11687	3.44113	2.61537
gene42	777882	MIR183	0	0	0	0	0	0	0	0	0	0	0	0	0	0	0	0	0	0	0	0	0	0	0	0	0	0	0	0	0	0	0	0	0	0	0	0	0	0	0	0	0	0	0	0	0	0	0
gene43	416678	UBE2H	35.2838	59.6487	58.0732	59.8963	25.2689	44.5352	58.4414	61.5721	47.2247	56.5587	37.6849	57.8033	46.3793	39.617	30.5867	35.7764	61.1555	47.0121	43.7188	63.3552	22.701	57.2815	66.1263	49.5309	32.0883	71.9216	21.9833	47.0099	65.7246	46.4562	45.3668	65.0572	37.7056	48.5269	67.2933	55.1232	28.7251	21.8628	43.7471	61.1946	40.6281	24.7875	53.1484	48.3219	26.8347	35.7383	60.5944
gene44	416679	ZC3HC1	12.5273	9.22817	8.26004	8.18651	8.97151	7.96674	8.05835	6.81315	10.3194	8.23785	11.848	5.09757	11.5078	14.1048	7.87801	8.36383	6.38556	10.2333	13.4571	13.3565	10.5878	10.0908	9.04266	9.42674	10.6509	12.2183	9.49921	8.52774	9.09745	11.5866	11.8598	11.0959	9.51253	7.41168	9.13012	8.8012	8.41066	9.35497	10.3139	8.65593	8.36815	12.7507	14.9191	14.3797	10.3904	10.732	10.6696
gene45	102465396	MIR6676	0	0	0	0	0	0	0	0	0	0	0	0	0	0	0	0	0	0	0	0	0	0	0	0	0	0	0	0	0	0	0	0	0	0	0	0	0	0	0	0	0	0	0	0	0	0	0
gene46	427683	KLHDC10	9.16808	11.4131	11.3878	12.1806	14.3873	8.15166	8.9632	8.47801	11.7462	8.9021	5.44698	8.83328	10.1034	10.4102	13.8949	8.92488	8.50653	10.2798	13.6853	13.2786	13.7748	10.4016	9.87666	8.19131	13.2456	12.9201	13.9228	9.06409	9.3212	10.7198	12.3919	14.7256	12.7867	9.19733	10.8328	10.1593	2.2049	3.87185	8.83606	10.9094	8.97186	8.98035	19.932	16.1586	9.77976	10.9799	10.9834
gene47	102465367	MIR6629	0.275564	0.224454	0.209458	1.25507	0.273102	0	0	0.066743	0	0.570769	0.117804	0	0	0	0	0.423194	0	0	0	0	0	0	0	0	0	0	0.306054	0	0	0	0	0	0	0.056504	0	0	0	0	0.035444	0	0.453311	0	0	0	0.438921	0.113132	0.24768
gene48	100859230	LOC100859230	10.8243	1.50032	1.43761	1.56486	2.01419	1.97969	0.874932	1.00697	1.88702	1.80373	11.7701	1.26778	1.32574	18.5009	1.70347	1.10125	1.13448	1.06537	11.5429	1.59363	2.19955	1.2342	1.00445	0.999345	11.0787	2.10808	2.12349	1.20187	1.21605	1.10302	13.1753	1.75856	2.21403	1.57891	1.25828	1.38032	9.06011	3.66035	1.17839	1.07507	1.1379	10.0832	2.22036	2.19798	1.79367	1.01132	1.32026
gene49	416681	TMEM209	16.5206	12.2086	11.1086	10.6272	18.8289	9.93862	9.65474	9.55325	13.7646	10.1356	11.7941	9.86988	14.1387	17.4894	15.5716	11.0073	9.47353	12.1892	13.9489	14.1936	14.9035	11.6462	8.23151	9.20335	14.2265	15.0513	16.3087	9.33726	9.29385	12.719	16.0183	15.2456	14.989	10.1254	10.8521	12.881	6.45397	9.47098	9.5687	11.5394	10.796	14.3301	20.3992	18.777	17.5642	12.3033	11.2619
gene50	416682	CPA2	0.143185	0.082956	0.234661	0	1.30788	0	0.03551	0	0.365102	0.23477	0	0	0	0.234502	2.00619	0	0	0	0.197087	0.042336	3.74536	0	0.035504	0	0.038008	0.075416	2.06128	0	0.032649	0.087884	0.288699	0.145846	0.52356	0	0.038015	0	0.103624	2.38721	0	0	0.039268	0.938698	0.070533	0.250393	2.70219	0.045067	0
gene51	416683	CPA5	0	0	0	0	0	0	0	0	0	0	0	0	0	0	0	0	0	0	0	0	0.08197	0	0	0	0	0	0	0	0	0	0	0	0	0	0	0	0	0.064882	0	0	0	0	0	0	0	0	0
gene52	395276	CPA1	0	0	0	0	0	0	0	0	0	0	0	0	0	0.027704	0	0	0	0	0	0	0	0	0	0	0	0	0	0	0	0	0	0	0	0	0	0	0	0	0	0	0	0	0	0	0	0	0
gene53	416684	CEP41	12.4075	2.05429	2.21731	2.01905	4.937	3.3823	3.00711	3.21361	4.03214	1.8926	11.5727	2.3424	4.34953	10.9647	4.14046	3.06247	2.72796	4.04907	11.3397	3.38579	4.84069	4.60564	4.56211	3.6651	9.8239	3.29168	4.36471	3.31942	3.77719	4.52619	10.5872	3.39397	3.89678	3.82759	3.18965	4.00353	11.6214	8.23362	3.48365	3.05227	3.75133	11.1735	3.14557	3.33006	4.21275	4.07809	2.58471
gene54	427684	MEST	3.86983	1.54202	1.74992	1.93029	2.77689	4.27177	2.44063	2.6448	4.1413	3.75512	7.42731	2.46232	6.26641	3.96917	2.24367	4.62747	3.10382	4.32542	2.73676	2.91552	1.65027	4.22023	2.28017	4.33355	3.7253	5.43078	2.20476	4.82744	3.34023	5.73804	3.5791	5.59917	2.64853	3.68488	4.65856	4.15078	4.65828	5.26804	4.28279	3.60424	4.08823	4.93449	5.69545	6.37923	5.14392	4.68356	4.34531
gene55	416685	COPG2	33.0759	29.2651	26.2563	27.9502	31.0226	18.7067	17.5212	18.1288	23.3732	22.3019	18.4696	15.2483	20.826	42.5301	25.1227	20.8603	17.7094	22.5261	36.4996	31.0777	32.0706	24.9955	19.9499	22.6593	40.013	36.1919	30.8307	21.0142	18.8751	22.3476	40.8074	36.0819	30.9818	27.6552	23.3167	25.8116	32.627	24.7369	21.7413	24.7258	19.4155	36.2596	33.4363	33.2455	27.5252	22.2235	21.3056
gene56	416686	IL15RA	0.670419	0.886778	0.893235	0.666287	0.752748	1.49904	2.30231	1.76992	0.970218	0.319401	1.924	1.62147	1.05654	0.377844	0.479443	1.56316	1.89573	1.22749	0.425443	0.308195	0.361346	1.19884	2.74815	1.12045	0.351292	1.28552	0.716701	1.33239	3.02455	1.63485	0.410083	0.881217	0.904507	0.92592	3.27428	1.72416	1.01902	2.06152	1.11295	1.87072	1.15563	0.945733	0.283132	0.72569	1.94497	2.59083	2.87311
gene57	416687	FBXO18	4.65873	9.72051	9.50165	9.35624	9.20528	4.98063	5.15419	6.1124	7.07984	2.72987	5.8199	5.98026	6.08209	4.66125	8.05698	5.66259	6.12479	6.08264	4.77998	9.45184	5.0501	5.65816	6.36292	6.0609	4.71073	15.5606	8.5314	6.24377	7.27636	6.05864	4.86459	10.7661	7.01688	5.35728	6.9753	5.96771	3.70583	6.4704	5.31817	6.0928	5.53871	5.39481	6.50039	5.87785	9.51092	6.06787	5.69732
gene58	416688	ANKRD16	5.85296	1.45465	2.05563	1.75693	2.80313	3.32844	2.66145	2.86374	3.37586	2.17359	4.67701	2.32173	2.32354	7.42466	2.17027	3.17871	2.69286	3.20648	5.96223	2.15285	3.9766	4.89145	2.47475	3.52628	6.71689	1.36553	2.19784	3.26336	2.54041	3.23924	4.99614	1.28015	3.09209	2.78455	2.98112	2.9857	9.15848	5.24688	3.3401	2.39197	3.14663	4.79842	0.337759	0.624419	1.60172	1.80361	2.2269
gene59	395854	GDI2	224.683	123.573	124.347	127.878	173.885	164.197	176.208	174.523	221.815	106.1	190.77	131.461	243.644	253.977	171.106	180.389	181.707	235.349	188.597	173.563	180.677	167.193	176.353	180.389	198.403	145.114	178.377	167.388	188.102	230.719	195.201	152.326	152.747	149.569	192.12	190.989	188.081	216.11	189.323	169.638	218.523	226.358	173.642	174.906	237.663	177.23	194.988
gene60	416689	FAM208B	3.23408	2.26228	2.15717	2.09011	3.51181	3.88178	3.55842	3.82779	3.40621	2.40716	2.89796	5.41118	3.48807	3.73425	3.51569	4.03849	4.24316	4.53417	4.35751	3.20887	3.42747	4.4689	5.68651	4.18236	4.43201	1.83555	4.03379	4.55473	5.78862	4.47216	4.32707	2.86399	3.49403	4.32877	5.22331	4.24201	1.99661	1.84589	3.97921	4.49032	4.25692	2.59271	2.71078	2.28282	2.48493	4.26297	4.96829
gene61	107053421	LOC107053421	0.021912	0.018411	0.040186	0.021584	0	0.013147	0	0	0.039805	0	0.071327	0.024344	0	0.021196	0.023047	0	0	0.014816	0.050311	0	0	0	0.04567	0.022461	0	0	0.038533	0	0.030278	0	0.095396	0	0.044432	0.043603	0.071811	0.022206	0.059187	0.027878	0	0	0.053498	0	0	0.034599	0	0.027257	0.025961
gene62	416691	ASB13	7.66035	3.63965	3.67825	3.12264	4.02473	3.62953	3.42034	2.66835	4.13339	4.42458	5.32608	4.27429	3.37679	7.17021	3.55749	3.95988	4.48997	3.32431	8.08016	7.66334	4.63279	3.48953	3.6414	3.42144	6.26792	5.64486	4.96774	3.64947	5.00877	3.33413	7.75239	5.18761	5.62066	4.54533	3.58385	3.66454	7.59541	5.31054	3.93463	4.84488	3.366	6.78458	5.1758	5.34436	4.03536	4.6471	4.19231
gene63	416692	CALML3	0	0.124902	0	0	0	0.141299	0	0.165268	0	0.311503	0.014093	0.188162	0	0	0	0.094588	0.141868	0.158337	0	0	0	0	0	0.158126	0	0.092105	0.136777	0	0	0.064374	0.30116	0	0	0	0	0	0.196107	0.200189	0.217265	0.103255	0	0	0	0	0.155046	0.205226	0.195142
gene64	416693	NET1	106.229	73.986	72.6461	74.7417	111.852	107.495	59.5511	52.9724	99.7407	146.902	52.2536	241.523	79.3971	82.0895	133.085	92.5947	117.543	84.3932	126.744	318.451	141.058	136.163	149.007	109.877	140.861	54.7797	141.168	141.18	247.457	113.333	137.458	182.778	191.934	159.686	131.09	165.252	103.74	104.026	153.211	287.795	122.433	153.161	110.431	105.317	151.824	129.863	247.19
gene65	107053359	LOC107053359	0.030313	0	0	0	0.033637	0.036375	0	0	0	0	0.038772	0	0	0.037315	0.032314	0	0.065486	0	0.122467	0	0.026147	0	0	0	0.059267	0	0	0.056142	0	0	0.02959	0	0.040775	0	0	0	0	0	0.019339	0	0.03776	0.084777	0	0	0	0	0
gene66	101748925	LOC101748925	0.056286	0.03656	0.024456	0.025172	0.070829	0.083183	0.036089	0.034672	0.065733	0	0.055098	0.191794	0.040857	0.078745	0.029358	0.128105	0.046608	0.09265	0.0944	0.035855	0.033428	0.100123	0.065191	0.14814	0.219949	0	0.089759	0.170868	0.108359	0.099831	0.101825	0.048895	0.072006	0.143599	0.077141	0.173387	0.069219	0	0.08375	0.154812	0.066053	0.088902	0.029264	0.014846	0.091752	0.137255	0.066272
gene67	416694	TUBAL3	10.3652	0.031371	0	0	0.041016	13.295	12.1558	10.6857	14.5814	0	49.1352	2.91079	31.1203	9.85057	0.137125	13.1634	7.52251	21.8373	7.96135	0	0.542404	7.45463	8.03784	10.8498	6.7492	0.264544	0.757572	18.6061	11.7885	34.6916	8.87389	0	0.900376	11.3537	11.1346	16.0222	5.69087	0.282012	14.7299	14.4577	27.1956	6.86556	0.759137	0.641432	0.148235	17.2041	22.6534
gene68	416695	LOC416695	5.02014	0	0	0	0.098755	7.40303	5.93492	5.87671	9.47265	0	24.149	2.49821	28.0271	3.91177	0	6.84108	3.23921	9.76824	2.81876	0	0.555773	3.97995	3.95158	5.19246	3.73311	0	0	12.0015	5.63773	19.1649	5.55308	0	0	6.44932	6.10027	9.78923	1.95918	0	9.34428	8.09782	12.9267	4.22113	0	0.632363	0.178899	12.2003	13.799
gene69	769274	UCN3	0	0	0	0	0	0	0.014799	0	0	0	0.017816	0	0.015553	0	0	0.052528	0	0.028982	0	0	0	0.014553	0	0	0	0	0	0.013008	0	0	0.013781	0	0	0.031207	0.016854	0.01251	0	0	0.018176	0	0	0	0	0	0	0.027423	0
gene70	416696	LOC416696	0.030532	0.008667	0.005321	0.023828	0.340193	0	0	0	0.012445	0	0	0	0	0.009594	0.061494	0	0	0	0.196516	0	0.121031	0.018832	0	0.001151	0.252516	0	0.29189	0	0	0.009362	0	0	0	0	0	0	0.083159	0.186298	0	0	0	0.354931	0	0	0.29257	0	0
gene71	777842	MIR205B	0	0	0	0	0	0	0	0	0	0	0	0	0	0	0	0	0	0	0	0	0	0	0	0	0	0	0	0	0	0	0	0	0	0	0	0	0	0	0	0	0	0	0	0	0	0	0
gene72	416698	SLC35B4	76.1029	33.5355	33.5186	32.4231	156.457	17.678	14.2297	15.3257	68.175	33.0779	15.7438	13.1424	18.915	94.9103	154.605	16.7264	15.1253	18.0366	106.036	25.9256	137.198	16.3919	12.819	15.5948	122.18	32.3464	173.332	16.4052	14.754	17.6886	85.4218	21.833	38.1931	15.4709	16.728	16.1753	57.3757	80.2531	17.0723	17.9677	15.8166	109.863	37.1049	35.0571	102.682	14.3946	14.035
gene73	416699	LRGUK	0.150317	0.253157	0.380451	0.300401	3.55745	0.052889	0.018004	0.070053	0.531189	0.223755	0.163192	0.183486	0.036175	0.163332	1.45836	0.061705	0.035469	0	0.247821	0.294761	0.69081	0.151643	0.018306	0.073916	0.304706	0.068384	2.22465	0.179478	0.10071	0.015001	0.150451	0.087492	0.253493	0.039774	0.019601	0.020588	0.279903	2.57759	0.02128	0.035836	0	0.353356	0	0.024629	1.92929	0.069711	0.028948
gene74	416700	EXOC4	24.5641	23.2815	23.3104	24.0584	24.1188	23.7829	27.6569	26.5959	23.3061	18.2795	20.4073	17.3181	27.4853	32.8853	13.626	20.9116	27.104	25.9697	26.4543	38.9531	16.7508	26.3334	32.4644	24.399	28.0428	21.6192	14.7181	23.8374	30.5261	24.6242	33.0708	39.6764	18.9253	26.3244	33.8922	30.3136	9.27852	4.5737	23.4602	25.7167	21.932	30.5819	39.6921	37.6506	17.6569	24.8283	32.3067
gene75	101749816	LOC101749816	0	0.019587	0.011088	0.085457	0	0	0.0182	0	0.02009	0	0.020382	0.040125	0	0.005319	0	0	0	0	0.025636	0	0	0.016823	0.01838	0.014242	0.060234	0	0.023386	0	0	0	0	0	0	0.028318	0	0	0.010789	0	0	0	0	0.012922	0.034941	0.025596	0.016569	0.092779	0.02419
gene76	101750035	LOC101750035	0.036587	0.063124	0	0.028899	0.018066	0.11714	0.176311	0.095598	0.158965	0	0.196577	0.112952	0.152691	0.044988	0.029967	0.076201	0.059554	0.107487	0	0	0	0.108681	0.117136	0.276508	0.010904	0	0.021498	0.068565	0.033782	0.191172	0.031559	0	0	0.118857	0.061712	0.068002	0.034884	0.053273	0.105115	0.047101	0.063196	0.008407	0.455753	0.371491	0.035425	0.243948	0.095846
gene77	107053159	LOC107053159	0	0.008994	0	0	0	0	0	0	0	0	0	0	0.016477	0	0	0	0	0	0	0	0	0	0	0	0	0	0	0	0	0	0.021471	0	0	0	0	0	0	0	0	0	0	0	0.019464	0	0	0.049176	0
gene78	107053233	LOC107053233	0	0	0	0	0	0	0	0.243116	0	0	0	0	0.029526	0	0	0	0	0	0	0	0	0.06907	0	0	0	0	0	0	0	0.127099	0	0	0	0.24348	0	0	0	0	0	0.143325	0	0	0.165047	0.198906	0	0	0
gene79	107053236	LOC107053236	0	0	0	0	0	0	0.214022	0	0	0	0	0	0	0	0	0	0	0	0	0	0	0	0	0	0	0	0	0	0	0	0	0	0	0	0	0	0	0	0	0	0	0	0	0	0	0	0
gene80	101749355	LOC101749355	0	0	0	0	0	0	0	0.032633	0	0	0.065469	0	0.028967	0	0	0	0	0	0	0	0	0.010842	0	0.052389	0	0	0	0.072437	0	0	0	0	0	0	0	0	0	0	0	0	0	0	0.099463	0.06553	0	0.109163	0
gene81	102466183	MIR6659	0	0	0	0.031905	0	0	0	0	0	0	0	0	0	0	0	0	0	0	0	0	0	0	0	0	0	0	0	0	0	0	0.026694	0	0	0	0	0	0	0	0	0	0	0	0	0	0	0	0
gene82	101752016	LOC101752016	0	0	0	0	0	0	0	0	0	0	0	0	0	0	0	0	0	0	0	0	0	0	0	0	0	0	0	0	0	0	0	0	0	0	0	0	0	0	0	0	0	0	0	0	0	0	0
gene83	107053683	LOC107053683	0	0	0	0	0	0	0	0	0	0	0	0	0	0	0	0	0	0	0	0	0	0	0	0	0	0	0	0	0	0	0	0	0	0	0	0	0	0	0	0	0	0	0	0	0	0	0
gene84	107049180	LOC107049180	0	0	0	0	0	0	0	0	0	0	0	0	0	0	0	0	0	0	0	0	0	0	0	0	0	0	0	0	0	0	0	0	0	0	0	0	0	0	0	0	0	0	0	0	0	0	0
gene85	107053663	LOC107053663	0	0	0	0	0	0	0	0	0	0	0	0	0	0	0	0	0	0	0	0	0	0	0	0	0	0	0	0	0	0	0	0	0	0	0	0	0	0	0	0	0	0	0	0	0	0	0
gene86	107053764	LOC107053764	0	0.064836	0	0	0	0	0	0	0	0	0	0	0	0.062485	0	0.043932	0	0	0	0	0	0	0	0	0	0	0	0	0	0	0	0	0	0	0	0	0.124511	0.122035	0	0	0	0	0	0	0	0	0
gene87	107053701	LOC107053701	0	0	0	0	0	0	0	0	0	0	0	0	0	0	0	0	0	0	0	0	0	0	0	0	0	0	0	0	0	0	0	0	0	0	0	0	0	0	0	0	0	0	0	0	0	0	0
gene88	107053749	LOC107053749	0	0	0.01888	0	0	0	0	0.009838	0	0	0	0	0	0	0	0.019265	0	0	0	0	0	0	0	0	0.033551	0	0	0	0	0	0	0	0	0	0	0	0	0.11293	0	0	0	0	0	0	0	0	0
gene89	101749970	LOC101749970	0	0	0	0	0	0	0	0	0	0	0	0	0	0	0	0	0	0	0	0	0	0	0	0	0	0	0	0	0	0	0	0	0	0	0	0	0	0	0	0	0	0	0	0	0	0	0
gene90	107053761	LOC107053761	0	0	0	0	0	0	0	0	0	0	0	0	0	0	0	0	0	0	0	0	0	0	0	0	0	0	0	0	0	0	0	0	0	0	0	0	0	0	0	0	0	0	0	0	0	0	0
gene91	107053689	LOC107053689	0	0	0	0	0	0	0	0	0	0	0	0	0	0	0	0	0	0	0	0	0	0	0	0	0	0	0	0	0	0	0	0	0	0	0	0	0	0	0	0	0	0	0	0	0	0	0
gene92	107054393	LOC107054393	0	0	0	0	0	0	0	0	0	0	0	0	0	0	0	0	0	0	0	0	0	0	0	0	0	0	0	0	0	0	0	0	0	0	0	0	0	0	0	0	0	0	0	0	0	0	0
gene93	107053921	LOC107053921	0	0	0	0	0	0	0	0	0	0	0	0	0	0	0	0	0	0	0	0	0	0	0	0	0	0	0	0	0	0	0	0	0	0	0	0	0	0	0	0	0	0	0	0	0	0	0
gene94	107053908	LOC107053908	0	0	0	0	0	0	0	0	0	0	0	0	0	0	0	0	0	0	0	0	0	0	0	0	0	0	0	0	0	0	0	0	0	0	0	0	0	0	0	0	0	0	0	0	0	0	0
gene95	418435	CHCHD3	42.9912	43.6112	38.1919	42.6306	28.1886	42.7677	40.8941	39.8182	44.6666	20.4099	58.5347	28.5944	52.3567	46.6392	31.4923	40.7159	36.9968	51.5468	32.9623	47.7692	33.0108	50.0144	37.6825	44.7218	42.1969	46.5456	29.7883	43.4038	39.2468	50.3641	35.5634	35.5879	26.2119	35.4428	33.9993	41.0225	36.0297	34.6431	43.8399	34.8873	45.5044	48.4716	43.6512	41.1858	31.7595	41.2292	29.9502
gene96	101750196	LOC101750196	0.043468	0.043513	0.06675	0.107818	0	0	0	0.013333	0	0.0144	0.0275	0.011779	0.016194	0.040672	0.034553	0.013385	0	0.014525	0.016802	0	0.027427	0.015701	0.022312	0	0.078065	0.025091	0.063248	0.034685	0	0.012945	0.046686	0.011005	0.046413	0	0.012898	0	0.01755	0.008502	0	0.023582	0.076513	0.030152	0.013485	0.036653	0.018447	0	0
gene97	107054205	LOC107054205	0	0	0.034781	0.123567	0	0	0	0	0	0	0	0	0	0	0.047221	0.058829	0.016207	0	0	0	0	0	0	0	0.018319	0	0	0	0	0	0.034835	0.034823	0	0.070079	0.124676	0	0.11689	0	0	0	0.013336	0	0	0.04818	0	0.036365	0
gene98	107054335	LOC107054335	0.044413	0	0.119682	0.205035	0	0	0	0	0.04442	0	0	0	0	0	0.031556	0.055577	0	0	0	0	0	0	0.065399	0	0.124647	0	0	0	0	0.040999	0	0	0	0	0.02651	0	0	0	0.086345	0	0	0.053463	0	0	0	0.097639	0
gene99	107054228	LOC107054228	0	0.03229	0	0.072691	0	0	0	0.025551	0	0	0.091715	0	0	0	0.047273	0.020041	0.006472	0	0	0	0	0	0.02668	0.024528	0.045077	0	0	0	0.024616	0	0.047572	0.007312	0	0.010845	0	0	0.0195	0	0	0	0.007452	0	0	0	0	0.047135	0.009335
gene100	107054320	LOC107054320	0	0	0	0	0	0	0	0	0	0	0	0	0	0	0.030877	0.023792	0	0	0	0	0	0	0.011186	0	0	0	0	0	0	0	0	0	0	0	0	0	0	0	0	0	0	0	0	0	0	0.035503	0
gene101	107054192	LOC107054192	0	0	0	0	0	0	0	0	0	0	0	0	0	0	0	0	0	0	0	0	0	0	0	0	0	0	0.072487	0	0	0	0	0	0	0	0	0	0	0	0	0	0	0	0	0	0	0	0
gene102	427941	PLXNA4B	1.5487	8.2992	7.54743	8.45256	4.2491	0.779348	0.968758	1.42645	1.19309	7.07407	1.66959	1.15551	0.553733	2.03156	6.60329	0.702276	1.36441	0.448001	1.47471	6.41739	2.33967	0.683768	1.46783	0.450659	1.79723	4.29085	2.19639	0.539621	0.889578	0.406769	1.03035	11.4675	3.17999	0.687445	1.31787	0.635563	0.199799	0.622883	0.43982	1.03511	0.273021	0.926372	2.43098	2.39541	1.85994	0.235078	0.680853
gene103	102465970	MIR6621	0	0.461677	0.632185	0	0	0	0	0	0	0	0	0	0	0	0	0	0	0	0	0	0	0	0	0	0	0	0.014921	0	0	0	0	0	0	0	0	0	0	0	0	0	0	0	0	0	0	0	0
gene104	101750753	LOC101750753	0	0	0	0	0	0	0	0	0	0	0	0	0	0	0	0	0	0	0	0	0	0	0	0	0	0	0	0	0	0	0	0	0	0	0	0	0	0	0	0	0	0	0	0	0	0	0
gene105	107054375	LOC107054375	0	0	0	0.118572	0	0	0	0	0	0	0	0	0	0	0	0	0	0	0	0	0	0	0	0.035651	0	0	0	0	0	0	0	0	0	0.050151	0	0	0	0	0	0	0	0	0	0	0	0	0
gene106	107054372	LOC107054372	0	0	0	0	0	0	0	0	0	0	0	0	0	0	0	0	0	0	0	0	0	0	0	0	0	0	0	0	0	0	0	0	0	0	0	0	0	0	0	0	0	0	0	0	0	0	0
gene107	107054362	LOC107054362	0	0	0	0	0	0	0	0	0	0	0	0	0	0	0	0	0	0	0	0	0	0	0	0	0	0	0	0	0	0	0	0	0	0	0	0	0	0	0	0	0	0	0	0	0	0	0
gene108	101752068	LOC101752068	0	0	0	0	0	0	0	0	0	0	0	0	0	0	0	0	0	0	0	0	0	0	0	0	0	0	0	0	0	0	0	0	0	0	0	0	0	0	0	0	0	0	0	0	0	0	0
gene109	395755	PODXL	20.1574	0	0.049681	0.063138	0.631172	146.367	143.735	142.158	69.8003	0.14534	159.644	74.7189	125.778	0.713976	0.266667	135.388	121.76	89.7455	1.1998	0	1.10017	162.103	212.025	100.412	0.211502	0.048413	1.40549	175.177	157.016	134.105	0.723701	0.041295	1.00674	117.398	188.919	100.521	7.61477	1.08045	127.823	136.044	105.497	0.325336	3.73933	3.52985	0.563699	151.323	234.963
gene110	418250	MKLN1	17.5828	15.0519	15.3849	15.1002	15.126	14.2223	14.7104	16.3402	15.0463	16.7505	18.0696	13.9189	14.9374	24.0696	14.2556	12.9492	13.4642	13.7523	19.3484	16.1149	14.0522	15.153	14.0007	16.2794	21.3586	11.6252	15.33	14.4171	15.7028	13.4407	22.1818	13.8755	15.6381	13.4266	13.3763	14.3508	11.3471	9.07363	15.1818	14.3344	14.0903	16.4332	12.8421	11.7626	14.0779	16.6198	13.3034
gene111	101750931	LOC101750931	0.318374	0.466305	0.420268	0.349999	0.555179	1.23474	1.05741	1.14682	0.555371	3.56043	0.879927	1.35811	0.605019	0.400082	0.371849	0.820488	0.87165	0.345245	1.23398	1.04364	0.915229	1.22702	1.49805	0.636562	1.16289	0.30052	0.67574	1.22534	1.65182	0.566198	1.26263	0.469001	1.16499	1.12325	0.696946	0.676432	0.544547	0.465696	0.886311	0.771528	0.519312	0.945178	0.33444	0.33971	0.570319	0.531194	1.34124
gene112	107054126	LOC107054126	0.260138	0.202491	0.122071	0.145109	0.3886	0.542854	0.548135	0.404307	0.110345	2.65335	0.48253	1.01603	0.154676	0.22388	0.184394	0.363456	0.502224	0.169477	0.720215	0.371859	0.369754	0.300989	0.755805	0.359597	0.42635	0.128454	0.251312	0.510548	0.660422	0.165171	0.669534	0.016722	0.438954	0.688973	0.268896	0.316912	0.701193	0.293833	0.282527	0.279492	0.123735	0.350836	0.143537	0.157022	0.190733	0.315112	0.292196
gene114	107054102	LOC107054102	0.120071	0.077058	0	0.184606	0	0.121494	0.447828	0.205732	0.185751	0.116628	0.304688	0.738606	0.345646	0	0	0.206143	0.257248	0	0	0.085798	0	0.283318	0.182784	0.325347	0.190885	0.102774	0	0.120762	0.241443	0.171495	0.743167	0	0.09318	0.110497	0	0	0.064824	0.086553	0.024961	0.261465	0.121919	0.053554	0.16073	0.160229	0	0.298175	0
gene115	777795	MIR29B1	0	0	0	0	0	0	0	0	0	0	0	0	0	0	0	0	0	0	0	0	0	0	0	0	0	0	0	0	0	0	0	0	0	0	0	0	0	0	0	0	0	0	0	0	0	0	0
gene116	777794	MIR29A	0	0	0	0	0	0	0	0	0	0.749348	0	0	0	0	0	0	0	0	0	0	0	0	0	0	0	0.804292	0	0	0	0	0	0	0	0	0	0	0	0	0	0	0	0	0	0	0	0	0
gene117	395873	K123	0.124003	0	0	0.041188	0	0.528927	2.47403	2.30282	0.456623	0.13897	2.82645	0.302511	0.233934	0.021547	0	0.467898	0.846999	0.254683	0	0.047172	0	0.365372	0.598226	0.178311	0	0.063553	0	0.149888	0.604185	0.245906	0.073029	0	0.039494	0.339419	0.433454	0.222307	0.115365	0	0.181202	0.212514	0.154465	0.021427	0.066798	0.11186	0	2.30739	1.26842
gene118	395294	IL2RA	0.067592	0	0	0	0	1.66002	2.13392	1.79132	0.912705	0	1.03542	2.82572	0.327595	0	0.074446	0.964239	1.19766	0.496648	0.103012	0	0	2.04381	1.51783	0.378695	0.082325	0	0	0.704561	1.48108	0.543623	0	0	0	0.540162	0.9589	1.05637	0	0.055254	0.80306	0.596767	0.498977	0	0	0	0	2.14031	0.949107
gene119	418248	RBM17	46.7637	29.2925	29.0938	29.6055	51.7004	33.5908	24.6794	25.7859	36.0611	31.1908	36.5984	27.5242	28.9466	39.3143	46.3235	32.2631	26.1777	31.364	39.9576	21.9743	55.7838	32.1938	23.2942	33.283	38.5177	28.1052	49.3291	32.8124	19.6244	31.4184	39.211	25.3671	38.3868	33.5427	21.2181	28.963	49.3558	66.6212	32.1181	20.3815	33.5127	47.4808	23.7099	22.9516	44.6652	30.1427	19.3079
gene120	418247	PFKFB3	58.2583	120.51	117.8	117.281	224.718	13.6403	13.2131	13.7263	75.14	169.164	7.16895	31.8168	10.2275	68.1064	181.35	10.8757	8.34702	6.82582	38.1486	10.2926	205.154	9.41131	7.45129	7.47286	67.2026	98.8303	274.752	6.81845	8.01744	6.49633	30.5472	137.472	119.154	11.8352	10.9578	13.0559	38.833	34.7651	7.65628	14.8036	6.80307	98.5792	4.17306	3.70902	134.663	7.4269	7.02203
gene121	107053972	LOC107053972	0	0	0	0.046942	0.121008	0	0	0	0	0.036518	0	0	0	0.066895	0.029014	0	0.029546	0.02803	0	0	0.172352	0	0	0	0	0	0.120904	0	0.027999	0	0	0.027537	0	0	0	0.034243	0	0.034744	0	0.029107	0	0.032433	0	0	0.027447	0	0.034545
gene122	776459	PRKCQ	0.855998	0	0.018548	0.035198	0.287729	1.76466	0.804627	0.855045	0.439882	0.485936	3.4235	0.966803	1.19094	1.02133	0.490467	1.70385	1.08058	0.369471	0.772148	0	0.095174	1.03003	1.39679	1.05089	0.259621	0.035965	0.07989	2.72173	1.70168	1.03107	0.459218	0	0.033693	1.30304	1.49947	0.944708	0.49112	0.095573	1.93838	0.698132	1.11386	0.236356	0	0.023818	0.060593	1.05582	1.01174
gene123	425485	SFMBT2	1.56695	1.48214	1.784	1.28349	4.68005	1.60024	0.732025	0.693648	0.790044	0.867195	1.18066	1.21817	0.479589	2.17531	4.27639	1.88801	0.732048	0.607735	1.13235	0.579595	1.70799	1.07904	0.778162	1.08545	2.51331	0.304042	1.86845	1.66203	0.363732	0.72832	1.42981	0.681459	1.75061	2.37253	0.614331	0.673905	0.604661	0.774569	1.5551	0.276783	0.713687	2.51681	0.090724	0.026643	1.12673	1.68666	0.636181
gene124	101752189	LOC101752189	0	0	0	0	0	0	0	0	0	0	0	0	0	0	0	0	0	0	0	0	0	0	0	0	0	0	0	0	0	0	0	0	0	0	0	0	0	0	0	0	0	0	0	0	0	0	0
gene125	101751191	LOC101751191	0	0	0	0	0	0	0	0	0	0	0	0	0	0	0	0	0	0	0	0	0	0	0	0	0	0	0	0	0	0	0	0	0	0	0	0	0	0	0	0	0	0	0	0	0	0	0
gene126	107054603	LOC107054603	0	0	0	0	0	0	0	0	0	0	0.144825	0.039259	0	0	0	0.091303	0	0	0	0	0	0	0	0	0	0	0	0.063367	0	0	0	0	0	0.169542	0	0	0	0	0.072764	0	0	0	0	0	0	0.066643	0
gene127	419112	LOC419112	15.2779	0	0.056905	0	0.504015	7.03503	4.19239	4.05129	2.64234	0	19.3976	2.36513	2.7719	18.2254	0.28225	7.21701	3.36807	2.46526	17.408	0	1.29413	11.1655	5.68825	7.43387	13.4287	0.054897	1.4847	5.45783	4.32543	3.88844	18.7913	0.306037	0.827274	25.3934	15.7276	13.3475	11.1654	0.990614	6.32822	1.38569	2.80703	14.8392	0.049884	0.435293	0.046206	6.45176	4.41013
gene128	419111	ITIH5	3.72271	0	0	0	0	32.3262	23.6854	23.9433	12.9685	0.01714	9.41477	14.8534	13.3689	0.016102	0	27.2591	23.1177	12.2028	0	0	0	55.4107	55.4227	23.3627	0	0	0	35.1937	37.7653	15.5391	0	0	0.203061	35.1751	40.5124	23.6034	3.8987	0	41.9742	20.7	16.5225	0	0.120646	0.072288	0	25.7016	34.7639
gene129	419110	ITIH2	0.281278	0.149735	0.137221	0.113159	0.123436	0.199086	0.156338	0.175977	0.131561	0.183238	0.165315	0.184573	0.093927	0.37389	0.262253	0.195302	0.285607	0.094497	0.341917	0.253272	0.270678	0.215122	0.085976	0.247569	0.413733	0.22051	0.327751	0.324642	0.117968	0.123252	0.329465	0.106093	0.208945	0.205455	0.145717	0.150981	0.44969	0.272248	0.183451	0.067723	0.151642	0.250617	0.079658	0.016901	0.175274	0.315094	0.057438
gene130	419109	KIN	8.28977	7.39748	6.57233	6.9647	7.6322	8.91797	5.39526	5.6971	5.3735	5.50319	9.01103	7.18431	3.84561	6.88276	7.06684	9.50916	5.48763	4.6884	7.5786	6.499	8.38601	5.88892	4.19628	7.16043	9.28155	2.85204	7.29696	9.11549	3.9848	5.15093	9.0618	4.17529	8.40576	9.19605	3.45227	3.47503	5.29649	6.19782	7.01058	3.31307	5.14701	7.454	2.6694	3.08763	8.20526	9.30759	3.92038
gene131	419108	ATP5C1	126.132	119.265	112.955	113.343	119.07	122.361	113.897	106.828	142.891	73.0809	143.427	80.6283	162.009	131.342	129.597	136.28	115.779	143.127	91.5492	92.1598	124.859	131.199	97.5791	147.925	106.374	97.4727	119.17	133.167	95.9842	151.719	87.4333	106.655	120.913	103.659	103.65	125.398	102.52	139.651	130.715	88.5236	133.948	132.302	110.918	111.344	167.329	135.057	87.81
gene132	419107	TAF3	21.4921	16.403	14.2622	15.5638	18.7334	19.3278	16.5525	15.895	21.0244	13.0577	13.6835	14.3198	14.4524	18.7249	19.1555	15.4247	13.664	17.2406	25.8724	18.2925	21.846	17.0438	16.9809	19.4538	21.4411	13.8337	19.2695	14.2972	15.947	15.7933	22.4163	16.1958	20.2931	16.1214	15.2039	14.3104	9.14213	13.4901	16.3224	13.3415	14.0704	20.1472	17.6908	14.8393	19.1531	15.3797	13.0556
gene133	107054553	LOC107054553	1.4984	0.771572	0.362189	0.62398	1.03739	1.05064	0.481892	0.862355	0.518218	1.34105	0.942459	1.32732	0.723042	1.1191	0.504237	0.815399	0.802218	0.635018	1.05403	0.397537	1.03572	0.80706	1.12397	0.943711	1.09831	0.926423	0.52522	0.727338	0.830107	0.558018	0.786421	0.691426	0.826911	0.95583	0.430754	1.02069	3.22754	3.07048	0.955651	0.414916	0.817324	0.948505	0.477078	0.860801	1.15973	0.837721	0.808144
gene134	419106	GATA3	1.02595	0	0	0.027242	0	0.280117	0.515809	0.512152	0.142183	0.09409	1.15679	0.102036	0.12453	0.483464	0.023142	0.225988	0.580656	0.125296	0.367402	0	0	0.123148	0.553272	0.16738	0.19907	0.052205	0.041406	0.332565	0.831229	0.274889	0.623537	0	0.02599	0.297812	0.977127	0.357361	0.508038	0.059315	0.181477	0.295899	0.36081	0.505271	0.83226	0.403954	0.021904	0.480799	0.430169
gene135	107054641	LOC107054641	0	0	0	0	0	0	0	0	0	0	0	0	0	0	0	0	0	0	0	0	0	0	0	0	0	0	0	0	0	0	0	0	0	0	0	0	0	0	0	0	0	0	0	0	0	0	0
gene136	107054627	LOC107054627	0	0	0	0	0	0	0	0	0	0	0.063021	0	0	0	0	0.03088	0	0	0	0	0	0	0	0	0	0	0	0.022967	0	0	0	0	0	0	0.02946	0	0	0	0	0	0	0	0	0	0	0	0
gene137	107054620	LOC107054620	0	0	0	0	0	0	0	0	0.016068	0	0	0.015976	0	0	0	0.03278	0	0	0	0	0	0	0	0	0	0	0	0	0	0	0	0	0	0	0	0	0	0	0	0	0	0	0	0	0	0	0
gene138	107054917	LOC107054917	0	0	0	0	0	0	0	0	0	0	0	0	0	0	0	0	0	0	0	0	0	0	0	0	0	0	0	0	0	0	0	0	0	0	0	0	0	0	0	0	0	0	0	0	0	0	0
gene139	100859811	LOC100859811	0	0	0	0	0	0	0	0	0	0	0	0	0	0	0	0	0	0	0	0	0	0	0	0	0	0	0	0	0	0	0	0	0	0	0	0	0	0	0	0	0	0	0	0	0	0	0
gene140	100316021	MIR1626	0	0	1.07313	0	0	0	0	0	0	0.623006	0	0.824912	0	0	0	0	0	0	0	0	0	0	0	0	0	0	0.170971	0	0	0	0	0	0	0	0	0	0	0	0	0	0	0	0	0	0.221997	0	0
gene141	101747941	LOC101747941	0.005923	0.21324	0.225572	0.202677	0.006573	0.042387	0.003303	0.006346	0.007195	0.02129	0.057588	0.007201	0.0293	0.014559	0.017944	0.021842	0	0	0	0.031502	0	0	0.009907	0.006052	0.02162	0.02122	0.010504	0.021997	0	0.005618	0.005782	0.011966	0.036264	0.028651	0	0	0.017772	0.00772	0	0.0064	0	0.017546	0	0	0.023775	0.033534	0
gene142	374111	CELF2	1.16184	7.25672	7.31273	6.32703	1.93513	3.5561	2.28512	2.25537	0.735364	1.20748	4.82755	3.36472	3.32638	0.537333	1.46534	4.1612	2.32493	1.53878	1.00567	12.9879	0.177321	2.90603	2.21438	3.47676	1.43783	3.24836	1.29839	5.38873	1.77806	2.8571	0.669917	9.25687	4.34832	3.77342	1.73513	2.08361	0.623798	0.264737	3.86644	2.20167	2.31047	0.468829	1.58288	0.846921	1.05147	3.76267	1.46397
gene143	100316008	MIR1596	0	0.562182	0	0.311456	0	0	0	0	0	0	0	0	0	0	0	0	0	0	0	0	0	0	0	0	0	0	0	0	0	0	0	0	0	0	0	0	0	0	0	0	0	0	0	0	0	0	0
gene144	419104	USP6NL	3.272	7.13179	4.49473	6.2387	5.32801	10.8567	5.43689	6.33762	3.01609	3.87945	4.60786	8.08665	2.88601	3.00649	7.5056	9.55504	5.70937	2.92703	3.01604	3.85967	3.09395	6.64457	4.71273	6.53507	4.42177	0.804202	4.09745	10.0327	3.29539	3.24816	3.84203	2.86356	4.76369	14.2857	4.11778	3.73123	6.50026	4.31543	8.50307	2.75519	4.91714	3.65571	0.409646	0.655145	4.04646	8.82782	2.84215
gene145	419098	ECHDC3	24.1039	23.458	26.4446	20.5072	28.3593	31.2033	30.8366	26.743	25.0922	9.65795	30.2441	15.8753	36.3843	24.9901	27.5258	30.5301	28.9091	32.1131	27.4419	20.7906	34.3847	40.2621	32.0925	35.3724	30.1782	20.0826	29.3264	35.865	36.7449	32.9806	22.4128	22.431	24.9509	26.6115	35.1739	33.797	31.9419	30.6427	33.5098	30.9868	27.9009	31.3439	11.4969	11.0892	27.6837	30.4304	32.5042
gene146	107054942	LOC107054942	0.420136	0.179875	0.132022	0.30977	0.508916	0.369504	0.492553	0.481932	0.497707	0.117787	0.799126	0.520755	0.61121	0.32856	0.624193	0.656025	0.611529	0.371842	0.534337	0.292195	0.398359	0.932267	0.588602	0.503816	0.478776	0.373315	0.60465	0.727692	1.06612	0.458747	0.640026	0.225294	0.528758	0.795112	1.04787	0.594469	0.634559	0.496933	0.734585	0.643467	0.57876	0.553476	0.1352	0.112139	0.839064	0.619171	0.468134
gene147	419101	PROSER2	8.98855	2.9483	2.82883	3.37659	4.42659	10.1918	8.91123	8.43895	6.82404	17.4972	8.73464	21.483	8.07349	4.49536	3.3648	10.2417	11.4732	10.4307	33.0947	4.57948	5.17533	20.8257	15.4376	10.7733	16.7184	2.29223	6.61587	14.7465	22.0253	10.0341	30.4218	4.00214	6.46163	16.2247	15.2991	12.4502	4.44874	3.29503	11.1448	19.7015	7.0973	10.2678	1.3881	1.36343	3.93696	10.2028	13.3291
gene148	419100	UPF2	35.8954	15.552	15.0244	16.599	31.4279	19.2747	11.4034	13.0684	12.2631	16.2342	19.952	19.9596	8.18193	34.586	26.3074	19.95	14.6099	13.537	45.4816	13.6161	28.0514	12.2627	9.53537	16.8001	52.924	4.65421	30.8315	18.754	9.76792	12.1531	48.3589	8.78176	23.2747	22.1427	10.0687	10.9251	46.1324	33.5575	14.4107	8.10089	14.0751	38.1077	6.53335	6.42207	28.6858	19.2047	8.79885
gene149	426076	DHTKD1	61.3639	22.4184	20.98	21.3064	35.4922	18.5994	13.7851	14.5877	24.7718	36.3776	17.4684	14.351	17.7885	49.8786	36.7676	16.9379	14.5754	20.2978	59.1147	27.2501	31.6189	16.516	14.7426	15.732	59.8931	17.6378	40.3655	16.8395	18.1505	19.9911	54.4507	20.6784	29.2936	14.9277	15.0645	17.6074	37.0392	40.1328	16.356	16.4688	16.3323	30.6185	4.84785	4.29258	30.2113	14.4214	17.9973
gene150	426369	SEC61A2	38.5999	226.089	237.487	226.394	115.098	30.4499	24.3152	27.3055	81.4226	53.5174	27.2972	24.1447	31.6851	29.2511	138.385	23.5787	30.7718	29.5671	45.7445	178.978	108.116	26.0142	31.7848	27.3666	49.0648	274.825	168.187	38.398	65.4656	39.4877	44.4041	210.06	229.464	28.3285	28.7766	36.811	51.1477	219.741	37.8754	116.521	41.0731	44.7058	157.15	155.492	233.479	41.0864	68.7375
gene151	426368	NUDT5	13.7708	3.74992	4.59675	3.65778	6.37512	11.8891	11.4882	10.6752	9.94477	6.97729	11.9433	9.40636	17.0428	13.6202	3.02659	15.2791	14.4117	13.9178	11.4407	5.33655	8.73712	16.49	14.2584	18.0217	15.2178	3.21019	6.40299	18.6134	12.4552	17.0527	14.7649	4.65355	4.60781	18.4274	16.3675	20.4166	18.6809	5.8159	15.5871	10.3581	15.6588	15.6535	1.94048	1.4191	3.48418	19.134	17.3494
gene152	426366	CDC123	13.5599	11.3504	10.7712	11.6547	11.0692	8.84882	5.5382	5.88797	6.04084	4.08359	9.83248	6.42948	4.80081	13.9349	11.3765	7.80139	5.70711	4.85633	11.288	7.46737	9.80631	6.84639	3.10049	8.01498	13.8367	3.54096	10.9105	8.37313	2.93485	5.4276	14.2197	6.10296	9.68209	8.697	3.22412	5.38193	11.339	11.5933	7.8063	3.26336	6.58936	13.4399	4.79492	4.12294	11.6279	10.4003	3.49205
gene153	425522	CAMK1D	5.24649	3.47007	3.13878	3.34612	0.391623	6.62977	8.44369	8.5357	5.16109	0.674182	6.7447	17.2044	5.44193	0.08903	0.287278	4.83769	7.90614	5.06131	0.193594	0.833259	0.138442	5.31761	8.23406	4.92006	0.166369	0.335895	0.212401	5.67027	5.99573	4.84877	0.387536	0.155212	0.1152	5.44373	8.20458	4.83305	0.632136	0.112703	5.90694	5.15578	4.6407	0.120849	0.130597	0.089021	0.298084	4.70528	5.48744
gene154	769832	CCDC3	3.26376	0.017482	0	0.024033	0	20.6862	35.6355	35.5835	10.1865	2.02689	17.9174	79.8183	11.2028	0.050713	0	20.4494	63.675	12.4782	0.032033	0	0	21.9664	92.529	18.8474	0	0	0.018264	15.95	64.466	10.9203	0.020107	0	0.022852	20.8898	71.621	25.505	4.09495	0	17.2201	38.8484	10.6297	0.049758	0.066683	0.064942	0	11.413	49.7346
gene155	374079	OPTN	43.2404	35.0604	33.8337	33.4609	27.0617	37.2637	33.3966	33.9595	35.3839	25.2736	42.6982	33.7338	31.8114	44.9018	30.3054	35.2085	35.2036	30.8185	54.4899	36.1282	37.4551	44.9153	39.37	44.2036	46.4359	37.8091	39.1976	34.5123	31.1557	33.6684	57.9781	32.4135	31.1292	40.8045	40.1761	36.7657	24.9258	31.5804	35.4647	34.0274	31.7173	43.4848	24.0178	22.5034	47.9406	33.4189	40.3177
gene156	429525	MCM10	9.72142	0.154873	0.11764	0.149442	8.54278	2.4649	0.811202	0.800391	3.5009	0.110827	5.15358	1.33919	5.19795	13.6984	4.33383	5.6043	1.30335	5.0212	9.93169	0.305605	4.09456	2.96267	0.987867	3.60105	9.76865	0.942422	5.23531	3.50745	1.22291	4.95675	10.6532	0.301541	2.2613	2.59938	1.3174	2.86415	6.07778	3.12683	3.41493	0.594591	4.14758	8.6613	0.115964	0.182074	3.88766	5.29149	1.71437
gene157	426601	PHYH	36.0055	11.528	10.8432	11.5837	14.726	23.9852	24.8441	25.2174	25.4661	5.07994	34.2712	24.8139	29.2176	56.5217	16.4701	26.4285	20.2219	23.699	35.4533	14.484	20.2845	27.7712	33.3789	22.4882	32.9657	11.1142	20.2322	25.6302	25.6747	28.3578	43.6676	10.9197	18.0689	30.2839	41.7081	37.0254	23.6901	13.5157	27.0408	30.6863	24.6718	37.2942	4.23884	4.09827	15.5239	24.7669	48.9863
gene158	426612	SEPHS1	23.5502	7.79222	7.33433	8.07671	21.1327	28.3731	16.5608	17.0227	19.0306	7.20151	22.5594	18.7763	24.1976	23.2513	16.7933	31.1425	20.3114	25.9981	27.0619	7.31507	22.6323	27.9798	17.2652	26.4897	23.2809	6.74936	17.2356	31.3442	15.7685	24.1886	27.5724	7.74432	16.1099	26.7253	19.4457	25.6579	24.5615	20.9233	30.709	11.9378	23.1328	25.047	2.9985	3.36027	17.478	26.3609	17.5092
gene159	419037	BEND7	8.79791	5.03732	5.01489	5.14159	8.77441	6.04729	5.44981	6.06247	5.11711	9.82145	7.72907	6.53857	4.36929	11.8266	8.93079	5.70091	5.1566	4.18276	15.9329	9.09307	13.5939	7.76662	7.76142	5.93173	13.2651	19.1051	10.7849	6.90218	6.47741	5.75799	14.8318	5.9152	9.87215	7.44597	7.93812	6.66416	11.3856	8.9369	6.22677	4.7072	5.20628	7.14257	5.81511	6.17715	6.48381	6.87658	6.03886
gene160	419036	RP11-295P9.13	29.8311	19.96	18.1688	19.5601	22.2113	18.5446	17.6557	17.8372	21.1486	18.2628	14.6546	13.9732	18.7578	27.4945	22.1018	14.7134	17.6146	15.3259	29.7821	24.8386	25.3417	22.4035	22.3012	18.9318	30.4697	26.0019	24.9514	17.1634	18.2643	19.1048	26.2433	25.6896	24.6042	19.2003	20.364	18.6016	24.6314	22.2208	16.6136	19.4284	16.0352	28.8319	28.9217	26.03	26.2969	16.7323	19.9243
gene161	419035	LOC419035	13.9723	19.1856	18.511	17.8333	13.2223	10.4627	10.3417	10.7752	10.8419	16.1868	9.22016	12.2562	11.1803	19.1877	14.7874	13.2515	11.2954	11.2905	18.9979	3.95481	9.85004	11.3947	13.1796	11.0459	24.2097	60.7389	12.4132	9.57097	10.0418	9.62425	20.7257	33.3145	10.6374	11.5939	14.1101	11.3582	13.2582	5.24474	8.66662	8.18972	8.31627	12.8032	13.516	11.7055	9.05141	7.45383	8.77716
gene162	100315704	MIR1460	0	0	0	0	0	0	0	0	0	0	0	0	0	0.410713	0	0	0	0	0	0	0	0	0	0	0	0	0	0	0	0	0	0	0	0	0	0	0	0	0	0	0	0	0	0	0	0.16209	0
gene163	107055204	LOC107055204	0	0	0	0	0	0	0	0	0	0	0	0	0	0	0	0	0	0	0	0	0	0	0	0	0	0	0	0	0	0	0	0	0	0	0	0	0	0	0	0	0	0	0	0	0	0.040298	0
gene164	426376	FAM107B	2.17409	0.273071	0.229538	0.339848	0.584175	6.4824	7.06995	7.40145	4.18891	2.99743	15.7964	5.52137	9.49854	0.299571	0.421495	6.31954	5.5332	6.04636	1.97926	3.12228	2.99972	8.12198	7.63522	7.81453	0.840823	0.913637	1.15326	9.89409	7.5034	8.72133	0.760436	1.14985	1.02138	5.15986	6.90912	4.89522	0.855473	0.356891	5.12359	4.06708	5.94637	0.89863	0.286074	0.297214	0.398988	5.98803	4.99838
gene165	418802	HSPA14	20.8718	9.59812	8.64576	9.27625	10.9421	10.3705	7.07461	7.82705	9.32226	25.5049	15.2784	9.01899	10.3749	26.1599	8.54926	10.903	6.79794	11.0605	19.4856	12.1784	13.7829	10.0575	7.68004	11.0643	19.8202	12.0907	11.7195	10.309	7.36424	11.0668	20.3848	8.10327	10.6784	8.28227	6.89391	8.16842	24.9371	14.6195	8.88495	8.24542	10.0058	17.7038	12.8288	13.8449	10.8059	11.8211	5.45084
gene166	426314	SUV39H2	10.251	4.82828	4.29029	4.12389	10.4593	9.12163	3.31722	3.26011	2.99808	28.676	7.60325	6.03575	2.60064	12.1743	7.75159	8.66068	3.81782	2.83337	15.8319	6.67367	18.5406	4.19278	2.62004	6.4213	18.3441	1.75346	14.3173	8.76098	2.2545	2.74745	13.7516	2.0304	12.6622	8.5549	2.39108	2.9137	13.7658	10.6178	7.31041	1.67101	5.09116	15.1955	3.37743	2.88101	10.6193	8.90989	1.77788
gene167	430764	DCLRE1C	1.88773	0.843105	1.2427	0.829471	1.9761	1.05911	0.723043	1.17028	0.661276	1.17952	1.42968	0.969417	0.880652	2.2924	1.54187	1.16719	1.04111	0.778921	2.1898	0.974616	2.04377	0.810809	0.674585	1.13997	2.65956	0.475682	1.91073	1.07363	0.628998	0.769248	1.80936	0.726792	1.49998	1.5501	0.871594	0.822353	2.60255	2.40466	0.839358	0.617289	0.8683	2.49873	1.18034	1.33173	1.80863	1.40696	0.510672
gene168	769589	MEIG1	3.28797	0	0	0	0.150112	0.220413	0.151196	0	0.110154	0.15366	8.6075	0	0.338448	3.79518	0.110177	0	0	0	2.20413	0	0.570832	0	0	0	1.48352	0.227983	0.384684	0	0	0	3.26232	0.14318	0.590184	0	0	0	2.78394	0.541398	0	0.231998	0	3.67566	0.09808	0.566126	0.041025	0	0
gene169	418647	TMEM243	21.4499	0.067686	0	0	3.9008	3.78896	4.30985	3.6947	3.98957	3.19756	5.74741	2.14974	4.47842	18.1799	1.51442	2.35581	4.18765	3.15857	20.8408	0	14.615	3.14692	5.67757	1.86498	23.8137	0.388718	9.72525	2.90423	3.56585	2.45906	22.6776	0.165784	5.71321	1.36752	3.85633	3.26111	30.3836	7.78982	3.81933	3.83777	3.96328	30.7766	4.12583	3.37738	3.84733	3.71467	6.16155
gene170	418646	DMTF1	10.1949	7.45471	7.00759	7.10226	11.6616	6.85038	4.56205	5.40614	5.0973	11.5673	5.5786	8.03858	3.63131	13.0482	8.83972	6.89399	5.62245	4.81486	10.937	5.07702	11.7561	5.5624	5.08033	5.82366	14.6915	5.26302	12.3387	7.4708	4.53762	4.56243	11.7031	4.5399	10.6325	7.2803	3.98912	4.56538	33.7039	16.4278	6.41533	3.98773	4.14172	9.52037	6.78823	5.99421	8.49016	6.17875	3.55536
gene171	418645	KIAA1324L	9.14747	229.235	227.465	226.839	91.7682	2.5748	6.6085	8.63717	46.7633	156.416	3.68014	1.24568	6.69673	13.4611	131.887	2.82537	5.37298	4.47952	46.6807	272.813	99.4404	1.82728	1.86856	1.30995	32.2032	353.403	134.526	2.88631	2.72359	4.62273	38.5206	261.774	143.192	2.18317	2.1	3.60671	25.1674	102.926	2.02744	142.316	3.10284	54.0648	383.186	372.482	150.226	3.23209	2.07744
gene172	418644	GRM3	0	0	0	0	0	0.142079	1.00012	1.01418	0.205655	0	0.108099	0.082321	0.477471	0	0	0.296689	1.13882	0.83451	0	0.022338	0	0.191678	2.60764	0.415554	0	0	0	0.298326	1.3901	0.411724	0	0	0	0.314019	2.26847	0.603572	0	0	0.242354	0.765281	0.567852	0	0	0	0	0.023939	1.68816
gene173	396332	SEMA3D	0.860499	1.05386	1.00525	1.25538	0.465131	3.05528	10.9554	14.4964	4.03442	0.435417	8.21723	5.81776	9.15581	1.18284	0.51533	3.46019	33.6066	16.9862	0.57448	0.288312	1.69242	3.00899	14.8727	2.81606	0.443075	1.20932	0.585284	3.89499	11.879	5.07618	0.665065	0.955905	0.708549	1.84679	15.9197	5.33046	0.707264	0.217495	3.81679	13.6821	10.7934	1.06277	8.91554	8.32836	0.324202	2.5075	26.8475
gene174	395825	SEMA3A	79.0322	93.575	91.7358	91.8073	158.406	5.35989	1.7327	2.45257	19.1259	131.447	7.41078	2.90729	1.74824	80.3663	156.016	2.86722	2.26332	1.60691	88.2833	52.4938	150.076	2.63381	1.57216	2.43193	94.5632	35.1006	137.208	2.54604	1.26326	1.18028	94.0626	47.3555	137.816	3.89678	1.19835	1.43149	24.3991	49.4551	1.8703	8.72477	1.72205	92.0702	40.3823	39.6898	116.973	3.29096	1.17333
gene175	107055346	LOC107055346	0	0	0	0	0	0	0	0	0	0.158143	0.062012	0	0	0	0	0	0	0	0	0	0	0	0	0	0	0	0	0	0	0	0.054683	0	0.042015	0.056958	0	0.044882	0	0	0	0	0	0	0	0	0.044031	0	0
gene176	374089	SEMA3E	11.5452	7.08494	7.38718	6.03024	20.9589	0.225575	0	0	3.47693	0.574603	0.034035	0	0	10.7665	22.1086	0.06682	0.019958	0	10.5124	1.57009	19.1055	0	0.029769	0.027368	12.0586	0.205415	25.9856	0.03579	0.027466	0.016658	11.494	3.4417	23.3107	0	0.031874	0	1.07713	1.94432	0.103698	0.028749	0	9.38575	0.123539	0.166515	14.2905	0.069264	0.033662
gene177	395319	PCLO	0.086	0	0	0	0.055552	0.036044	0.032974	0.028621	0.012216	0.018012	0.14311	0.048071	0.029215	0.243389	0.03208	0.150952	0.151784	0.111285	0.072507	0	0.003513	0.013792	0.00373	0.037522	0.121844	0	0.002966	0.068187	0.010277	0.034686	0.041254	0	0.007446	0.060625	0.034838	0.020972	0.02724	0	0.079782	0.007301	0.064513	0.043302	0.025647	0.050604	0	0.092656	0.008463
gene178	107055502	LOC107055502	0	0	0	0	0	0	0	0	0	0	0	0	0	0	0	0.007812	0	0	0	0	0	0	0	0	0	0	0	0	0	0	0	0	0	0	0	0	0	0.014847	0.025435	0	0	0	0	0	0	0	0
gene179	107055432	LOC107055432	0	0	0	0	0	0	0	0	0.013151	0	0.027604	0.013162	0	0	0	0	0	0	0	0	0	0	0	0	0	0	0	0	0	0	0	0	0	0	0	0	0.052762	0	0	0	0	0	0	0	0.010846	0	0
gene180	768444	CACNA2D1	0	0	0	0.196239	0.15817	4.32172	2.63763	3.71039	1.09223	0.566078	4.05073	15.3402	1.3002	0	0.151951	5.86777	5.46514	3.21145	0.216496	0	0.362746	2.35338	1.73021	2.95195	0	0	0.251506	3.77021	2.38455	1.34469	0.110018	0.820315	0.725092	3.47492	1.44075	1.50917	0	0	2.71548	1.62353	2.06142	0	0	0	0.143266	3.97021	1.42449
gene181	768444	CACNA2D1	1.95964	0.114898	0.059106	0.200601	0.201648	9.02047	2.43003	3.13307	1.19615	2.49491	7.56351	19.8003	1.47885	0.129722	0.341687	10.2977	3.92022	1.49591	0.193518	0.089167	0.435885	2.19576	1.85858	3.53282	0.093059	0	0.267466	7.60347	2.35507	1.56875	0.1959	0.380427	0.694562	8.96123	1.48476	1.42234	5.01687	0.072999	4.08221	1.27242	2.39122	0.069531	0	0.030199	0.086759	6.18943	1.29906
gene182	107057029	LOC107057029	0	0	0	0	0	0	0	0.050738	0	0.764209	0	0.182048	0	0	0	0.178386	0.048511	0	0	0.125296	0	0.105399	0	0	0	0	0	0.043337	0.049537	0	0	0	0	0.144179	0	0	0	0	0.122764	0	0	0	0	0	0	0	0.060915
gene183	107057089	LOC107057089	0.093556	0.160309	0.235218	0.207462	0	0.817576	0.423829	0.55548	0.306142	3.29873	0.2491	0.907558	0.423636	0.014548	0.012766	0.733694	0.36671	0.314289	0	0.387404	0	0.845141	0.611345	0.802743	0	0	0	0.897448	0.392559	0.293059	0.011343	0.075674	0	0.810567	0.434532	0.472331	0.134698	0	0.818182	0.397532	0.323072	0.028737	0.038471	0.074392	0	0.664956	0.267797
gene184	395941	HGF	0.598397	0.542087	0.556692	0.487236	0	5.87073	2.42877	3.31127	1.03125	24.9082	1.21267	15.2113	0.733076	0	0.022781	5.71333	2.97716	1.98644	0.049961	0.515264	0.010958	7.15409	3.14868	5.05909	0	0.025476	0	5.84316	1.6815	1.16765	0.02086	0.266586	0.011933	7.12978	2.9012	1.59507	1.75816	0	5.04397	2.87826	1.6154	0.038673	0.139396	0.084584	0	4.28528	2.72108
gene185	374090	SEMA3C	24.2967	69.903	67.3223	67.9598	72.7568	15.467	11.8192	15.0154	15.6891	190.853	34.8722	28.5362	6.96285	34.1769	73.933	15.1333	16.3411	7.98968	46.5824	55.2958	76.7416	9.07822	13.877	9.05862	28.4104	38.0821	63.9423	17.0565	15.8595	8.28372	43.6048	55.184	56.9526	14.3938	7.54088	4.93603	17.156	39.592	11.2352	25.187	13.1606	28.1507	69.2396	65.543	53.4166	14.4084	12.5478
gene186	417730	CD36	1.03358	0.06808	0.059996	0.056738	2.88433	6.11277	8.77227	11.6721	3.58009	1.08979	24.1122	1.69321	7.39445	0	0.323005	5.24327	13.8658	4.62026	0.189544	0.021721	2.93429	4.1342	21.5375	4.77511	0.039797	0.260828	0.695687	8.27398	21.0607	4.89706	0.135242	0.257655	0.424824	4.97582	10.6478	4.88401	0.558193	0.100743	7.09502	12.3216	9.81744	0.035913	0.283084	0.128983	0.101821	10.2771	16.119
gene187	427851	GNAT3	0	0.560103	0.368111	0.208833	0.067807	0	0.090859	0	0	0.623158	0	0	0	0	0.151562	0	0	0	0	0.224673	0.174173	0	0.122081	0	0	19.86	0.126542	0.074944	0	0	0	0.910261	0.195743	0.025478	0	0.102168	0	0.051625	0.105601	2.91132	0.050745	0	20.2997	20.5278	0.124473	0.114352	0
gene188	396368	GNAI1	16.0805	5.26747	5.42596	5.69051	8.56685	39.3083	33.6123	36.1386	16.0775	8.54738	60.7254	61.55	29.25	8.0976	7.69572	32.734	32.9627	23.3222	9.3124	6.83772	11.697	25.7949	28.6621	28.763	13.4217	12.2549	11.3268	52.2858	56.6329	38.956	14.6186	5.33886	9.86326	44.5155	34.3112	31.1735	9.71955	5.96934	32.4814	34.3758	34.4664	8.77618	15.6685	13.9004	6.95181	37.3475	33.3344
gene189	417729	MAGI2	2.12503	0.996744	0.695185	0.962978	0.341415	5.82595	4.95918	4.41146	4.03214	1.29148	3.09362	6.79952	4.00435	2.3453	0.451403	6.2964	5.06352	4.42848	2.30561	1.64	1.8159	5.33066	4.86725	5.2564	3.0485	0.875707	0.760639	4.89519	4.4453	4.68177	2.03121	1.41083	1.19419	7.11985	4.33801	5.43884	1.70315	0.218387	5.01513	3.08346	5.85188	0.440009	0.046605	0.07576	0.375751	5.75221	3.85398
gene190	417728	PHTF2	3.26187	0.569025	0.792251	0.720644	1.55744	10.2425	4.87482	5.83961	3.2146	2.50521	7.56922	8.24606	3.1702	1.54753	1.37996	9.27893	5.9421	4.0026	2.75186	1.00246	1.55814	3.30865	4.882	6.28284	2.38447	0.133607	1.55338	8.02041	4.35637	3.48362	2.48726	0.747724	1.75825	9.39811	4.27748	3.47257	5.49179	0.688607	5.29819	2.12004	5.28883	2.30702	0.246563	0.226241	1.07233	8.0435	2.38841
gene191	417727	TMEM60	24.6401	15.4604	11.9252	12.6875	14.1529	17.9891	18.663	18.5668	17.9979	15.6906	18.9803	11.9671	21.6671	21.5356	13.8923	19.0044	17.7428	17.0799	25.2446	18.2373	19.2489	19.9125	16.1167	16.9201	21.9967	17.2217	18.2504	16.8405	15.1677	20.8882	21.8827	19.3972	15.222	12.9796	15.732	19.8015	25.8791	27.1511	14.7226	14.8537	17.8311	24.8393	16.3203	12.7289	15.6939	17.3791	19.5558
gene192	768780	RSBN1L	5.0083	5.63172	5.2822	4.93476	5.86374	5.47925	4.08215	4.8228	3.40207	4.44378	4.93534	6.66866	3.25416	4.94252	5.41312	5.80028	4.50751	3.52981	5.60579	5.15316	5.90655	4.96216	4.23423	4.58408	7.6914	3.54574	5.60105	6.33873	4.10339	3.60012	5.25649	4.35139	6.00668	5.36714	4.19823	4.56898	5.51557	4.77431	5.19023	3.7536	3.85513	5.30095	3.96675	3.87872	5.07605	5.23422	3.56815
gene193	107051624	LOC107051624	0	0.02598	0.158223	0	0.028895	0.102711	0.047567	0.057901	0	0.053554	0.051121	0.108002	0	0.038183	0.045623	0.135315	0.083329	0.097776	0	0.0569	0	0	0.094959	0	0.051431	0.048892	0.038073	0.091931	0	0	0	0.056234	0	0.103677	0.077051	0.106438	0	0.108901	0.05547	0.038823	0	0	0	0.075911	0	0.180502	0.142155
gene194	417725	PTPN12	10.1701	11.6273	11.234	11.7416	12.3258	14.0873	14.0499	13.8501	11.5494	21.7408	17.4617	22.9832	12.5212	8.50572	10.4983	17.4537	14.3686	15.6803	10.0353	18.5649	8.9327	13.2497	14.2411	14.7974	9.9829	4.51409	9.26989	14.1714	13.647	14.1053	10.7836	12.938	11.7193	16.0189	15.4858	12.4749	9.1408	8.39201	11.9222	10.635	14.2233	8.83569	3.80347	4.42523	9.9778	15.3643	12.7193
gene195	107051625	LOC107051625	0.105613	0.206382	0.114028	0.185545	0.242825	0.176455	0.432109	0.433811	0	1.74752	0	0.07447	0.067259	0.042723	0.173905	0.075635	0.129705	0.094	1.43139	1.13082	0.392509	0.062725	0	0.062583	0.487709	0.264531	0.265211	0	0	0	0.905107	0.468196	0.551368	0.186314	0.40549	0.24621	0.08458	0.078195	0	0.094392	0.166298	0.225764	0	0	0.058175	0.21364	0.152406
gene196	417724	GSAP	8.62789	25.6365	24.0279	25.2476	9.69988	6.92771	3.49814	4.36678	3.45479	24.9335	5.6403	4.28866	2.16445	8.31045	10.7776	7.30269	4.07331	3.26641	9.65353	18.5319	9.39593	4.0624	2.50214	5.66619	11.0038	2.28681	9.00757	6.66351	2.25491	2.5399	10.0137	13.315	14.9415	7.3221	2.71092	3.43946	9.04711	7.38274	6.39336	2.65247	3.31312	10.0639	0.262827	0.437221	8.35326	7.13821	2.44365
gene197	417723	CCDC146	0.372079	0.779279	0.58956	0.791647	0.644564	0.078161	0.03594	0.042563	0.043568	0.930111	0.17031	0.107552	0.079494	0.506231	0.501055	0.127771	0.130296	0.124746	0.265401	0.593393	0.110111	0.137178	0.068253	0.150242	0.517619	0.047762	0.406082	0.181038	0.08084	0.065856	0.227375	0.373581	0.264255	0.11193	0.058848	0.090599	1.13332	0.286716	0.040785	0.056558	0.134508	0.45219	0	0	0.181385	0.151306	0.083462
gene198	107051626	LOC107051626	0.066012	0.464652	0.40733	0.446691	0.141636	0.033108	0	0.044339	0	0.068649	0.035289	0	0	0.158732	0.175883	0	0.017277	0	0.222403	0.122305	0.057948	0	0	0.028187	0.268721	0	0.29943	0.06274	0	0.052335	0.080706	0.07391	0.374919	0	0	0	0.269806	0.105192	0	0	0.034368	0.033324	0	0	0.296165	0.078097	0
gene199	768821	FGL2	28.0943	512.702	530.558	506.494	158.064	70.2871	15.3288	19.6889	11.4223	757.896	10.9397	151.159	5.86148	16.6068	109.631	56.1631	19.6178	7.04373	42.9986	211.688	93.7177	31.4613	9.19039	45.0793	24.3286	12.5598	58.4134	41.2308	11.1274	13.4981	49.844	76.4892	97.754	95.4504	8.55854	19.977	14.4235	19.1666	43.4606	9.45584	14.5056	38.7266	0.552274	0.559014	88.2419	89.6955	9.13998
gene200	417722	FAM185A	13.1522	22.5269	20.9528	21.7144	12.7618	12.8581	14.0463	14.29	8.22154	26.5307	7.86901	13.334	6.70344	9.63844	12.783	8.04879	10.641	6.46831	17.0408	17.142	13.7472	11.3339	10.3951	11.4471	21.0095	2.29899	12.3976	11.3358	10.5236	7.89441	17.5572	12.3091	14.2404	12.1376	10.7352	10.3387	12.6013	9.44837	13.8119	5.78748	8.9283	24.3219	0.446514	0.256055	14.6824	10.3413	6.86421
gene201	417721	FBXL13	0.051214	0.097927	0.083108	0.09102	0	0.131505	0.037593	0.054537	0.020679	0.081626	0.094336	0.056958	0.018444	0.062663	0	0.153996	0.127778	0.058791	0.0263	0.247426	0	0.087456	0.061815	0.043979	0.071576	0	0.044985	0.078601	0.069474	0.043367	0.033072	0.017053	0.010138	0.130242	0.040244	0.021278	0.027656	0.011173	0.021993	0.018333	0.021137	0.011751	0	0.025989	0.034109	0.23747	0.042859
gene202	395440	LRRC17	10.2752	0	0	0	0	51.6526	10.1022	12.5025	8.7084	0	12.2365	10.0965	20.7419	0.020292	0	71.9378	12.3931	20.2931	0	0	0	23.2694	6.36449	38.9169	0	0	0	59.5526	7.52313	28.3997	0.03229	0	0.037068	48.036	6.1452	19.3403	4.72366	0	44.2451	1.83404	21.5708	0	0	0	0	80.4268	10.3408
gene203	417720	ARMC10	1.59549	2.27482	1.98221	2.07122	1.26317	2.83338	1.01252	1.09904	0.884963	2.85317	2.12741	1.46364	1.08512	1.63512	0.953488	2.39852	1.1152	1.10652	1.93123	1.78999	1.65106	1.37171	0.911545	1.47695	1.49887	0.867566	1.71491	2.26273	1.13048	1.43013	1.69977	1.44519	1.88669	2.11685	0.757428	1.10952	1.5786	1.24516	1.71448	0.623623	1.28599	1.67904	0.66368	0.600125	1.35471	2.05394	1.08961
gene204	417719	NAPEPLD	5.13612	3.12573	2.92966	4.00432	2.55139	14.438	11.0918	11.2111	6.96489	2.90713	16.7553	13.3053	12.1696	4.79512	2.13836	15.9279	13.3463	10.1211	3.19527	10.3204	2.37774	22.374	17.6515	24.0942	2.57566	1.6404	3.17209	20.5082	13.053	15.196	2.54509	3.69154	3.98176	20.5123	17.2322	19.9473	2.7754	1.7609	14.3204	8.77158	10.8891	1.71395	1.64493	1.40786	3.16118	13.9709	10.27
gene205	417718	PMPCB	34.4087	22.884	21.952	23.2741	38.8474	25.9532	25.6544	26.7329	32.61	15.3171	29.0878	22.8485	36.4421	37.6078	41.4437	28.6271	24.4851	32.7148	29.5103	20.6466	29.9891	30.4674	20.6819	32.5811	34.5241	17.951	34.2756	29.8272	19.8828	33.0811	27.1989	18.0302	25.3752	26.1576	22.4496	27.9837	36.3274	41.667	31.6129	18.5015	31.7911	39.775	19.3681	18.4138	35.5006	30.0534	20.2141
gene206	417717	DNAJC2	30.6088	24.1432	21.027	25.9537	21.9342	18.6637	11.0541	12.6974	14.232	18.7878	33.0853	21.3408	12.2178	26.2432	18.5355	23.3594	11.9827	12.0958	18.9163	19.0952	19.7087	10.4257	7.75286	16.1425	21.2182	10.1234	20.8095	19.6402	6.73695	13.9595	24.7654	11.8458	22.2574	18.8668	7.65129	11.1367	48.9528	49.2624	19.0928	7.41209	14.3842	26.3609	11.4023	10.4148	26.6429	23.8659	8.33605
gene207	417716	PSMC2	70.9558	47.7564	42.7319	43.1584	44.8365	79.0375	87.8917	80.0218	89.5395	40.4484	90.5572	60.6722	111.942	63.3259	47.2572	81.9797	72.5999	98.5833	52.5234	60.133	41.9435	99.9758	87.4759	99.8679	48.905	66.2617	46.2111	85.8652	91.3801	114.522	50.3463	61.3131	49.9486	76.5794	83.9533	95.4215	62.4105	61.446	96.0671	73.4096	89.9279	59.7209	57.9559	57.9137	59.7644	86.7544	88.8361
gene208	417715	SLC26A5	4.42429	6.19847	6.67966	6.43775	9.39492	8.84339	11.9435	12.7281	8.21608	5.77671	10.1993	8.02626	8.06884	4.11199	11.0576	8.13594	12.8839	10.1868	7.41416	5.71259	8.99146	10.3034	12.2471	11.9222	5.2594	2.48962	11.2917	9.02642	11.8242	8.20617	4.68552	4.37003	11.1744	10.5017	11.5888	9.2113	1.47016	2.97755	7.86391	7.96852	9.90252	4.09593	1.94215	2.5045	7.46919	10.4931	7.22171
gene209	427850	RELN	1.34544	0.668064	0.565959	0.432367	10.4342	6.37144	5.12334	5.04685	3.30742	42.9643	6.44472	3.62919	4.46713	2.99315	13.8975	4.36898	4.79726	3.58576	0.801632	0.024099	1.46829	6.57666	11.1453	5.77084	0.750887	2.38912	1.91486	6.30409	9.24255	3.95658	0.760109	0.79198	3.46817	4.56567	7.99604	4.56369	0.530455	0.707182	4.46129	10.6728	3.55683	0.814044	41.6792	37.031	1.40988	2.93119	3.98977
gene210	417714	ORC5	35.7642	7.28357	6.92726	6.56674	29.6697	5.803	2.52007	3.64986	6.01068	2.50187	8.54682	2.89045	3.89498	35.1806	16.9854	6.88512	3.04267	4.47424	49.5232	5.98934	23.2616	3.29738	2.6717	5.64537	60.2283	3.21262	26.9984	5.67238	2.60585	4.34984	53.5325	4.21574	12.6669	3.9164	1.92924	2.95214	27.6358	13.4925	4.42269	1.55517	4.37872	49.2703	3.24565	3.00923	21.4837	6.80182	1.61345
gene211	100856873	TRNAG-CCC	0	0.196382	0	0	0	0	0	0	0	0	0	0	0	0	0	0	0	0	0	0	0	0	0	0	0.508081	0	0	0	0	0.216367	0.607623	0	0	0	0	0	0	0	0	0	0	0	0.463269	0.715293	0	0	0
gene212	100858127	LOC100858127	10.6076	0.230048	0.085275	0.160521	4.4733	4.38349	5.34519	3.97155	3.06262	0.049129	1.10524	1.75075	2.07195	5.92405	2.05662	6.78024	3.31848	4.18586	6.08261	0	3.26414	11.3866	4.65367	8.61019	12.7985	7.98625	5.93511	5.58327	3.74261	3.79821	11.0912	0.080463	1.30172	5.76463	5.40632	5.33683	7.93058	5.89221	7.29189	2.79499	4.09798	13.9894	3.92859	3.23137	4.55425	6.64111	4.47195
gene213	107051628	LOC107051628	0.42892	0.650378	0.653444	0.633623	0.54661	1.15472	0.435905	0.50096	0.420271	0.308562	0.613389	0.523131	0.371368	0.566884	0.253438	1.24368	0.40079	0.309017	0.57064	0.14503	0.167375	1.18786	0.504621	0.733197	0.714571	0.060864	0.515044	1.04656	0.35267	0.43595	0.59232	0.130769	0.467379	1.12742	0.565658	0.409503	0.522205	0.219586	0.732297	0.244446	0.564092	0.401075	0.068773	0.020137	0.22517	0.944327	0.243341
gene214	417712	KMT2E	11.177	18.6348	19.0591	17.7072	16.0651	28.6322	16.08	19.8665	10.6769	15.2326	17.3322	34.9315	10.4224	7.82387	15.8654	25.849	17.9264	11.4498	12.6321	11.9023	14.7397	20.8167	21.7748	20.8833	17.09	5.06886	15.7314	28.1342	14.531	12.2503	15.933	9.47776	20.1694	35.3559	15.6974	14.692	29.6275	19.0566	23.533	10.4656	13.1203	13.9738	4.99139	4.53608	14.8136	24.7331	11.8604
gene215	417711	SRPK2	13.8941	17.1688	16.7358	16.6765	9.83526	28.9296	20.9521	22.2462	14.3577	7.33091	15.9549	18.0029	13.2449	12.2846	9.63681	24.4374	19.5249	15.9159	12.2199	13.4113	8.38831	27.733	19.1183	28.2355	13.6121	3.97277	12.496	25.5673	15.9879	16.2656	12.0124	8.63594	14.5057	29.2317	20.0041	21.0065	11.6862	7.65927	25.3352	13.4971	19.9214	11.5475	6.99836	6.14459	9.59778	22.0123	11.5397
gene216	107051627	LOC107051627	0.192431	1.34901	1.49866	1.23557	0.466522	0.978847	0.071049	0.31127	0.144811	0.343597	0.21578	1.36691	0	0.504084	0.371656	1.06813	0.324122	0.114661	0.575522	0.142103	0.116724	0.411788	0.168826	0.680709	0.805649	0	0.547418	0.842279	0.056834	0.052886	0.602019	0.076179	1.19734	2.03664	0.045447	0.25581	0.143685	0.190439	0.568197	0.021268	0.235423	0.551983	0.015177	0	0.600874	1.35161	0.017517
gene217	107051629	LOC107051629	0.091153	0	0	0	0	0	0	0	0	0	0.291279	0	0	0	0	0	0	0	0	0	0	0	0	0	0.101368	0	0	0.08512	0.051015	0	0.07648	0	0	0	0	0	0.147572	0	0	0	0	0	0	0	0	0	0
gene218	101752215	LOC101752215	0.42231	0.726218	1.03334	1.02843	0.832858	0.377589	0.206442	0.32892	0.295745	1.02868	0.499825	0.699849	0.392296	0.911728	0.480673	0.676826	0.3559	0.40321	0.734547	0.650603	0.424458	0.153646	0.165061	0.652043	0.665955	0.116673	0.565521	0.231188	0.044744	0.340574	0.724225	0.367117	0.651154	0.753972	0.479315	0.153949	0.427355	0.567769	0.654546	0.252454	0.164819	0.678295	0.174493	0.152071	0.540081	0.550466	0.39509
gene219	417709	PUS7	7.35912	8.08927	7.70905	8.15261	7.51594	9.61794	7.61175	8.32333	7.23281	8.36461	13.6851	13.6895	8.47255	7.6838	5.48711	14.107	7.72879	9.90941	5.97145	7.39784	4.60114	9.17863	7.09251	9.97352	9.46471	5.19661	7.4638	11.2081	6.16451	9.22163	9.09696	5.2956	6.05502	12.9857	6.6487	8.29617	19.4214	9.2763	10.5703	5.69523	7.71234	6.96239	3.64261	3.87855	7.10996	8.07423	4.81334
gene220	427848	RINT1	6.01374	5.5521	4.79791	4.98179	6.21017	6.53335	5.83754	5.35	8.03191	2.7994	10.7579	4.70976	7.60919	6.4672	5.68827	8.76618	5.4312	9.67972	5.14323	7.95257	5.13387	7.41082	4.70811	8.75997	6.64363	6.44896	6.21779	7.39793	5.20134	10.0015	5.04176	5.9474	5.19388	7.26567	5.09689	6.22368	5.51765	5.88811	8.23178	7.37816	9.42413	8.51407	9.22694	9.01443	6.90417	8.78949	6.24367
gene221	769240	EFCAB10	0.829571	0.825831	1.67074	0.821368	0	0.884675	1.89191	1.81222	1.29503	2.92266	0.868442	1.1321	1.28623	1.03945	0.46111	0.979056	1.65459	0.78183	0.586093	2.21547	0.983767	2.12639	2.95579	1.43431	1.09733	1.23366	0.597449	1.99646	2.45877	1.15061	0.569983	2.0379	0.682832	1.78248	2.82117	2.43756	1.95828	1.43106	1.44078	1.61017	1.3768	0.804792	0.588363	0.817982	0.364101	0.49933	2.56547
gene222	427847	ATXN7L1	5.44228	8.70125	8.70166	8.44651	5.61169	7.55548	4.0599	4.35303	2.89123	10.6831	4.82505	9.85074	2.34371	4.86785	3.86935	7.30294	5.03405	2.46596	6.60739	12.9364	6.6341	3.43138	4.8051	5.04958	6.25876	2.8638	6.60209	6.66161	4.39118	2.92071	7.45645	4.02236	7.68129	6.88912	2.85471	3.52025	8.6331	8.68065	5.24883	3.75547	3.81507	6.69045	1.51241	1.05406	6.23984	7.43123	3.62298
gene223	427846	CDHR3	0.078161	0.03852	0.049984	0.086908	0.084915	0.243135	0.059031	0.032645	0.045821	0.650164	0.062381	0.108797	0.036936	0.091369	0.029441	0.142611	0.147099	0.025076	0.082477	0.250126	0.044349	0.162914	0.186663	0.034138	0.051478	0.090371	0.057753	0.112832	0.170958	0.047085	0.179346	0.224628	0.181922	0.203028	0.036223	0.063169	0.21187	0.022527	0.106	0.082535	0.018929	0.127637	0.01649	0	0.022112	0.068	0.097982
gene224	417708	SYPL1	15.5991	0	0	0	0.120837	1.17504	0.161918	0.156077	0.353898	0.04903	21.3822	0.132829	0.440811	17.8893	0.228535	0.136269	0.078154	0.168343	13.5135	0.145266	0.609272	0.187464	0.121824	0.335872	14.9503	0.173965	0.961181	0.236142	0.074184	0.17225	15.3136	0.148388	0.262834	0.338945	0.173917	0.273867	7.77427	0.45811	0.235551	0.039747	0.362786	11.787	0.118429	0.171373	0.219269	0.359275	0.137756
gene225	107051630	LOC107051630	0	0	0	0	0	0	0	0	0	0	0	0	0	0	0	0	0	0	0	0	0	0	0	0	0	0	0	0	0	0	0	0	0	0	0	0	0	0	0	0	0	0	0	0	0	0	0
gene226	417707	NAMPT	11.6072	11.109	8.54016	8.68666	13.7136	16.8299	15.3695	17.9691	14.9787	23.044	16.3439	37.2739	12.9478	8.93373	10.1489	18.5803	18.7713	15.1267	10.1036	10.7004	11.8283	9.09847	12.7455	11.6403	16.261	10.8192	13.9991	16.3176	8.98235	12.8628	11.9644	8.00172	13.8344	16.5099	8.68966	10.9511	8.38128	9.48966	10.5341	11.399	15.7103	20.7716	10.7665	13.5246	20.983	20.4815	10.6411
gene227	107051631	LOC107051631	0	0	0	0	0	0	0	0	0	0	0	0	0	0	0	0	0	0	0	0	0	0	0	0	0	0	0	0	0	0	0	0	0.038417	0	0	0	0	0	0	0	0	0	0	0	0	0	0
gene228	101750427	CCDC71L	12.8171	5.56951	5.53221	5.20096	6.75812	8.93568	8.87007	8.50329	9.73201	10.6883	10.5754	22.4307	12.0814	10.7449	5.87903	10.6438	10.0436	11.634	13.8017	6.36693	6.85123	9.90718	9.19505	9.40596	11.6109	30.3699	8.02143	9.40842	9.12539	11.3191	15.1677	7.24494	6.89071	8.7297	9.77213	10.8018	14.3326	9.97885	11.0968	13.8039	11.7169	12.0462	26.972	24.437	8.58024	10.0133	11.6042
gene229	417706	PIK3CG	6.72328	8.21446	8.10951	8.91883	5.36196	5.26971	3.76907	4.22138	3.31741	3.87338	3.77869	5.42934	2.14666	6.47421	5.14019	4.76272	4.37583	2.82988	6.70191	6.7939	8.4637	3.85618	3.36732	6.23545	7.10991	2.57173	8.9088	5.27595	3.78031	3.18109	6.97896	4.27163	8.64459	8.41839	4.3842	3.49937	1.39232	1.74806	5.88507	3.58531	4.08303	5.72953	2.46044	2.49206	4.53863	7.34278	2.81496
gene230	769420	PRKAR2B	1.56741	0.169216	0.205002	0.191247	0.621855	5.86035	10.887	10.4898	4.8912	0.704474	8.81311	12.5447	7.89392	0.46711	0.417861	8.03407	14.356	8.7411	0.126451	0.083514	0.46182	5.47819	8.37102	8.74335	0.452714	0.203827	0.297104	5.86546	10.8601	7.43638	0.322723	0.208424	0.086451	5.47032	8.7556	7.18128	1.00391	0.271739	7.26287	6.29034	9.25643	0.830351	0.182676	0.064249	0.328507	5.76466	8.84024
gene231	417705	HBP1	28.6267	35.2924	26.6839	33.3828	22.6362	31.8389	30.2388	36.6929	28.9804	33.7898	17.0396	31.2175	22.4937	30.2468	21.7777	17.93	25.8227	24.2655	46.2767	31.9152	28.4006	27.5896	43.6417	25.5716	42.2601	35.8397	26.3485	24.1243	30.9431	21.7365	44.6771	43.1897	37.725	26.1973	36.2985	27.712	15.6176	17.2999	23.2734	36.4241	23.7153	38.4795	29.5871	25.6328	22.5461	27.7375	42.5209
gene232	417704	COG5	12.2702	18.5435	19.5918	17.3173	11.3606	14.7223	12.0665	13.0981	14.424	10.7654	15.4683	12.1152	13.9172	13.6448	10.8341	15.2551	11.7661	13.9593	15.4121	19.1062	13.8926	17.1096	12.5042	18.6158	15.8795	49.1539	13.659	15.9217	12.7568	16.691	14.7303	17.1061	12.3001	16.8886	13.2825	16.4126	16.8989	14.7121	14.1701	35.2449	14.9245	14.3605	83.0832	77.272	12.8758	14.5499	10.1401
gene233	769379	GPR22	0.021135	0.057521	0.083289	0.120304	0.092539	0.038551	0	0	0	0	0.157283	0	0.033445	0	0.058481	0	0	0	0	0	0	0	0	0.042788	0	0.094474	0	0	0	0	0.052412	0.023024	0	0	0	0	0	0.07161	0	0.534161	0.112205	0	0.369246	0.190133	0	0	0
gene234	769352	DUS4L	11.4394	7.5035	6.76068	7.5268	12.0811	10.3875	6.07164	5.44496	6.70687	5.83912	12.7021	6.98589	7.56898	8.80454	7.72106	10.8556	5.95535	7.61543	16.1031	5.868	10.9263	8.4001	3.85771	9.20495	21.4084	9.08818	11.1861	10.7783	4.88676	7.69983	13.0851	4.56667	8.15483	10.0984	3.48249	5.66945	16.8901	13.236	9.91126	6.23983	7.75494	15.093	11.4941	11.8093	9.33748	11.7045	3.46996
gene235	100316004	MIR2126	0.302708	0	0	0.518116	0.353488	0	0.656058	0	0.05215	0	1.54658	0.371168	0.130947	0.039019	0	0.758911	0.194721	0.222865	0.75961	0.399583	0.216365	0.119261	0.445307	0	1.88814	0	0	0	0.050543	0.046597	0.550752	0.505262	0.262856	0.21799	0.068113	0.051672	0.020665	0	0	0	0	1.8695	0.223187	0	0.193807	0.089723	0.080195
gene236	417702	BCAP29	82.7019	53.7437	52.4941	51.9429	27.5695	54.2837	64.6862	65.8386	46.1803	48.321	86.4149	42.2012	57.8215	66.471	27.804	48.8938	72.3543	57.0333	74.2551	62.764	34.1169	56.1374	60.598	60.6034	78.2127	91.1051	34.6375	53.672	64.2341	52.971	63.7031	37.6634	31.0218	51.1192	58.7002	56.6375	78.2452	54.2101	52.3823	81.6682	53.7533	49.4301	193.104	192.897	36.8104	54.6636	53.9372
gene237	427845	SLC26A4	0.01573	0	0	0.018353	0	0	0	0.01654	0	0	0.152893	0	0	0.055272	0	0	0	0	0.053024	0	0	0	0	0.016124	0.01871	0	0	0	0	0	0.03287	0	0.017509	0	0	0	0	0	0.020388	0.051501	0	0.018999	0.119085	0.074182	0	0	0
gene238	417701	CBLL1	14.5732	10.2142	10.1381	8.49476	13.5783	15.175	15.2085	13.7487	15.0407	13.0761	12.0288	15.2628	16.5338	13.5909	14.1682	13.6613	14.2243	14.308	16.0206	10.6849	13.7853	16.4389	15.886	13.9322	13.909	16.3286	14.7329	14.2994	14.4628	14.9558	15.8999	13.7055	14.477	15.8135	16.688	16.7791	14.8804	13.4395	15.7944	16.2263	14.2411	14.0055	16.8043	16.1365	14.6988	14.8896	13.4953
gene239	417700	SLC26A3	0.425956	0.228313	0.297353	0.252587	0.426155	0.545382	0.326796	0.465163	0.348839	0.578832	1.04288	0.452636	0.353554	0.280438	0.41149	0.315792	0.352634	0.382646	0.454611	0.275288	0.340504	0.358444	0.432082	0.37347	0.39606	1.45102	0.294596	0.604984	0.464091	0.748314	0.520483	0.327572	0.34816	0.663856	0.603781	0.606633	0.647457	0.546374	0.430017	5.53505	0.369006	0.550625	15.1791	15.3643	0.377459	0.495887	1.05192
gene240	417699	DLD	53.7458	46.9358	45.5099	45.9621	59.0701	52.3677	52.9973	50.8032	72.2384	24.175	63.5697	37.6095	74.9597	63.8658	69.7316	52.792	46.85	61.976	45.0201	42.1662	62.7176	57.1044	48.8078	57.9467	52.5937	53.4811	67.0399	53.6924	49.544	63.0034	43.7012	42.324	44.6846	45.4654	53.1847	52.9324	39.9147	55.6115	56.3928	52.4909	54.5474	60.2434	65.2066	64.3294	62.8137	48.2122	44.981
gene241	396478	LAMB1	18.2211	0.064485	0.080217	0.137062	0.238207	130.806	119.84	123.592	81.1063	0.285005	104.061	93.7288	120.839	0.478521	0.163793	134.422	107.793	112.571	0.30321	0.073597	0.58627	179.263	114.67	138.616	0.241094	0.065648	0.419155	150.967	125.864	118.146	0.557314	0.116557	0.738415	136.059	103.645	114.939	24.4538	0.164043	159.968	89.3086	110.787	0.939209	0.742283	0.72794	0.08973	106.648	100.592
gene242	396076	LAMB4	0.060482	0.036447	0.014892	0.014322	0.054578	0.130728	0.140179	0.059697	0.01501	0	0.081721	0.100748	0.08131	0	0.02626	0.129927	0.080307	0.071898	0.019154	0	0	0.155411	0.037097	0.12613	0.029578	0.014365	0.021841	0.193751	0.100431	0.093299	0.012023	0.037428	0.041084	0.14328	0.043573	0.048952	0.020098	0.077778	0.16895	0.048555	0.06714	0.029455	0.026507	0.019448	0.012379	0.178741	0.017399
gene243	417697	ERGIC2	42.8718	39.7335	38.7803	38.603	29.2888	35.0092	41.3467	40.6702	38.9432	28.823	41.427	35.2298	54.3284	47.39	25.3626	35.5066	37.2139	48.2917	37.7721	52.0704	35.572	42.3415	41.3175	42.1474	38.4953	40.0088	32.3009	37.2339	41.0203	45.1285	39.4999	48.4886	29.3956	35.7029	49.4086	44.7103	38.665	38.6025	38.8158	56.2744	44.1058	41.607	78.2985	78.5876	34.4314	38.4507	43.9893
gene244	427844	LRRK2	0.556349	0.326492	0.158746	0.335389	0.566033	1.57581	1.20382	1.18426	0.515172	0.200558	1.56402	1.66525	0.533761	0.398286	0.48462	2.12492	1.20431	0.667597	0.416267	0.20269	0.783649	1.11955	1.22901	1.83571	0.466211	0.029539	0.507429	2.17211	0.649301	0.628988	0.477512	0.208756	0.515634	2.39823	0.868946	0.805564	0.784126	0.319592	1.28447	0.563134	1.20161	0.472872	0.356496	0.252887	0.342531	2.02176	0.520361
gene245	769652	SLC2A13	10.4107	5.3618	4.87315	4.54489	9.01841	13.2417	14.9163	15.0133	12.9368	6.67216	11.3404	12.171	15.5915	8.60658	7.68035	16.4009	15.3365	18.1793	10.5636	5.82105	14.8656	15.4748	15.5251	15.3658	12.7495	4.75395	12.7551	14.0693	16.4898	15.5244	12.0737	7.84985	13.4107	13.7103	16.7113	13.368	5.45574	4.13313	15.0407	11.6358	15.0928	8.70613	3.95112	3.22363	6.96584	14.5369	11.4043
gene246	107049112	LOC107049112	0.401228	0.164947	0.100809	0.210738	0.471155	0.324596	0.18176	0.140139	0.119525	1.04605	0.210075	0.079842	0.179675	0.040288	0.173517	0.08191	0.265464	0	0.202231	0.473318	0.727765	0.124796	0.181363	0.200509	0.085533	0.077905	0.183272	0.044979	0.067338	0	0.379432	0.243342	0.38167	0.395236	0.31252	0.122437	1.11574	1.3015	0.232601	0.035718	0.280894	0.263961	0.035514	0.050989	0.213639	0.046321	0.082804
gene247	107051632	LOC107051632	0	0.046478	0	0.065665	0.231868	0.055096	0	0	0	0.094928	0.204262	0	0	0	0	0.055651	0	0	0.081585	0	0.256288	0	0	0	0.146392	0	0.071156	0	0	0	0.079381	0.080652	0.157239	0	0	0	0.303564	0.365433	0	0	0	0.060961	0	0	0.107546	0	0
gene248	101748677	C1H12ORF40	0.210334	0.26368	0.078461	0.186571	0.107474	0.201772	0.259146	0.295313	0.039082	0.19259	0.041431	0.246789	0.07137	0.039875	0.241233	0.081024	0.070445	0.06561	0.100917	0.280364	0.186527	0	0.014382	0	0.05918	0	0.043082	0.023527	0.098637	0.040292	0.22834	0.098433	0.344805	0.239337	0	0.040619	0.158032	0.254572	0.081729	0.104459	0.120915	0.039124	0.052959	0	0.172895	0	0
gene249	107051633	LOC107051633	0.148916	0.239052	0.258309	0.255466	0.401722	0.196298	0.458648	0.336651	0.316314	0.254097	0.240741	0.369546	0.216336	0.093593	0.299126	0.204638	0.40973	0.266149	0.355375	0.205416	0.525147	0.361227	0.415668	0.167114	0.139447	0.069258	0.343262	0.292696	0.473935	0.265431	0.366086	0.182592	0.285822	0.346897	0.297267	0.3241	0.047787	0.031078	0.279003	0.435193	0.331761	0.110652	0.185193	0.11858	0.188977	0.248801	0.364388
gene250	417694	ABCD2	4.91115	6.07529	8.41629	6.2754	24.1724	11.859	21.8439	23.9009	19.4749	8.00445	11.7162	14.5419	16.681	3.42723	18.268	10.3427	27.3133	16.3461	12.7759	11.0279	23.0719	15.9491	36.1973	13.7984	6.8683	4.85417	25.1813	15.0572	44.1894	17.8391	9.3069	9.44393	19.3203	11.6353	28.2538	15.585	1.87497	5.72777	12.1612	34.4417	15.018	6.98444	26.3419	24.8355	10.5653	11.0953	23.0773
gene251	107051634	LOC107051634	0	0	0	0	0	0	0.023635	0	0	0	0	0	0	0	0	0	0	0	0	0	0	0	0.016264	0	0	0	0	0.027243	0	0	0	0	0	0	0	0	0	0	0	0	0	0	0	0.023033	0	0	0
gene252	107051635	LOC107051635	0	0.022687	0.033412	0	0.007599	0.008026	0.004913	0.008606	0.016552	0.036589	0.043222	0	0.011351	0.016831	0.007251	0.008569	0	0.007029	0	0	0	0	0	0	0.008341	0	0.012144	0.031755	0	0.006495	0	0	0.014737	0	0	0	0	0	0.034594	0.007473	0.022726	0.008271	0	0.008557	0.006883	0	0.008663
gene253	417692	KIF21A	4.73008	1.62778	1.43541	1.33308	3.77883	2.49777	1.23845	1.85703	1.60667	12.9971	6.12412	4.30638	0.882237	9.65016	2.45458	2.74667	1.18695	0.671355	2.73673	1.52431	1.72378	0.773426	0.739343	1.31286	7.55072	0.332942	3.28482	2.68746	0.596531	1.00492	2.85119	2.46224	3.70407	2.94153	0.56312	0.773789	3.71584	1.35232	1.93663	1.05605	1.65932	3.02145	1.13203	1.10699	0.859015	1.68142	0.593254
gene254	417691	LOC417691	0.029706	0	0	0.034857	0	0	0	0.032662	0	0	0	0	0.067058	0	0.032499	0	0	0	0	0.161724	0	0	0	0	0	0.253621	0.081093	0	0	0.028914	0.080242	0.169754	0.101804	0	0	0	0	0	0.039513	0	0	0.036699	0.082703	0.239726	0	0.043147	0
gene255	417690	CPNE8	1.00504	0	0	0	0.531249	3.18897	1.52176	2.40271	0.896816	0.303512	3.69588	5.57001	1.55499	2.55617	0.235055	3.01952	2.09415	1.28762	1.03503	0	0.513712	3.61348	2.00199	2.03259	1.25401	0	0.577623	3.87509	2.10916	1.51502	1.49123	0.098607	1.65464	3.97794	2.20669	1.69458	0.541177	0.041193	3.56139	1.18442	1.60618	1.90046	0.17508	0.203625	0.4301	2.0384	1.43305
gene256	426734	ALG10	15.3372	6.05529	6.29319	5.46537	10.2024	10.6314	8.72483	8.52771	9.57538	5.34348	12.8035	9.90978	11.8415	16.0091	8.88822	12.793	11.7568	11.8051	11.5737	6.91999	10.2641	11.7312	6.6242	10.2183	15.7864	3.03416	11.0788	12.3656	9.11174	11.819	15.2948	5.77915	9.17768	12.0665	7.67442	10.9563	10.1721	10.4116	10.065	5.17494	10.7899	12.7016	3.49398	3.55957	10.4787	11.9898	8.43892
gene257	425906	TPRKB	9.90698	4.35724	3.26305	4.12341	7.92464	9.65519	8.95543	9.03126	9.39329	3.58194	13.9573	11.0011	16.3499	8.50227	5.65036	12.3869	9.35984	14.1296	10.6183	4.16857	6.8607	12.58	8.82516	14.5643	5.65112	3.45136	5.77046	10.988	10.9291	14.5687	10.3648	5.38358	6.3193	13.1455	10.8857	12.9323	14.8088	14.0311	12.5668	8.84707	17.1932	7.64637	2.93717	2.81833	7.02284	13.2233	9.74522
gene258	100859509	LOC100859509	0.093939	0.027769	0.078813	0.0611	0.075742	0	0.075781	0	0.06699	0	0	0.116107	0	0.098153	0.033336	0.033542	0	0.056613	0	0	0	0	0	0	0.088693	0	0.03864	0.05185	0	0.052663	0.098108	0	0.0616	0.067481	0	0	0.090801	0.284073	0.171509	0	0	0.111419	0	0	0.111245	0	0.069937
gene259	425204	GTSE1	24.6268	0	0.134471	0.062627	12.4477	7.5275	2.55454	1.90003	10.4212	0.073244	16.3424	2.60099	12.1438	29.6308	8.5695	8.77739	2.59377	10.6403	20.1187	0.019572	10.054	5.49028	1.76085	11.5376	24.4555	0.453159	10.6634	9.5504	2.73366	10.6514	22.1224	0.277554	7.11156	5.07123	2.79959	10.1847	16.5031	7.34048	9.6918	1.90871	11.5808	20.9385	0.284807	0.474011	9.7813	10.0645	4.09123
gene260	425909	TRMU	7.92485	15.1396	14.3245	12.8631	14.4317	6.31294	6.15472	6.13077	7.03132	11.1596	6.4749	7.88095	6.36347	8.46648	6.15897	6.28617	5.09614	5.92756	11.172	12.4567	11.1526	6.92921	6.08906	7.10159	8.91287	13.4412	7.3095	5.72209	4.388	5.16202	12.2795	25.1135	17.9842	8.49382	6.15353	5.97428	12.3715	17.4168	7.37857	7.91443	5.7354	7.03943	10.3218	10.2589	6.24066	5.24227	3.95334
gene261	426068	CELSR1	0.853815	0.230226	0.11408	0.158443	0.187151	1.0224	0.619951	0.579188	0.623749	0.293914	1.87505	0.809314	1.28342	1.06104	0.193926	1.36608	0.630107	0.751054	0.584268	0.026769	0.041312	1.61352	1.7736	2.11969	0.46146	1.103	0.118391	1.73227	1.2636	1.54082	0.743044	0.882391	0.107843	1.81101	1.32141	1.509	0.391738	0.025422	1.20423	0.772355	0.859144	0.129825	0.456966	0.486388	0.161802	1.12112	1.32389
gene262	429558	HIST1H2B5L	4.3709	8.32411	8.22742	7.71249	1.7476	7.04823	8.42338	8.17401	7.89977	9.48518	3.156	7.02876	8.75136	3.32305	1.58517	8.96048	6.50084	9.25732	3.42313	9.33502	3.15167	11.4313	5.81901	9.92828	4.18174	10.3574	2.69009	6.70883	4.62515	7.36038	3.09061	8.38878	4.34907	9.87232	8.87829	9.83995	3.93006	2.41245	8.81112	5.80922	7.40713	3.83867	9.05078	8.67386	4.42556	7.98422	5.69004
gene263	425953	GRAMD4	6.01639	14.6427	14.4487	14.5715	6.21804	9.35033	7.61755	8.26306	6.40018	23.6121	3.48439	20.8217	5.91828	4.71329	5.52262	11.6256	7.34763	7.69773	6.59501	13.1787	12.2841	11.4894	3.95969	11.7102	6.47094	8.15411	9.29572	8.97262	3.30668	6.40226	7.22737	15.3892	12.5443	13.6506	4.98266	8.64648	3.53156	3.7132	11.0834	4.29819	9.4299	4.39819	4.08678	3.59885	11.1305	12.237	3.16707
gene264	107051636	LOC107051636	0.431361	0.435627	0.385786	0.545272	0.687193	0.415363	0.351926	0.423237	0.776178	0.509347	0.534572	0.692375	0.2356	0.903308	1.17147	0.141453	0.128278	0.129248	0.67284	0.09984	1.42098	0.18476	0.287608	0.331418	0.964787	0.459506	1.06001	0.573854	0.164749	0.470325	2.64463	2.97409	2.6965	0.286908	0.263926	0.275377	0.940528	1.11435	0.213205	0.188229	0.330805	2.20218	1.04713	0.992401	1.08516	0.69475	0.335465
gene265	425523	CERK	2.53073	7.98552	7.4848	7.82641	6.42542	7.81895	3.46954	3.84854	2.91868	15.7607	7.57353	11.7714	2.9662	2.37885	3.19489	7.94157	5.22735	2.7135	1.80385	4.92773	4.0828	4.76502	2.55676	7.16481	1.65211	7.44151	4.48122	8.72909	2.45437	3.82462	2.52677	3.74579	7.13541	10.2713	3.04834	3.76465	2.55581	3.79992	6.20368	3.50273	5.09394	1.61433	7.62933	6.8718	5.614	8.81408	2.1762
gene266	428128	TBC1D22A	7.70636	11.575	11.5903	10.4646	7.52825	12.317	7.4322	9.2655	6.58553	8.69342	10.4036	10.24	5.68095	6.62443	7.12187	12.7234	9.34657	6.07962	6.45208	10.2546	8.8783	7.75132	7.43716	9.45991	6.96978	5.28075	6.91311	12.2191	7.75063	7.34849	8.24922	8.79536	9.38718	13.5492	6.56931	6.21356	7.49846	6.25297	12.3539	5.09762	9.02084	6.51497	4.91248	3.42609	7.91234	11.5872	4.71991
gene267	107051637	LOC107051637	0.059791	0	0	0	0	0.095316	0	0	0	0	0.102453	0.024529	0	0	0.021437	0.050328	0	0	0.031272	0	0	0.14361	0	0.041226	0	0	0	0.357454	0	0.038144	0.019695	0	0	0.072585	0	0	0.049162	0	0.096075	0	0	0	0	0	0	0	0
gene268	768638	FAM19A5	0.260448	0.579209	0.412606	0.332675	0.646835	0.599225	0.224507	0.204463	0.18251	5.284	1.11018	0.446883	0.300693	0.263895	1.1635	0.385233	0.737565	0.107682	0.100218	0.142752	0.562899	0.382437	0.582327	0.338801	0.079853	0.100608	0.150157	0.527444	0.421758	0.180733	0.146978	0.333978	0.499682	0.209541	0.504643	0.256423	0.206144	0.362292	0.418903	0.877633	0.519092	0.050922	0	0	0.063421	0.394604	0.469182
gene269	107051638	LOC107051638	0	0	0	0	0	0	0	0	0	0.033972	0.008117	0	0	0	0	0	0	0.006514	0	0	0	0	0	0	0	0	0	0	0	0	0	0	0	0	0	0	0	0	0	0	0	0	0	0	0	0	0
gene270	107051639	LOC107051639	0	0	0	0	0	0	0	0	0	0	0	0	0	0	0	0	0	0	0	0	0	0	0	0	0	0	0	0	0	0	0	0	0	0	0	0	0	0	0	0	0	0	0	0	0	0	0
gene271	107049439	LOC107049439	0	0	0	0	0	0	0	0	0	0	0	0	0	0	0	0	0	0	0	0	0	0	0	0	0	0	0	0	0	0	0	0	0	0	0	0	0	0	0	0	0	0	0	0	0	0	0
gene272	417731	BRD1	15.5951	14.4971	16.757	16.9641	21.9317	12.0379	6.24532	5.59875	6.26436	10.6206	8.35765	13.3119	2.91584	12.9518	22.5046	11.6775	6.92943	4.18851	39.1218	9.28628	28.0415	8.79169	5.49325	5.90321	22.015	2.48391	25.9287	11.411	4.60166	3.28509	42.6212	7.542	28.1453	8.49195	4.53602	4.45333	7.70403	9.93846	7.85561	2.81027	5.57438	22.4629	2.98171	2.9191	10.6472	8.41038	3.01915
gene273	417734	ZBED4	11.3126	12.9845	11.4879	12.6085	16.1301	7.75866	2.29045	2.69565	2.15406	15.3993	5.8007	9.45604	2.2056	13.2606	14.5475	9.60808	2.48693	2.10327	14.3592	6.76324	10.665	2.16075	1.23442	3.64572	16.621	1.18987	13.0931	6.64311	1.33628	2.28808	19.1465	3.65832	15.7577	8.17679	1.42257	1.69293	0.241327	6.01765	4.1551	1.45432	3.68677	11.4274	1.18293	0.88788	12.3935	7.61292	0.93462
gene274	417733	ALG12	25.6322	20.5087	19.3483	20.9343	35.9929	33.8335	29.499	29.6177	38.8648	11.9539	46.6927	25.0537	30.8191	35.969	37.892	47.4199	36.129	47.9965	30.468	11.3149	28.9037	35.2702	23.333	47.2143	30.122	11.0257	34.7702	40.6874	25.3556	42.4256	29.1993	18.2919	25.3793	32.8901	23.8785	30.7365	15.6798	26.0057	36.3038	17.0321	41.9789	33.0729	10.5207	8.60208	41.7411	49.6617	25.0543
gene275	417735	CRELD2	50.415	64.4282	58.8948	60.9909	60.1131	41.0867	35.6506	35.2132	64.4399	15.9663	62.3227	23.6973	61.5845	51.1889	56.7553	58.8402	34.92	71.9069	49.9825	23.9343	55.727	49.7235	35.6762	60.5548	42.5692	88.3178	49.7165	46.9882	34.3597	67.7495	39.8132	71.1593	32.8088	35.2865	36.7577	46.1423	27.0535	50.7105	55.2008	42.9506	81.1128	60.2414	68.0935	68.9726	75.2185	61.2433	36.1938
gene276	101748137	LOC101748137	0	0	0	0	0	0	0	0	0	0	0	0	0	0	0	0	0	0	0	0	0	0	0	0	0	0	0	0	0	0	0	0	0	0	0	0	0	0	0	0	0	0	0	0	0	0	0
gene277	100859623	LOC100859623	0	0	0	0	0	0	0	0	0	0	0	0	0	0	0	0	0	0	0	0	0	0	0	0	0	0	0	0	0	0	0	0	0	0	0	0	0	0	0	0	0	0	0	0	0	0	0
gene278	768655	PIM3	16.3665	26.7209	23.323	26.3573	24.7022	20.8668	44.0888	43.1172	20.8561	108.786	29.3458	38.9105	19.8688	12.5301	25.2288	16.3123	39.0524	23.3449	22.1437	60.1044	23.9584	26.1035	54.2836	23.194	15.1592	13.4649	20.3432	21.6613	72.2658	23.9963	23.8311	34.9783	27.3425	15.9792	38.2216	25.1801	17.2098	18.498	18.2454	99.8436	21.2682	13.9629	41.5809	39.6859	28.7803	14.8477	69.7236
gene279	107050165	LOC107050165	0	0	0	0	0	0	0	0	0	0	0	0	0	0	0	0	0	0	0	0	0	0	0	0	0	0	0	0	0	0	0	0	0	0	0	0	0	0	0	0	0	0	0	0	0	0	0
gene280	107050376	LOC107050376	0	0	0	0	0	0	0	0	0	0	0	0	0	0	0	0	0	0	0	0	0	0	0	0	0	0	0	0	0	0	0	0	0	0	0	0	0	0	0	0	0	0	0	0	0	0	0
gene281	101748415	LOC101748415	0	0	0	0	0	0	0	0	0	0	0	0	0	0	0	0	0	0	0	0	0	0	0	0	0	0	0	0	0	0	0	0	0	0	0	0	0	0	0	0	0	0	0	0	0	0	0
gene282	107050120	LOC107050120	0	0	0	0	0	0	0	0	0	0	0	0	0	0	0	0	0	0	0	0	0	0	0	0	0	0	0	0	0	0	0	0	0	0	0	0	0	0	0	0	0	0	0	0	0	0	0
gene283	101748454	LOC101748454	0	0	0	0	0	0	0	0	0	0.326515	0.034162	0	0	0	0	0	0	0	0	0	0	0	0	0	0	0	0	0	0	0	0	0	0	0	0	0	0	0	0	0	0	0	0	0	0	0	0
gene284	107050332	LOC107050332	0	0	0	0	0	0	0	0	0	0	0	0	0	0	0	0	0	0	0.11555	0	0	0	0	0	0	0	0	0	0	0	0.187583	0	0	0	0	0	0	0	0	0	0	0	0	0	0	0	0
gene285	769256	IL17REL	0.11093	0	0.034243	0	0	0.131992	0.061905	0.249835	0.033826	0	0.547883	0	0	0	0	0	0	0.02792	0	0	0	0.285237	0	0.60817	0	0	0.02461	0.025832	0	0.11846	0.027094	0	0	0.284594	0.066271	0.034805	0	0	0.099929	0.060178	0.034574	0	0	0.043826	0	0.12348	0.035168
gene286	417737	MLC1	0.09022	0.083749	0.037267	0	0.06704	0	0	0	0.073628	0.040666	0	0	0	0.072387	0.064404	0	0	0	0.046977	0.040162	0	0	0	0	0.011531	0.035832	0.071103	0	0	0	0	0	0	0	0	0	0	0	0.039152	0	0	0.036485	0	0.047698	0.08147	0	0
gene287	417738	MOV10L1	3.40631	2.67283	2.8168	3.0529	2.30578	0.091658	0.030909	0.029596	0.597889	1.65434	0.851986	0.016904	0	5.56815	0.974232	0.034337	0	0	1.57744	1.14301	2.32827	0.028571	0	0	2.73237	0.164192	3.10472	0.006959	0	0	2.24274	0.408751	1.38322	0.016786	0	0	3.42111	3.23783	0	0.174267	0	2.25188	0.134841	0.217877	1.72295	0.019287	0
gene288	107049700	LOC107049700	0.124223	0.421728	0.438723	0.70629	0.07048	0.065111	0	0.019378	0.089148	0.104563	0	0	0	0.271991	0.134581	0	0	0	0	0.07058	0.133654	0	0	0	0.110146	0.063456	0.278723	0.016833	0	0.034137	0.035311	0	0.040265	0	0	0	0.059448	0.046023	0.053379	0	0.02253	0.064167	0	0	0.077637	0.049333	0
gene289	426934	PANX2	0.803031	4.27985	4.33894	4.54991	3.27957	0.771637	0.232828	0.451342	1.32179	1.93092	0.847738	0.315171	0.5865	0.657845	2.58828	1.85077	0.615362	1.30495	0.361363	2.65325	1.67623	0.821438	0.115456	0.940958	0.363593	5.14091	1.58864	1.03799	0.442565	0.713893	0.251716	1.7365	0.787458	0.522948	0.102731	0.566652	1.4274	3.75758	1.02833	0.699964	1.25081	0.785724	0.186474	0.163324	1.2857	1.39674	0.120143
gene290	429348	LOC429348	0.471688	2.56291	2.33663	3.10121	0.655845	0	0.053703	0.025538	0.218024	1.61597	0.245143	0.029076	0.013263	0.207083	0.204487	0	0	0	0.22292	0.771715	0.201189	0	0	0	0.194531	4.14404	0.552515	0	0.02477	0	0.281417	1.54085	0.86346	0	0	0	0.117599	0.757179	0.031208	0.156788	0.029993	0.317086	0.982915	1.28784	1.66307	0	0.030459
gene291	417746	TRABD	8.8958	14.8337	14.4673	13.2835	11.8662	5.85491	6.37809	6.65348	9.87043	12.1745	10.068	9.58815	9.95927	10.3378	9.99359	7.37248	7.66735	10.8868	10.5899	9.26182	6.81261	5.96829	6.37619	6.69398	10.894	26.0338	10.5432	6.02511	7.54384	9.26971	12.3858	10.1695	10.0923	5.9452	7.04764	6.93798	9.14741	11.8323	5.79953	9.74067	8.51402	10.8389	26.3003	24.7509	12.7913	8.21605	7.51968
gene292	417745	SELO	14.2368	11.5949	10.7774	10.402	9.05023	4.25188	5.78278	5.42454	5.90495	6.38575	6.06586	2.18328	3.47263	17.4846	10.2673	4.43642	5.02069	4.10466	19.3136	13.355	10.6039	5.95252	6.01099	5.33782	16.866	6.29015	10.1562	4.87452	5.77975	4.30516	19.1058	9.92147	9.79717	5.32864	8.28937	5.87184	9.45908	5.35501	3.64763	3.64301	3.74419	11.9773	3.2068	2.48355	9.31032	4.19731	4.89593
gene293	769701	TUBGCP6	5.52043	3.26079	3.52023	3.15517	5.13663	4.33049	3.16045	3.29241	3.02106	2.97274	3.40909	4.18007	2.77542	5.99545	4.89449	4.11904	4.10597	3.52752	5.34885	3.49383	5.51628	3.6686	3.38061	4.3457	6.63775	1.5887	6.53889	4.68394	3.2625	3.17212	6.2627	3.50156	5.69067	4.82413	2.9042	3.47094	4.1241	3.39917	3.67102	2.15866	3.51658	5.62702	0.926952	0.792057	3.97528	4.26938	2.46288
gene294	417742	HDAC10	6.87747	2.85601	2.78697	2.96758	4.62445	4.88964	3.78556	4.79488	4.59672	3.31538	6.55388	4.06921	5.52061	12.4918	3.46983	4.5294	4.35388	5.43427	9.00713	3.32904	4.44934	4.45052	4.4978	6.0635	10.1974	2.36593	5.13302	5.18551	4.82246	4.61003	8.25058	2.84247	4.42368	6.48603	4.21665	5.07263	3.12025	2.81846	4.43929	2.90234	4.17553	6.47846	0.962336	0.939245	3.76191	5.10512	4.68709
gene295	417741	LOC417741	0.778587	0	0	0	0	0	0	0	0.067892	0	2.40341	0	0	0.979964	0	0	0	0	1.8613	0	0.299301	0	0	0	0.691765	0.068114	0.336005	0	0	0	0.441347	0	0	0	0	0	0	0.14369	0	0	0	0.895143	0	0	0	0	0
gene296	769763	MAPK12	0.622199	0	0	0	0.039116	3.89844	5.04146	4.60941	2.55041	0.253296	5.96412	5.0572	4.85356	0.097388	0.039061	4.03667	4.72552	3.85431	0.184717	0	0.034952	3.53213	4.68814	3.70629	0.167355	0	0	4.7546	4.93237	4.48464	0.03535	0	0.101693	3.06129	6.28867	3.92277	1.39266	0.023309	4.21223	3.42646	4.08907	0.064516	0.059242	0.028929	0	4.81509	6.39715
gene297	417739	MAPK11	3.83952	0.635286	0.358048	0.629622	0.331524	19.3978	28.8762	32.6789	15.1647	1.42801	20.7467	29.1654	16.5649	0.417963	0.263416	15.7975	28.2342	20.5268	0.385021	0.228915	0.19194	12.3583	16.3872	19.9046	0.078407	0.748059	0.058044	17.5897	22.1888	18.6379	0.293521	0.589615	0.174009	16.6726	23.1659	19.3381	4.60421	0.324158	18.8892	14.2489	26.7931	0.426221	0.81813	1.04862	0.168752	17.9468	15.0023
gene298	425938	PLXNB2	25.0143	24.0949	22.5813	22.6949	23.3017	40.8267	27.5099	33.801	16.8846	58.9247	22.2694	56.1532	13.2019	17.928	21.2188	49.7311	43.1975	21.0915	28.061	11.9638	43.7134	17.9316	28.7231	30.5425	28.1202	3.83216	34.9489	40.8074	24.9204	18.1322	27.8615	10.1947	32.8867	43.41	24.1738	20.4145	19.4275	17.9504	33.652	13.2472	30.3868	29.3493	1.74823	1.55081	26.7742	42.1899	15.4346
gene299	107051595	LOC107051595	0.144088	0.065446	0.054581	0.068059	0.024567	0.062268	0.024318	0.023719	0.049741	0.044607	0.218134	0.176612	0.012195	0.103879	0.023601	0.094126	0	0.011324	0.119871	0.029435	0.034242	0.022822	0.024602	0.045388	0.125161	0.244292	0.058791	0.070374	0.022775	0.058692	0.132907	0.033826	0.060623	0.120538	0	0.013742	0.018041	0	0.057055	0.144627	0.09518	0.124428	0.316667	0.248259	0.033044	0.119294	0
gene300	100315787	MIR1693	0	0	0	0	0	0.3496	0	0	0	0	0	0	0	0	0	0	0	0	0	0	0	0	0	0.249854	0	0	0	0	0	0	0	0	0	0	0	0	0	0	0	0	0	0	0	0	0	0	0
gene301	107051598	LOC107051598	0	0.228583	0.284023	0.045577	0	0	0.043563	0.167407	0.071411	0.447187	0	0.247029	0.043035	0.027405	0	0.048884	0.072668	0.02395	0.1215	0.103874	0	0.201341	0.08595	0	0.047579	0	0.069274	0.098747	0.079838	0.03705	0	0	0	0.046844	0.093116	0	0	0	0	0	0	0	0	0	0	0.137667	0.049417
gene302	417747	ZNF800	0.980206	1.60069	1.53411	1.98728	1.2325	0.92162	0.330502	0.309765	0.253093	0.937624	1.4945	0.790836	0.680087	1.3535	0.812645	0.951749	0.230861	0.270843	0.89282	0.717561	0.636951	0.310638	0.16736	0.345512	1.22636	0.251705	1.11866	0.769254	0.183668	0.322074	1.24251	0.513571	0.722278	0.7562	0.266809	0.435589	0.950365	0.611299	0.863704	0.326399	0.250071	0.990742	0.202647	0.148411	1.26556	1.04895	0.072556
gene303	427853	GRM8	0.015361	0	0	0	0.016818	0.128807	0.034089	0	0	0	0.156853	0.037474	0.084444	0.018909	0	0.018902	0	0.046671	0	0.052659	0.016131	0	0	0	0	0	0	0.234557	0	0	0.010555	0.015646	0.452261	0	0.018338	0.019262	0.025036	0	0.03962	0	0	0.166423	0	0	0	0.041367	0
gene304	404538	POT1	4.26414	2.86857	2.53061	1.79672	3.88395	3.25007	1.67273	1.72048	2.07072	1.66173	6.74098	2.2375	1.1438	5.07334	3.31882	3.63811	1.48164	1.5846	3.33502	1.77411	3.41571	1.55449	0.841117	2.35643	4.47301	0.48065	3.22146	3.48449	0.753843	1.68175	3.92396	0.868409	3.19668	4.51337	0.82251	1.03271	1.11373	1.23998	3.18609	0.985704	2.3022	4.08432	0.730331	0.69902	4.66898	5.46452	1.13809
gene305	417748	GPR37	2.17595	0.589965	0.531885	0.472162	0.404579	5.23113	8.80508	7.79127	7.17185	0.777026	13.1859	11.2815	27.0635	2.04332	0.579392	18.0223	34.1337	50.9615	3.73835	1.33535	3.35072	4.15616	4.67268	4.6517	0.992557	1.52903	2.27013	3.75566	5.63981	8.17732	1.70007	2.5853	3.12511	4.66615	9.03089	4.0237	0.856302	0.517851	4.08435	6.66308	11.8861	1.03473	17.6352	15.406	1.4043	6.04023	6.44262
gene306	769134	ARL8BL	29.1542	8.08844	8.75523	9.77311	3.18688	14.9055	13.9278	12.8025	10.9757	18.1892	36.3332	5.62671	14.7439	16.8792	4.40027	9.5373	19.832	17.1087	13.3856	21.9446	6.533	7.76596	8.36789	7.3362	17.0237	44.006	5.87271	14.8626	16.3854	16.3731	19.337	26.2941	11.7003	13.235	12.4195	11.0397	25.0602	11.0449	16.9459	32.9155	13.2139	16.2331	66.5677	68.4012	8.18026	9.83601	18.0158
gene307	417749	SPAM1	0.009604	0.019249	0	0	0	0	0	0	0	0.033057	0.015704	0	0	0	0	0	0	0	0	0.016323	0	0	0	0	0	0.014661	0	0	0	0	0	0	0	0	0	0	0.019743	0	0.015913	0	0	0.014829	0	0.019386	0.01234	0	0
gene309	105667218	HYAL6	0	0	0	0	0	0	0	0	0	0.048979	0	0	0	0	0	0.045527	0	0	0	0	0.038207	0	0	0	0	0	0	0.033861	0	0	0.022244	0	0	0	0	0	0	0	0	0.039705	0	0	0	0	0	0	0
gene310	107052593	LOC107052593	0.087313	0.154719	0.148583	0.074592	0.168237	0.155386	0.05111	0.079758	0.022734	0.132319	0.120716	0.289544	0.135162	0.119885	0.029677	0.221663	0.166065	0.156519	0.51612	0.174615	0.318428	0.437181	0.327958	0.459379	0.131356	0.047224	0.083186	0.161256	0.039373	0.087769	0.103381	0.08463	0.115673	0.116988	0.121899	0.118747	0.181131	0.179482	0.098956	0.052572	0.082809	0.135675	0.07449	0.142275	0.10005	0.248507	0.267993
gene311	417750	WASL	34.1437	15.6067	13.8679	13.4443	22.7851	30.0213	24.632	27.4894	22.3295	21.8715	23.9389	32.1831	22.8716	32.5211	20.0599	28.3041	29.1945	24.0302	33.506	18.4366	27.9682	29.5767	28.1469	26.6235	30.0598	16.4483	24.3176	28.9404	26.8428	23.3574	36.434	19.6424	31.3543	31.7911	30.8692	27.9409	31.0809	19.666	30.321	22.9311	24.5922	24.2469	23.3714	21.655	19.9023	26.8964	26.0918
gene312	417751	LMOD2	0	0	0	0	0	0	0	0	0	0	0	0	0	0	0	0	0	0	0	0	0	0	0	0	0	0	0	0	0	0	0	0	0	0	0	0	0.054315	0	0	0	0	0	0	0	0	0	0
gene313	417752	ASB15	0.053692	0.048307	0	0	0.031738	0	0	0	0	0.109854	0.073166	0	0	0	0.060981	0	0.013455	0	0	0	0.090009	0	0	0.029221	0	0	0	0.026619	0.028933	0	0	0.018083	0.031837	0.034644	0.034146	0	0.093233	0	0	0	0	0.034545	0	0.045162	0	0	0
gene314	417753	NDUFA5	43.6716	42.2091	35.3676	38.6668	30.1192	37.5138	44.8532	40.0814	51.6703	24.6214	56.8678	25.0867	68.6399	41.6808	26.6063	38.8539	39.7411	55.2805	23.8913	33.2205	32.2809	52.4466	44.0145	52.2591	27.0942	54.9138	30.5606	40.9782	40.9762	64.1138	28.1221	45.8346	30.8772	32.2627	38.1035	49.3575	60.6184	64.3607	47.0219	40.6631	54.7775	41.4702	45.3741	42.7937	31.9729	42.428	42.436
gene315	417754	IQUB	0.615175	0.318217	0.141189	0.1912	0.620739	0.181168	0.212226	0.276947	0.095474	0.183146	0.176422	0.429805	0.086884	0.779424	0.450883	0.066689	0.099017	0.048636	0.473158	0.255912	1.01222	0.206127	0.180572	0.284908	0.400851	0.037408	0.426813	0.321877	0.064506	0.08234	0.521832	0.071345	0.818029	0.144951	0.258691	0.144758	0.479724	0.513258	0.152785	0.171453	0.122573	0.506603	0.034278	0.024939	0.392651	0.30737	0.039628
gene316	427854	ATP6AP1	38.914	194.342	192.483	193.455	24.3915	65.9938	62.8314	66.6601	48.6196	90.9589	78.6954	44.0605	55.6912	37.1656	43.1218	65.3639	71.0516	55.8896	11.5828	38.8438	5.81473	50.5179	44.9865	56.4716	24.6755	97.8221	26.4219	69.8337	64.2821	64.8181	30.5893	81.761	34.8638	59.3765	49.4591	51.934	21.6283	18.576	60.7651	56.4781	57.5	19.8883	77.4232	75.2127	27.3531	66.1878	43.1003
gene317	107052612	LOC107052612	0.028538	0.855483	0.812491	0.756256	0.098295	0.073269	0.025699	0.021708	0.004985	0.109759	0.083137	0.128951	0.008998	0.059771	0.086096	0.172353	0.035118	0.02515	0.025318	0.010805	0.004296	0.016838	0.0045	0.04583	0.078842	0	0.073373	0.087626	0.012372	0.00388	0.058989	0.016611	0.108854	0.228233	0.02191	0.020518	0.013267	0.01053	0.074809	0.008929	0.024821	0.019762	0.004439	0.006459	0.06581	0.154661	0.002587
gene318	770198	SLC13A1	0.010443	0.008863	0.038524	0	0	0	0	0.011077	0	0	0.119906	0	0	0.012856	0	0	0	0.010719	0	0	0.010858	0	0	0	0.024888	0	0	0.009687	0	0	0	0	0	0	0	0	0	0	0	0	0.026018	0	0	0	0	0	0
gene319	417756	CADPS2	1.50412	0.300502	0.38599	0.29791	0.347202	1.92088	0.905794	1.0352	0.818734	0.19559	2.75102	1.14966	0.570573	1.57174	0.240653	1.54971	1.13613	0.501467	1.32318	0.09655	0.152933	0.98773	1.28157	0.830551	1.11823	0.643125	0.569663	1.84781	0.831604	0.456206	1.59439	0.246224	0.598073	1.47897	0.614956	0.786275	0.844209	0.300544	1.20968	0.561111	0.792107	1.7725	0.824014	0.799869	0.361753	0.969952	0.61348
gene320	100859279	FEZF1	0	0	0	0	0	0.035492	0	0	0	0	0	0	0	0	0	0	0	0	0	0	0	0	0	0	0	0.099257	0	0	0	0	0	0	0	0	0	0	0	0	0	0.064557	0	0	0.380853	0.093404	0	0	0
gene321	417757	AASS	6.35086	2.47037	2.27054	3.15015	1.56342	8.03951	14.7815	15.1247	6.49074	2.85672	10.1938	7.79386	8.54358	3.44986	1.37269	9.23375	13.587	12.073	9.34427	5.06742	4.41904	9.56993	20.5925	10.8194	4.15249	0.947839	4.81046	8.79817	18.9459	9.0655	12.2071	3.39219	25.5676	8.57939	21.276	12.0972	4.09641	2.59944	7.81835	17.5968	8.27957	4.62106	0.638321	0.619709	3.43591	8.3381	15.3855
gene322	396403	PTPRZ1	0.083865	0.021146	0.020515	0.048406	0.046069	0.817268	0.018482	0.026723	0.050461	0.290558	0.887286	1.02698	0.456818	0.020197	0.075339	0.761614	0.008996	0.093772	0.116154	0.011054	0.095667	0.099979	0	0.235317	0.050431	0.009929	0.025802	0.535894	0.017438	0.119278	0.048561	0.008384	0.082924	0.331735	0.029778	0.063336	0.127486	0	0.474806	0.018148	0.11442	0.027394	0.026976	0.013128	0.007939	0.176159	0.020931
gene323	107052638	LOC107052638	0	0	0	0	0	0	0	0	0	0	0	0.060708	0	0	0	0	0	0	0	0	0	0.017197	0	0	0	0	0	0	0	0	0	0	0	0	0	0	0	0	0.042957	0.018207	0	0	0	0	0	0	0
gene324	417758	FAM3C	37.4336	58.6065	57.0077	46.4014	29.0653	62.6461	41.8939	62.4366	31.9506	34.0462	57.801	86.1866	32.0596	37.8454	30.4114	78.7331	47.076	37.8186	29.4995	36.721	24.9371	59.5226	35.9635	83.1515	37.2976	19.4547	25.097	80.9219	26.2317	37.3197	28.1749	30.8372	26.276	89.5619	24.5821	35.0675	15.9113	15.3358	55.8096	22.9222	43.7235	28.7239	8.74282	9.13304	30.1032	64.6663	28.0432
gene325	427856	WNT16	13.2353	19.6091	17.2004	18.3037	27.768	24.035	21.5785	18.0286	20.3049	13.7667	4.46003	13.4832	17.8739	38.4006	53.4857	32.4237	19.7519	19.3951	8.84835	7.79772	1.88345	63.4291	20.9399	31.2099	9.76906	8.62109	5.09424	32.739	16.914	24.4426	23.9667	14.6216	2.58404	40.5045	24.4461	31.7271	2.85556	1.26875	40.2463	18.0922	23.4465	6.51365	5.61053	4.97666	5.54131	31.1916	22.4896
gene326	417761	CPED1	1.86342	0.14141	0.214039	0.135505	1.20609	2.53306	2.12478	2.60887	0.536125	0.109762	0.932962	2.55142	0.559532	0.983323	1.0238	1.87999	2.5633	0.432546	6.38289	0.014749	1.56967	1.39418	5.1171	1.86969	2.62997	0	0.714934	2.17048	6.07645	0.692397	5.46603	0.011375	0.252769	2.36877	2.34134	1.19156	1.63486	0.324119	2.48002	2.94762	1.09003	3.81964	0	0	0.526385	1.69711	2.97208
gene327	100316010	MIR1645	0	0	0	0	0	0	0	0	0	0	0	0	0	0	0	0	0	0	0	0	0	0	0	0	0	0	0	0	0	0	0	0	0	0	0	0	0	0	0	0	0	0	0	0	0	0	0
gene328	417762	ING3	16.8332	7.20923	6.65907	6.89266	11.6024	16.2054	11.4044	12.5815	7.48513	8.9339	14.0539	14.1914	6.1815	14.893	10.0812	12.8354	11.599	7.18866	17.6712	6.18231	11.7811	13.566	9.68104	9.39577	14.9401	3.17561	13.9675	14.9495	7.27532	6.27288	17.3075	6.27919	13.4492	16.4003	9.55835	8.84098	20.5973	17.479	14.2158	5.72159	9.0016	18.2928	4.84791	4.62232	10.1049	13.8425	7.5484
gene329	417763	TSPAN12	15.2219	5.63879	5.34373	5.81388	21.7577	12.1006	10.7486	11.8299	12.0468	4.30203	14.9375	7.04876	11.2727	9.05678	21.182	11.5197	9.0866	9.92786	8.08713	3.01315	32.2679	10.9358	12.7811	10.3933	23.9199	3.99422	44.7069	12.8318	11.5228	11.2596	11.0082	4.60925	24.49	11.292	11.5892	9.5048	17.2017	35.1632	11.0452	7.37962	11.9813	41.5311	3.13405	2.99009	47.6113	10.4805	11.0751
gene330	374143	KCND2	0.434361	0.015431	0	0.013892	1.06457	1.13646	2.25676	2.3805	0.400591	0.686773	1.66556	2.50673	1.72719	0.498396	0.863623	1.84651	3.31071	2.35178	0.128121	0.031608	0.292844	1.0848	2.54311	1.72205	0.622097	0	2.02135	0.783247	1.78445	0.629474	0.318117	0.012088	0.131698	0.482293	2.46467	0.87199	0.232099	0.236981	0.904001	0.9203	1.4497	1.32508	0	0.018676	1.61468	0.344958	1.0805
gene331	100859665	LOC100859665	0.271597	0	0	0	0.104761	0.920542	2.46092	2.40875	0.644556	0.079547	1.77131	1.36415	1.62491	0	0.088246	1.46197	3.72264	2.08537	0	0	0	0.933567	2.44823	0.933926	0	0	0	1.1195	2.2892	1.13894	0	0	0	0.569713	2.31367	0.931712	0.22647	0	0.886231	1.52191	1.58801	0.156734	0	0.074691	0	0.481038	1.16267
gene332	417764	ANKRD26	1.44765	2.05874	1.95348	1.78882	1.62431	1.41108	0.20043	0.239253	0.181666	1.17016	1.28919	1.71782	0.145988	1.22412	1.44565	1.60254	0.3599	0.139824	2.02097	0.841539	1.50609	0.281033	0.130351	0.683535	2.66224	0.111991	1.87551	1.41525	0.217543	0.327664	2.26424	0.218817	1.84493	2.25227	0.135583	0.210324	3.30357	1.62975	0.717787	0.10215	0.366413	2.91222	0.110262	0.147712	1.5163	2.07662	0.196286
gene333	417765	LSM8	24.2037	15.5364	9.84691	15.8068	20.296	16.6421	14.4119	16.6079	20.198	15.3814	25.0107	14.7714	25.6119	22.2107	13.8936	20.0539	14.7469	21.9446	20.1202	13.3537	19.2993	19.2042	16.2156	21.1684	17.2154	18.4239	16.6445	16.8591	13.5636	23.6804	16.8595	15.2511	17.7896	14.6565	18.139	19.1018	48.2916	41.7162	19.1575	15.9044	23.9145	25.7823	14.0898	9.11872	17.4212	18.829	15.6103
gene334	417766	CTTNBP2	1.12575	2.77577	2.53499	2.56964	2.49206	7.57569	3.76272	3.75683	4.107	7.68916	4.69363	6.76891	4.54617	0.256901	1.18933	8.49846	4.29791	6.00451	0.923115	7.52859	14.09	6.1184	3.56345	6.59457	0.82594	1.14959	4.21431	6.79224	2.60961	5.44809	0.9931	3.57931	6.9797	8.60472	4.4269	4.87414	1.64128	2.32072	5.95597	3.45262	5.8699	2.18467	3.90274	3.64604	1.95229	7.01795	3.00124
gene335	100049619	CFTR	0.172375	3.75187	3.76951	3.52831	0.074023	0.708323	0.286721	0.378289	0.607916	2.87991	0.461371	0.441948	0.375598	0	0.01408	0.725824	0.43272	0.320068	0.031399	1.13188	0.016046	0.747668	0.270094	0.956915	0	5.43949	0.037999	0.575276	0.322266	0.361108	0.013023	3.24228	0.11717	1.61153	0.542876	1.1881	0.357664	0	1.07982	0.424969	0.608431	0	0.671626	0.488048	0	0.638902	0.100984
gene336	417768	ASZ1	1.82154	12.7202	13.2508	14.159	8.11625	0	0.044952	0.151186	1.99924	2.94378	2.75463	0	0	1.53295	4.90768	0	0	0.020791	1.62911	3.45603	2.53855	0	0	0.089242	1.06702	1.03312	3.19199	0.055425	0	0	1.39513	1.67745	5.44742	0	0	0	0.619891	3.24166	0	0.174565	0.050127	1.60728	0.251894	0.250595	3.98111	0.028668	0.025368
gene337	417769	WNT2	0.469142	2.04164	1.99347	1.90243	7.0925	0.155144	0.181192	0.116204	1.81111	6.65195	0.110984	0.05292	0.260726	0.859409	2.03709	0.202959	0.046942	0.14408	1.33794	1.67106	14.0974	0.022361	0.193094	0.022236	0.620458	0.880233	4.84875	0.080757	0.178231	0.092995	0.599897	1.64843	7.18792	0.22308	0.478065	0.135678	1.16338	4.65353	0.449297	0.165246	0.108087	1.10689	0.235235	0.170559	3.48119	0.199461	0.136477
gene338	417770	ST7	30.8035	9.14361	8.44219	8.60052	17.3648	6.01614	6.11467	8.01299	9.41667	6.47276	7.23435	13.5309	6.88289	25.4477	15.4941	5.51797	8.21309	8.74536	20.4245	22.1016	16.9012	5.44432	6.67631	5.21722	22.7433	14.9224	22.6522	6.67508	7.39724	5.83459	21.553	8.46803	16.0245	6.28819	7.29591	6.48396	25.038	24.4767	6.67529	7.65889	6.21616	12.9373	1.9716	1.44375	15.8238	6.1794	9.11319
gene339	101747342	LOC101747342	0.543756	0.059613	0.174536	0.203111	0.079823	0.283946	0.08022	0.081182	0.178738	0.09684	0.624032	0	0.079247	0.176511	0.153369	0	0.077571	0.281299	0	0.283296	0.149322	0.148304	0.080206	0.203604	0.087614	0.100457	0.15197	0.066726	0.200007	0.242372	0.070219	0.337785	0	0	0.13546	0.146137	0	0	0.279705	0.078244	0.268818	0	0	0.097183	0.144361	0	0
gene340	417771	CAPZA2	50.4625	38.3414	38.1998	40.4266	39.9675	84.3974	43.8435	48.0312	25.091	35.6121	112.835	59.6306	42.1183	34.4207	40.2047	87.029	54.4705	38.5374	27.5651	25.7634	29.9485	40.1577	26.636	59.8444	32.78	11.473	35.2465	83.7219	29.5643	46.483	31.9941	13.2059	30.547	74.774	26.7366	35.8743	30.8605	36.9632	77.7908	19.25	58.0652	39.797	10.1004	11.367	42.7037	80.8095	20.8342
gene341	396134	MET	4.23185	0.020605	0.059546	0.056048	1.1846	0.662555	0.658301	0.678269	0.218518	4.39468	4.34511	0.366306	0.263793	4.96833	0.312767	0.387105	0.477974	0.184077	11.0709	0.283797	0.264446	0.352394	0.515268	0.539815	5.49683	0.057791	0.717902	0.669629	0.660416	0.676723	14.4784	0.039901	0.569423	0.59452	0.738981	0.412015	3.53544	0.214363	0.433832	0.485673	0.445446	1.5938	0.073169	0.122844	0.019554	0.344898	0.343776
gene342	373996	CAV1	10.4944	3.80629	2.64178	4.85089	0	69.4376	137.811	137.873	42.9839	115.217	201.024	44.7875	91.8885	0	0	48.9038	94.3276	64.2457	0.191652	124.078	0	86.4745	162.491	82.1749	0	2.45699	0	94.2646	125.905	105.535	0.166026	29.9576	0.337999	53.2662	130.389	64.8513	0.718746	0	67.4705	104.725	74.9816	0	5.34869	7.44144	0	39.3443	116.715
gene343	417772	CAV2	5.74343	9.58377	8.4827	8.30095	0.164392	27.2547	34.1019	35.4078	14.4741	51.7667	37.2778	22.9222	26.8194	0.261814	0.146819	22.1424	30.0895	23.0757	1.35132	48.3155	0.321375	32.7655	34.4651	29.1214	0.360807	3.5397	0	27.6643	36.7055	25.2369	1.21565	19.2647	1.00641	25.4599	35.3733	25.0221	3.43545	0	24.61	25.9727	22.1835	0.380042	3.03091	3.73312	0.068858	22.7926	31.6254
gene344	395332	TES	20.7009	2.36182	2.71231	2.31737	3.47092	41.9695	51.7197	55.9873	38.1836	10.5309	59.9183	24.5068	45.2631	15.5826	2.7744	30.7904	48.9588	60.2634	11.4233	3.1382	1.53614	27.6645	35.9865	35.54	11.2402	2.01275	1.82676	28.2235	31.572	40.2538	12.3888	4.33401	2.01513	26.391	36.6184	37.1718	9.89555	1.45162	30.1772	25.2602	48.2629	10.4434	2.12163	1.79059	1.48442	25.2728	32.6721
gene345	107052645	LOC107052645	0	0	0	0	0	0	0	0	0	0	0	0	0	0	0	0	0	0	0	0	0	0	0	0	0	0	0	0	0	0	0	0	0	0	0	0	0	0	0	0	0	0	0	0	0	0	0
gene346	417773	TFEC	0.04794	0	0	0	0	0.486489	0.695016	0.388302	0.116848	0.125275	0.289432	0.468865	0	0	0	0.466594	0.191752	0.147293	0	0	0	0.140611	0.34588	0.352638	0	0	0	0.416286	0.220943	0	0.045464	0	0	0.359632	0.222352	0.060115	0	0	0.372191	0.052319	0.119433	0	0	0	0	0.751515	0.060847
gene347	107052646	LOC107052646	0	0	0	0	0	0	0	0	0	0	0	0	0.079901	0	0	0	0	0	0	0	0	0	0	0	0	0	0	0	0	0	0	0	0	0	0	0	0	0	0	0	0	0	0	0	0	0	0
gene348	417774	MDFIC	12.6107	16.3177	16.4986	15.6947	6.00514	47.5572	20.5696	23.0803	18.9937	26.0088	25.8123	52.0501	19.1517	4.1069	6.17388	39.3944	21.6836	19.1425	8.07018	8.90667	5.15078	44.105	21.2651	47.9932	5.13947	0.860753	7.00386	52.2857	24.3466	28.5192	13.5955	11.2694	19.0966	57.6796	21.3127	34.384	8.3002	4.87133	48.0395	15.1952	35.8906	5.67256	0.429591	0.363285	6.94274	42.4902	19.1197
gene349	769935	FOXP2	5.75557	0.878214	0.942156	1.01825	3.81298	3.19863	2.51741	2.84253	1.97628	1.31323	3.08478	4.60474	1.25066	4.84843	4.83031	3.68531	2.26247	1.82313	4.33603	0.159123	4.07114	2.20829	1.79008	2.7532	3.63555	0.014934	4.18624	3.75239	1.47555	1.78437	4.73109	0.590563	3.76903	5.23711	2.20426	2.47185	2.3851	2.29784	2.8051	1.01644	2.17975	6.39322	0.088556	0.060046	3.32998	3.46323	2.29601
gene350	107052882	LOC107052882	0	0	0	0	0	0	0	0	0	0	0	0	0	0	0	0	0	0	0	0	0	0	0	0	0	0	0	0	0	0	0	0	0	0	0	0	0	0	0	0	0	0	0	0	0	0	0
gene351	101747406	PPP1R3A	0	0.013353	0	0	0	0	0	0	0	0	0	0	0	0	0	0.019426	0	0	0	0	0	0	0	0	0	0	0.01395	0	0	0	0	0	0	0	0	0	0	0	0	0	0	0	0	0	0	0	0
gene352	107052650	LOC107052650	71.2815	43.304	43.5071	42.3047	43.075	74.2395	72.9656	68.2516	67.6235	35.5528	90.6237	48.1486	72.9024	68.2235	36.3026	81.2422	75.205	86.5242	64.1341	43.7017	56.7094	81.6151	55.8868	81.0438	64.7618	31.6071	50.0548	72.936	59.5367	81.9282	60.572	36.7674	48.7574	71.7512	69.6482	79.918	25.0975	21.4486	81.0794	46.9001	80.9222	56.6998	22.2687	22.2403	36.6281	77.4411	54.8436
gene353	417775	GPR85	0.23757	0	0	0	0.017586	0.859801	0.774179	0.763177	0.597081	0.106323	0.698474	0.238039	0.479558	0.058528	0.03379	0.686425	1.22274	0.620497	0.123151	0.021071	0.116283	0.603439	0.911938	0.862665	0.038478	0	0.014006	0.611964	0.488253	0.495233	0.128695	0.048429	0.096851	0.868256	0.783684	0.749172	0.129154	0	0.687457	0.24209	0.834183	0.114852	0	0.025025	0.047788	0.313507	0.400442
gene354	107052654	LOC107052654	0	0	0	0	0	0	0	0	0	0	0	0	0	0	0	0.04022	0	0	0	0	0	0	0	0	0	0	0	0	0	0	0	0	0	0.02029	0	0	0	0	0	0	0.019058	0.020232	0	0	0	0.023708	0
gene355	100315920	MIR1695	0	0	0	0	0	0	0	0	0	0	0	0	0	0	0	0	0	0	0	0	0	0	0	0	0	0	0	0	0	0	0	0	0	0	0	0	0	0	0	0	0	0	0	0	0	0	0
gene356	107052656	LOC107052656	0	0	0	0	0	0.033693	0	0	0	0	0	0	0	0	0	0.071732	0.031216	0.008469	0	0	0	0	0	0	0	0	0	0	0	0	0	0	0.015522	0	0	0	0	0	0	0	0	0	0	0	0	0	0.018034
gene357	417776	C1H7ORF60	10.3008	6.43154	5.92636	6.12343	6.01114	8.37217	4.31001	4.8308	3.11992	13.3528	8.91108	9.34008	3.13144	7.44392	6.3274	8.27548	5.11425	3.65107	10.8429	4.74533	6.22974	5.78779	3.61311	5.76568	10.2279	3.1538	7.3697	8.98266	2.85871	3.62258	11.9705	2.79111	6.05526	9.71106	2.38875	3.86639	8.88538	7.74014	8.173	2.457	5.81812	9.63771	2.21248	2.51668	6.20948	8.58399	1.75709
gene358	107052664	LOC107052664	0.030114	0.079048	0.036521	0.217836	0	0	0.080051	0.072966	0.056174	0.305351	0.282337	0	0.062147	0.037827	0.056479	0.133063	0.080238	0.031231	0	0.08171	0	0.108403	0.034262	0.117014	0	0.024895	0.0437	0.186887	0.063119	0.043417	0.090466	0.062287	0.034205	0.070988	0.067353	0.037377	0	0.039096	0.030574	0.062286	0.019139	0.166424	0.117151	0	0.030886	0.094393	0.038614
gene359	417777	TMEM168	4.4995	5.23538	4.98564	4.78843	5.36146	8.90019	7.22498	8.00956	6.07439	6.02958	9.48202	7.5226	7.4274	3.85399	4.09713	10.2292	7.57751	8.86135	3.70612	5.31874	3.34892	9.00357	6.32542	9.58149	4.97791	8.71767	4.72257	9.36353	5.88596	8.27187	4.68486	3.63171	4.13473	9.29124	6.33645	8.41072	4.67304	3.5558	8.5193	5.5918	8.03308	5.29104	7.42751	7.66513	6.66237	13.5219	6.61674
gene360	101747665	LOC101747665	0	0	0	0	0	0	0	0	0	0	0	0	0	0	0	0	0	0	0	0	0	0	0	0	0	0	0	0	0	0	0	0	0	0	0	0	0	0	0	0	0	0	0	0	0	0	0
gene361	107052883	LOC107052883	0	0	0	0	0	0	0	0	0	0	0.155292	0	0	0	0	0	0	0	0	0	0	0	0	0	0	0	0	0	0	0	0	0	0	0	0	0.171325	0	0	0	0	0	0	0	0	0	0	0
gene362	417778	LSMEM1	0.101777	0	0	0	0	0.411268	0.569783	0.329317	0.156085	0.137935	2.64494	0.873181	1.01325	0	0.037755	0.384006	0.436145	0.467825	0	0	0.056488	0.377058	0.398703	0.209531	0	0	0	0.189764	1.05054	0.238569	0	0	0.072883	0.310265	0.426284	0.255037	0.083497	0	0.463029	0.445042	0.445218	0	0	0	0	0.795156	0.258149
gene363	395226	IFRD1	54.873	24.2641	22.8497	23.2521	53.6603	30.8092	40.984	38.393	42.7668	29.2125	50.6206	55.1875	45.4706	76.633	52.4532	38.487	36.6306	43.1937	43.0193	27.449	53.3606	34.4705	34.1816	38.0883	55.7408	44.3656	48.6086	29.2812	36.8558	40.8871	42.1884	24.5903	32.8679	31.1026	36.2614	33.4411	59.3408	47.9771	28.9813	50.6546	38.5279	71.1269	41.9099	38.9607	57.7888	35.5156	32.1631
gene364	427859	ZNF277	26.8071	10.9617	10.421	11.5546	30.812	10.6427	6.83615	8.07846	10.517	5.49914	13.0761	6.69839	7.92896	28.3861	28.0786	11.7863	9.27354	8.05053	19.1759	6.91857	20.5226	7.42791	6.14755	8.96535	32.4253	7.04535	23.8997	10.3637	5.72971	7.52059	20.8016	6.55632	15.7102	8.32152	5.00967	5.47331	51.5983	38.1734	10.3002	9.04454	10.1808	34.0065	7.71924	7.30236	20.8342	9.9936	5.12227
gene365	417779	DOCK4	14.2035	14.8823	13.8213	14.2684	22.7139	2.44532	3.08116	3.36127	3.35661	7.50869	1.5466	3.74017	1.09978	21.4155	23.5719	2.85194	4.49224	1.53525	14.6405	14.2323	24.5282	1.77517	2.65498	1.82589	22.2007	3.26305	23.8909	2.73721	2.73102	1.33959	16.6663	6.50902	23.7942	2.97066	2.36329	1.45227	6.25936	8.86663	1.61325	2.96129	1.66205	20.6337	4.32965	4.13081	16.1433	2.85908	1.52728
gene366	417780	IMMP2L	7.88863	6.25857	5.88678	5.62349	5.57278	4.96495	8.39403	6.10467	5.69976	2.87025	11.0695	3.13002	8.38148	5.72349	6.48892	4.56383	5.13589	7.01158	3.95902	3.92536	6.84806	5.33575	7.81168	3.70934	5.25193	6.5412	5.75803	6.1658	6.02092	5.81742	3.64349	5.83088	4.54704	3.0594	5.33284	4.61969	5.4162	7.76246	4.82203	5.80223	4.46537	6.01767	8.85421	6.99848	5.72205	4.29402	6.83207
gene367	770169	LRRN3	0.202297	0.06259	0.176558	0.100682	0.039436	0.618281	0	0.019197	0.08995	0.192739	1.76589	1.0763	0.162555	0	0.057305	0.33567	0.038775	0.036601	0.111371	0	0.05781	0.129235	0.082227	0.055103	0	0	0.032722	0.472467	0.056947	0.186885	0.054036	0.018795	0.019945	0.200705	0.042712	0	0.203361	0	0.310669	0.019555	0.068725	0.043285	0	0	0.03602	0.156345	0
gene368	417783	DNAJB9	21.3988	16.2317	16.5664	14.727	19.3684	9.12024	4.61734	4.57304	5.11565	18.8373	20.2978	11.7378	7.1367	22.2501	18.3514	11.0825	5.48381	5.0387	19.8931	9.28742	13.2962	5.87664	3.75278	8.8467	18.0709	10.6753	16.1614	10.2473	4.87585	6.59822	20.8167	5.66065	11.6877	10.2464	3.83123	4.74165	11.8341	11.3082	8.66658	4.80184	7.08264	16.1128	6.4839	7.10956	13.3518	11.6838	2.46897
gene369	417784	THAP5	42.2079	30.1346	29.0273	30.2024	39.5569	18.8056	13.3479	14.8266	13.7198	33.2213	31.6469	16.9062	14.0133	39.3694	39.7343	22.5253	13.891	11.14	38.2951	18.5482	38.1705	16.3562	6.35761	19.1009	36.8845	9.14945	40.1571	23.2967	8.06763	12.4953	42.3228	12.6798	30.0423	22.933	7.73421	11.0765	43.9598	50.8482	22.8156	6.76614	17.5489	43.8383	5.20242	5.34573	38.7068	23.1743	5.32378
gene370	427860	AVPR2	0.024494	0	0	0	0	0.411767	0.068289	0.013121	0	0	0.160625	0.282591	0.10543	0	0	0.158604	0.046202	0.128036	0	0	0	0.117461	0	0.018831	0	0	0	0.595559	0.064162	0.023115	0	0	0	0.262671	0	0.030715	0.036998	0	0.4945	0.026732	0	0	0	0	0.012186	0.35191	0
gene371	417785	PNPLA8	6.07321	4.83423	7.20952	4.77606	4.14314	5.23498	3.52255	3.32169	2.70643	10.3576	6.92289	8.18149	2.07976	4.97969	3.58549	5.42222	3.28205	2.53527	8.1488	5.15229	5.75994	2.72606	3.03105	3.91478	7.77924	1.84143	5.66228	4.8788	3.57774	2.6128	7.40992	3.88264	8.71244	5.95228	3.14203	3.22753	4.8495	5.05488	5.34756	4.0661	3.61114	5.84662	3.95808	4.23666	6.13525	5.35549	2.40998
gene372	396202	NRCAM	0.063439	0	0	0	0	0.630865	0.020252	0.048608	0.033013	0.048838	0.25103	0.530599	0.07463	0	0.019359	0.487027	0	0.055734	0	0	0.003902	0.083844	0	0.074306	0	0	0	0.21334	0	0.008612	0	0	0	0.558891	0.01084	0.056931	0.103199	0	0.29947	0.025298	0.124304	0	0	0.028484	0	0.330674	0.022973
gene373	417786	CNTN1	0.158661	10.6094	10.9226	10.5072	0.076859	0.895795	0.378265	0.31844	0.152325	1.93315	1.50363	0.59261	0.30396	0.017121	0.133095	0.58291	0.592818	0.218032	0.29142	66.8945	0.199327	0.329276	0.387108	0.264353	0.03388	14.9286	0.152478	0.995099	0.464299	0.339214	0.084908	24.6672	2.3753	0.459817	0.192187	0.151848	0.044959	0.141506	0.437755	4.85144	0.310455	0.016631	2.91902	3.37649	0.27884	0.697492	0.295938
gene374	417787	PDZRN4	0.063399	1.16727	0.926108	1.05598	0.147542	0.390579	0.357389	0.391764	0.154644	0.602134	0.841355	0.114292	0.398252	0	0.132871	0.325645	0.368914	0.122834	0	0.23915	0.014353	0.267888	0.569369	0.19367	0	0.04211	0.118335	0.363845	0.586411	0.249088	0	0.258378	0.062636	0.272465	0.895781	0.176318	0.103177	0	0.280139	0.138453	0.144233	0.008524	0.145173	0.03852	0.014187	0.169371	0.142755
gene375	417789	GXYLT1	6.8956	4.56884	4.47211	4.27773	3.89238	10.8391	7.67396	8.775	5.96862	5.35789	13.9487	13.4978	9.83289	4.91134	3.64238	13.2439	8.25458	8.07564	5.70316	3.20778	3.78475	11.4727	8.40027	12.479	3.94706	1.4149	4.1998	12.4989	5.72284	8.3118	3.86938	3.05366	5.32483	12.5909	6.28336	7.44962	3.95512	3.63624	11.718	5.23606	10.2176	5.26565	1.29787	1.30032	3.89317	13.4284	5.74862
gene376	417790	YAF2	7.10461	10.1778	8.95973	8.99343	4.78933	11.0192	8.4273	8.15572	7.36516	14.9334	11.5511	11.0424	9.56411	6.55004	5.30642	12.7388	9.1064	9.01803	7.14284	8.84928	4.92846	9.21207	7.50936	10.2568	6.67994	4.26238	4.56349	11.7887	7.59125	10.7537	8.20856	8.2064	7.65308	11.8103	7.31565	9.75468	5.59012	4.01249	10.2128	6.70529	10.3869	5.51211	3.88066	3.6724	4.62892	12.1229	7.09934
gene377	417791	ZCRB1	24.7597	19.9998	16.9092	19.3164	21.791	23.192	25.5825	22.5967	21.1619	25.0556	22.486	19.4612	21.0545	20.2967	18.9499	22.4106	20.3123	22.3949	21.2982	22.4786	20.983	24.707	20.6066	24.5338	20.2548	19.4092	18.5369	26.3767	22.7612	21.0766	21.0576	21.4027	19.2961	23.1626	20.6963	20.7735	31.2571	32.7658	22.4441	19.2376	23.2392	21.2108	12.4611	11.2007	18.8485	23.4307	19.6387
gene378	417792	PPHLN1	7.16725	6.74936	6.57265	6.52103	6.9197	9.24835	5.79987	6.28767	6.73438	7.89715	10.2207	9.06351	6.31359	6.0221	6.09605	9.19765	6.52572	6.87577	7.57766	6.63176	6.46663	6.48705	5.9383	8.23145	5.95485	4.23015	6.77897	9.23629	5.19084	6.93944	6.32035	5.76215	5.63961	8.51504	5.05383	6.65921	8.28034	5.7602	8.81448	5.27575	7.49779	6.30155	3.64472	3.78049	5.714	8.21343	4.13464
gene379	102466231	MIR7447	0	0.987195	0	0.865659	0.405567	0.438578	0	0	0	0	0	0.70228	0	0.449913	0	0	0	0	0	0	0	0	0.407514	0	0	0	0	0	0	0	0	0	0	0	0	0	0	0.236568	0	0	0	0	0	0	0.179712	0	0
gene380	417793	PRICKLE1	15.1669	1.76044	1.69128	1.38686	8.41701	17.9392	18.6342	19.6329	12.2455	4.77849	15.4352	13.8538	13.4989	12.7187	9.57486	19.7664	23.0834	22.9528	7.16528	0.566417	3.50744	20.652	15.624	23.406	12.836	0.911091	5.71372	17.3236	12.695	14.0141	16.1877	1.33409	2.78342	20.5971	19.3665	14.4115	12.0162	2.13897	18.5854	6.48108	15.8694	11.3739	0.451599	0.581198	1.7733	16.2112	11.6063
gene381	417794	ADAMTS20	0.25116	0.012419	0.008936	0	0	0.46885	0.008132	0.031354	0.035665	0.033113	0.90978	0.273977	0.160663	0.307366	0.015599	0.271043	0.007916	0.00751	0.127757	0	0.014291	0.120342	0.008158	0.106688	0.148213	0.017474	0.012888	0.221389	0.007376	0.062197	0.297333	0.007278	0.057924	0.456715	0.00856	0.045735	0.118648	0	0.462877	0.015969	0.090619	0.180925	0.015851	0.011514	0.014707	0.189597	0.009255
gene382	417795	PUS7L	2.04181	2.00734	1.96624	2.24758	2.30741	2.81468	1.63278	1.70267	1.33489	2.94383	3.6864	1.75129	0.997965	2.34713	1.61087	2.17659	1.27123	0.924819	2.08505	2.32276	3.52758	1.88016	0.901997	1.85901	2.12165	6.03727	2.67361	2.15503	1.36614	1.05834	2.02934	1.41773	3.20438	2.90354	1.17958	1.23598	3.86865	4.63138	2.02906	3.83036	1.46188	2.37711	11.7491	10.8973	1.96518	2.57563	1.02208
gene383	417796	IRAK4	2.47377	5.82957	8.59848	7.23199	4.49365	4.39424	3.56372	4.47587	5.17431	5.23692	3.58863	4.22193	2.67985	2.72847	4.75669	3.43532	4.54405	3.12992	3.724	5.403	5.75122	3.49628	3.33133	6.11996	2.15243	11.7271	5.55965	4.29972	3.32195	5.45243	5.15144	4.5877	6.51426	6.60473	5.95737	4.35472	12.7933	20.4634	5.51376	9.06537	6.67934	3.59381	16.446	16.0082	7.00207	3.90838	5.5792
gene384	417797	TWF1	23.916	45.893	43.4071	46.0958	39.022	28.041	8.76494	10.597	10.078	32.1602	34.1337	18.8085	9.24754	23.3487	33.4757	23.8578	9.90513	7.5971	17.7003	33.7084	36.1089	10.7452	6.08946	15.143	20.2952	61.6605	33.3863	23.7772	4.5267	9.15726	20.3694	20.909	40.1808	27.4248	5.41246	8.30278	20.3982	31.0961	21.3122	38.0054	13.9399	21.4512	140.504	137.717	34.1366	28.1081	5.39569
gene385	101748768	LOC101748768	2.07497	4.13444	3.75551	3.97596	3.42153	0.363751	0.100622	0.128892	1.07083	3.89709	0.115408	0.112992	0.126539	2.8669	3.90783	0.130851	0.081355	0.030872	4.20187	3.11616	3.45694	0.156922	0.352644	0.092491	4.64964	5.01366	3.3988	0.181948	0.447511	0.114008	3.17877	4.14289	6.03626	0.080061	0.181615	0.037715	2.2464	3.86265	0.253387	1.63802	0	2.51532	4.74	3.32976	3.22819	0.042568	0.114143
gene386	417798	TMEM117	33.2228	14.4815	15.7127	16.7943	44.581	2.05746	0.987396	1.72719	14.8189	22.7669	0.152564	0.552839	0.203797	30.9196	52.7065	0.675171	0.665367	0.526762	44.8299	17.3524	41.2183	1.27727	1.65847	0.620193	43.0828	29.2543	52.2072	0.640039	1.31621	0.51088	45.2574	30.3019	49.9835	1.02887	0.613615	0.586879	23.0821	36.2604	1.02549	10.3551	0.349592	41.1223	33.9563	31.696	39.2349	0.760383	1.96082
gene387	107052694	LOC107052694	0.273606	0.142231	0.059185	0.111189	0.452624	0	0	0	0	0.046426	0	0	0	0.470957	0.589987	0	0	0	0.329412	0.031891	0.238797	0	0	0	0.516091	0.08503	0.52683	0.022324	0	0	0.547965	0.097729	0.817102	0	0	0	0.078189	0.204476	0	0	0	0.503306	0.026115	0	0.273405	0	0
gene388	101752017	LOC101752017	0.414946	0.118749	0.127567	0.113295	0.492651	0.02685	0	0	0.025882	0.046984	0	0	0	0.401767	0.420613	0	0	0	0.399991	0.030934	0.153953	0	0	0	0.524807	0.013661	0.467707	0	0	0	0.306155	0	0.478738	0	0	0	0.043466	0.312894	0	0	0	0.539004	0.006268	0	0.194132	0	0
gene389	417799	NELL2	403.805	693.07	725.187	701.803	613.506	130.133	182.413	180.034	359.719	618.884	6.85322	114.132	139.594	535.985	622.739	95.4603	100.34	97.5545	610.373	645.955	699.138	95.1139	44.4619	129.614	660.6	586.79	725.609	83.6769	45.6809	91.4428	396.66	637.517	470.279	103.081	91.8854	144.764	221.22	331.48	149.545	175.257	132.362	535.909	372.821	372.22	661.835	114.909	55.237
gene390	417800	LOC417800	4.06899	0.141289	0.409644	0.440621	2.49416	0.348393	0	0	0.230441	0.635819	0.081158	0	0.069902	3.38186	1.53519	0	0	0	4.00019	0	2.09566	0.170448	0.36742	0.130085	4.01417	0.194931	1.75679	0	0.800174	0	2.84836	0.519537	3.66702	0	0.047328	0	11.1293	6.85292	0	0	0	5.15954	0	0.099524	1.86884	0.088308	0
gene391	417801	DBX2	105.124	14.2494	13.6034	14.0848	94.5381	2.94384	0.173844	0.264949	23.978	10.1778	0.743951	0.051545	0.239788	131.95	80.1046	0.311156	0.067511	0.095749	85.09	5.57651	96.848	0.139506	0.17219	0.126536	99.2031	8.12468	95.9507	0.124302	0.135843	0.071114	91.4144	19.4777	99.5016	0.182901	0.037246	0.116714	108.846	103.428	0.435774	1.22654	0.199237	99.4845	5.59795	4.47519	66.8433	0.496303	0.039467
gene392	107052695	LOC107052695	0.022016	0	0	0	0	0.083513	0.153286	0.144905	0.034851	0	0.0255	0.762791	0.088662	0	0	0.121864	0.189665	0.067543	0	0	0	0.131932	0.069361	0.082448	0	0	0	0.136351	0.092659	0.034778	0	0	0.008169	0.110876	0.122042	0.087271	0.011961	0	0.047527	0.039832	0.077185	0	0	0	0	0.143992	0.063823
gene393	417802	ANO6	1.53366	0	0.012532	0	0.056244	10.1436	6.95263	8.0165	2.93952	0.095858	6.25963	27.3466	5.57373	0.012504	0.140731	10.5204	8.51994	4.57015	0	0	0.229092	7.30576	5.48375	7.75101	0.098932	0	0.229212	8.876	6.59108	3.72215	0.282734	0.010346	0.202275	7.61765	5.86975	5.12241	2.58957	0.06479	8.75175	4.63159	6.43056	0.122602	0.075855	0.031383	0.154195	8.973	3.91161
gene394	101749362	LOC101749362	1.22996	1.37465	1.53891	0.646494	1.22648	0.771412	1.30119	1.08547	0.455908	0.530143	0.331506	0.618123	0.351992	1.31158	0.438798	1.00639	0.99257	0.222231	1.59303	1.54559	0.381692	0.929499	1.57538	1.00201	1.52016	0.297445	1.26995	0.884385	0.982547	0.724039	1.8513	1.18135	1.38589	0.45482	1.15798	0.6466	1.01094	0.990214	0.388465	1.1178	0.246809	0.637305	0.936879	0.869473	0.373193	0.57492	0.3893
gene395	417804	ARID2	5.36256	3.77075	3.80377	3.60134	5.237	5.1325	2.91106	3.16895	2.42165	4.94935	4.08288	5.55158	1.87187	4.54293	4.75914	4.37957	3.5088	2.20067	6.63773	2.81981	5.58466	3.50375	2.38241	4.16473	6.54425	0.785295	6.27599	5.06854	1.75803	2.41711	6.36765	2.87785	8.04758	5.85936	2.43302	2.54135	6.34732	4.34292	4.27417	1.67242	3.06178	5.55913	0.884388	0.611035	5.62716	5.3687	1.74823
gene396	107052702	LOC107052702	0	0.038561	0	0	0	0	0	0	0	0	0	0	0	0	0	0	0	0	0	0	0	0	0	0	0	0	0	0	0	0	0	0	0	0.020047	0	0	0	0	0	0	0	0	0	0	0.074939	0	0
gene397	417805	SCAF11	17.2443	9.25458	11.4461	12.2613	13.7859	14.1271	10.0119	8.66749	9.41691	13.5437	13.7952	13.3955	9.36586	13.5376	11.7545	15.631	8.52858	10.2991	13.7016	9.26412	13.0161	8.43496	7.23499	14.4382	17.2746	6.45308	13.6776	12.6596	5.9391	10.4584	14.407	8.37641	13.9427	15.0893	7.68961	9.72265	12.9767	9.92204	11.3923	6.44523	14.4836	14.4721	7.75723	7.32035	12.5556	15.8034	5.47735
gene398	107052703	LOC107052703	0	0.060224	0.058839	0	0.035416	0.019149	0	0	0	0.060996	0	0	0	0	0	0.039007	0.017266	0	0	0	0.016758	0.032762	0.017793	0.008179	0	0	0	0	0	0	0.011111	0	0.043026	0.019329	0	0	0	0	0	0.034657	0	0	0	0	0	0.056388	0
gene399	417806	SLC38A1	2.28685	9.5109	8.95136	8.49817	3.89334	14.4738	10.1177	10.6466	9.60138	20.9066	23.8215	22.6799	12.4429	0.287107	5.28421	18.5192	11.8376	11.8693	1.74588	8.52632	11.7032	12.5364	7.91273	14.4214	0.777028	6.19427	6.97624	16.0235	8.22213	11.7439	2.17015	7.56399	14.8023	15.5676	10.1179	9.19196	3.17782	4.28843	15.0898	10.0263	14.3611	1.39074	15.0149	14.4863	8.51338	16.6571	8.49271
gene400	107052706	LOC107052706	0.024263	0.231349	0.156005	0.238586	0.013327	0.043527	0.040496	0.051537	0.029569	0.179378	0.185478	0.288112	0	0.029336	0.038625	0.131474	0	0.039997	0.018866	0.015914	0.047069	0.024928	0.035665	0.096909	0	0	0.069775	0.115918	0	0.057338	0.03529	0	0.163217	0.102372	0.014483	0.043753	0	0.030767	0.047172	0.026479	0.030223	0	0	0	0.05487	0.064981	0.003101
gene401	101749506	LOC101749506	0.00866	0.031111	0.026151	0.024855	0.023245	0.002164	0.011809	0.017425	0.012971	0.114622	0.067609	0.022691	0	0.012948	0.001895	0.013318	0.016829	0.022139	0	0.021095	0.018955	0.020819	0.011886	0.005464	0.018598	0.019097	0.009421	0.039638	0.005483	0.01515	0	0.006911	0.011866	0.012891	0.020414	0.013212	0.020942	0.006917	0.016286	0.017452	0.00664	0.002825	0.028531	0.021041	0	0.007494	0
gene402	417807	SLC38A2	41.8658	131.902	130.855	128.791	67.3945	46.6934	28.8528	33.2797	26.6116	267.657	55.4567	96.8662	15.7856	30.9198	80.5468	52.2669	41.9057	26.6696	26.7519	86.9302	48.1121	32.7725	33.085	39.3213	20.4647	60.8846	59.004	47.8969	22.006	28.9465	35.2941	84.6613	55.9357	70.1338	31.2858	33.5421	45.2332	64.2176	48.1166	102.08	42.9688	26.621	81.2715	76.726	65.7829	52.005	29.7108
gene403	417809	SLC38A4	0.090488	0	0	0	0.025447	0.65646	0.234937	0.210401	0.139273	0.170465	1.23268	0.41234	0.125982	0.056459	0	0.147704	1.74091	0.140997	0	0	0	0.12935	0.231246	0.170363	0	0.027294	0	0.314036	0.153346	0.340826	0.101343	0	0	0.195381	0.054755	0.142442	0.111471	0	0.173607	0.366597	0.113408	0.027698	0.065383	0.036211	0	0.192787	0.259109
gene404	101749586	LOC101749586	0	0.057987	0	0	0	0	0	0	0	0.759531	0.034549	0.083339	0.024361	0	0	0	0.034399	0.069662	0	0	0	0.035077	0	0.159916	0	0	0	0.021534	0	0	0	0	0	0	0	0	0	0	0	0	0	0	0	0	0	0	0
gene405	101749639	LOC101749639	0.032143	0.0271	0	0	0	0	0	0	0	0.085083	0.041113	0	0	0	0	0	0	0	0	0	0	0	0	0	0.03889	0	0	0	0	0	0	0	0	0	0	0	0	0	0	0	0	0	0	0	0	0	0
gene406	101749721	LOC101749721	0	0	0	0	0	0	0	0	0	0.0828	0.25386	0	0	0	0.091015	0	0	0	0	0	0	0	0	0	0	0	0	0	0.070613	0	0	0	0	0	0	0	0	0	0	0	0	0	0	0	0	0	0
gene407	417810	AMIGO2	1.56052	19.2323	17.6719	19.6748	7.14401	7.09316	12.4426	11.505	4.97904	21.009	11.5291	6.47221	9.59644	0.129197	20.9424	9.00335	21.1728	7.69911	0.054466	8.908	1.76987	7.65244	16.421	9.89271	0.042658	2.94686	2.41031	6.62063	13.8827	8.77921	0	5.17032	0.646378	7.20674	13.2911	8.81369	1.89211	3.50978	6.15201	6.13784	4.87377	0.150496	4.44149	3.89985	8.10992	7.03326	12.9738
gene408	417811	RPAP3	17.7907	12.4809	11.3738	12.3363	12.2439	11.5152	2.79022	2.80542	2.33727	8.67442	15.8698	11.1996	3.5056	17.2613	11.2391	16.0424	3.53447	2.53923	9.87215	5.94379	7.56378	3.39046	2.30774	5.18224	12.8589	1.80166	10.7493	8.92902	1.9811	3.66852	16.6009	2.2425	10.491	13.4303	1.73863	2.90221	20.7844	17.2341	5.77208	2.18907	3.99455	16.1335	2.22236	2.5978	13.3479	15.6587	2.14321
gene409	417812	XRCC6BP1	23.6422	13.4581	11.807	14.0993	21.5047	19.4639	19.2437	16.6869	20.1487	8.69244	26.5448	15.0463	23.8405	23.4721	21.5086	24.0702	17.4383	22.7382	19.1468	12.1008	19.595	22.7447	13.4191	23.6054	17.3465	11.2977	20.7075	21.9257	13.7233	24.7357	17.9282	12.5707	15.1728	19.8631	17.192	19.8655	22.7655	27.7892	20.8303	12.3813	21.4077	22.8859	12.868	12.029	24.3013	22.4219	13.5734
gene410	417813	LRIG3	2.14439	0.020657	0.010009	0.009466	0.035862	9.13265	3.63856	3.58811	2.86052	0.417619	5.41008	5.89459	2.9173	0.125435	0.105182	8.99901	4.48522	3.34039	0.124264	0	0.059613	5.40025	3.50053	6.34249	0.106369	0.019409	0.071349	7.61958	3.4564	3.49439	0.248989	0.008264	0.036064	7.94797	3.77074	4.62557	1.64992	0.010322	6.58248	2.06421	4.82146	0.242167	0	0	0.042955	6.31037	4.07008
gene411	101749839	LOC101749839	0	0	0	0	0	0	0	0	0	0	0	0	0	0	0	0	0	0	0	0	0	0	0	0	0	0	0	0	0	0	0	0	0	0	0	0	0	0	0	0	0	0	0	0	0	0	0
gene412	417815	SLC16A7	1.42157	1.00509	1.02035	0.897147	1.05586	2.59121	2.62959	2.31906	1.7125	0.694119	1.26866	1.2792	1.57833	0.5988	1.20848	2.6577	2.32858	0.812766	1.11017	0.32581	1.18027	3.26064	2.84268	3.17193	0.581565	0.232301	0.746551	3.92189	2.28229	2.16589	1.40951	0.627666	0.706286	5.05556	2.22598	3.47862	0.431075	0.248437	2.1812	1.44141	1.59414	0.578911	0.026575	0.134635	0.34332	4.22432	2.52095
gene413	107052719	LOC107052719	49.6289	134.23	126.2	132.893	51.1069	204.554	291.161	297.064	210.098	230.937	179.197	252.293	249.347	56.7007	89.7588	255.218	404.611	378.686	63.2864	170.006	50.5031	273.224	393.208	237.03	69.5868	261.478	89.12	259.307	477.576	280.244	58.0733	175.735	67.7557	252.672	415.793	327.907	69.096	40.6849	274.036	356.228	318.23	130.574	413.883	408.513	138.875	466.869	740.17
gene414	107052718	LOC107052718	7.71845	15.8755	15.7408	15.018	5.96202	25.9838	38.1455	37.9891	25.7206	32.2383	25.4951	33.7951	35.4041	6.5537	10.2813	32.6334	53.638	47.5575	7.06685	15.878	5.5664	35.0273	53.8459	30.4812	8.4239	36.7777	10.7382	32.3524	66.3314	36.2697	7.00761	20.9636	8.25915	32.7487	56.9658	41.525	14.9819	6.98751	35.8636	46.5699	39.6506	42.1534	99.0471	103.173	65.1055	175.508	291.797
gene415	771745	FAM19A2	0.242869	0	0.016597	0.015696	0.044784	1.02378	0.090164	0.114535	0.146353	1.03958	2.80827	0.837438	1.27221	0.01656	0.035853	0.945036	0.239778	0.696263	0.041842	0.05342	0.013986	0.097027	0.029949	0.177156	0.065486	0.064205	0	0.883826	0.055077	0.558847	0.091924	0.054583	0	2.27795	0.709245	0.861771	1.59768	0.016945	1.18239	0.49068	0.738696	0.048746	0.043794	0	0	2.36608	0.643887
gene416	395644	USP15	10.9235	14.129	13.3812	13.4601	11.8651	10.4783	3.53334	4.29209	3.49919	11.5717	12.3937	15.8606	3.38674	11.8315	11.0864	11.0792	5.19866	2.93131	11.5535	6.88683	11.1102	3.20971	3.04114	6.09347	13.6644	2.02376	11.8969	9.15299	2.94204	2.83745	15.2875	3.96135	15.0586	12.0255	2.94152	3.13452	12.2882	12.3124	7.28729	2.48894	4.41026	13.7631	2.39677	2.47888	13.0728	10.5868	2.28902
gene417	101750768	LOC101750768	0.432723	0.743655	0.49306	0.854375	0.182768	0.428043	0.687408	0.612111	0.725342	0.544275	1.11293	0.906388	0.611354	0.567858	0	1.221	0.73953	1.02469	0.571293	0.538948	0.405905	0.808647	0.72015	0.896622	0.335462	0.321487	0.128611	1.25185	0.287732	0.169081	0.560712	0.428113	0.424775	1.15831	0.895342	0.769031	1.87459	0.511363	0.55186	0	0.721374	1.11714	0	0.432937	0.185091	0.975174	1.24383
gene418	417818	MON2	11.1166	11.6724	11.2395	11.1885	12.5286	13.0088	9.28924	11.2145	7.88448	10.7706	13.3823	16.6008	6.30442	12.9507	12.8079	14.3688	12.0017	9.2605	11.4538	10.9203	11.8731	10.5144	8.05602	12.7168	14.1842	4.23745	12.699	13.614	6.97009	7.67301	12.2903	8.14759	13.2338	15.6712	7.32947	8.59721	6.26191	4.4582	11.3203	6.5645	10.9929	8.64907	3.70367	3.46468	9.7041	12.747	4.89117
gene419	107052720	LOC107052720	0.476272	0.460376	0.429699	0.433271	0.354205	0.47231	0.204993	0.19867	0.16114	0.296392	0.522544	0.557211	0.126373	0.2768	0.327599	0.393008	0.160951	0.19722	0.373564	0.235474	0.369667	0.31072	0.187779	0.325907	0.486921	0.102622	0.298565	0.331707	0.171437	0.216035	0.429671	0.108978	0.406594	0.486671	0.195675	0.204955	0.854783	0.575162	0.285607	0.101353	0.156127	0.704595	0.077621	0.049427	0.422248	0.491006	0.145492
gene420	777922	MIRLET7I	0	0	0	0	0	0	0	0	0	0	0	0	0	0	0	0	0	0	0	0	0	0	0	0	0	0	0	0	0	0	0	0	0	0	0	0	0	0	0	0	0	0	0	0	0	0	0
gene421	771760	PPM1H	5.78273	1.14539	1.19338	1.14309	0.684259	1.22561	0.95526	1.01752	1.43606	1.14418	3.12071	0.861751	1.28076	8.9019	0.740291	1.2694	1.19014	1.18842	4.807	0.098255	0.421838	3.26971	1.25227	2.59184	4.73059	0.373697	1.05793	0.848537	0.610044	1.22631	5.03998	0.306966	1.10948	1.44765	1.01264	0.701693	2.07975	0.32201	1.19996	0.502233	1.13134	3.91398	0.27442	0.266131	0.540657	1.53896	0.549738
gene422	771773	AVPR1A	1.70078	0.046795	0	0	0	2.1075	0.735589	0.453864	0.692554	0.074226	9.67375	3.35978	1.64831	1.46582	0	1.2164	0.142577	0.304532	1.25902	0.073306	0.115804	1.74998	0.548778	1.05482	1.10358	0.065841	0.1465	1.10516	0.447719	0.73263	0.397795	0	0.18412	1.59059	0.815551	0.942142	0.358257	0.108031	1.02692	0.488404	0.411859	0.526761	0	0	0	0.505929	0.074002
gene423	417820	TMEM5	6.67778	3.49781	2.91954	3.50629	6.77402	5.5509	4.05951	3.8329	4.58679	5.10398	4.21314	2.72632	4.37455	7.30639	6.01881	3.81831	3.78311	4.85135	7.11947	2.84427	7.02079	5.37294	3.16809	4.36849	5.44987	2.39002	7.61071	5.08564	3.32955	4.80638	7.16881	3.0166	6.64213	4.73116	3.47866	5.09084	6.91991	7.65857	5.274	3.23789	4.42825	7.01342	2.10088	2.06744	6.66007	4.53821	2.69967
gene424	417821	SRGAP1	18.2138	32.8461	30.8653	31.5513	21.9607	14.0348	11.9287	12.5308	14.9306	9.86913	7.9345	19.3207	12.8401	22.7387	24.647	17.6355	12.742	13.24	21.8873	23.0997	11.2538	14.7944	13.0019	12.5167	15.425	31.0284	18.8123	14.6003	12.9368	11.87	28.2559	31.3311	24.1838	17.5296	14.172	14.7441	11.4648	12.5974	15.5344	16.9929	14.452	8.51706	53.7331	52.0281	20.4919	13.4669	10.0195
gene425	417822	C1H12ORF66	9.7217	8.55964	7.64823	7.86504	7.33768	8.15231	6.13868	6.88956	6.56147	7.77437	9.11042	6.88287	6.40377	9.43333	7.39079	7.15374	7.21158	6.00475	8.42146	8.72173	6.39198	6.44822	5.05199	6.07119	7.63385	10.2131	7.17705	6.96026	6.28174	6.63152	10.6046	7.20075	7.81258	7.35621	6.59969	6.61727	9.90449	9.39554	6.03156	5.78746	5.566	7.88973	9.44144	8.94001	8.15683	6.8328	5.55551
gene426	417823	RPL18A	386.461	357.095	362.49	375.368	373.208	688.626	697.456	608.289	707.164	649.618	671.233	543.284	785.386	299.698	449.99	655.893	615.511	725.712	239.303	499.088	336.83	713.372	629.226	633.251	215.302	484.374	386.878	644.823	595.972	770.367	220.273	540.697	590.907	567.069	636.997	735.086	447.188	526.663	786.067	562.819	725.073	281.06	450.882	479.602	455.021	559.623	612.173
gene427	417824	XPOT	38.7349	44.4008	39.9011	43.9919	39.6493	36.6904	30.239	31.0149	32.13	33.8902	39.961	34.754	24.0583	44.3515	41.6203	40.4003	33.7287	31.9813	35.3012	49.0216	41.7458	34.377	23.5532	40.0034	37.59	24.1699	41.9465	37.0247	18.9869	27.4451	39.8898	34.5128	40.4433	37.5191	21.2273	27.0066	16.0387	19.1086	39.3985	22.0248	36.9642	31.2098	31.7778	32.2575	39.4641	38.9339	18.9649
gene428	107052586	LOC107052586	0.338949	0.477891	0.291543	0.929968	1.35898	0.427715	0.286163	0.447774	0.624725	0.64454	0.234378	0.856622	0.518108	1.19255	1.47931	0.626536	0.398582	0.303133	1.21363	0.724109	0.795763	0.595344	0	0.633521	0.677011	0.262821	1.24656	0.455593	0.152881	0.59917	0.952145	0.339773	1.02588	0.520141	0.187843	0.405711	0.656572	0.4678	0.383638	0.555175	0.522637	1.08722	0.56762	0.760249	0.986983	0.0259	0.180686
gene429	417825	TBK1	6.04101	9.35605	9.95973	9.4416	8.16099	8.3997	7.64137	8.93756	6.14675	9.19363	7.46576	10.8642	4.71224	5.31728	6.76188	10.1542	8.38902	5.98219	5.21068	9.77972	6.91252	8.20647	6.57	9.33238	6.70204	3.11089	7.45634	9.77287	5.28852	5.13094	7.49114	8.42319	8.94879	11.1279	5.68004	6.30089	2.6966	2.85597	8.15226	4.72882	7.22639	4.9254	2.98611	2.37	7.74475	9.9306	5.29401
gene430	417828	RASSF3	59.9382	242.432	243.879	246.604	94.1067	49.1061	47.8719	50.589	56.1963	185.821	48.5681	53.3794	41.1408	54.3561	103.179	52.0901	51.6713	40.4857	69.2454	244.213	109.995	54.0028	43.3621	61.7523	60.0421	132.975	112.231	56.6031	40.92	45.1028	68.1496	258.864	134.791	61.0322	37.8731	52.7352	34.5174	75.3389	52.9455	53.5472	55.6381	71.8356	98.7521	96.0595	99.4026	59.3995	35.5721
gene431	417829	GNS	1823.65	2449.09	2881.98	2672.96	3172.29	171.335	89.0033	139.956	918.704	2777.63	81.0939	78.0074	33.5678	2273.25	2806.41	77.373	82.3718	42.0007	3068.07	1634.76	2824.62	91.61	67.1771	69.6817	2487.69	1256.25	2681.69	85.9175	64.2663	39.6991	2183.73	2311.69	2859.56	99.1978	59.2547	50.8692	974.959	1222.1	82.8899	484.984	51.9328	2373.81	1399.32	1464.37	2175.22	82.914	50.1932
gene432	417830	TBC1D30	23.0255	47.8644	48.2291	46.8171	29.7231	2.87708	1.77758	2.35403	6.36028	51.7036	3.76662	1.5642	1.29871	25.8073	27.0105	1.90341	1.74567	1.26633	20.3291	50.2453	21.6194	2.19008	2.56776	1.28426	25.4532	27.1782	26.5942	1.8745	2.15265	1.55403	19.2093	62.7224	28.8011	2.05702	1.78169	1.34209	25.123	24.9092	1.96953	4.6	1.42075	18.7236	4.74616	4.84016	21.5239	1.62566	1.93904
gene433	417831	WIF1	387.028	99.0109	94.769	96.5533	260.933	16.1816	0.923737	1.68634	56.9805	208.673	1.1358	2.69065	1.27836	425.678	199.762	5.87239	0.653355	0.605874	420.389	99.6273	214.377	18.8718	4.59743	12.7454	431.826	233.84	173.286	5.32713	0.608227	2.41732	332.363	266.524	175.265	9.40806	0.750106	6.96196	440.305	162.941	7.90613	24.6768	1.05817	369.083	137.001	129.507	118.808	2.26497	0.468528
gene434	417832	LEMD3	26.4706	16.8438	15.1351	18.3249	24.4954	12.8167	13.1807	12.7285	12.8592	17.5784	12.5943	18.2447	12.1521	24.7268	22.054	12.6997	12.4672	12.1067	31.8808	19.2527	30.4791	12.0893	13.1203	11.9316	37.1829	14.1936	27.0789	11.209	14.6209	10.9144	35.2169	26.1636	28.1691	11.9039	16.7306	12.1803	21.265	16.1187	10.8141	11.6849	11.169	26.4825	6.47002	5.58493	19.5714	11.5018	12.0863
gene435	417833	MSRB3	15.6991	14.9775	15.5509	15.8819	14.9651	47.1674	98.5415	96.9545	42.9217	33.6464	77.9824	58.1331	53.4295	7.33836	15.0935	42.0055	96.1628	61.8129	10.539	18.1965	15.3427	44.4886	81.5582	46.9302	13.0605	10.5838	15.8763	45.3792	86.7525	48.9694	22.7028	28.6977	32.6801	45.421	92.6074	64.1942	16.2424	16.7601	42.9091	60.9434	55.7061	12.3958	1.97468	2.44781	16.8897	38.9468	87.4969
gene436	395851	HMGA2	3.33638	7.26578	5.64966	7.69132	5.94911	0.151199	0	0	0.789503	10.5767	0.18536	0	0.055915	8.92339	4.19687	0.303116	0	0.050167	2.54886	1.31147	2.68766	0.079053	0.054686	0	4.83945	0.274885	2.47166	0	0.104076	0.466699	3.38449	3.49985	4.81525	0.061478	0	0.063646	3.08372	3.29721	0	0.277144	0	2.95959	0.47146	0.432998	2.61361	0.205108	0.350065
gene437	771027	LLPH	47.0188	36.6284	28.5358	35.1334	33.5091	45.6524	52.8199	49.9127	54.7243	31.7957	64.1756	36.2623	70.2557	35.9422	35.6564	53.2976	40.2933	60.6972	32.9438	29.8116	32.7695	52.7078	33.1722	48.3517	28.6381	41.6176	29.2417	47.6988	34.4105	63.3716	34.6975	39.7799	28.2426	37.2938	41.6125	48.2751	73.8553	83.7125	47.4757	38.7371	60.4435	42.7661	38.755	37.1016	46.1257	53.9832	34.6936
gene438	771874	TMBIM4	74.3671	146.562	139.355	141.204	71.5016	69.4937	74.1621	71.4058	93.267	62.0972	69.2682	42.4284	85.4758	70.4971	139.344	76.5577	87.0734	93.8092	65.1329	109.979	78.3696	76.3323	66.7367	67.7404	55.6586	135.853	65.7368	65.6707	68.0203	72.7371	61.3151	103.369	71.3943	60.2411	72.8636	71.8741	33.7604	48.8335	67.9599	83.1909	69.4485	70.1464	144.611	142.345	116.911	89.3863	109.129
gene439	417836	HELB	2.85694	4.40695	4.4875	4.64383	3.49522	5.46738	1.87661	2.4541	1.80289	4.64522	4.0993	5.2687	1.36061	2.48811	3.70077	7.15398	2.79372	2.11158	2.42256	1.21593	3.81481	2.13001	1.48496	2.66848	5.26119	0.951524	8.38504	5.3613	1.2531	1.43707	2.99374	1.75438	5.5198	7.00998	1.68786	1.45555	7.76073	4.71832	3.25136	0.797513	1.85763	4.37361	1.47804	1.41526	6.27537	9.4642	1.63319
gene440	427863	GRIP1	2.10198	0.805423	0.802266	0.93889	1.09415	0.829944	0.664052	0.897649	0.638354	2.29699	0.886119	0.635195	0.568629	7.23036	2.12945	1.7625	2.49357	2.15769	1.45848	1.5601	0.60157	0.478149	0.686121	0.450457	2.90154	0.412877	1.15357	0.748245	0.662169	0.618557	2.38175	1.29078	1.60289	0.786923	0.689683	0.657449	4.79363	3.01481	0.535419	0.747663	0.518568	5.42547	1.11402	1.12418	2.93044	1.54067	1.80347
gene441	417837	CAND1	51.1042	45.526	46.0398	47.2036	40.9666	27.2521	26.3752	28.6495	32.4487	48.641	35.3535	24.6516	30.5268	68.0529	43.0043	33.4607	30.8796	38.3634	52.277	50.323	33.3663	24.1383	22.3727	30.3208	56.039	33.3416	41.4993	28.9847	24.4433	32.3161	51.315	32.2022	42.2151	27.2733	23.8229	29.1934	30.9189	36.9546	29.7017	36.6937	38.7531	45.0669	93.1709	87.1346	48.6396	33.5786	24.3233
gene442	427864	DYRK2	8.442	5.22552	4.94649	5.07322	8.5494	9.04672	9.00493	10.2359	4.65972	4.43406	6.82217	12.3227	4.6139	12.5274	8.97823	10.906	10.0389	7.66097	15.6772	3.31197	9.45348	6.8074	6.15653	8.57762	11.7003	0.986499	8.83324	8.3875	4.65288	4.80026	13.8545	3.54822	7.4326	9.61017	5.22686	6.25649	9.68258	7.23982	9.2387	3.98372	8.29208	14.4729	1.15451	1.50092	10.3368	7.12358	3.4659
gene443	107052884	LOC107052884	0	0	0	0	0	0	0	0	0	0	0	0	0	0	0	0	0	0	0	0	0	0	0	0	0	0	0	0	0	0	0	0	0	0	0	0	0	0	0	0	0	0	0	0	0	0	0
gene444	396054	IFNG	0	0	0	0	0	0.063057	0	0	0	0.070743	0.067212	0.061747	0	0.064687	0	0	0.056856	0	0	0	0	0	0	0	0	0	0	0	0.051717	0	0	0	0	0.062377	0	0.065236	0	0	0	0	0	0	0	0	0	0.222375	0.298031
gene445	417838	IL22	0	0	0	0	0.021119	0	0	0	0	0	0	0.183452	0	0	0	0	0	0	0	0	0	0	0	0	0	0	0	0	0.064335	0.085401	0	0	0	0.094687	0	0	0	0	0	0	0	0	0	0	0.046149	0	0
gene446	417839	MDM1	3.74212	3.48945	2.76034	3.37796	4.39871	7.3235	2.82574	3.46287	3.3003	2.50664	6.23416	4.12473	3.88753	2.57953	3.96354	6.85638	3.03199	4.02004	3.73647	2.13276	5.03161	4.86749	2.7067	5.63957	4.03344	1.1559	4.34616	6.67548	2.06546	3.46283	4.20353	2.19473	4.10981	6.33901	2.15349	3.87123	3.54011	3.40234	6.23365	2.32279	4.4991	3.87854	1.30079	1.19747	4.26661	6.83864	2.55769
gene447	107052749	LOC107052749	0	0.013575	0	0	0	0	0	0	0	0	0	0	0	0	0	0.020015	0.017306	0.016417	0	0.020344	0	0.032975	0	0	0	0.0191	0	0	0	0	0	0.040784	0	0.038425	0	0	0	0	0	0	0	0	0	0	0	0.022637	0.060566
gene448	417840	AC113404.1	31.958	38.5292	39.0256	39.4467	20.3494	45.3941	43.0593	45.2851	33.0354	25.7027	68.4272	48.6563	48.025	28.4354	19.4524	52.1983	52.8064	56.0933	21.7749	44.5493	19.2075	38.6031	39.7689	46.9557	22.2568	56.1863	22.6965	47.3101	40.6416	47.3883	23.8161	44.3475	22.722	42.8796	40.4986	40.1769	19.661	14.8465	43.8438	35.7949	47.8492	23.063	35.6957	34.7728	23.4323	46.687	34.3149
gene449	101751988	NUP107	40.9818	21.694	20.8509	21.2279	28.375	17.0269	11.8949	13.5257	18.8343	17.0919	19.8386	15.1231	19.5064	55.4944	26.6238	19.9965	12.7207	20.3975	37.7094	20.2859	25.3954	16.0474	11.2426	19.3156	44.5447	19.6241	26.6653	18.771	11.7815	22.0401	38.8534	22.1601	26.698	16.7398	13.2194	17.5458	27.2635	22.3075	17.5826	12.714	20.5145	36.5082	23.6826	23.41	27.4051	19.1006	10.8969
gene450	417842	SLC35E3	38.7523	16.4796	15.9055	16.3589	18.8398	30.1414	33.5576	31.978	35.1748	25.6865	51.6643	38.6692	48.1835	36.4823	15.5438	43.0768	38.7852	62.168	27.8606	14.1397	21.2147	34.47	26.8692	40.5217	29.0616	20.6448	17.8853	35.3617	34.932	48.7254	28.7955	18.8018	15.7789	37.9691	32.9695	41.3618	36.6585	20.0028	37.587	27.3239	52.7728	28.9607	24.2572	22.4047	19.5572	37.8789	43.8329
gene451	101752108	LOC101752108	0.281202	0.268548	0.153239	0.275185	0.262505	0.798855	0.59181	0.586186	0.379888	1.23444	0.965471	1.14935	0.546746	0.208362	0.201503	1.00957	0.643801	0.52322	0.801883	0.185764	0.419923	0.631432	0.34652	0.602623	0.415842	0.228878	0.37646	1.05532	0.622049	1.11077	0.600432	0.19779	0.60096	1.44283	0.70012	0.822819	0.963131	0.443754	0.932461	0.395033	0.868391	0.305412	0.076268	0.11113	0.165278	0.866154	0.40208
gene452	395609	MDM2	15.1355	13.7496	11.9174	15.1989	13.3617	12.5675	11.6821	11.8283	9.77343	24.5473	8.14598	21.9484	7.47007	13.8894	11.9595	14.3621	9.63885	7.65623	22.986	14.3556	17.1715	13.0625	9.27687	10.8299	19.9629	14.2839	14.1978	12.9213	9.55298	9.30971	25.9022	12.9992	21.1537	19.5345	11.1335	13.2204	5.97905	4.91348	12.1178	16.9749	11.3967	11.8038	18.9591	18.7743	9.38429	14.5709	9.16827
gene453	417843	CPM	1.50866	0.025193	0.133058	0.061142	0.122246	0.445787	0.178942	0.280567	0.16065	0.216317	3.27317	1.14317	0.930151	0.524978	0.172506	0.410299	0.216399	0.332878	1.14119	0.086635	0.35587	0.6128	0.910818	0.48291	1.24369	0.168203	0.19017	0.556396	0.571395	0.774031	1.10806	0.04723	0.324431	0.632592	0.760949	0.582353	1.36806	0.310775	0.737679	0.436781	0.309204	0.949883	0.54017	0.645131	0.299409	0.791647	0.460294
gene454	417844	CPSF6	14.2141	22.1387	21.8775	20.359	19.3289	13.3606	9.338	8.852	10.4639	15.7881	9.55927	17.4085	12.8517	16.4323	16.4241	16.7067	11.2775	12.188	15.1719	8.18685	14.4838	10.1118	9.95905	11.6913	21.6595	7.81056	19.5629	13.4737	9.64871	11.8144	18.4382	9.71686	27.0917	14.0349	10.947	10.5495	12.5728	14.3615	11.9695	10.3915	12.1639	13.0799	8.04106	15.8103	15.413	14.616	8.3495
gene455	107052751	LOC107052751	0.865278	1.30417	1.17887	1.06789	0.917688	0.885463	0.295591	0.249995	0.27499	1.05641	0.777452	1.48718	0.424539	1.01147	0.874087	0.905657	0.319349	0.181314	0.906906	0.330197	0.77127	0.48913	0.245744	0.747157	1.04881	0.294202	0.983439	0.846057	0.383734	0.522873	1.35221	0.322931	1.70336	1.01915	0.269977	0.377392	3.27302	2.65308	0.520467	0.445986	0.897485	1.55773	0.038876	0.067884	0.984933	1.05789	0.221846
gene456	396218	LYZ	0.381951	0.666115	0.540848	0.577186	0.403363	2.35965	0.909327	2.68957	0.42428	0.515888	0.683642	2.25069	1.80838	0.146321	0.355346	1.28012	0.649722	0.333891	0	0.105543	0.607176	1.89265	1.30102	0.86184	0.382978	0.446455	0.876312	4.38707	1.84562	0.860546	0.413269	0.169328	0.425572	0.446908	0.590791	0.413121	0.387461	0.725596	1.32133	0.999293	1.21413	0.432216	0.292013	0	1.21072	0.965851	0.601464
gene457	771226	YEATS4	33.2134	69.5624	62.7249	70.7724	67.9297	20.297	14.4816	15.9529	34.2225	31.3144	31.8286	19.9807	23.1734	27.3923	69.2416	20.2024	14.5414	17.0781	34.518	30.6265	65.6073	18.5985	15.0261	18.9047	34.4839	26.9384	90.084	19.9636	14.2716	19.9162	35.4703	62.4116	147.682	17.4963	14.8596	16.787	58.332	199.277	18.601	16.1237	18.423	38.6778	20.6877	20.2968	124.204	21.3188	14.0205
gene458	417845	FRS2	5.7424	5.84775	7.80065	8.55838	10.3325	4.91986	1.61648	3.12807	1.94232	4.61419	2.28193	6.0157	0.684571	4.27463	9.45739	5.01798	2.95116	1.63228	8.58186	3.63875	6.65565	1.36607	1.61598	3.10202	8.64962	0.713686	7.35872	4.26488	1.46587	1.41616	9.72469	3.25534	9.89916	5.04638	1.15998	1.5375	6.94903	6.22691	3.45483	1.12479	2.94878	3.98376	1.30283	0.981468	5.48365	3.10577	1.23555
gene459	417846	CCT2	130.374	129.687	123.025	128.007	161.447	76.7266	81.9321	80.0727	134.537	64.8246	117.398	66.2447	133.375	166.337	174.267	98.752	80.4995	129.741	112.629	88.5907	112.853	76.8625	66.7757	95.874	115.885	119.1	131.509	81.4005	70.5736	130.139	111.323	114.628	108.426	69.787	75.3521	94.7452	128.185	183.808	89.92	85.8743	126.505	123.29	133.571	132.197	167.528	104.694	63.809
gene460	427865	LRRC10	0.14382	33.0512	31.2105	32.0433	17.267	0	0.20028	0.423408	8.03279	9.64118	0	0	0	0.044483	15.7617	0	0	0	1.29082	13.5591	16.084	0	0	0	1.40546	6.84442	25.7814	0	0	0	2.00203	17.9599	29.2352	0	0.04314	0.045313	0.441718	29.7452	0	0.943455	0	4.60776	0.547655	1.08183	24.2942	0	0
gene461	417848	LOC417848	0.095329	8.93529	9.50825	8.75356	6.57815	0.100434	0.309447	0.448774	1.80864	3.2255	0	0.039959	0.044635	0.080338	7.01341	0.040994	0.171221	0.175494	0.154699	3.51315	4.50812	0.057788	0	0.14307	0.457815	3.6896	7.41968	0.059758	0	0.030552	0.430209	5.3392	9.95227	0.178427	0.077827	0	0	7.82251	0.20362	0.708001	0.134532	0.87279	1.54926	1.57114	4.81356	0.147225	0
gene462	417849	BEST3	0	0	0.02244	0.07622	0	0.039459	0	0	0	0	0	0	0	0	0	0	0	0	0	0.04372	0	0	0.036665	0	0	0	0.014724	0	0	0	0	0	0.140959	0	0	0	0	0.062756	0	0	0	0	0	0	0	0	0
gene463	417850	AC025263.3	7.27815	142.552	139.595	140.319	54.0804	2.41218	1.41445	2.44487	15.5687	66.5215	9.14782	0.568278	1.49239	11.9338	67.7435	1.53353	0.88233	0.733348	10.3459	81.3367	52.4302	1.55934	0.590667	1.09728	7.68647	28.6144	52.4339	1.91032	0.638149	1.04424	10.3998	82.029	85.3585	2.15603	0.785746	1.27	5.44472	44.6589	2.16097	5.02545	0.652315	17.7974	12.4819	10.5734	67.409	1.71629	1.15204
gene464	100858458	MYRFL	0	0.012296	0.081122	0.02563	0.291945	0.02636	0	0	0.026772	0.029179	0	0	0	0.05228	1.85352	0	0	0	0	0.145642	2.76153	0	0	0	0.026488	0	0.145823	0	0	0	0	0.021331	0.091162	0	0	0	0	0.253311	0	0	0	0.026356	0.958731	0.581116	0.977561	0	0
gene465	100858495	LOC100858495	0	0	0	0	0	0	0	0	0	0	0	0	0.024312	0	0	0	0	0	0	0	0	0.022825	0	0	0	0	0	0	0	0	0	0	0	0	0	0	0	0	0	0	0	0	0	0	0	0	0
gene466	417851	CNOT2	18.3344	14.2252	12.4527	14.0451	14.5656	17.2048	12.3729	13.2866	13.0532	13.0194	22.2024	14.9078	13.1452	14.7098	13.4797	18.2603	13.6331	11.6889	17.336	11.0051	13.562	15.42	12.824	15.6802	17.76	5.59062	15.7535	19.6368	9.48326	11.7962	18.861	11.4555	16.0985	19.1213	10.1799	13.6667	21.2875	19.6036	16.6381	10.6538	13.9499	19.2496	20.6618	20.9951	15.728	17.4492	9.14534
gene467	417852	KCNMB4	3.20521	6.88809	6.91371	8.86724	1.20546	1.94695	0.969785	0.950596	1.41787	1.14638	5.5789	0.311297	1.4723	4.41918	2.31591	1.1135	0.552253	0.778224	3.7274	1.67392	0.600787	2.83146	0.710673	1.03312	2.27119	4.25417	0.816605	1.83426	0.718933	1.32784	3.37311	2.06293	0.355097	1.46737	0.533181	0.398164	1.32827	0.717439	2.63245	6.74253	0.634614	3.6925	68.9406	66.0766	0.447609	0.991796	0.724786
gene468	417853	PTPRB	4.50265	2.05137	1.74479	1.63405	0.880258	21.8263	27.4876	30.7639	10.612	0.032664	19.4421	10.4926	11.0458	5.42467	1.21681	22.2964	27.3527	12.9797	1.49373	0.286961	0.584865	17.1598	42.0752	17.566	2.64864	0.050918	0.73483	16.024	36.1616	14.0107	1.7129	0.495266	0.59986	18.1474	39.3124	18.1354	3.15788	0.231957	17.3279	18.1217	15.9757	1.86918	0.406684	0.355298	0.441178	18.9284	27.9394
gene469	771985	PTPRR	0.186505	0	0	0	0	0.838071	2.21833	2.51861	0.41949	0	1.16913	0.315092	0.925099	0.066303	0	1.0643	2.64337	1.11522	0.057952	0	0	0.631542	2.31255	0.71613	0.026241	0	0.018912	0.620926	2.04447	0.938247	0.021031	0	0	0.697202	3.07506	1.2223	0.070229	0	1.10105	1.18417	0.879995	0	0.897179	0.616729	0	0.871371	2.66264
gene470	417854	TSPAN8	0	0	0	0	0	0.114526	0.212865	0.20382	0.077542	0	0.162763	0	0	0	0	0	0	0.064655	0	0	0	0	0	0	0	0	0	0.205088	0.065455	0.120692	0	0	0	0.076315	0.227878	0.159572	0	0	0	0.104158	0	0	0	0	0	0	0.080489
gene471	107052768	LOC107052768	0	0	0	0	0	0	0	0	0	0	0	0	0	0	0	0	0	0	0	0.043087	0	0	0	0	0	0	0	0	0	0	0	0	0	0	0	0	0	0	0	0	0	0	0	0	0	0	0
gene472	101747919	LOC101747919	0	0	0	0.016919	0	0	0	0	0	0	0	0	0	0	0	0	0.015742	0	0	0	0.015228	0	0	0	0.017662	0	0.006429	0	0	0	0	0	0	0	0	0	0	0	0	0	0	0	0	0	0	0	0
gene473	427867	LGR5	0.432336	0.020663	0.030086	0.028405	0.121413	0.758023	0.656772	0.504621	0.250227	0.178103	1.50594	0.384421	0.344021	0.146409	0.090556	0.467528	0.970504	0.311841	0.170534	0.080949	0.02561	0.488314	1.43708	0.612012	0.161018	0.029122	0.032434	0.927876	1.09407	0.424104	0.224799	0.086402	0.091938	0.568422	0.559014	0.562473	0.257823	0.076585	0.540441	0.416708	0.463865	0.108461	0.05266	0.057568	0.073411	0.23575	0.268667
gene474	417855	ZFC3H1	13.4702	32.062	31.2319	29.1914	17.2452	14.3966	4.86538	6.48264	4.37025	14.2665	8.06136	17.7896	2.44557	12.2995	13.7268	13.8524	6.37353	3.46088	14.9587	10.4236	17.4299	4.3854	3.39824	7.7102	20.626	1.051	18.6484	11.6028	3.06531	3.1451	23.9855	4.35271	23.3426	17.3395	3.21137	4.14107	14.2951	15.8113	8.22006	2.2003	6.33238	14.6039	2.19465	2.07012	13.9079	16.0681	2.70233
gene475	417856	TMEM19	11.2371	16.3226	15.9072	15.3736	11.9306	8.53413	7.5579	7.8282	10.7652	5.74658	8.34406	5.44215	8.5274	11.9912	11.7652	9.73892	8.88189	9.33659	13.2026	17.2619	14.2333	13.0599	7.37488	11.82	11.1551	14.1575	13.6004	10.8628	6.76374	11.4929	12.7909	19.6422	14.3131	13.0861	8.57643	9.6261	10.4727	12.6638	11.2021	9.17335	9.75455	13.8452	8.53074	7.73635	15.1364	12.1232	6.75193
gene476	771383	RAB21	37.822	22.7297	22.5077	22.5489	18.9006	13.3793	10.8754	11.5259	8.76971	22.2054	21.7816	12.5239	8.10104	47.4162	19.5094	10.7595	10.8905	8.23371	43.312	14.7982	14.664	10.2971	8.25049	11.2707	45.769	11.7658	16.324	12.0096	7.92554	8.89169	49.2075	13.7153	15.1881	13.1949	8.09985	8.53547	22.5257	11.9745	10.5281	9.23156	9.86605	25.7087	12.0445	11.8385	14.0381	9.4049	6.4606
gene477	417857	TBC1D15	17.5162	20.0214	18.7556	19.7905	14.4796	18.6723	5.75878	6.80741	5.253	13.9553	17.7453	17.0948	5.19979	17.7232	16.8924	16.4088	7.21827	3.69566	18.3442	13.2954	15.3476	7.56872	4.19282	13.1605	22.2595	4.58344	15.0424	17.8831	4.94377	6.09574	18.7699	4.77048	15.9437	20.7665	3.99908	5.75894	15.9975	13.6962	14.7686	3.0986	7.7571	19.9114	3.98145	3.4422	18.4696	19.1337	4.65108
gene478	408026	TPH2	1.27977	1.04967	1.22572	1.40366	1.34616	0.154114	0.071612	0	0.639638	5.52298	2.93206	0	0.176504	1.20542	1.28468	0.040178	0	0	0.523784	0.1512	1.11697	0.268587	0	0.162587	0.56626	0.220446	0.823601	0.327955	0.132122	0.201203	1.02352	0.37501	1.23576	0.077782	0.038075	0.120786	0.329486	0.789855	0.291167	0.210243	0.103243	0.713421	0.46694	0.152095	1.01106	0.089219	0
gene479	427868	TRHDE	2.06974	10.4516	9.72942	9.17736	5.66223	2.6526	0.230221	0.306368	0.628659	51.5203	7.90132	2.40843	1.39514	0.803396	3.99806	0.514245	0.156396	0.074185	0.929593	6.14241	0.974531	0.914155	0.080099	0.295681	0.538392	1.88216	1.44847	3.70758	0.032058	0.770373	1.76329	5.48169	5.80594	1.34645	0.190187	0.227844	0.25878	0.89862	2.4308	1.13986	0.351105	0.838689	1.39673	1.21625	2.21394	0.687374	0.128373
gene480	101748307	LOC101748307	0	0	0	0	0	0	0	0	0	0	0	0	0	0	0	0	0	0	0	0	0	0	0	0	0	0	0	0	0	0	0	0	0	0	0	0	0	0	0	0	0	0	0	0	0	0	0
gene481	772061	KCNC2	1.32843	8.52461	8.54147	7.26055	5.7441	2.73464	2.20684	2.53103	2.31899	4.51172	0.854306	3.31697	1.99072	1.29415	10.9632	3.69513	1.92842	1.454	0.485297	4.31198	1.49331	2.90829	0.171615	3.53356	0.813832	1.31891	1.19314	3.82959	0.04335	1.46473	0.445033	2.20962	0.347272	4.3403	0.185599	1.47241	0.972298	0.294569	3.3226	1.17916	2.00088	4.30583	0.153894	0.095787	0.507658	4.41115	0.240515
gene482	417859	CAPS2	0.142821	0.164945	0.069863	0.05644	0.13504	0.220758	0.041288	0.047357	0.021924	0.061459	0.341308	0.157614	0.108867	0.172897	0.105162	0.210723	0.075721	0.027596	0.100565	0.102444	0.065051	0.099294	0.024575	0.080737	0.138587	0	0.111602	0.278562	0.012738	0.110389	0.245358	0.043304	0.175518	0.146123	0.064273	0.031003	0.181113	0.231169	0.064304	0.030762	0.0341	0.073931	0	0	0.024518	0.175513	0.033459
gene483	417860	CCDC107	15.5318	12.717	10.9262	13.1852	10.5107	9.4655	10.2604	10.0479	7.17926	13.2153	19.2018	8.35387	8.44803	17.8457	9.16823	7.603	9.73501	7.22169	11.2717	21.2575	8.50928	8.22267	7.7147	8.22061	13.9996	12.5493	10.0549	8.83713	10.3838	9.2358	14.3153	12.7412	12.2216	10.9586	9.11985	7.37015	24.7363	21.2222	8.59906	9.96814	7.6402	15.4289	5.57819	5.90043	11.8505	9.57132	8.76381
gene484	427869	GLIPR1	0	0	0	0	0	0	0.09093	0.456441	0	0	0.060481	0.098575	0.149713	0	0	0	0	0.278423	0	0	0	0.279174	0.398408	0.083397	0	0	0	0.200681	0.42037	0.417778	0	0	0	0.065843	0.385695	0.066802	0	0	0	0.170385	0	0	0	0	0	0.57522	0.593336
gene485	417862	GLIPR1L	1.4426	0	0	0	0	7.00217	14.1913	13.3938	3.90135	4.67253	12.6966	6.27401	9.44415	0	0	6.32854	14.5216	7.48797	0.287659	0.061364	0.020933	8.76551	33.0521	8.52822	0.022903	0.06461	0	10.0178	28.1264	10.7751	0.247833	0.094025	0	7.96836	26.6311	9.68382	1.13713	0	9.05214	13.6978	6.5659	0.024502	0.520081	0.072879	0.051666	9.05692	18.5492
gene486	417863	KRR1	24.8795	15.6604	14.1639	17.4954	22.1473	19.1641	15.0183	17.5129	20.982	11.8357	23.6929	13.3123	17.8374	22.1806	22.5755	17.7748	16.8087	17.2717	27.5535	18.6197	22.2952	18.763	16.7039	18.0255	15.6372	10.4092	14.5859	12.5329	13.4753	20.1833	26.7377	16.9345	16.9925	16.9032	11.3091	11.2679	27.1683	29.4041	17.1925	11.5818	15.7048	19.5252	18.2683	17.7345	27.7251	20.466	18.7331
gene487	107052797	PHLDA1	39.0994	276.606	281.549	271.801	66.9395	26.4556	33.4527	34.2154	45.9933	505.846	38.866	88.6031	29.1787	48.8398	93.0401	22.6051	41.9503	25.3441	41.9135	464.847	21.5554	44.9758	64.0045	47.9634	26.1764	180.685	32.8421	47.3233	105.387	52.0683	39.8465	537.316	64.3248	44.7	64.8995	57.468	27.8469	24.1757	49.5678	220.521	51.6033	24.6892	11.0804	10.5848	46.881	26.5746	75.6959
gene488	417864	NAP1L1	274.299	95.8102	97.8547	94.4962	220.389	166.532	76.6462	81.9947	102.748	215.852	146.323	145.378	101.895	331.75	194.352	174.905	88.38	113.372	234.787	205.347	189.508	112.647	70.5577	133.511	262.661	38.0532	186.251	148.627	62.4649	104.934	227.557	100.038	189.084	148.662	67.9991	91.0756	252.69	182.218	153.634	49.944	108.932	293.632	10.4412	9.98178	129.843	161.037	71.3131
gene489	107052798	LOC107052798	0	0.074062	0.040273	0.047698	0	0	0	0	0	0	0.012082	0	0	0	0	0	0	0	0.087539	0.020842	0.038145	0	0	0	0.035393	0	0	0	0	0	0.059152	0.021862	0.018241	0	0	0	0.026531	0	0.033465	0	0.020413	0.040775	0	0	0.020709	0	0
gene490	107052799	LOC107052799	0.177984	0.159846	0.237407	0.201664	0.147619	0.038528	0.027649	0	0.039129	0.064837	0	0	0	0.059286	0.120139	0.040045	0.034739	0	0.124829	0.639043	0.269295	0	0	0	0	0.038341	0.072248	0.029882	0.063059	0	0.031342	0.768988	0.081436	0.038891	0	0	0.104661	0.092867	0.041615	0	0	1.0817	0	0	0.656506	0.172227	0.040617
gene491	417865	BBS10	19.0101	10.7528	10.3972	8.96495	12.7327	7.31466	3.76271	3.52007	5.65364	33.1945	2.4696	5.76133	2.83009	23.4004	11.1674	4.86476	4.20563	3.13648	31.7389	14.744	10.3419	7.58692	5.68377	4.75557	44.5837	1.62702	14.8734	5.71821	3.6885	4.02346	27.8316	16.0231	12.9607	6.18986	4.09004	4.61345	58.8037	16.1625	6.59048	2.95944	3.93242	37.7454	0.176384	0.102014	7.48714	3.42349	5.17776
gene492	417866	OSBPL8	45.0265	63.4535	60.1751	61.2273	48.4461	24.8035	23.8016	27.3084	19.4332	130.19	23.5017	20.7405	13.6839	61.0682	55.6816	30.4424	30.8916	23.7355	56.5348	39.6717	35.2265	18.4177	18.2314	22.3661	65.8638	14.7861	28.7198	19.1373	13.7725	13.2114	57.3789	38.744	35.4915	19.7481	15.1342	15.1277	49.2669	27.6663	19.1261	9.41911	20.2439	57.8059	6.07612	5.00476	31.6821	21.226	11.3251
gene493	417867	ZDHHC17	9.28744	5.58511	5.75552	5.64535	9.49147	6.93442	3.48617	3.97078	3.84608	7.89222	5.53773	8.38404	3.62662	11.5346	7.6837	7.70903	5.0233	4.03377	11.7953	5.44047	7.73146	4.06616	3.38495	5.18852	12.0442	2.34028	8.03264	6.04764	3.13466	3.21072	13.6142	4.08333	7.91443	7.37214	2.97028	3.71739	12.298	9.02447	4.95329	2.80604	4.2068	12.104	2.64251	2.73216	6.85958	6.5779	2.12367
gene494	396128	CSRP2	69.1553	3.90174	4.60675	4.55197	6.98389	153.472	435.192	371.757	237.602	15.7866	736.204	351.795	760.58	39.538	5.17697	220.184	648.265	743.342	26.4735	7.35164	11.8375	125.73	355.34	145.254	19.1949	7.08768	6.85986	188.152	297.395	357.531	22.5901	7.73064	5.21136	100.873	329.201	226.908	54.2991	13.2549	151.691	201.646	325.104	47.0446	6.41317	5.65313	6.01299	133.631	396.227
gene495	417868	E2F7	2.39598	0.01014	0.044221	0	1.39268	1.7271	1.20502	1.08539	2.14866	0.032062	5.12938	1.39144	5.21044	1.9647	0.541311	3.69587	1.95221	5.8707	1.66016	0	0.400084	1.91101	0.96336	2.59989	1.77812	0.05707	0.859356	2.34821	1.26538	3.98634	1.47609	0.048558	0.335089	1.96828	1.44959	2.50778	1.53894	0.530849	2.25843	0.922001	3.60361	1.69388	0.064305	0.075274	0.475613	3.16892	1.17871
gene496	101749281	LOC101749281	1.04189	0	0	0.025385	0.702767	0.250249	0.102917	0.116123	0.269116	0	0.603372	0.09271	0.484813	0.794029	0.196685	0.257427	0.336287	0.481004	0.384771	0	0.347147	0.224056	0.048518	0.250199	0.598544	0	0.308149	0.253658	0.061179	0.40246	0.508801	0.045653	0.096904	0.157771	0.012987	0.149102	0.379315	0.193588	0.231767	0.071076	0.330467	0.472272	0.011805	0	0.131209	0.245167	0.096332
gene497	417869	NAV3	1.35761	0.214844	0.147643	0.21473	3.24194	8.49403	8.13493	8.7857	5.77546	0.58945	3.61274	11.2238	4.62737	0.518944	2.6312	10.1451	8.6196	8.3137	0.287862	0.018175	1.04862	5.02996	5.52262	10.3774	0.335037	0.024486	1.63547	5.22489	3.65311	6.11137	0.69916	0.072963	1.18854	8.59237	7.45536	7.52476	2.43616	0.659379	5.20299	2.4849	7.50953	0.430989	0.022077	0.010793	0.838908	8.06589	4.86274
gene498	107052828	LOC107052828	0	0	0	0	0	0.274359	0.361086	0.225616	0	0	0.125025	0.132674	0.162095	0	0	0.158536	0	0.131515	0	0	0	0.18427	0	0.190148	0	0	0	0	0	0.159401	0	0	0	0	0.526038	0.224081	0	0	0	0	0.165085	0	0	0	0	0	0.147762
gene499	101749434	LOC101749434	0.094766	0	0	0	0.024784	0.110511	0.074307	0.037308	0.054258	0.149537	0	0.158189	0.061431	0.027494	0	0.083755	0.062224	0.057195	0.142975	0	0	0.101755	0.156723	0.17078	0.184445	0	0	0.128172	0.061267	0.054245	0.473615	0	0	0.083852	0	0	0.21631	0	0.145571	0.091894	0.104795	0	0	0	0	0.108839	0.056508
gene500	101749386	LOC101749386	0.22653	0.012284	0.017857	0	0.032122	0.642936	0.273267	0.176261	0.148993	0.077226	0.18637	0.125412	0.118898	0.087973	0.01543	0.260151	0.163441	0.103153	0.055476	0	0	0.165158	0.048199	0.162264	0.148258	0	0	0.287915	0.058865	0.095773	0.173718	0	0	0.105131	0.06929	0.036421	0.07077	0	0.296655	0.061657	0.071878	0.085399	0	0	0	0.143123	0.036192
gene501	396083	SYT1	3.70978	0.316377	0.312996	0.373631	3.70362	2.98919	1.87722	2.29545	1.52767	5.20988	1.09541	2.96645	1.909	5.23466	3.52829	3.31923	2.30513	2.91864	3.1037	0.557644	0.469149	2.50908	2.53532	2.42314	7.00521	0.088734	0.554687	2.43433	1.98355	1.59701	6.91073	0.136614	0.082547	2.69487	1.59644	2.10193	3.80635	0.284638	3.32699	1.75831	2.49059	3.72973	0.118302	0.09429	0.314513	2.68803	1.78744
gene502	417870	PAWR	5.52139	0	0.01444	0	0.142516	23.4222	18.2237	23.2234	7.3956	0.188745	25.5165	33.0563	11.6193	0.899292	0.024871	21.0797	26.5959	15.8784	0.787432	0	0.091978	8.49652	13.2583	15.0056	0.666124	0	0.203537	15.6762	13.4604	11.4121	0.776531	0	0.142006	19.3727	14.6308	12.0243	2.77851	0.089297	14.0161	7.4395	18.5694	0.635447	0.113456	0.129058	0.035056	17.7548	11.1982
gene503	396020	PPP1R12A	15.5307	12.2162	11.008	12.301	15.5273	21.9222	15.119	19.1238	13.1535	15.1084	29.1267	25.1446	13.6855	10.3798	13.2688	18.6609	26.9398	16.627	13.9873	15.4873	13.1477	13.7641	13.3162	15.3643	14.2099	5.19921	14.2841	18.1658	15.2854	14.0925	16.7255	8.02325	15.5288	18.402	11.3172	14.3428	13.2484	12.8784	15.0738	16.002	17.2998	13.18	22.3218	20.4992	13.1643	20.994	15.0385
gene504	101749704	LOC101749704	0.049833	0.02829	0.061686	0.106496	0.036557	0	0	0.012767	0.009436	0.078455	0.106587	0	0.023521	0.235325	0.1801	0.118394	0.080035	0.068087	0.051665	0	0.017328	0	0	0.017084	0.020164	0	0.014778	0.015512	0	0	0	0	0	0.020188	0	0	0.054328	0	0	0	0	0	0	0	0.016528	0	0
gene505	417871	RPS16	340.775	278.949	280.775	299.534	339.074	709.242	713.117	610.253	694.167	454.316	723.552	569.46	779.095	245.087	358.61	593.058	607.009	660.447	219.97	387.518	327.317	792.351	697.704	682.349	201.186	363.525	329.086	701.405	656.363	762.613	202.468	473.436	544.874	584.439	654.075	746.419	570.871	693.673	820.273	605.025	708.104	260.616	330.344	334.451	421.994	588.145	634.687
gene506	772154	OTOGL	0.076944	0	0	0	0.015286	0.120014	0.035175	0.017241	0.009708	0.010833	0.357737	0.09918	0.043967	0.105622	0	0.100288	0.121565	0	0.022056	0	0.012859	0.008295	0.040071	0.032883	0.009702	0	0.011504	0.096305	0.107141	0.007632	0.010775	0	0	0.058381	0.009606	0.01009	0.031362	0	0.07283	0.040137	0.019879	0.023795	0	0	0	0.07353	0.030435
gene507	107052834	LOC107052834	0.297792	0	0	0	0	0.040086	0	0	0.040711	0.044972	0.042727	0	0	0.427668	0	0	0	0	0.103034	0	0.035081	0	0	0	0.241651	0	0.029521	0	0	0	0.404023	0	0.036708	0	0	0	0.146504	0.042077	0	0	0.041612	0.201603	0	0	0	0	0
gene508	107052588	LOC107052588	0	0	0	0	0	0	0	0	0	0	0	0	0	0.103513	0	0	0	0	0.131785	0	0	0	0	0	0	0	0	0	0	0	0	0	0	0	0	0	0	0	0	0	0	0	0	0	0	0	0
gene509	772163	PTPRQ	0.24409	0.00717	0	0	0	0.010137	0	0.009051	0	0.033967	0.075601	0	0	0.634256	0	0.063032	0.008957	0	0.189935	0	0.052905	0.008708	0	0	0.307741	0	0.044576	0.043243	0	0.008012	0.212515	0	0.028148	0.020393	0	0.010594	0.21286	0.032245	0.01095	0	0	0.081288	0	0	0.008491	0	0
gene510	101750171	LOC101750171	0.035976	0	0	0	0	0	0	0	0	0	0.048386	0	0	0	0	0	0	0	0	0	0	0	0	0	0	0	0	0	0	0	0	0	0.021054	0	0	0	0.030828	0	0	0	0	0	0	0	0	0	0
gene511	417873	MYF6	0	0	0	0	0	0.065844	0	0	0	0	0.070421	0	0	0	0	0	0	0	0	0	0	0	0	0	0	0	0	0	0	0	0	0	0	0.095667	0	0	0	0	0.072325	0	0	0	0	0	0	0	0
gene512	395633	MYF5	0	0	0	0	0	0	0	0	0	0	0	0	0	0	0	0	0	0	0	0	0	0	0	0	0	0	0	0	0	0	0	0	0	0	0	0	0	0	0	0	0	0	0.078126	0	0	0	0
gene513	417874	LIN7A	5.38816	1.86368	1.74277	1.65328	5.2256	0.915749	0.297102	0.74201	1.1464	2.18128	1.8841	1.62721	0.465724	5.52071	3.5902	0.9	0.453054	0.250947	7.96026	1.76759	2.28464	0.43335	0.310009	0.408254	3.78794	1.50738	2.70661	0.968018	0.310715	0.369832	9.01134	1.6229	1.40059	1.5923	0.429321	0.412733	4.00908	3.36217	0.734011	0.936659	0.427014	2.56774	3.44861	2.66609	2.35476	0.611065	0.156391
gene514	417875	ACSS3	14.8651	17.8173	18.0596	19.4573	25.2651	10.2396	9.04894	9.34616	13.6007	10.2447	6.15956	12.8776	10.9009	21.1814	25.3825	9.80669	7.90362	8.99424	14.9497	18.3116	28.2767	12.0217	4.35828	10.0343	18.7175	13.6996	26.2185	9.30869	5.72923	9.70638	15.759	18.2511	19.0024	13.0449	7.12938	12.4787	16.3459	22.6763	11.8069	14.1087	11.7192	11.4143	37.1193	35.4644	21.2873	9.91772	8.02448
gene515	107052846	LOC107052846	0	0.055319	0.080414	0	0	0	0	0	0	0	0	0	0	0	0	0	0	0	0	0	0.068449	0	0	0	0	0	0	0	0	0	0	0	0.05631	0.07895	0	0	0	0	0	0	0	0	0	0	0	0	0
gene516	417877	PPFIA2	0.178007	0.319983	0.450252	0.458123	0.291502	0.624598	0.927865	0.59328	0.219674	0.851433	0.177753	3.04962	0.280928	0.372541	0.274788	0.764428	1.11077	0.420357	0.17473	0.237746	0.164176	0.644917	1.45011	1.11027	0.257649	0.049332	0.280716	0.70358	1.81823	0.482411	0.485573	0.02434	0.352872	0.523137	0.767265	0.374169	0.729003	0.183593	0.361966	0.557786	0.577662	0.08665	0.02745	0.069796	0.243048	0.625254	0.563257
gene517	107052845	LOC107052845	0.565271	1.37606	1.54179	1.27558	1.61962	0.246031	0.029384	0.019637	0.016907	0.613713	0.070882	1.117	0.020328	1.44327	1.06403	0.63802	0	0.03788	0.534415	0.122336	0.457206	0.094851	0	0.109217	0.94064	0	1.38958	0.320483	0.018982	0.025933	0.893967	0.018795	0.775053	0.578649	0.022029	0.034708	0.203237	0.442005	0.202967	0	0.068266	0.386103	0.305205	0.071841	0.755383	0.645793	0.043546
gene518	107052841	LOC107052841	0	0	0	0	0	0	0	0.158532	0	0	0	0.697553	0	0	0	0	0	0	0	0	0	0	0	0.345037	0	0	0	0	0	0	0	0	0	0	0	0	0	0	0	0	0	0	0	0	0	0	0
gene519	417878	CCDC59	10.8731	16.248	15.6952	16.7433	13.0242	7.701	6.15995	7.01757	10.2436	6.12382	10.2332	6.41714	8.53651	9.5136	11.6712	9.84125	6.47752	7.66056	9.02809	11.0561	9.18043	8.36867	6.26663	8.57579	9.7667	13.7093	11.0727	8.26818	5.59869	8.64871	9.38387	10.9335	12.5964	8.93465	4.97761	8.17271	11.2094	16.16	8.01788	6.56194	7.6746	9.52049	9.26392	8.6389	11.3655	7.91391	4.68843
gene520	417879	METTL25	8.88865	16.5656	15.163	15.5712	8.93097	4.72804	3.52687	3.63914	4.9401	7.10736	6.77589	2.81756	3.33539	8.89231	9.21702	4.27027	3.4617	3.23845	10.9289	12.5111	8.46229	5.25481	2.91339	3.80925	9.95112	10.8762	9.14895	5.60541	1.92883	3.70842	11.7959	11.1803	13.8119	4.74163	3.2578	3.74381	8.80848	9.07077	5.0684	3.83469	3.88517	8.56241	6.92703	4.69485	9.1762	4.77222	2.50482
gene521	417880	TMTC2	5.6789	18.0482	16.6813	16.1027	4.7459	8.11623	5.60031	6.45158	4.54632	5.54044	6.24918	14.8032	3.38885	2.62799	4.50314	6.93374	6.27895	4.22521	6.95505	21.9346	8.29299	7.85299	5.26224	8.5216	3.39797	11.5849	8.55032	9.12619	5.40432	5.07995	5.924	10.6464	16.4186	11.699	4.46922	5.52866	4.35997	10.1936	10.0566	10.3414	6.29779	2.90268	13.3367	12.4356	12.4732	7.30701	4.06493
gene522	107052885	LOC107052885	1.00747	0	0	0	0	0.304009	0	0	0	0	0.561672	0	0	0.311866	0	0	0	0	0	0	0	0	0	0	0	0	0	0	0	0	0.152773	0	0	0	0	0	0	0	0	0	0	0	0	0	0	0	0
gene523	417881	SLC6A15	1.66082	3.10916	2.81048	2.99467	11.7502	8.51216	0.865555	0.958999	4.76105	4.92151	1.63902	1.86352	1.61907	0.234401	18.3629	6.83404	1.26329	1.59294	0.57532	0.12634	4.23834	6.66638	1.04976	10.1191	0.636494	0.196576	7.08828	9.30123	0.867669	3.48755	0.556704	1.3303	5.06805	8.29808	0.651873	4.29413	4.59564	6.3955	5.60811	0.634634	4.24093	0.754957	0.359293	0.386955	9.43585	11.9478	1.82362
gene524	107052886	LOC107052886	0	0	0	0	0	0	0	0	0	0	0.183288	0	0	0	0	0	0	0	0.144708	0	0	0	0	0	0.112579	0	0.240367	0	0	0.0859	0.06026	0	0	0	0	0	0	0	0	0	0	0.224778	0	0	0	0	0.235426
gene525	100859115	TSPAN19	0	0	0	0.122128	0	0	0	0	0	0	0.493263	0	0	0.301597	0	0	0.072066	0	0	0	0	0	0	0	0	0	0	0.090484	0	0	0.188542	0	0	0	0	0	0	0	0	0	0	0.141454	0	0	0	0	0
gene526	417882	LRRIQ1	0.058461	0.025422	0.033546	0.034947	0.109665	0.017792	0	0	0	0	0.051274	0.027037	0.030028	0.03761	0.034592	0.074965	0.038185	0.015373	0.046581	0	0.031274	0.015438	0.016087	0.015352	0.036361	0	0.04152	0.065257	0.015253	0.02803	0.029141	0	0.033342	0.080654	0	0.01878	0.048901	0.011313	0.019411	0.032689	0.037312	0.041912	0.032503	0.023412	0.030106	0.105418	0
gene527	427871	ALX1	0.664653	0	0	0	0	4.18496	2.32003	2.3374	1.05452	0	2.3525	2.10517	1.69495	0	0.013437	3.51056	3.12876	1.88567	0	0	0	2.87658	2.64351	3.55636	0	0	0	3.32106	2.17409	2.02505	0	0	0.013936	3.79594	2.22824	2.52487	0.888773	0	3.16458	0.957055	2.17283	0	0	0.019969	0	3.17625	1.40887
gene528	427872	RASSF9	0.362329	0	0	0	0.018922	3.18318	0.992566	1.11391	0.49797	0	3.20662	2.06544	0.668755	0	0	3.17113	1.04985	0.162085	0.105821	0.011393	0.107864	2.30125	1.77626	2.8728	0	0	0.538116	3.65288	1.05707	0.935719	0.21889	0	1.04594	3.70959	0.749217	0.708941	0.306693	0.173963	2.21307	0.453709	1.25788	0	0	0.01353	0.237485	4.27082	1.26894
gene529	417883	NTS	0.142749	0	0	0	0	0.114579	0.821505	1.15495	0.173773	0	1.54859	0.116469	0.551547	0	0	0.059743	0.30993	0.048841	0	0	0	0.147641	0.557689	0.243877	0	0	0	0.301533	1.17743	0.518458	0	0	0	0	0.454824	0.119734	0	0	0.123758	0.311749	0.05947	0	0	0	0	0.26555	0.300363
gene530	427873	MGAT4C	0	0	0	0	0	0	0	0	0	0	0	0	0	0	0	0	0	0	0	0	0	0	0	0	0	0	0	0	0	0	0	0	0	0	0	0	0	0	0	0	0	0	0	0	0	0	0
gene531	107052879	LOC107052879	0.697088	0.914466	0.87166	0.891674	0.726214	1.00484	0.268576	0.509902	0.238389	1.20041	1.07119	0.608174	0.217201	0.749738	0.40814	0.984658	0.467359	0.177522	0.645329	0.503274	0.793764	0.336472	0.627163	0.24052	0.495076	0.193898	0.376374	0.87449	0.339247	0.110286	0.519266	0.290711	0.805135	0.953586	0.203576	0.188343	1.28093	1.0672	0.508622	0.264688	0.185516	1.02214	0.215947	0.243509	0.742043	0.724514	0.224167
gene532	417885	C12ORF50	1.92092	3.02423	2.59564	2.77967	1.60747	2.70894	0.905377	1.24805	0.627113	3.21592	2.21528	1.90505	0.827763	1.81598	1.56474	2.66354	1.06459	0.439215	2.32304	2.04537	2.13443	1.34349	1.01084	1.22293	2.20266	0.28874	2.10016	2.81261	0.943845	0.738624	2.21061	0.502459	2.22124	3.53476	1.00722	0.278737	0.325201	0.418356	1.55282	1.2445	0.971347	1.33321	0.957502	0.349164	2.0089	2.50527	0.568164
gene533	417886	C12ORF29	2.25487	3.64535	4.51528	2.57716	4.93754	3.78096	2.86397	2.05373	2.32694	2.86213	5.01282	4.23928	3.35704	3.30703	4.27333	6.68447	2.60768	2.20212	1.75278	2.79368	3.72774	3.14578	2.03006	3.28862	3.18552	1.00889	2.74148	4.97984	1.17238	3.11639	4.27606	1.46825	3.5276	4.89438	2.18735	2.3371	3.12286	2.78051	4.2392	1.91206	3.21822	3.16591	1.08227	0.870911	5.0888	4.16062	1.73417
gene534	417887	CEP290	1.45346	1.87753	1.77138	1.59194	1.68517	1.09664	0.145585	0.222357	0.164615	1.18822	0.568289	1.11269	0.127108	0.863546	0.895128	2.13691	0.255007	0.183145	0.95529	0.434958	0.592925	0.310768	0.133736	0.503173	1.64472	0.019505	0.725194	0.9595	0.191286	0.186417	2.01328	0.118398	1.07147	2.07625	0.115772	0.142397	1.69187	0.889294	0.387859	0.09285	0.207575	1.95317	0.079234	0.058453	1.41857	1.45626	0.126441
gene535	417888	TMTC3	9.46708	11.4731	10.4438	9.98879	12.3089	10.4276	5.8469	6.58556	6.67864	9.6794	10.9344	10.4694	5.45886	9.40163	12.7482	11.9911	7.05209	6.33243	7.53328	7.17378	9.99697	5.31567	5.23773	9.68863	9.22602	3.09492	11.0698	9.45816	4.58226	5.92933	10.3601	6.59297	11.4115	12.3988	4.94971	5.68587	7.70969	8.72083	8.71667	4.61916	8.19167	9.22954	5.15429	5.40415	13.0077	11.1692	3.25281
gene536	396028	KITLG	6.24969	2.28497	2.40367	2.19863	7.67675	18.7541	3.51292	3.88019	2.69798	3.95539	3.24937	11.2557	2.6282	5.33196	5.57595	19.3483	4.5311	3.36775	6.85608	0.671673	4.03985	4.60144	3.30109	8.35457	4.11326	0.046149	2.4772	11.9326	3.62599	4.64856	6.72044	1.32122	6.13275	15.5058	2.74699	2.99451	1.76792	0.32071	10.5503	2.06227	6.04407	8.5126	0.049913	0.073122	1.84321	16.8497	2.44943
gene537	107052880	LOC107052880	0.074611	0.034616	0.012622	0.024192	0.034059	0.152724	0.03959	0.010961	0	0	0.051733	0.037438	0	0	0	0.063843	0	0.010501	0	0	0	0.0105	0	0.052402	0	0	0	0.06624	0.01042	0.009703	0.009987	0	0	0.068369	0.012214	0.025658	0.016453	0	0.00663	0	0.025446	0.070938	0	0	0	0.057775	0
gene538	374272	DUSP6	3.69943	0	0	0.032736	0.352933	11.6889	17.7524	15.9816	8.00108	2.97286	11.4842	25.391	13.8691	2.15881	0.149013	12.0429	17.6713	12.1822	3.22878	0.036814	0.174258	17.5445	31.0582	11.6685	0.874707	0.199986	0.196654	12.3946	22.1178	12.6472	2.77702	0.028204	0.277424	15.0759	26.1769	16.1698	4.70728	0.245428	10.205	14.4612	11.7272	1.81495	0.434766	0.480019	0	11.0389	15.6324
gene539	101751742	LOC101751742	0.178015	0.016729	0.033182	0.015721	0.032799	0.381322	0.450366	0.494531	0.298451	0.307077	0.428114	0.439575	0.270789	0.232491	0.021654	0.420375	0.587169	0.37034	0.18072	0.009002	0.035553	0.483335	0.714978	0.426258	0.188828	0	0.030369	0.490549	0.67036	0.329653	0.230443	0.020714	0.067732	0.419216	0.855365	0.626212	0.126902	0.067985	0.517584	0.404495	0.492526	0.08831	0.006324	0	0.016382	0.316951	0.516296
gene540	417889	POC1B	5.36381	1.68073	1.79586	1.88637	5.14936	5.11522	3.49816	2.9567	3.47367	1.70396	6.70275	3.95328	4.84145	4.13512	3.41836	6.6692	4.25742	4.37343	5.18522	1.49193	3.44218	4.45349	3.4363	5.11839	5.4535	0.661172	3.34776	5.74722	2.9901	3.85137	5.07272	1.32666	2.49054	5.72159	3.22678	3.79951	4.45048	3.02163	5.91081	1.82011	4.26084	5.71887	0.559616	0.566358	3.21888	5.12906	2.98166
gene541	374244	ATP2B1	8.15989	9.30657	9.53668	8.78765	8.23708	8.68373	5.49214	6.61324	3.36005	20.2798	11.4299	18.7793	4.9931	10.0944	7.18256	9.50897	6.6478	3.98688	7.94769	9.89636	3.17058	7.11338	3.98104	8.29268	7.19022	1.14678	3.67432	9.52001	4.05064	5.05689	8.25628	5.27076	3.8524	11.1382	4.6347	4.26122	2.88225	1.43733	8.74507	8.07512	6.3138	4.03757	5.33147	5.33886	2.40142	9.38026	2.80773
gene542	107052881	LOC107052881	0	0	0	0	0	0	0	0	0	0	0	0	0	0	0	0	0	0	0	0	0	0	0	0	0	0	0	0	0	0	0	0	0	0	0	0	0	0	0	0	0	0	0	0	0	0	0
gene543	107053010	LOC107053010	0	0	0.040723	0	0	0	0	0	0	0	0	0	0	0	0	0	0	0	0	0	0	0	0	0	0	0	0	0	0	0	0	0	0	0	0	0	0	0	0	0	0	0	0	0	0	0	0
gene544	100858183	LOC100858183	0.01761	0	0	0	0	0	0	0	0	0	0	0	0	0	0	0	0	0	0	0	0	0	0	0	0	0	0	0	0	0	0	0	0	0	0	0	0	0	0	0	0	0	0	0	0	0	0
gene545	107053007	LOC107053007	0	0.010052	0	0	0	0	0	0	0	0.017158	0	0	0.014183	0	0	0	0.011161	0	0	0	0	0	0.014354	0	0	0	0	0	0	0	0	0	0	0	0	0	0	0	0	0	0	0	0	0	0	0.015867	0
gene546	107053006	LOC107053006	0	0	0	0	0	0	0	0	0	0	0	0	0	0	0	0	0	0	0	0	0	0	0	0	0	0	0	0	0	0	0	0	0	0	0	0	0	0	0	0	0	0	0	0	0	0	0
gene547	417890	EPYC	0.124329	0	0	0	0	0.693243	0.046216	0	0	0	0.476359	0.200856	0.09055	0	0	0.876959	0.089082	0	0	0	0	0.170454	0	0.338153	0	0	0	0.87977	0	0.038389	0	0	0.045516	0.677627	0	0	0.269281	0	0.422376	0	0	0	0	0	0	0.379104	0
gene548	373995	KERA	0.1735	0	0	0	0	1.56026	0.012868	0	0.042187	0.007199	0.177456	0.15482	0	0	0	1.14143	0.01236	0.011887	0	0	0	1.69366	0	3.58042	0	0	0	1.7214	0.01187	0.230552	0.022527	0	0.012844	6.97967	0	0.187714	0.243667	0	0.587857	0	0.057781	0.027873	0	0	0	1.2706	0
gene549	417891	LUM	12.0538	0.025999	0	0	0	46.7625	0.853036	2.19699	0.484467	0	180.327	22.4132	20.924	0	0	41.233	4.0017	4.51712	0	0	0	17.0897	2.62573	21.2445	0.037312	0	0.027162	49.7693	1.74696	12.7259	0	0	0	63.992	0.911124	2.47106	7.02664	0	32.9881	1.00264	4.30441	0	0.230697	0.144469	0	24.1814	0.928645
gene550	417892	DCN	111.526	0.038709	0	0.053213	0.041884	615.487	209.819	244.153	192.65	0.72887	813.284	481.7	248.602	0.112288	0	557.574	408.584	316.141	0	0	0.047896	345.264	179.137	503.11	0	0	0	574.641	194.755	308.302	0.187551	0.026429	1.6327	625.759	164.225	272.166	46.404	0.052725	518.626	117.881	350.741	0.055087	2.09199	2.3894	0	591.224	203.799
gene551	101750198	LOC101750198	0.026543	0.221518	0.148467	0.169565	0	0.01607	0.050897	0.038282	0.00816	0.146961	0.008564	0.016008	0.022007	0	0.010192	0	0	0	0	0.044008	0.010285	0.01948	0.014932	0	0.016311	0.007996	0.011874	0.036867	0	0	0.006536	0.027191	0.036149	0.012085	0	0	0.020664	0.025586	0.048973	0.007308	0	0	0	0	0.026087	0.018954	0
gene552	101750244	LOC101750244	0.43779	2.23335	2.19158	2.01901	1.43273	1.89607	1.11682	1.17642	1.17248	0.229861	0.033179	1.45968	0.50364	0	1.9521	1.39757	0.448038	0.184697	0.045058	0.034489	0.176612	1.05115	0	0.851653	0.252233	0	0.677652	3.09951	0.026775	1.74422	0.189476	0.183639	0.202156	1.85923	0.092389	0.274325	0.642273	1.17901	1.75842	0.113146	0.884516	0.031331	0	0	0.855768	1.86348	0.065631
gene553	107053003	LOC107053003	0.080711	0.74505	0.654138	0.836498	0.451294	0.36177	0.016505	0.043091	0.005149	0.049827	0.009481	0.368583	0	0	0.619258	0.316001	0.016013	0	0.023054	0	0.038843	0.033675	0	0.05935	0.071055	0	0.320627	0.391474	0	0.006983	0.118853	0	0.059213	0.586148	0	0	0	0.046665	0.117307	0	0.073805	0	0	0	0.118954	0.2725	0.009377
gene554	396295	BTG1	404.543	359.472	364.803	365.802	549.029	288.68	348.404	343.603	363.43	883.932	210.948	389.702	309.914	352.47	566.729	270.407	355.595	293.652	399.258	173.266	387.617	342.027	381.751	289.576	426.438	297.569	397.267	282.993	306.276	281.337	364.021	486.437	322.526	285.506	399.211	332.657	308.201	318.172	317.989	482.894	268.096	467.953	527.196	535.831	330.17	294.762	384.669
gene555	101750282	LOC101750282	0.135798	0	0.311283	0.1436	0.143958	0	0	0	0.109868	0.192841	0	0	0	0	0	0.116284	0	0.112615	0.129908	0	0.064289	0.159278	0.204782	0	0	0	0.121498	0	0.107603	0.34981	0.160192	0	0	0	0	0.144085	0	0	0.101872	0.149761	0.134096	0	0.12656	0.339174	0	0	0
gene556	101750488	LOC101750488	0	0.031304	0	0	0	0.101496	0	0	0	0.049655	0.090407	0	0.043775	0	0.02417	0.040876	0	0.062408	0	0	0	0	0	0	0	0	0	0	0	0	0	0	0	0.020836	0	0	0.023299	0	0	0	0.037075	0	0	0	0	0.078305	0
gene557	417895	PLEKHG7	0	0.016721	0	0.033307	0	0.0238	0.022118	0	0	0.053133	0.024691	0.034932	0	0	0.021143	0	0	0	0	0.052474	0	0	0	0	0	0	0.035171	0	0	0	0	0	0	0.023783	0	0	0	0	0.025621	0	0	0.012752	0	0.03111	0	0	0
gene558	417896	EEA1	5.43952	3.88042	3.39509	3.72028	3.98629	7.43503	2.1566	2.63512	1.56206	4.54826	7.39001	13.3026	1.37799	5.47036	4.22941	8.88066	3.05346	1.63903	4.9295	1.95105	3.44085	2.29858	2.09299	3.67002	5.59251	0.253057	3.46898	6.24183	1.82648	1.63792	6.81392	1.08553	4.97905	9.98159	1.75209	1.6325	8.74507	4.13461	3.54825	0.783084	2.51194	5.63089	0.335931	0.265718	3.86059	7.96975	1.34936
gene559	101750670	LOC101750670	0.053031	0	0	0	0	0.227992	0.206886	0.226597	0.226198	0	0.117441	0.048083	0.094058	0.04896	0	0.156832	0.10041	0.107632	0.030008	0	0	0.264488	0.029564	0.203395	0	0	0	0.192056	0.054555	0.188442	0.03069	0	0	0.220253	0.272384	0.182761	0	0	0.102642	0.072054	0	0.15175	0	0	0	0	0
gene560	417897	NUDT4	20.1764	20.6937	22.1263	20.2474	17.38	24.1304	27.9253	26.5128	21.8874	27.9868	36.4684	39.4207	30.396	16.4368	16.0956	31.0024	35.4909	35.4988	18.3373	22.0886	14.4887	29.8648	31.732	27.2249	16.4726	20.2727	14.449	25.7916	33.7313	28.5639	20.1509	20.8704	16.7928	28.3653	31.8626	27.3572	9.69801	8.36743	26.165	33.2355	35.1931	15.6754	15.2404	15.3581	11.1375	25.0704	33.0502
gene561	417898	UBE2N	56.9062	43.9341	39.1259	43.0274	40.4165	26.4206	25.1343	24.9072	32.7109	19.6807	38.7251	20.9429	35.4362	61.326	35.9749	31.9577	25.4738	35.9689	45.0264	22.8986	26.5862	26.1729	21.3155	29.4914	43.4531	30.7655	32.4175	30.683	23.7371	35.7995	48.3678	30.2492	28.9909	27.6537	28.6153	32.4265	55.7655	52.178	28.1265	25.5336	33.1221	49.9332	25.0921	23.9564	35.0688	29.1236	23.2935
gene562	417899	RP11-455G16.1	38.9717	20.5649	20.115	21.2821	21.934	21.0195	21.492	18.5647	21.2667	20.9609	29.2499	13.5392	25.5467	33.1378	19.4	18.1103	15.9228	20.4969	27.9863	20.6003	21.9604	23.0923	21.387	20.5549	24.6314	26.8859	19.7534	17.4062	16.1349	23.1684	30.1932	22.4086	22.2327	16.6486	18.8415	20.1483	64.9597	56.3922	19.6883	16.7446	19.5872	35.5394	19.6598	22.8606	25.2567	23.3065	21.6885
gene563	107052986	LOC107052986	2.65066	3.92123	3.9641	3.76581	4.13265	1.84417	0.309259	0.569036	0.285334	1.54418	0.425593	2.16884	0.246604	4.10813	2.96685	1.78289	0.343143	0.432801	3.85161	1.0387	1.38546	0.392108	0.51934	0.494208	4.45993	0.13109	2.29292	0.895075	0.202342	0.250724	8.05649	0.234288	5.98083	1.39771	0.276988	0.147287	20.7044	10.274	0.680017	0	0.062705	2.12832	0.049062	0.303497	0.919116	1.55147	0.319481
gene564	107052985	LOC107052985	2.77806	5.07713	5.89896	4.77122	5.53721	1.48028	0.261315	0.34134	0.444407	3.30528	0.846708	2.78798	0.234864	3.73262	3.81999	1.65472	0.329484	0.139403	5.53582	1.1814	1.39199	0.646967	0.596963	0.709883	3.35432	0.156781	2.81455	0.805901	0.220465	0.066868	6.19156	0.415816	4.28736	2.26147	0.063116	0.211156	8.25081	7.77236	0.996578	0.136746	0.377437	4.27793	0.204733	0.371765	1.87447	1.37871	0.077849
gene565	107052984	LOC107052984	8.44674	19.9103	18.5597	20.5863	12.3024	2.28642	0.638896	0.445675	2.13225	2.32175	1.64955	2.08704	1.20501	15.0229	15.2644	3.90286	0.500464	2.059	7.98608	12.2534	2.16668	1.14322	1.01401	0.427591	17.796	8.30569	12.2257	2.4513	1.62984	0.964409	18.9392	12.9731	12.8928	2.54226	1.39149	1.10681	4.5422	4.32147	1.0095	3.03638	1.12917	6.50798	5.39327	5.15707	3.74917	2.31652	0.857742
gene566	395219	SOCS2	14.7627	21.4498	19.2007	20.0196	21.8224	3.68987	3.15714	2.5061	6.57597	3.50534	2.7203	3.47658	3.72662	26.6378	37.753	6.62535	4.02719	4.68408	13.4153	36.5589	4.04216	4.02228	5.37831	2.13725	18.6807	24.9677	23.0038	3.40699	4.56338	2.72208	23.807	38.628	24.3985	4.53386	6.18207	3.88681	13.2525	19.2764	3.34585	9.45176	3.29472	6.44949	20.8403	19.1803	7.05588	4.73627	3.78972
gene567	107052933	LOC107052933	0.2936	0.598407	0.299537	0.421725	0.338464	0.404807	0.194492	0.195155	0	0.293295	0.085271	0.16101	0.287485	0.270952	0.299099	0.20995	0.233181	0.269508	0.328464	0.309416	0.364147	0.219288	0.239257	0.17079	0.702465	0.132752	0.488526	0.282375	0.102704	0.184906	0.5238	0.285462	0.334248	0.240976	0.139382	0.083879	0.401202	0.168868	0.206266	0.109318	0	0.040328	0.096497	0.156058	0.500037	0.094513	0.083914
gene568	417900	CRADD	10.6975	8.54883	7.55671	8.04636	5.45564	8.83164	8.53833	8.23788	6.06065	5.09188	9.83248	3.53782	7.38309	8.06591	4.00577	7.9042	9.59773	8.37959	8.52235	8.95787	4.60717	9.41446	8.88067	8.58445	9.43855	7.27432	5.65839	7.72869	8.16092	8.455	9.7503	6.70571	4.99654	8.53116	8.23748	8.47133	5.62757	3.91735	9.08344	6.73607	7.94558	9.89971	2.82376	2.48792	5.63524	8.89509	7.92676
gene569	100856824	TRNAM-CAU	0	0.330031	0	0.213724	0	0	0	0	0	0	0	0	0	0	0	0	0	0	0.124945	0	0	0	0	0	0	0	0	0	0	0	0	0	0.264718	0	0.218689	0	0	0.396617	0	0	0	0	0.142979	0	0	0	0
gene570	417901	PLXNC1	31.3286	9.2576	8.8586	8.94221	20.288	11.5081	14.6923	15.799	8.21517	7.59259	10.7284	15.3607	10.1192	45.9688	16.7914	10.2334	14.8651	7.8171	38.4108	5.84265	13.8587	13.8904	18.714	9.9066	42.5565	4.92086	21.6459	9.82367	15.6138	7.6285	43.1305	10.92	17.8344	11.0704	14.5048	9.70798	16.2118	6.04501	8.75507	8.3961	8.64576	18.123	0.858929	0.898588	8.59896	10.9522	9.73128
gene571	417904	CEP83	7.30562	5.50839	4.73966	6.10615	10.0181	3.37798	2.25691	2.70495	3.44251	1.87942	5.9632	3.45409	3.94638	10.7153	6.49456	3.89233	2.74256	3.61245	10.6399	4.8897	7.42846	3.77712	2.76122	4.67907	10.9624	1.54132	6.53986	3.42018	2.56751	2.23397	13.1373	4.02079	8.16487	3.98876	2.90259	3.16461	11.8116	8.22149	3.82349	1.97871	3.61271	10.8375	1.61401	1.52029	7.44118	4.6972	2.50587
gene572	417905	TMCC3	3.76182	0.637217	0.658259	0.625208	2.33603	0.610164	0.754159	0.667289	0.537483	2.49016	3.22513	0.87341	0.488497	4.13466	1.8459	0.743497	1.16939	0.349291	5.86663	1.03038	2.09008	0.445096	1.60067	0.39031	5.64827	0.370137	2.16074	0.869415	1.40616	0.408197	7.87586	1.52625	3.59845	0.541671	0.629321	0.375285	1.72419	0.854358	0.91777	1.55802	0.585466	3.78446	0.430641	0.311327	1.00966	0.455034	1.06498
gene573	768769	SNAPC3	8.6344	7.52477	6.78744	7.3744	7.08413	5.5485	6.7191	5.90468	8.8151	6.37517	6.26012	4.24463	6.83987	8.28446	7.99992	6.14629	6.59553	5.27965	10.5264	10.0287	10.1747	6.77147	7.87093	6.54092	9.35561	9.86798	7.96483	6.6418	7.29228	6.29683	9.26574	11.5401	9.18763	5.67993	8.15508	6.77113	9.02251	8.62656	6.48576	7.30626	5.85324	11.6884	9.57084	10.2823	9.55108	5.81213	7.24096
gene574	417907	NDUFA12	85.3223	53.0206	36.301	48.0801	44.7025	42.4692	43.1773	41.6546	53.4399	33.3809	58.6209	27.8523	60.518	89.022	36.4199	43.1527	39.7797	53.3032	79.9832	42.1571	50.8999	57.7392	50.442	51.9593	76.3296	67.2012	46.3926	49.1776	45.9601	58.6554	90.4873	55.1043	46.7911	43.8052	48.277	54.3383	85.9384	58.9909	47.2491	43.3431	50.1689	88.8798	50.8447	60.7296	51.7546	54.5745	53.4866
gene575	373913	NR2C1	14.3048	13.4401	12.55	12.7361	12.6177	9.37187	7.96797	8.65061	7.96596	11.101	9.2944	7.2292	6.65191	13.9735	12.054	9.1155	8.2114	7.94526	13.5549	11.159	11.9177	9.32415	7.77599	9.33666	17.8236	5.84564	14.9886	8.77244	7.44257	7.24063	15.4369	12.1417	15.4514	10.9117	7.16495	6.99854	19.757	14.615	7.80327	5.26839	8.00559	13.2222	6.12038	6.80742	12.5713	9.32733	6.08643
gene576	417908	FGD6	1.82568	3.13731	3.21872	2.76978	1.34941	6.24216	2.28211	2.9279	1.30275	1.75117	3.78538	11.2347	1.00669	2.55854	1.52025	5.97992	2.56736	1.47401	1.8971	1.03231	0.774702	2.75469	2.25917	3.25331	2.43063	0.173116	1.60695	5.74071	1.66846	1.64741	2.49943	1.33605	2.7304	7.73822	2.11892	1.81542	2.72311	1.22208	3.77034	1.00138	2.75263	1.4084	0.029323	0	0.934225	5.82054	1.19687
gene577	107052983	LOC107052983	0	0.32319	0.245981	0.336147	0.32516	0.413698	0.04005	0.05156	0	0.3819	0.089966	1.95443	0	0.297339	0.140035	0.606748	0.104054	0	0.107172	0	0.050793	0.136405	0	0.219387	0.248946	0	0.021371	0.320056	0	0.02286	0.164854	0	0.145863	0.77079	0	0.030225	0	0.045083	0.093408	0	0	0.087627	0	0	0.119364	0.783698	0.030491
gene578	417911	VEZT	5.86018	9.96933	9.25352	9.94758	7.01268	4.70185	3.73156	4.3326	4.25519	6.83039	4.75032	5.13885	3.0595	7.05501	6.57746	5.17755	3.86778	3.53386	6.43093	7.38305	6.68514	4.25228	3.55857	4.70684	7.30571	7.7302	7.30035	4.82021	3.34308	3.89169	6.74929	9.23009	7.82603	5.79896	3.13843	3.7999	7.44013	6.80369	4.31834	2.77533	4.60217	5.35269	3.58928	3.34418	6.40383	4.43428	2.58471
gene579	101751743	LOC101751743	0	0.060102	0.044114	0.061803	0.037069	0.047847	0	0	0.008153	0.033383	0.008252	0.062022	0	0.032887	0.03061	0.080614	0	0	0.010034	0.026447	0.053201	0	0	0	0.025147	0.015409	0.05147	0.034246	0	0.006038	0.042341	0.006572	0.094011	0.041534	0	0.012166	0.01027	0.038218	0.017342	0	0	0.049713	0.007001	0	0.050448	0.089011	0
gene580	417912	METAP2	68.9049	53.7195	51.2487	51.0515	52.5888	42.8289	47.3657	48.0275	51.1357	49.6731	57.9105	39.1311	59.4938	75.4848	55.9003	50.3849	42.0079	57.1666	68.3961	39.3809	61.7711	46.1772	38.471	51.0924	65.6591	46.5558	59.6731	44.6327	40.5273	58.2391	68.805	44.2109	54.1768	42.1386	47.0504	46.7352	41.4989	47.5319	44.8667	37.1589	54.2113	66.8489	28.9368	29.4595	56.6691	48.5086	39.9903
gene581	417913	USP44	4.02278	2.6484	2.59506	2.54786	4.46401	3.96751	2.93059	3.37926	1.56363	4.39868	3.30677	7.06036	1.91835	6.50554	4.58737	4.94117	3.61421	2.18649	7.49374	3.26663	4.52849	3.50725	4.24355	3.97813	7.28334	0.97176	5.46058	4.84497	3.06677	2.16557	8.64162	2.15475	5.6157	6.52922	3.038	2.90727	6.5995	3.3104	3.74319	1.99982	2.56036	5.79709	0.388963	0.648537	4.07064	5.46213	2.56045
gene582	417914	NTN4	2.96173	0	0	0	0.199589	10.4856	19.022	16.0602	5.12045	0.608526	14.5779	19.3043	9.55048	1.54444	0.042617	8.62144	11.3898	8.90568	0.528293	0.841583	0.041702	12.2787	59.4259	10.1788	1.21884	0.048509	0.307181	8.43096	45.1151	6.61735	1.96887	0	0.133648	11.3526	39.5393	14.4287	2.12898	0.177979	10.0515	28.7552	9.06147	0.999721	0.294868	0.344645	0	8.3949	39.9583
gene583	417916	SNRPF	159.026	69.1549	49.2629	67.6717	89.3817	112.467	109.572	95.8223	142.642	85.082	162.503	76.7391	213.872	182.798	78.8116	137.681	102.096	165.148	132.477	72.4851	81.6192	144.882	118.12	154.349	118.528	112.839	70.7363	144.239	113.37	200.28	120.366	95.6521	67.2091	100.595	114.808	153.419	321.546	192.948	154.089	100.163	177.859	182.612	100.681	101.903	105.145	176.59	129.278
gene584	417917	AMDHD1	0.538709	0.133957	0.134061	0.07975	0.236041	0.390711	0.24437	0.239104	0.241224	0.243658	0.586736	0.370195	0.272472	0.443666	0.222625	0.374857	0.238785	0.186257	0.35033	0.077994	0.460592	0.533124	0.266148	0.593779	0.538135	0.052479	0.350336	0.543459	0.449058	0.562568	0.321017	0.064966	0.379764	0.429061	0.461628	0.299641	0.168122	0.343598	0.653685	0.281619	0.373567	0.333276	0.526827	0.88495	0.431077	0.442834	0.168128
gene585	378924	HAL	0.081646	0	0	0.031604	0.007476	0.063826	0.064571	0.052515	0.043401	0	0.163752	0.1207	0.053864	0.019208	0.013074	0.055499	0.01327	0.032955	0.053236	0.010584	0.025759	0.167811	0.079779	0.012166	0.009481	0	0.021418	0.116847	0.06758	0.034896	0.016987	0.007884	0.052882	0.132281	0.003496	0.000107	0.159189	0.065773	0.101602	0.07085	0.058227	0.029967	0.46373	0.240458	0.005154	0.102294	0.061852
gene586	107052957	LOC107052957	35.4017	8.03822	9.25843	0	12.38	38.6204	53.0099	52.9075	29.8638	15.5058	53.6975	18.8044	36.9504	33.0829	8.98934	31.6109	35.6978	34.9416	18.2583	0	6.61946	40.3592	52.5654	43.8351	23.3093	7.77839	10.9257	33.4232	45.073	40.4057	19.9147	5.84394	8.37038	27.9682	43.6549	29.6666	24.6587	21.0504	29.8968	27.0227	28.4847	26.0728	9.90805	10.7224	15.3426	34.1837	28.1819
gene587	417918	LTA4H	41.0827	14.0876	14.045	13.492	17.6455	61.6254	77.3002	78.1045	49.6085	18.1122	64.7165	33.9722	56.6289	51.2077	15.7405	51.287	63.228	54.2263	34.7834	17.6263	17.816	73.9001	89.6751	72.5423	35.3932	12.5467	17.5576	52.3684	68.0836	58.6254	32.3973	15.2856	14.1932	45.3588	62.6612	53.6892	22.0008	10.7775	46.5631	39.5405	45.6931	33.5041	15.9838	15.9744	19.1695	49.9342	44.7861
gene588	100856856	TRNAD-GUC	0	0	0	0	0	0	0	0	0	0	0	0	0	0	0	0	0	0	0	0	0	0	0	0	0	0	0	0	0	0	0	0	0	0	0	0	0	0	0	0	0	0	0	0	0	0	0
gene589	107052954	LOC107052954	0	0	0	0	0	0	0	0.022029	0	0.027681	0.269247	0.025081	0.135686	0	0	0.024873	0.021802	0	0	0	0	0.031794	0.022926	0.042014	0	0	0.018232	0	0.020941	0.077681	0	0	0	0	0.024547	0.051568	0	0	0.026651	0	0.03842	0	0	0	0	0	0.103351
gene590	769175	LOC769175	0.181516	0.044351	0	0	0.096206	0	0	0.053255	0.151936	0.588766	0.382832	0	0	0	0.092732	0	0	0	0.135279	0.058741	0.238369	0	0	0	0	0	0.032952	0.08096	0.045043	0	0.167563	0	0.221092	0	0	0	0.389638	0	0.083693	0.040686	0.107997	0	0	0.137355	0.087432	0	0
gene591	417919	ELK3	21.8591	16.9406	16.4019	15.6753	41.5596	32.9418	26.2593	26.8643	32.1147	72.0462	32.8033	46.3292	32.6609	14.3344	26.1588	31.6827	29.2177	27.0454	34.8403	27.8307	75.5121	49.6567	42.6007	36.8109	30.0303	13.5913	64.0006	32.6184	34.5974	32.4633	35.3653	39.3759	79.0719	38.9927	38.8921	34.1787	14.6397	28.2349	30.2361	22.1471	27.0991	24.123	2.25194	1.58189	30.1646	29.7555	29.9545
gene592	417920	CDK17	16.6809	8.27079	7.99803	8.90309	9.40231	10.774	9.77967	11.0666	7.92389	21.7538	12.2184	26.509	7.92059	17.7037	8.82586	10.5238	6.1771	9.17348	16.6524	22.6344	8.67821	10.1375	10.7894	5.85105	17.2937	19.9058	14.1804	11.0896	10.1377	8.65183	16.5507	10.8164	15.6665	11.7283	5.40114	8.6003	13.6627	12.9509	9.47013	12.0075	9.89083	12.5649	22.6796	20.8358	9.63311	9.25986	7.46331
gene593	107052950	LOC107052950	0	0.19667	0.200907	0.347173	0	0.083549	0	0	0	0	0	0.081152	0	0	0	0	0	0	0	0	0	0	0	0	0.083106	0	0	0	0	0	0.067965	0	0	0.183027	0	0	0	0	0	0	0	0.084375	0	0	0	0.067214	0
gene594	101747627	LOC101747627	1.67019	0	0	0	0.041645	0.159751	0	0	0	0	4.83522	0	0	0.69797	0	0	0	0	0.942883	0	0	0	0	0	0.415391	0	0.168629	0	0	0.071669	0.740607	0	0.165547	0	0	0	0.371136	0	0	0	0	0.833368	0	0	0	0	0
gene595	417921	C1H12ORF63	0.095328	0.076411	0.053633	0.08666	0.036241	0.350742	0.170143	0.126097	0.081629	0.145696	0.461703	0.878224	0.031052	0.050792	0.016476	0.271332	0.111247	0.030509	0.039944	0.027406	0.032245	0.096391	0.059882	0.138875	0.06825	0.006159	0.046407	0.353953	0.058023	0.058603	0.033014	0.010507	0.005741	0.596664	0.043327	0.096244	0.371774	0.024297	0.146609	0.028125	0.063837	0.059152	0.023152	0.00809	0.010368	0.264215	0.026587
gene596	417922	NEDD1	14.0553	10.2019	10.7962	10.9422	12.322	15.2658	9.98562	11.5215	11.1146	7.51636	17.6376	11.3805	9.83321	12.3138	9.73329	19.3962	12.6199	13.5225	13.5316	9.24151	8.69379	11.5356	7.58136	17.3175	13.3589	4.3197	9.82742	17.1183	6.56442	12.3092	13.1301	7.6243	10.6752	16.3425	7.00419	10.7108	4.81965	3.58154	16.703	5.12607	17.9111	11.2751	3.82394	3.65926	9.50409	16.6869	5.42582
gene597	101747706	LOC101747706	0	0.062809	0.045651	0	0	0	0	0	0	0.148943	0	0	0	0	0.039446	0.046304	0	0	0	0	0	0	0	0	0.045068	0.088226	0	0	0	0	0	0	0	0	0	0	0	0	0	0	0	0.033178	0.040152	0	0.037191	0	0
gene598	100315885	MIR1691	0	0	0	0	0	0	0	0	0	0	0	0	0	0	0	0	0	0	0	0	0	0	0	0	0	0	0	0	0	0	0	0	0	0	0	0	0	0	0	0	0	0	0	0	0	0	0
gene599	777923	MIR135A2	0	0	0	0	0	0	0	0	0	0	0	0	0	0	0	0	0	0	0	0	0	0	0	0	0	0	0	0	0	0	0	0	0	0	0	0	0	0	0	0	0	0	0	0	0	0	0
gene600	107053845	LOC107053845	0	0	0	0	0	0	0	0	0	0	0	0	0	0	0	0	0	0	0	0	0	0	0	0	0	0	0	0	0	0.045032	0	0	0	0	0	0	0	0	0	0	0	0	0	0	0	0	0
gene601	101747799	LOC101747799	0	0	0	0	0	0	0	0	0	0	0	0	0	0	0	0	0	0	0	0	0	0.019475	0	0	0	0	0	0	0	0	0	0	0	0.040331	0	0	0	0	0	0	0	0	0	0	0.033919	0	0
gene602	100856856	TRNAD-GUC	0	0	0	0	0	0	0	0	0	0	0	0	0	0	0	0	0	0	0	0	0	0	0	0	0	0	0	0	0	0	0	0	0	0	0	0	0	0	0	0	0	0	0	0	0	0	0
gene603	100856856	TRNAD-GUC	0	0	0	0	0	0	0	0	0	0	0	0	0	0	0	0	0	0	0	0	0	0	0	0	0	0	0	0	0	0	0	0	0	0	0	0	0	0	0	0	0	0	0	0	0	0	0
gene604	100856861	TRNAW-CCA	0	0	0	0	0	0	0	0	0	0	0	0	0	0	0	0	0	0	0	0	0	0	0	0	0	0	0	0	0	0	0	0	0	0	0	0	0	0	0	0	0	0	0	0	0	0	0
gene605	417923	TMPO	32.0386	13.8145	13.0164	14.1571	36.3057	41.3965	14.3846	15.9659	16.6997	19.9494	45.4668	28.877	23.3735	24.1055	28.1647	60.0049	17.7755	21.6314	22.94	11.0835	23.1052	20.6628	10.5915	30.6556	32.8157	3.42065	29.6533	45.148	14.2007	23.181	28.4649	6.96149	31.0339	38.8895	12.3299	19.3079	32.3843	31.185	35.5116	8.05584	28.1933	29.1583	4.25904	3.34803	30.6781	52.6047	9.906
gene606	417924	SLC25A3	78.1056	90.3117	90.2086	88.8279	89.4685	104.657	99.0848	99.5361	119.407	82.0403	110.584	83.5193	132.84	76.3804	107.217	108.189	91.4217	127.815	49.7528	72.4706	85.3975	98.3937	73.7645	112.893	59.9109	77.3616	103.324	112.971	77.5673	124.97	47.8804	83.0156	103.15	90.383	80.0272	105.383	54.3985	87.2014	113.254	81.1607	120.201	67.0161	80.2168	80.9765	95.3794	96.6802	74.8411
gene607	417925	IKBIP	17.325	12.0381	13.0601	13.771	19.493	15.8077	10.7064	10.5529	14.6528	10.815	18.762	7.74777	12.919	18.354	21.3303	19.163	12.5293	17.936	11.8615	7.62265	22.0755	11.9632	8.27477	17.4331	14.6623	8.57896	19.1544	14.2915	8.08574	14.5468	12.0412	9.57973	14.9059	12.3017	7.153	9.50673	18.8008	23.4981	13.4058	6.60537	15.7246	18.6852	4.99197	5.31168	20.0295	16.1188	7.16869
gene608	417926	APAF1	2.99322	3.73605	3.62067	3.43275	4.64431	4.5227	2.14699	3.1648	1.90934	4.08286	5.34497	5.01118	1.58744	3.14346	4.97668	4.54807	2.99554	1.86993	3.7659	2.39615	4.49876	2.06487	1.61362	3.19058	3.59733	0.36104	4.81117	3.79467	1.7174	1.91711	4.82511	1.29583	4.96873	4.60665	1.38821	1.97721	2.37371	2.88328	3.14756	0.992639	3.0385	4.30009	1.09333	1.04035	7.69162	7.75177	1.82884
gene609	417927	ANKS1B	0.809069	0.084008	0.165704	0.109598	0.165649	4.39828	2.519	2.409	1.71542	0.748021	3.83931	3.55482	2.77753	0.893069	0.28959	5.58599	5.45076	3.06726	0.243969	0.030831	0.097901	2.64837	4.74088	4.13516	0.296991	0.054978	0.12837	2.16537	6.09143	3.28852	0.198895	0.054789	0.012993	4.99855	2.64456	2.91738	2.41104	0.029713	5.49759	3.47467	3.94124	0.217177	0.050453	0.036739	0.081851	3.67629	3.98199
gene610	417929	UHRF1BP1L	4.73761	6.69756	6.34909	6.65225	6.5929	9.00425	4.20328	5.14237	3.54588	3.72745	11.0002	6.81365	2.827	5.23212	8.75007	8.08967	7.38917	5.05435	5.35872	6.43066	7.91095	4.02142	3.41103	6.02457	6.38022	0.612488	7.93647	8.2055	3.89269	3.25273	5.01729	2.93474	6.52496	7.69111	3.46222	3.40496	4.32079	5.89417	7.59845	2.92557	5.94281	4.40495	1.49125	0.906029	6.78837	9.12875	3.18826
gene611	395348	ACTR6	58.2539	18.9702	17.063	16.4447	33.4833	34.2522	32.3947	33.9797	38.0305	14.9474	49.0221	27.9506	61.0548	54.0771	30.6511	42.765	39.3404	53.2084	38.245	15.9233	26.4418	38.5673	28.7401	44.2338	43.4208	21.0062	31.9956	37.3953	30.4064	44.763	41.1829	16.7838	21.0264	31.3874	35.8517	38.8425	44.5345	38.1901	39.7983	24.9021	49.0337	44.0983	19.7405	21.8744	29.3483	44.36	34.5338
gene612	417930	SCYL2	7.41094	8.33834	8.21622	8.97704	7.88692	8.40441	2.24668	3.21757	2.25327	6.26886	8.03146	9.54299	1.96424	5.71158	8.25518	7.64578	3.19099	1.91507	8.26723	5.32892	7.49785	2.66964	1.84707	4.5494	9.66015	0.889192	7.93987	7.05089	1.73751	2.4832	8.36473	2.21615	9.22812	8.50525	1.43859	2.26691	4.4711	5.38158	5.37261	1.33561	3.68195	7.05962	1.28086	1.33624	8.32604	7.57163	1.4485
gene613	427877	SLC17A8	0	0	0	0	0	0	0.020045	0.05452	0.043959	0	0.023068	0.065996	0.01967	0	0	0.022568	0.078053	0	0	0	0	0.03681	0.040218	0	0	0	0	0	0	0.03421	0	0	0	0.040205	0.043061	0.022615	0	0	0.023375	0.039365	0	0.011024	0	0	0	0.025525	0.022815
gene614	373902	NR1H4	0.11311	0	0	0	0	0.315742	2.59981	2.36496	0.81663	0	0.121408	0.939168	0.701936	0	0	0.584823	1.63242	1.00257	0	0	0	0.117116	1.65159	0.809027	0	0	0	0.211127	0.355591	0.674718	0	0	0	0.510824	3.31742	1.26226	0	0	0.195634	0.400878	0.536961	0	0	0	0	0.159949	0.5891
gene615	417931	GAS2L3	2.44971	0.010477	0.030207	0	1.99739	3.67818	1.60776	1.15513	2.13989	0.083042	3.21781	1.73782	4.1277	3.08926	1.57823	3.87007	1.47619	4.25188	1.19072	0	1.92263	2.35318	0.800905	5.09927	3.89682	0	1.65927	3.62973	1.90017	4.32277	1.51707	0.012574	1.45915	2.31209	1.78179	5.61396	2.31296	1.10631	2.99984	0.803789	4.37933	2.24812	0	0	1.38072	6.17806	2.16099
gene616	427878	ANO4	0	0.015171	0	0	0.019935	0	0	0	0	0	0.022672	0.010957	0	0.011057	0.047718	0.01124	0.028768	0	0.028031	0	0.01874	0	0.020031	0.018415	0.021881	0	0.023894	0.008248	0	0	0.10896	0	0.039611	0.01088	0.010831	0	0.014542	0	0	0	0	0.074823	0	0	0.018057	0.037843	0
gene617	417932	SLC5A8	0.02683	0	0	0	0.060744	0	0	0	0	0	0	0	0.029558	0	0	0.033575	0	0	0.042005	0	0	0	0	0	0.032898	0	0	0.087666	0.106331	0.025789	0.089237	0	0	0	0	0	0.044023	0	0	0.058169	0	0	0	0	0	0	0
gene618	417933	UTP20	11.9658	8.75898	8.03232	7.92873	13.047	6.73256	5.7726	6.53252	7.89565	5.9545	7.4956	8.07996	8.54946	14.1664	10.174	8.9398	5.32974	9.15749	21.5713	8.30139	13.2392	7.88091	6.63619	7.64201	16.4683	9.435	14.1021	7.37313	6.10366	8.02194	20.9281	8.35404	12.3087	7.15479	6.66351	7.10635	8.57178	7.40998	7.03656	7.08976	7.72047	9.60378	8.20267	8.01009	8.41011	8.79524	6.12499
gene619	417934	ARL1	80.6587	47.1435	46.7385	48.5614	81.1032	65.4511	61.7618	57.7262	80.1874	47.2108	78.0152	49.9066	75.1602	76.9958	66.0473	64.8023	58.6109	73.6564	69.4437	50.1576	88.8719	71.1159	65.9993	72.9654	86.9421	93.1277	80.8289	69.9429	62.413	83.7869	57.8812	54.5484	59.8033	58.2371	62.7209	67.8653	123.361	147.616	69.9302	76.8577	76.3027	84.6033	172.84	174.447	85.311	64.0758	60.7764
gene620	417935	NUP205	22.3452	12.5284	11.9691	12.3816	23.1491	17.6567	13.8488	14.8744	17.5981	10.8109	13.1866	13.806	16.9908	23.279	21.2498	18.0206	13.6664	16.8227	20.768	16.3125	21.7725	20.1123	15.7478	19.0609	24.1766	9.97835	22.3269	18.5083	15.0658	18.3677	19.4411	13.4116	21.2566	15.9962	15.7487	17.6114	10.9329	9.84075	20.1074	12.7902	16.0003	18.8742	12.8739	12.4825	17.5736	15.8612	13.7456
gene621	417936	CNOT4	19.2874	20.5602	20.5028	19.9068	29.7418	9.28943	8.91355	10.0581	16.3058	10.5295	13.6804	9.74556	10.4987	25.5503	23.4743	11.3462	11.3786	9.31599	22.9574	16.1522	18.9211	9.42287	12.9963	10.4111	24.1985	20.4917	31.496	12.5062	11.4478	11.0381	19.6415	19.2676	26.3686	10.1061	10.6417	11.0474	10.0008	26.4415	10.8261	9.84419	11.4261	25.2104	18.7189	15.5737	25.3925	10.7458	10.1061
gene622	107053816	LOC107053816	0.191256	0.33676	0.526764	0.602536	0.223152	0.077626	0.165995	0.063924	0	0.08116	0.163268	0.19753	0.095969	0.381115	0.3007	0.110867	0.062852	0.132466	0.126198	0.149906	0.291276	0.14169	0.036184	0.175092	0.629135	0	0.436994	0.328818	0.045464	0.060636	0.433578	0.033056	0.619887	0.230048	0.096858	0.051134	0	0.136669	0.125487	0.103395	0.080851	0.189679	0	0.154072	0.2803	0.177893	0
gene623	107053813	LOC107053813	0.081461	0.068829	0.041583	0.053554	0	0.027517	0.051017	0.087416	0.015451	0	0.125987	0.015405	0.069821	0.015681	0.036894	0.057705	0.024811	0.035484	0.017861	0	0	0.011879	0.057237	0.047131	0.028495	0	0.020435	0.069187	0.01884	0.075508	0.085886	0	0.034156	0.028156	0	0.058202	0.068662	0.064701	0	0.02238	0.036418	0.083919	0	0	0.034746	0.02537	0.014577
gene624	417937	LOC417937	0.186391	0.123385	0.205108	0.167744	0.381103	0.481881	0.168929	0.316621	0.11223	0.295537	0.268005	1.2319	0.262555	0.364663	0.10419	0.629106	0.549614	0.148706	0.279466	0.061248	0.194311	0.190703	0.28097	0.215806	0.326668	0.015732	0.201768	0.630866	0.505513	0.087425	0.26976	0.053543	0.40185	0.599147	0.34712	0.14863	0.631288	0.390462	0.275449	0.331561	0.081672	0.623628	0.064237	0.041606	0.286064	0.880964	0.678471
gene625	417938	STRA8	0.065797	0.163185	0.054358	0.115149	0.103544	0.079659	0.097162	0.054819	0	0.184325	0.197149	0.118788	0.105466	0.048148	0.019348	0.055136	0.148536	0	0.102437	0.05858	0.057838	0.05799	0.064343	0.045165	0.026832	0	0.039067	0.122336	0.173376	0.105145	0.063582	0.033659	0	0.154693	0.17022	0.093895	0.143024	0.056058	0.134342	0.024042	0.109493	0.026608	0	0	0.021682	0	0.055737
gene626	417939	WDR91	28.0826	9.90219	11.1416	10.0079	16.9709	15.6287	12.7849	11.9869	14.7037	5.86593	22.8897	11.6029	17.3017	32.2587	14.8321	16.2096	12.047	12.4929	21.1867	9.13004	11.1128	16.4704	15.8134	14.7182	24.8035	7.21636	12.9471	14.6082	14.0701	15.7825	24.5408	10.5461	10.2466	15.4254	17.6456	14.6915	23.6458	15.0644	15.0832	9.01288	12.3117	28.639	4.02369	3.42507	14.8588	14.1558	15.3512
gene627	100857684	C7ORF49	6.29868	3.58521	4.12424	3.66988	4.02519	7.86244	5.41085	6.64966	5.4259	8.19469	6.13765	7.17307	8.34992	4.79095	2.67513	5.24592	5.54073	4.54623	9.90257	5.62422	6.79297	10.5892	11.9977	7.11427	5.00324	3.07798	2.40029	5.53811	6.37983	5.08126	6.40808	4.2805	5.40517	7.7589	9.51021	6.8279	10.0778	5.12937	4.46142	3.44547	4.49585	8.65328	5.80776	5.09171	4.55028	7.78018	7.03209
gene628	417940	TMEM140	3.32918	0	0.192034	0.139225	0.571729	8.77437	19.9331	18.3208	4.49947	35.201	10.1151	18.0568	8.63886	1.19796	0.125495	5.46109	13.34	4.49139	1.8407	0.548661	0.562211	16.2935	40.7424	9.07766	1.06246	0.558555	0.259327	9.58129	26.5354	7.60539	2.10306	0.323889	0.640186	10.3484	29.1796	10.6321	2.43572	0.12218	7.19701	14.0686	4.45807	1.12105	3.37006	3.67679	0.630525	10.4733	25.5873
gene629	107053817	LOC107053817	0	0	0	0	0	0.425113	0.234655	0	0	0.279859	0	0.312309	0.314797	0	0.097954	0	0.130223	0.1357	0	0.183518	0	0.653444	0	0.251861	0	0	0	0	0.569903	0.120395	0.220919	0	0.243738	0.103972	0	0.506799	0	0	0.260409	0.229134	0	0	0	0	0	0.218803	0.227421
gene630	769745	AGBL3	0.045718	0.011878	0	0.01622	0.01553	0	0.015607	0.043608	0	0.018841	0.080445	0	0	0.048221	0	0	0.015142	0	0.060065	0	0	0	0.034948	0.042895	0	0	0	0	0	0.013274	0.081696	0	0.015578	0.049254	0	0	0	0	0.017595	0.030548	0	0.031814	0	0	0	0	0.03535
gene631	378929	PDE6H	0.040297	0	0	0	0	0.021047	0.045165	0.021695	0.024679	0	0.12933	0	0	0.099211	0	0.02534	0.087055	0	0.094159	0	0	0.041192	0.20313	0.020758	0.049328	0.313611	0	0.037693	0.133463	0.057425	0.059037	0	0	0.024528	0	0.050786	0.063277	0	0.078476	0.042632	0.021479	0.023317	0.021607	0	0	0.05732	0.15387
gene632	417941	ARHGDIB	22.0146	0.044364	0.193251	0	2.52441	79.5151	122.881	120.839	64.9595	6.04956	67.6598	118.654	105.034	12.4641	0.584908	75.7426	99.184	79.4471	6.25495	0	0.574734	116.839	153.453	118.144	7.76625	0.623163	1.88101	79.1714	143.107	103.761	6.9012	0.102759	1.49903	85.3544	159.924	120.657	33.6283	1.1277	83.7884	86.1924	86.6309	7.80854	1.19048	1.1514	0.366804	72.0716	114.927
gene633	417942	ERP27	0	0	0	0	0	0	0	0.083469	0	0	0	0	0.084684	0	0	0	0	0	0	0	0	0	0.085998	0	0	0	0	0	0	0.073153	0	0	0	0	0	0	0	0	0	0	0	0	0	0	0	0	0
gene634	395912	MGP	40.1349	0	0	0	0	248.484	666.525	641.433	162.5	8.381	220.732	482.809	183.972	5.01953	0.109793	78.3707	554.098	109.944	3.50392	0	0.486351	239.806	1108.24	179.705	0.827499	0	0	174.94	1384.27	187.459	0.790546	0	1.25878	326.407	1306.42	482.634	43.8482	0	147.58	685.768	171.4	1.23814	4.5687	1.46038	0.094891	80.9819	590.957
gene635	417943	OC3	2.48047	0	0	0	0.078272	11.1923	6.75236	9.72844	3.10745	0	15.365	35.9026	15.7635	0.175127	0	8.7042	22.4071	5.90976	0	0	0	5.27524	14.2266	5.87659	0	0	0	6.73315	16.5577	4.65427	0.278907	0	0	11.765	10.6397	6.33681	3.36969	0	7.89764	6.4316	3.4576	0	0.077575	0.338649	0	4.61856	9.80361
gene636	427879	ART4	0.072236	0.039834	0	0.04107	0.15604	0.148163	0.104507	0.068806	0	0	0	0.259303	0.072906	0.056167	0.174477	0.070851	0.083989	0.017405	0	0.1403	0.049289	0.071243	0.372056	0.126341	0.114045	0.028024	0.134904	0.062259	0.229766	0.022257	0.057269	0.023904	0.130262	0.170267	0.183285	0.029428	0.075732	0.149288	0.032422	0.195898	0.087698	0.028344	0	0	0.093877	0.054046	0.058978
gene637	769813	C1H12ORF69	0	0	0.052702	0	0	0	0	0	0	0	0.054638	0	0	0	0	0	0	0	0	0	0	0	0.04763	0	0	0	0	0.079515	0	0	0	0	0	0	0	0	0	0	0	0	0	0	0	0	0	0	0
gene638	427880	WBP11	47.4917	42.6571	42.0569	41.7705	65.9824	23.6739	23.7342	23.523	40.975	15.5356	27.6697	19.0867	28.4359	39.8274	62.5175	25.0835	20.4232	27.5598	48.6441	45.2115	57.1557	23.2419	25.4611	24.6469	42.6309	45.4543	63.8358	21.4429	24.6791	27.1602	52.6906	50.8621	53.5089	22.7554	26.1847	25.6603	23.7326	45.006	23.9241	30.7721	24.8356	52.2692	59.1219	53.8384	67.0868	24.001	21.7931
gene639	427881	HIST1H2A3	3.91484	1.44308	1.37847	0.669659	0.209754	1.67684	3.04624	2.53067	2.61198	1.00741	2.79633	0.630056	3.62595	1.36988	0.192743	2.0204	3.44511	4.64424	1.6263	3.18379	0.926221	5.50744	3.82293	3.26176	1.13633	2.53224	0.519485	2.99778	3.51737	4.03219	3.08064	0.48681	0.323571	2.11281	4.16447	6.11292	1.88854	0.467847	2.27234	1.34307	2.06634	3.25784	2.71713	2.77662	0.492321	5.25284	5.20974
gene640	427882	LOC427882	8.16	9.35011	7.04995	8.4701	0.856983	6.92334	8.51077	6.16725	9.78293	5.31614	13.1098	3.75934	21.3002	5.1608	0.884558	6.02605	6.13407	10.4884	7.52916	9.25547	2.50162	9.0343	8.53647	9.8571	3.92722	5.34443	1.92149	8.55041	10.7409	16.5484	6.61895	3.01914	1.96083	5.40458	6.10935	7.00843	10.0082	3.14124	9.23259	10.6459	12.3468	6.18259	14.1149	15.5967	3.26679	12.2672	15.0966
gene641	417956	HIST1H2B7	4.92443	22.0978	24.2818	20.4975	0.781744	3.0803	4.84631	4.93132	5.1152	6.92192	3.77754	1.55781	6.22747	3.43902	2.81482	2.24779	4.7613	4.62975	3.57949	14.0643	1.60593	4.95447	3.41706	2.85679	2.56722	45.8994	2.16458	4.73345	4.11629	7.32502	3.74005	10.026	1.79619	3.51373	3.29666	4.7217	6.77835	5.24597	3.62556	12.2119	4.33039	3.77271	66.5158	69.9565	6.3446	6.02401	8.02254
gene642	427884	HIST1H4D	8.87065	13.117	9.71775	13.1416	0.430237	9.61417	12.7982	11.1292	9.51338	6.25947	11.7722	3.59228	9.5227	3.36034	0.883565	5.11958	7.37086	9.9032	3.81783	13.5099	1.25806	7.06116	3.69059	4.55026	2.11669	17.4559	0.849724	8.06338	7.50606	12.0802	5.10173	6.21877	1.46115	5.61545	7.17294	10.1507	11.462	2.08322	8.21893	13.3333	9.53528	4.34838	12.9114	10.2201	1.67383	9.95002	8.96032
gene643	769809	LOC769809	8.26084	0.56489	0.448069	0.545726	0.056225	0.931091	0.597113	0.58059	0.803489	0.491053	2.34306	0.414986	1.4734	1.48432	0.191813	0.316912	0.164467	1.30594	1.48095	0.230169	0.511058	0.583711	0.364897	0.653221	0.975638	1.48589	0.446171	0.393433	0.590611	0.938312	7.45895	0.111479	1.56431	0.204169	0.116276	0.907884	6.03392	1.43588	1.21973	0.47261	1.0316	1.82812	0.445843	1.73746	0.165599	1.27521	0.514562
gene644	100858049	HIST1H46L2	11.4605	15.5302	12.7109	13.0461	0.085244	9.917	15.0166	12.5646	9.17375	4.22348	11.727	2.75845	7.11116	3.32466	0.478202	3.63453	5.10655	8.91284	2.03112	9.3409	1.06672	4.15624	3.63413	3.13233	0.513234	13.2594	0.511736	5.93605	5.6903	7.29033	6.31551	7.53684	1.47801	6.18056	7.27437	10.5089	13.2566	3.52026	10.4145	14.3669	8.64482	2.74139	9.98543	10.4361	1.35403	6.17217	7.34228
gene645	101749238	LOC101749238	13.6854	3.06091	2.76918	5.26321	0.651564	6.68477	12.1273	9.86061	10.5149	3.55697	10.0226	3.83122	13.0508	8.49233	1.37779	5.6672	8.62527	9.64166	9.54317	6.58248	3.01994	10.5645	8.80073	7.7183	6.19431	8.51848	3.30008	10.8409	14.2246	15.1626	11.7996	3.59257	2.93193	6.86804	7.91404	7.27782	20.2693	4.62732	10.545	8.78796	10.3198	12.9182	8.97003	11.2771	1.39644	14.5409	15.2099
gene646	427886	HIST1H2B8	6.85532	10.3541	6.78052	9.4632	0.735581	10.2702	11.4409	12.0377	9.1505	11.5018	10.4174	2.91009	9.17683	3.18063	1.27024	5.1112	4.07042	6.52049	3.56441	6.56973	0.628959	10.1768	4.66632	6.78123	2.65017	20.4768	1.03373	5.73751	6.81454	7.98347	6.0653	4.57635	1.67416	7.65539	5.99024	8.79905	7.2636	4.65045	7.94076	11.0867	6.77017	5.45736	28.6324	30.7469	1.58578	7.74231	11.3528
gene647	769852	LOC769852	22.6368	1.2206	1.49607	1.16524	0.24004	0.899425	1.13707	1.62052	2.69688	0.287157	4.63571	0.471158	2.72804	8.45904	0.147061	1.19436	0.576744	1.29882	7.77015	0.568518	1.60568	0.619392	0.479799	1.12572	4.26269	1.94212	1.45961	0.814563	0.961071	2.25602	15.9392	0.443433	2.13577	0.964685	0.428658	1.12278	12.6769	3.57275	1.48159	0.550344	0.897044	9.45616	1.00141	1.67219	0.34862	1.26368	0.871656
gene648	417950	HIST2H4B	17.8788	14.1834	9.62512	16.1994	1.38685	23.4164	35.3054	28.3219	20.3467	19.3072	28.7518	11.5593	32.4875	6.93393	2.65417	17.2157	23.8117	26.7155	8.71771	27.1135	3.75933	23.3552	17.4233	20.1873	5.27932	28.224	1.82956	24.8999	25.0098	38.3971	11.1065	7.92389	3.13234	13.5607	21.3123	23.58	20.5607	3.89952	25.552	24.6135	21.123	13.0984	34.1908	31.3002	3.63833	27.2865	31.5955
gene649	107053803	LOC107053803	0.874878	0.22682	0.05475	0.013105	0.124642	0	0.570778	0.300852	0.179554	0.450117	0.582721	0.401899	0.224286	0.096605	0	0.014056	0.155965	0.071482	0.349361	0.145855	0	0.09941	0.409119	0.413353	0.261761	0.533574	0	0.20908	0.099894	0.575078	0.654585	0.11365	0	0.052154	0	0.19062	0.503449	0.141482	0.50955	0.228622	0.167436	0.473025	0.295472	0.124153	0.056449	0.049812	0.09615
gene650	417946	HIST1H46	13.5794	12.4514	9.30032	10.7924	1.10397	18.8504	28.7013	22.2537	16.651	10.9367	25.3324	9.39123	26.3414	4.64935	1.73266	11.8071	15.7746	20.9541	8.36704	21.107	2.36632	17.1738	14.1995	15.5576	4.24939	21.9392	1.34442	20.2472	20.1328	28.8832	6.66005	6.90559	2.14653	10.9946	16.7382	20.4858	17.191	4.1909	20.7707	18.3545	16.4567	10.8791	23.1736	20.5216	2.57182	17.7978	18.8587
gene651	417947	H2AFJ	3.9767	8.08405	7.27618	8.20787	0.800573	7.68501	10.0391	6.67019	10.0737	5.71887	7.40805	3.80036	12.4734	2.27578	1.50657	5.72967	7.6416	7.0116	3.83979	6.4001	1.18258	5.59854	3.31425	5.58275	2.45117	10.0853	0.990526	6.88548	5.79676	7.23702	3.09717	3.73289	0.736368	5.3094	4.92328	5.353	6.57195	2.10795	6.41377	6.10439	5.40011	4.58399	21.9204	21.5994	1.23619	10.8274	8.70114
gene652	769973	HIST1H2BF	3.44821	9.6112	9.14899	9.4291	1.02035	6.23732	7.94221	7.43693	6.23611	4.2248	10.6951	3.03957	10.0946	1.67994	1.82171	4.14978	4.96047	7.27054	1.57078	5.11774	1.03821	6.72813	5.69436	5.22651	1.7683	14.2262	0.849816	6.14919	5.65101	9.39967	2.73785	4.99334	0.864635	4.91115	4.83516	6.67443	4.4154	2.73947	6.73329	4.8744	5.37814	2.27458	15.2318	15.7584	1.33486	9.51808	8.9814
gene653	417948	HIST1H110	5.59045	10.6802	11.1812	9.9644	1.45287	27.3909	33.0815	33.0636	24.1413	14.0113	27.9618	12.1116	33.898	0.909855	2.22759	18.9509	26.1091	31.2206	1.57556	10.894	1.33047	33.2782	24.5716	25.7978	0.911682	14.4697	1.32537	27.5058	27.5786	31.5341	1.82928	7.26241	1.64971	17.6958	22.5129	30.2159	9.89601	1.95219	27.0603	22.1211	28.3674	1.04273	10.9557	11.1075	2.96123	30.6164	41.1047
gene654	770005	HIST1H4A	8.65029	1.67959	1.45486	1.5462	0.254842	0.955191	1.33292	1.24127	0.986868	0.793776	9.26947	3.46625	1.1141	0.352166	0.373998	0.349968	0.896803	1.10646	4.90867	2.07251	1.52763	0.811201	0.35389	0.421305	3.00714	1.74533	1.7048	0.485124	0.524905	0.764	1.21039	0.650678	1.03707	0.367732	0.308025	0.646364	8.20447	1.70025	1.83235	9.23284	0.487102	0.856375	1.83329	1.26175	0.557027	1.47511	0.722289
gene655	770022	LOC770022	4.68044	4.64142	5.07448	4.15626	0.241744	2.18434	2.29612	1.57085	2.63699	1.31433	4.05348	0.79292	7.78548	3.89536	0.884606	1.6615	1.10546	4.23703	3.57179	2.41048	1.29664	1.60587	0.645704	2.59703	2.58314	11.1562	0.838874	2.2222	2.02686	4.69169	4.09607	2.40051	0.740797	1.32234	1.04133	2.30033	4.01264	1.2883	2.41456	1.89837	2.91297	3.93964	5.11172	4.62172	1.24793	4.22622	3.26792
gene656	768333	HIST1H3A	2.08158	1.67866	1.64837	1.19656	0.377304	1.32645	0.896369	0.67014	1.50872	0.860497	2.03324	0.631544	1.50139	1.43908	0.042367	0.765051	0.291253	1.48928	2.53523	1.06617	1.00296	0.742877	0.455759	0.729038	0.540741	2.34719	0.337974	0.771282	0.868118	1.34731	1.40958	0.417179	0.594756	0.373073	0.800775	0.859559	2.38861	0.692954	0.696539	0.749481	1.18401	2.26715	1.02715	2.76499	0.269451	1.10552	0.501857
gene657	100858319	HIST1H46L4	8.70466	13.4237	10.3943	12.7005	1.08338	9.71337	14.5929	10.7518	9.12516	9.80376	11.7979	4.99038	12.5615	4.22953	2.14773	9.50194	12.7013	16.5405	5.96699	21.9664	1.41618	11.6184	9.4021	8.41086	2.78622	19.995	1.36812	11.8993	10.0095	14.0274	4.21691	5.97354	1.49527	5.61033	6.33235	8.74849	9.17637	3.44703	10.022	9.89203	7.91432	8.282	24.2765	25.7252	2.20533	13.1034	15.3124
gene658	100858354	HIST1H103	3.8345	0.166383	0.020189	0.243111	0.326129	0.47395	0.812443	0.93207	1.58866	0.100985	1.91305	0.279448	0.826386	0.823089	0	0.684772	0.233074	0.336203	2.383	0.261081	0.343355	1.22394	0.368565	1.03833	1.20145	0.406068	0.609981	0.898019	1.71712	1.26926	2.96315	0.053338	0.673965	0.324752	0.511451	0.760787	2.56146	1.37288	1.65708	0.352714	1.00103	3.01531	0.071028	0.160202	0.520072	0.819809	0.784983
gene659	404299	HIST1H2A4	5.40659	3.70635	4.68889	5.49779	0.486335	5.14675	9.67061	7.87616	6.37646	3.48916	6.72491	3.06396	8.03253	3.86578	0.746012	4.51246	6.14553	6.53481	5.38867	7.3278	1.52065	6.79506	5.72436	4.49993	2.45135	10.4319	1.10479	6.54667	7.94226	9.41536	5.96437	4.65943	1.35932	3.68209	6.04601	5.27296	10.7691	3.14109	7.7745	7.47584	6.29677	7.59536	9.14717	9.54515	1.43565	10.0598	9.78031
gene660	417953	LOC417953	3.88212	1.09143	0.872632	0.553783	0.331319	0.925698	0.853256	0.911746	1.52891	0.434653	1.91604	0.547685	2.36262	2.78069	0.142792	1.00993	0.484382	1.84729	2.99495	0.614877	0.90049	1.03666	0.516997	1.4453	1.92328	1.99953	0.572455	1.21077	1.01682	2.89848	2.80499	0.329233	0.536111	0.311897	0.68155	1.13212	3.71234	0.71676	1.14155	0.709111	1.26088	3.56976	0.822446	1.80727	0.355522	1.98958	1.21582
gene661	100858459	HIST1H2A4L1	0.895888	0.690505	0.84303	0.582208	0.068198	0.512924	1.34013	0.988777	0.891642	0.426721	0.574872	0.314378	0.884954	0.51609	0.132617	0.805635	1.22384	1.40691	0.740706	1.24697	0.162432	1.2429	0.852587	0.963802	0.286637	1.30312	0.126233	0.633235	1.08143	0.857453	1.07187	0.697194	0.05929	0.284165	0.67798	0.882012	0.843538	0.152237	0.720299	0.751894	0.719569	1.18778	1.64436	1.85722	0.282584	1.5873	1.75971
gene662	770142	HIST1H46L6	4.16762	5.73364	4.65017	5.06651	0.561543	5.2297	8.43699	6.33954	4.18986	6.23717	6.88407	2.80689	8.84556	3.90152	1.09345	5.65591	6.29167	8.94573	4.94795	10.6273	0.535273	7.72579	6.2655	4.48404	2.7914	16.411	1.14054	7.48954	7.75776	9.46755	2.24343	3.11443	0.745182	3.86944	4.63566	5.47879	6.58655	1.54731	4.44595	6.27331	4.70553	6.5016	14.5312	13.618	1.22279	10.356	7.58314
gene663	417954	HIST1H101	13.7217	13.8995	13.2311	15.3276	2.31973	76.013	75.4203	66.3359	52.6437	87.4116	62.2333	37.9594	70.4794	3.72123	5.28355	53.5614	63.9836	63.6158	5.37805	37.5531	3.2773	113.528	84.3287	78.0883	2.18529	27.6267	6.84791	92.9936	77.8839	82.7166	4.3241	21.4469	7.15683	76.0797	67.0039	72.4319	10.2538	2.94976	79.4029	56.2393	55.7283	4.46078	44.5905	43.7843	8.84783	128.266	185.69
gene664	101750582	LOC101750582	1.69013	1.4802	1.1884	1.8897	0.217315	7.60994	10.2264	7.67868	5.97217	5.93885	7.88768	3.91837	6.48824	0.298821	0.667445	4.44972	6.67723	6.52004	0.624956	1.86124	0.27916	12.3442	7.11035	6.63434	0.344963	3.12014	0.322402	8.26281	7.87497	7.88239	0.508746	1.40788	0.653075	9.44415	6.92203	6.83454	2.06539	0.419534	7.59681	5.87585	6.69227	0.595624	4.2148	3.87255	1.05531	12.5334	17.9727
gene665	770188	HIST1H2B7L2	3.71114	7.05823	5.21757	5.88371	0.49102	9.56617	11.1541	12.0571	7.94266	9.93321	11.6693	4.13737	12.0928	1.8666	0.964298	6.67452	7.11728	8.63045	2.07421	6.10529	0.759997	13.6814	9.301	9.05127	1.27108	16.9306	0.460558	9.8234	7.50699	8.27512	2.50877	4.31651	0.997008	8.80789	9.05962	10.3917	5.69313	2.90064	9.20745	7.38525	6.87939	2.18466	19.4037	19.4181	1.10739	16.2178	22.4521
gene666	427891	HIST1H2A4L2	2.46402	0.869719	1.20535	1.77272	0.179059	3.22527	5.01784	4.1158	4.24318	1.94368	3.582	2.01849	4.06545	1.11818	0.234867	2.28654	3.23166	3.69936	2.1953	2.10205	0.406709	3.60987	2.24851	2.83501	1.04429	2.82828	0.499786	4.25176	4.77806	6.39834	1.68518	0.885227	0.520153	2.29575	3.46091	3.35076	4.10733	1.11423	4.92246	3.2252	3.17115	2.05906	3.06437	3.36249	0.332621	5.19328	5.36395
gene667	100858607	HIST1H2BO	1.73773	1.98531	1.84808	1.8708	0.017004	1.54468	2.90105	2.65193	2.32306	1.5767	2.29657	0.835699	1.58187	0.505087	0.130685	0.936507	1.14928	1.02809	0.513247	2.05308	0.255708	2.53299	0.860597	1.48639	0.343417	2.58749	0.190219	1.18127	0.868419	1.17046	0.837545	0.59172	0.255244	0.441713	0.750515	1.88498	1.68799	0.617101	1.61047	1.43426	1.4077	0.534517	3.44503	2.99145	0.194064	2.64532	2.59326
gene668	427892	HIST1H111L	0.678843	1.16809	1.03659	1.13457	0.049685	0.833913	1.30729	1.44249	2.00037	1.03994	1.20151	0.337408	1.10853	1.0269	0.12013	0.488857	1.55187	0.98474	0.829037	5.32297	0.186506	1.51492	1.35012	1.26172	0.70847	1.63245	0.355708	1.76965	1.08517	1.93296	0.991091	0.438321	0.463662	0.930757	0.765216	1.17589	0.569775	0.133434	1.2117	1.0071	0.906435	0.671463	2.01031	2.03062	0.211426	2.36437	3.51972
gene669	417955	HIST1H2A4L3	1.11553	1.40019	1.57886	2.01673	0.196237	2.04473	3.60948	3.47828	3.86835	2.26771	3.26792	1.15949	4.63901	0.801385	0.050598	1.44652	2.71556	4.0566	1.09632	3.91509	0.407941	1.85162	1.59779	1.21106	0.704566	2.65408	0.268029	1.85172	2.92508	3.95358	0.662231	0.41719	0.130499	0.957463	1.3627	2.95937	2.31024	0.438977	2.86875	1.37737	2.37763	1.0122	1.73635	1.31294	0.122168	3.41129	3.12362
gene670	417957	HIST1H2B5	2.50016	3.03905	3.05134	2.97673	0.338644	4.08728	5.28875	4.16508	4.10655	2.03036	3.17727	1.34937	5.43593	1.47391	0.307526	1.98109	2.06677	2.68556	1.35011	6.13562	0.366725	3.23325	1.59146	2.55048	1.43595	6.55993	0.305593	3.13778	2.57064	2.93071	1.76102	1.71246	0.353221	2.08678	1.24942	3.88869	2.25446	1.54925	4.37312	3.64393	2.37382	2.25065	5.86149	6.34361	0.571838	4.88382	4.5125
gene671	100858681	HIST1H3H	2.76339	0.893282	0.710037	0.646926	0.087116	0.456126	0.56371	0.806922	1.1784	0.406734	1.8144	0.146833	2.31147	1.80153	0.130323	0.896237	0.255511	1.96805	1.91455	0.713463	0.504359	0.85902	0.462242	1.24368	1.17562	1.46142	0.432312	1.13343	1.21601	1.73551	2.10593	0.542366	0.381516	0.35628	0.496243	1.22468	2.52508	0.432832	0.970911	0.358496	1.31115	2.1002	0.823598	0.70285	0.205934	1.69275	1.39668
gene672	100857439	LOC100857439	7.44639	2.15463	1.29218	1.39146	0.444313	2.08419	2.5397	2.24545	2.984	0.672327	4.45185	1.12441	6.27448	5.14487	0.402555	1.8981	1.00823	4.42278	5.66683	1.36208	2.41185	2.13312	1.65914	3.37738	3.30599	4.02088	1.39118	2.77947	2.61587	5.82061	5.6263	0.591989	1.45896	0.799111	1.50057	2.81128	8.28313	1.13428	2.23055	1.82772	2.99683	7.29668	1.71671	3.97041	0.809442	4.29156	3.0955
gene673	770267	HIST1H2B7L4	2.55572	5.36697	3.79021	5.07916	0.191001	2.18092	3.19064	2.42622	2.99075	2.8089	2.8837	0.94931	2.89106	1.1989	0.728415	1.7195	3.79212	2.68188	1.85914	3.8734	0.721717	3.70299	2.41357	2.26222	1.37942	9.36763	0.878511	3.05151	2.18451	4.28494	2.38455	2.22921	0.530674	1.81301	2.37343	3.10323	3.12943	1.50512	2.18791	2.40388	2.36159	1.66393	12.8148	13.6573	1.26372	4.85313	4.12388
gene674	427895	HIST1H2A4L4	3.37933	1.31056	0.855167	1.28122	0.237083	2.66812	6.54901	5.13464	4.97073	1.33722	7.72307	1.00361	6.96731	1.16799	0.420325	3.63705	4.92105	6.29064	1.74776	3.34291	0.873644	6.06352	6.52944	6.77578	0.964077	2.73788	0.726654	5.27126	9.15515	7.26237	3.68306	1.00227	0.323333	2.73348	5.02596	5.78684	4.11639	0.502196	7.67401	3.10773	4.10012	2.08787	2.56625	2.71366	0.448998	6.30551	8.2739
gene675	427896	HIST1H111R	2.08936	1.189	1.05812	1.84532	0.212322	1.49724	2.9534	2.80463	2.03503	2.01886	1.36022	0.457742	2.11943	1.36937	0.444533	1.58128	2.10041	1.91284	1.6419	1.21924	0.695626	2.77365	2.29528	2.04827	1.25324	1.24977	0.46724	1.83076	2.84209	2.27645	2.6387	0.654823	0.801117	1.78869	2.18247	1.55751	1.56587	0.670018	2.28869	1.68954	2.19675	1.64073	1.70183	2.17798	0.693794	2.67851	4.18882
gene676	769889	APOLD1	10.0552	0	0	0.058332	0	49.4436	46.4239	44.9891	18.4155	0	23.9352	24.6249	14.6754	0.092162	0.013391	38.026	45.5107	18.9407	0	0	0	96.0408	131.651	46.5244	0	0	0	43.4487	27.9333	17.4908	0	0	0.335308	53.9557	17.4022	23.0013	8.50115	0	32.5051	32.4135	18.5729	0	0.054524	0.237626	0	16.9863	24.0037
gene677	417959	DDX47	19.2374	8.70355	7.82629	9.08638	17.6004	10.6109	11.2445	10.6617	15.9579	8.33226	15.4608	9.78556	15.2178	31.0506	16.7586	15.891	11.121	17.5836	29.8504	11.2665	17.0916	11.9728	12.09	13.3109	25.9653	13.0521	15.316	12.6685	10.3915	17.1888	25.9372	9.83823	11.1307	12.1739	11.6733	11.5902	11.7832	12.9642	12.4926	10.6204	16.2285	23.4902	15.126	15.6916	16.6351	14.4429	11.2922
gene678	417960	GPRC5A	0.035553	0.026514	0	0	0	0.148769	0.174836	0.300785	0.075765	0	0.697028	0.380684	0.289154	0	0	0.434851	0.641098	0.161473	0	0	0	0.336117	1.19078	0.319534	0	0	0	0.144796	1.00966	0.661833	0	0	0.069549	0.31756	3.75168	0.727282	0	0	0.080173	0.666107	0.388826	0.037733	0.0678	0.049329	0	0.28595	0.584756
gene679	417961	HEBP1	45.0527	21.2132	19.116	18.7952	26.8697	24.1254	31.7234	29.7628	28.1475	14.7667	26.3546	14.3957	34.5334	22.7308	16.9386	28.6629	49.8923	36.8712	28.1763	10.3098	54.9122	29.3736	39.6358	24.9687	33.9339	25.32	24.7178	25.7624	52.4672	30.1695	23.9745	11.7167	16.1055	21.7956	46.5201	26.1282	12.9577	9.81737	21.3495	24.3413	20.1394	27.2573	23.3112	22.6395	14.0115	20.898	29.2059
gene680	417962	LOC417962	0.901728	0.088681	0.061987	0	0.055476	0.373449	0.270585	0.107213	0.136478	0.067304	0.351057	0.683265	0.220304	0.744866	0	0.66003	0.489621	0.19269	1.05283	0.139299	0.104216	1.51644	0.904424	0.965362	0.896323	4.73031	0.044217	0.453271	0.451478	0.170303	0.806285	0.442867	0.027825	0.955975	0.593659	0.609777	0.743247	0.031804	0.356713	1.14941	0.205613	0.418657	4.3772	4.44175	0	0.248476	0.157793
gene681	417963	KIAA1467	12.0987	9.83746	10.7017	10.3539	12.6001	5.70182	5.25267	4.83544	7.19742	10.0434	3.61376	7.31663	3.37559	9.89563	9.58041	5.1344	5.75968	4.06686	14.9451	14.8505	16.5045	7.7722	7.11068	5.46986	13.143	28.489	14.5928	5.79542	5.48049	3.91992	15.1582	21.3187	17.7053	7.78367	7.04036	5.74028	11.1571	10.7197	5.98813	8.29881	4.25112	10.0464	17.5634	16.6899	9.09941	5.36973	6.07858
gene682	769937	GSG1	0.027263	0	0	0	0.222761	0.016385	0.060399	0.058367	0.049987	0	0	0	0.044975	0.06428	0.033087	0.051145	0.073567	0.055873	0.021234	0	0.047892	0.014075	0.060896	0.013996	0.032872	0	0.03632	0.050831	0.030121	0	0.102442	0	0	0.022817	0.048738	0.034243	0	0.017372	0	0.014901	0.050798	0.180031	0	0	0.013724	0.038649	0
gene683	417964	EMP1	5.92827	0.435373	0.430785	0.638059	52.5181	6.98956	10.0861	10.7501	16.1704	4.65796	16.3142	4.29278	12.2101	3.03985	11.8469	8.03448	11.9643	11.7653	1.04507	0	53.0288	7.91722	17.9453	9.14034	1.03741	5.29723	24.1619	7.63872	19.7154	13.3743	1.0338	0.130246	6.13472	6.00657	20.1211	7.36044	1.46253	22.5095	4.68324	8.68281	9.02353	4.14508	2.15826	2.28247	10.0507	5.91939	16.0872
gene684	102466686	MIR6581	0	0	0	0	0	0	0	0	0	0	0	0	0	0	0	0	0	0	0	0	0	0	0	0	0	0	0	0	0	0	0	0	0	0	0	0	0	0	0	0	0	0	0	0	0	0	0
gene685	417965	GRIN2B	0.452807	0.003193	0.004688	0.004419	0.086108	0.072961	0.012713	0.012173	0.050866	0.025545	0.433524	0.009224	0.05425	1.18901	0.03835	0.099657	0.028768	0.007801	0.294448	0.010105	0.067709	0.086088	0.016482	0.069636	0.553618	0.018136	0.040298	0.085502	0.027352	0.025193	0.364024	0.003871	0.027495	0.06889	0	0.014296	0.348968	0.031282	0.05899	0.008308	0.009467	0.411131	0.02059	0.011981	0.003819	0.05364	0.009598
gene686	107053796	LOC107053796	0	0	0	0	0	0	0	0	0	0	0	0	0	0	0	0	0	0	0	0	0	0	0	0	0	0	0	0	0	0	0	0	0	0	0	0	0	0	0	0	0	0	0	0	0	0	0
gene687	101751130	LOC101751130	0	0	0	0	0	0	0	0	0	0	0	0	0	0	0	0	0	0	0	0	0	0	0	0	0	0.083484	0	0	0	0	0	0	0	0	0	0	0	0	0	0	0	0	0	0	0	0	0
gene688	107053841	LOC107053841	0	0	0	0	0	0	0	0	0	0	0	0	0	0	0	0	0	0	0	0	0	0	0	0	0	0	0	0	0	0	0	0	0	0	0.173009	0.26663	0	0	0	0.158158	0	0	0	0	0	0	0
gene689	417966	ATF7IP	22.7743	56.8677	56.6725	56.7479	43.2558	15.7564	14.74	16.43	20.265	20.0113	6.07267	7.73399	9.09228	22.6256	43.7648	11.715	9.97371	7.43751	23.6112	42.2159	43.4308	13.3141	12.4444	12.7397	24.6332	30.5665	39.4001	13.7509	13.0403	11.247	26.457	55.7058	51.4485	15.8539	15.7708	13.6785	16.3586	2.92624	11.5117	10.1183	11.1676	28.2548	17.8418	16.9177	58.2188	13.5868	8.51819
gene690	417967	PLBD1	169.237	2534.57	2969.12	2727.14	1149.42	73.765	153.106	195.768	563.949	2081.43	19.0718	44.929	92.8387	210.62	1504.41	33.0298	45.1898	35.5011	171.713	2414.08	953.194	70.5298	93.0126	77.2852	242.415	3446.91	896.299	61.9692	124.824	86.7154	166.992	2920.94	919.781	51.5837	131.878	97.9102	96.771	865.923	49.9252	841.233	94.4475	323.396	2101.92	2297	1182.7	46.6846	55.2335
gene691	417968	GUCY2C	0.202542	2.75388	2.37612	2.11383	1.00622	0.042706	0.039622	0.057257	0.096938	2.7871	0.02276	0.021344	0.05881	0.382498	1.4988	0	0.03821	0.054795	0.248458	1.0886	0.298634	0.036319	0.019841	0.054722	0.217023	0.700419	0.551303	0.016561	0	0.016877	0.120028	0.944569	0.74078	0.06459	0	0	0.188419	0.905277	0	0.184491	0.022166	0.28671	0.33714	0.322469	0.979636	0.025185	0
gene692	417969	TTC26	6.47863	42.0183	40.4735	38.2227	6.91509	7.87118	15.6821	11.8319	8.96691	10.2756	4.97819	4.55193	9.85769	7.84075	11.8132	7.66508	12.3959	9.38664	5.75948	22.0926	6.82083	11.4804	4.29068	10.1593	8.69348	13.5897	5.69041	8.32761	3.04313	8.80665	4.80216	24.0078	6.9679	9.27878	5.09085	13.059	5.80164	4.76812	10.425	4.29452	7.36127	6.38327	2.60992	1.71532	9.00401	9.51148	3.91344
gene693	417970	UBN2	11.145	8.71139	8.07719	8.14235	9.89708	7.43286	6.1768	7.87824	4.86206	8.97163	6.45321	8.59082	4.30294	14.8924	8.60551	7.97289	8.88231	5.02784	17.3762	8.18031	9.71543	5.13617	5.07648	6.29989	20.8976	3.90454	10.8633	7.4606	4.00263	4.1068	17.7137	6.51751	12.9386	9.09672	5.80161	5.51247	14.6351	7.09188	6.82996	4.4668	5.37404	11.1383	4.01862	3.88337	7.06238	7.50547	3.87387
gene694	100856867	TRNAR-CCU	0.250408	0.298609	0.938529	0	0	0.406984	0.272179	0.451657	0	0.311503	0	0.514223	0	0.284838	0.733246	0.289554	0	0.113873	0	0.044497	0	0.921413	0.257996	0	0.513464	0.624545	0	0.247803	0.652164	0.219458	0	0	0	0.128648	0.58275	0	0.377129	0	0	0.032863	0.288232	0.279474	0	0	0	0	0.910216
gene695	107053781	C1H7orf55	21.6487	6.59411	5.12733	7.39781	4.7321	16.0579	17.409	14.5087	11.4416	8.66868	16.9964	9.85026	18.4161	20.2327	3.2746	16.7046	16.8778	12.3423	15.275	11.3128	11.3829	21.1399	18.2802	17.5689	18.9362	10.58	5.39131	20.6296	18.5498	18.9372	16.6065	10.9663	9.10304	14.2924	19.5979	19.9631	52.2671	14.7026	19.1823	16.7592	14.2578	23.5825	5.90441	4.3692	4.78608	15.7437	20.2481
gene696	417971	LUC7L2	47.6589	31.267	30.3017	30.0738	46.6538	45.269	41.9213	41.3551	47.6174	34.364	47.9575	46.1233	58.6504	46.7178	45.1285	55.9217	43.4731	55.9674	44.1512	27.4564	35.0148	45.7768	35.4685	49.7367	48.3417	35.2634	39.945	50.9666	36.4748	54.5231	44.7755	26.8296	35.8324	47.1076	38.7914	45.7653	73.3302	72.3758	51.9573	33.6833	56.1455	52.596	34.9963	32.8703	47.2251	56.4861	38.0813
gene697	417972	GBE	0.049359	0	0	0	0	0.059627	0	0	0	0.199344	0	0.121019	0	0	0.052794	0.06218	0.080106	0.190583	0.076502	0	0	0	0	0.110454	0.060521	0.059337	0.088264	0.046246	0.050607	0.046656	0.101486	0	0.172174	0.119171	0	0.123996	0.116081	0.06322	0	0	0	0.293478	0.05338	0.078461	0	0.10549	0
gene698	770082	HSPA12B	0.049127	0.020847	0	0	0	0.217889	0.928702	0.700712	0.241413	0.195335	0.206574	0.217316	0.174981	0.029834	0.106068	0.216157	0.517638	0.291209	0.076399	0.185312	0.136279	0.535827	1.19844	0.493579	0.059337	0.058665	0.02178	0.14395	0.619483	0.290527	0.095591	0.05004	0.022611	0.206403	0.564192	0.226642	0	0.062504	0.080732	0.026807	0.09809	0	0.131851	0	0.112128	1.1037	1.4833
gene699	417973	LOC417973	0.654189	0.089374	0	0	0.044203	1.9126	2.63096	2.56621	0.406559	0.203522	6.98309	2.36264	1.71445	0	0.023102	1.03873	0.717158	0.482173	0	0.069699	0	0.745697	2.02839	0.989542	0.011079	0	0	1.61228	1.63737	1.52065	0.031869	0	0	0.295721	1.28303	0.660606	0	0	0.330842	0.509167	0.565818	0	0.172596	0.168874	0	2.67116	1.26469
gene700	417974	POLDIP3	28.8289	21.5672	21.8775	22.6664	26.7856	24.6525	27.414	24.8772	30.8064	19.0781	28.2056	19.5688	33.7073	23.9512	27.6575	26.2699	26.0973	29.7419	28.8251	25.9667	30.7066	31.0992	26.983	27.3885	29.4349	27.4887	27.3794	28.0128	29.7628	32.8495	28.5564	26.2414	27.232	26.3344	30.6209	29.9342	16.6479	17.6819	27.2534	23.3657	27.6455	26.8361	28.1683	26.6678	26.6315	30.2913	31.2408
gene701	417975	RRP7A	36.3433	19.8019	16.4707	18.4593	22.4994	15.6667	17.257	18.607	22.9295	18.9346	24.3315	13.2961	24.6116	36.1941	23.9317	20.4296	14.6149	20.9576	34.9886	29.1801	27.1266	21.8498	17.759	18.4384	30.2739	28.5362	23.5048	18.8579	17.6966	25.1331	31.5264	29.066	24.7084	19.9645	17.7392	19.1719	40.159	39.0692	22.231	19.7468	19.5374	40.8603	29.857	31.8453	25.9138	20.9512	20.5336
gene702	417976	SERHL2	21.4576	28.9566	25.2523	26.8969	16.2366	33.8431	26.449	25.0676	42.2755	10.2825	16.2772	11.6298	35.5333	15.8309	17.6778	33.4088	19.3167	26.2747	15.2916	27.157	12.6145	41.6052	19.0879	42.5886	15.4577	31.3514	14.7	41.0198	17.2504	41.3204	15.76	26.4103	10.419	43.2536	22.2702	45.0694	25.2704	19.1754	41.9629	17.8854	36.3623	18.5698	23.834	25.7782	19.6519	31.7374	24.6513
gene703	417978	SOCS1B	6.07364	3.94763	3.15657	3.1198	3.75514	13.1567	3.79559	3.87259	10.4933	1.95518	8.41845	4.19177	9.64079	4.64375	4.65377	11.9859	4.47014	7.58696	5.0035	2.2334	3.35831	12.2045	2.04494	9.22929	3.066	2.49685	3.28443	13.2145	3.34387	10.3628	7.96299	3.84415	2.90332	17.6768	5.32909	16.6848	14.3705	6.60278	15.3699	3.91543	12.23	4.72377	11.9577	12.6349	4.31918	13.7851	8.20506
gene704	417979	NFAM1	0.459093	0.090389	0.045038	0.283292	0.287458	1.37738	2.0111	2.50327	0.690451	1.2196	2.25248	1.44439	0.820801	0.280317	0.219384	1.48171	2.15807	0.874122	0.461544	0.248567	0.315023	1.4161	1.89701	1.15687	0.27991	0.243277	0.280648	1.79276	2.38232	1.13664	0.613108	0.185689	0.281123	1.43651	1.50314	1.0238	0.455445	0.370406	1.39372	1.42896	1.01343	0.339927	1.36438	1.42069	0.359956	2.39212	1.6248
gene705	417980	TCF20	22.2491	9.30335	8.33661	8.99075	11.6492	11.2292	8.751	9.13066	10.9746	5.12323	10.4595	9.70215	5.6613	13.8513	13.9131	7.25597	3.72993	7.80116	28.2531	11.8138	17.1321	8.24644	4.80395	4.36018	11.803	9.47123	10.1998	5.89799	9.82523	11.7356	16.9391	7.53586	14.2695	7.78761	11.5617	4.61185	20.5399	11.8972	13.3025	5.14895	11.8439	11.7425	6.23036	7.31034	6.29148	13.1463	10.7061
gene706	100315955	MIR1581	0	0.257466	0.203244	0.011738	0.921061	0	0.067315	0	0.110345	0	0.668793	0.808172	0.584516	0.39662	0.521301	0.342582	0.296205	0.394232	0.693532	0	1.68684	0.423654	0	0.280627	0.521706	0	0.496814	1.09429	0.801308	0.760724	0.550196	0.278853	0.083858	0.331602	0.150968	0.380408	3.81787	1.91603	0.389704	0.129199	0.341019	0.756049	0.481961	1.22992	0.91546	0.053405	0.985352
gene707	417981	CYP2D6	2.38743	0.294482	0.313663	0.323198	0.251914	9.20331	5.81366	7.04483	3.67485	0.276455	6.84958	7.4066	4.24766	0.806382	0.366148	6.9515	5.32472	2.85438	1.65008	8.37909	0.764161	20.8753	16.4778	15.7489	1.06853	0.568728	0.546568	15.9247	9.23509	9.92333	1.78253	0.731263	0.757194	26.6663	18.2507	25.0717	1.41294	0.456381	11.096	9.56308	5.11792	0.723996	0.36468	0.734631	0.23194	13.3716	14.0353
gene708	427897	NDUFA6	80.047	54.5046	39.5096	50.3233	50.1593	67.0329	74.5981	63.0184	76.9983	33.7633	62.2276	40.1673	95.7012	72.9319	33.6339	67.3934	61.8788	73.1782	65.9135	69.6307	59.4744	85.0726	62.1297	79.3535	67.1883	108.693	42.096	80.8471	67.107	92.8289	69.3357	88.7101	54.0583	53.9267	63.6309	90.2892	149.473	114.981	89.269	79.59	80.4623	84.9076	76.0547	73.1365	56.896	73.7421	77.9072
gene709	770755	SMDT1	35.3398	33.6348	30.0834	31.7362	21.2158	37.2762	41.4368	37.8211	44.9109	31.5849	38.5948	19.3957	46.0052	31.6363	24.5476	35.7365	40.3409	48.9375	27.6161	28.4761	25.3344	36.1196	33.4151	36.3841	31.4738	42.8339	24.899	38.1974	40.2608	54.7573	25.4924	31.9283	23.7007	28.1291	37.6952	37.4005	40.2247	35.584	33.221	35.8451	33.5381	33.6272	38.2755	36.7465	28.1552	32.7111	35.9232
gene710	427898	FAM109B	31.435	14.0492	14.2182	14.0879	15.5505	57.0352	62.0676	59.4942	44.679	13.0146	50.4777	39.5611	53.4733	24.7352	19.0003	53.098	78.4068	53.9608	27.1925	18.8687	21.9835	57.2695	62.7728	48.2186	27.6565	17.2041	21.9013	60.3406	70.1282	57.6128	26.7159	21.1038	20.3365	48.3535	64.4908	55.2967	21.2431	13.1585	55.1791	49.1217	42.1558	23.9172	16.4548	16.1893	14.9323	45.891	66.6602
gene711	396547	NAGA	57.3871	56.381	54.3233	53.9597	60.3099	24.4395	27.8903	27.9718	42.6053	66.363	21.7343	12.4206	32.4607	53.5716	67.56	19.1975	25.344	24.2318	90.4436	68.7129	122.979	24.8163	23.9484	24.9486	60.0196	62.1236	82.2999	22.6142	28.5726	24.4913	79.2	102.328	72.5196	22.7789	25.3881	30.6062	35.8234	77.5687	23.5554	28.0109	20.8268	57.1641	86.2547	81.6127	101.14	20.2432	32.8592
gene712	770780	WBP2NL	56.5919	39.8381	38.5958	37.8063	32.5533	34.9698	44.1587	43.0576	37.8938	43.7132	43.4059	38.9807	42.8841	64.5932	32.0002	32.8534	41.3129	38.3859	69.4062	44.791	41.162	43.4215	59.7707	35.8964	53.5514	60.8294	39.3679	34.8993	58.0674	38.7544	65.3419	49.8068	38.7775	37.8422	57.0618	43.4232	41.6599	37.6434	35.8857	56.1725	34.0567	63.977	60.2823	60.7515	41.23	37.1473	55.9781
gene713	427899	2021-09-03	0.055425	0	0.003649	0.000217	0.019843	0.049943	0.006172	0.005182	0.022834	0.02311	0.109361	0	0.0374	0.033201	0	0	0	0.009481	0.083783	0	0.066481	0.03234	0.019886	0.006554	0.074201	0.026661	0.037636	0.004785	0.013752	0.03988	0.066058	0.021709	0.021135	0.006916	0	0	0.029145	0.000293	0.046354	0.005172	0.037554	0.039381	0.013965	0.015692	0.009756	0.011121	0.012194
gene714	100859314	LOC100859314	0.0227	0	0.028005	0	0	0.027239	0	0.023753	0.027664	1.30335	0.059037	0.055378	0	0.111774	0	0.027933	0.024479	0.0233	0.035302	0	0.118478	0	0	0.046305	0.055296	0	0	0	0.046705	0.021529	0.065737	0.023122	0.075551	0.027496	0	0.028113	0.036997	0	0.029422	0	0.05627	0.027417	0.024386	0.035759	0.068447	0	0
gene715	417982	CENPM	30.4632	0.659764	1.12682	0.644586	11.2042	8.28983	1.96105	2.14021	10.5066	0.757576	15.9386	3.36759	11.1026	35.73	7.99788	7.73229	2.86784	9.62437	33.4344	1.31253	9.31636	6.60182	1.08816	9.24118	26.3466	1.867	10.9431	7.23034	1.85558	7.46884	34.0956	2.02071	6.24614	4.05671	2.60669	8.16098	13.0957	4.20211	6.73831	3.14229	11.7775	28.9542	1.65971	1.4893	9.28476	9.91638	3.08006
gene716	417983	TNFRSF13C	0	0.079186	0	0	0	0	0.230546	0.164149	0	0	0	0	0	0	0	0	0	0	0	0	0	0	0	0	0	0	0	0	0.095984	0	0.091077	0	0	0	0.100288	0	0	0	0	0.101486	0	0.072806	0	0	0	0.132052	0.118029
gene717	100857803	SHISA8	0.275659	0.287945	0.324219	0.412235	0.403082	0.542026	0.352257	0.418812	0.651226	0.179644	0.362683	1.02625	0.772914	0.154497	0.36205	0.425122	0.331016	0.228113	0.063819	0.477526	0.135141	0.624961	0.489401	0.643858	0.335104	0.722997	0.378374	0.412949	0.336309	0.19873	0.110384	0.314786	0.268712	0.595904	0.215378	0.460032	0.205733	0.303835	0.388152	0.402185	0.16225	1.6854	0.358183	0.598986	0.588518	0.540426	0.385939
gene718	395304	SREBF2	72.6626	216.339	216.898	218.246	112.042	102.647	132.088	130.776	149.99	103.692	67.4687	76.2702	136.087	54.6387	165.331	109.849	113.21	117.951	39.5861	194.381	43.9316	98.6253	70.0549	99.913	50.2122	331.379	101.272	111.459	113.567	132.868	47.1111	267.225	98.053	98.2337	99.2849	114.722	41.0086	83.8754	113.006	176.346	119.263	57.0921	391.152	375.179	158.289	111.694	129.44
gene719	777924	MIR33A	0	0.865389	0	0	0	0	0	0	0	0	0	0	0	0	0	0	0	0	0	0	0	0	0	0	0	0	0.278013	0	0	0	0	0	0	0	0.374323	0	0	0	0	0	0	0	0	0	0	0	0
gene720	417984	CCDC134	64.9424	43.0668	43.9733	41.2956	38.7435	56.214	53.2801	49.5572	66.0317	45.7375	45.436	30.5681	79.5465	53.9975	37.3063	52.2202	46.8837	57.2677	52.2955	44.3225	28.5212	54.4895	39.7234	49.3419	51.7272	88.8594	29.673	62.3553	51.2129	75.8935	50.2192	66.0716	24.5327	45.2967	38.6853	66.7234	90.1283	54.3513	64.4991	55.428	57.6302	67.2591	72.7843	72.8573	34.5247	58.8362	44.7212
gene721	417985	RP11-1085N6.3	0.108681	0.896528	0.793321	1.00346	0.265167	0.305405	0.248459	0.240915	0.208647	1.32493	0.181897	0.274331	0.177282	0.200352	0.096134	0.183749	0.242342	0.127409	0.359881	0.658156	0.236645	0.163367	0.179735	0.209	0.541374	0.298047	0.27894	0.385583	0.370095	0.285506	0.253671	0.376686	0.297108	0.387714	0.407052	0.160067	0.308339	0.2295	0.229937	0.31314	0.173742	0.403849	0.148916	0.385541	0.177273	0.283767	0.270035
gene722	417986	SNU13	94.349	61.8655	72.316	69.6289	70.4528	65.8806	65.7819	63.0034	96.4164	42.4596	83.8492	49.5935	122.311	90.749	76.8087	79.8884	65.713	106.067	75.8721	53.1216	51.7047	84.282	69.8479	78.9082	72.2899	85.8494	73.566	82.3406	69.1721	111.61	73.8672	69.8879	46.8023	57.5826	69.3916	78.9685	52.5944	67.8182	90.0303	90.6459	102.864	89.3569	91.1496	97.1035	76.2811	93.853	76.9328
gene723	395767	XRCC6	14.612	9.8628	9.92529	10.4582	12.0842	8.3759	9.00146	9.70518	12.2375	7.21005	12.5826	6.58875	13.4109	16.2146	10.9156	8.93655	7.10548	11.7901	16.227	8.83031	14.1231	9.39261	6.35066	10.0706	16.482	9.71095	18.7264	8.78307	8.28254	12.1377	15.5219	9.30581	14.1064	8.86086	8.89994	8.95106	12.7717	23.8779	8.06073	7.11748	10.2798	16.7122	8.12487	9.40063	32.1004	8.99273	8.10265
gene724	770448	DESI1	42.4685	39.2162	37.738	38.9696	22.3986	33.2516	37.7409	36.6805	38.8232	36.0309	37.8027	28.3243	42.8508	44.9447	25.3499	35.9785	40.1394	40.0511	43.2159	46.7284	29.98	45.5464	46.4409	39.9868	37.8854	53.5136	26.8206	36.8178	41.3232	41.556	43.0604	50.6568	26.6466	38.0571	51.1368	42.0499	19.6418	17.7599	35.8474	39.1894	33.8996	37.8033	34.5876	34.865	27.8321	38.3176	46.0251
gene725	417989	PMM1	6.81433	7.89647	7.56891	8.89113	4.75449	5.29448	8.42144	7.08715	8.64818	9.83198	7.95462	5.67497	7.80582	10.0433	3.7189	6.24815	6.07694	7.23063	9.75905	12.3685	9.33103	6.40483	7.6358	7.21815	6.60182	43.1221	5.66258	6.63976	12.2895	8.60916	7.59536	8.12247	4.97616	5.42905	5.32911	5.78184	3.84678	3.75644	7.97804	19.8006	8.85576	7.81284	8.38526	10.4596	6.04336	6.41928	13.3879
gene726	425183	CSDC2	0.079183	0	0.021921	0.040421	0.048979	0.123895	0	0.036749	0.083745	0.131598	0.18578	0.381898	0.154836	0	0.036077	0.043067	0.16088	0.105977	0.213728	0	0.036624	0	0.120614	0.173151	0.132597	0.980123	0.121451	0.270156	0.376265	0.201498	0.241273	0	0.038309	0	0.205296	0.144945	0.487174	0.120245	0.087668	0.480122	0.123229	0.310511	0.447323	0.380763	0.065315	0.034464	0.115544
gene727	417990	POLR3H	17.1325	3.76693	3.46471	4.20342	7.76269	7.01993	7.78998	6.6468	8.02079	8.21869	10.8965	7.24064	8.61039	16.134	6.4045	9.26952	7.08481	6.83433	21.3164	8.53919	13.0379	9.52772	8.31058	9.54141	18.2853	5.8341	10.8418	7.61169	7.56344	8.57366	20.0416	6.24074	10.0828	8.14165	6.73092	6.7345	32.6342	18.6994	6.56364	4.33258	5.95081	20.6567	3.4681	2.88996	7.29584	8.95903	6.53218
gene728	374009	ACO2	78.673	67.3093	65.0945	65.5399	79.0465	60.7566	70.1292	65.3209	88.6614	29.7864	73.2075	45.0143	94.8718	82.8702	86.5544	62.837	63.6552	85.7526	73.3776	60.2774	108.395	72.3318	71.7474	71.7404	80.5406	95.6518	92.9049	67.1569	72.0236	86.8656	66.4427	65.733	62.3008	55.3862	69.44	70.9246	61.0872	82.8162	72.3396	81.3215	73.0635	80.2381	93.7009	89.7659	76.2914	64.5483	75.6916
gene729	417991	PHF5A	103.147	53.6395	49.2561	54.5521	76.3776	54.5739	49.4276	42.3307	81.7028	34.3216	85.7271	42.3099	86.4331	83.4005	73.0354	66.4928	51.7602	78.0723	72.1556	39.5486	60.2218	62.6083	49.2902	56.8291	62.8599	63.1587	63.8855	62.5742	51.4594	84.7887	70.7968	56.8029	51.4718	53.0372	55.7211	64.2615	67.1388	65.8023	62.3977	52.461	72.6941	85.8059	56.6649	66.1587	78.4935	68.4114	55.2735
gene730	417992	TOB2	22.116	14.5773	12.9393	13.9584	26.3173	35.7721	28.7607	27.5975	31.6847	15.2092	24.0037	26.1826	30.9968	15.523	26.293	35.7149	31.5792	32.0022	28.392	25.9547	30.4903	35.6225	33.2479	31.9701	21.7804	18.0262	27.3108	34.0351	30.3899	33.4369	29.6798	26.8664	23.506	37.2621	35.668	36.7321	14.1281	15.6617	38.9254	29.0493	33.2316	24.8551	13.758	13.9505	23.9393	31.0445	35.3263
gene731	107053744	LOC107053744	0	0.051804	0	0	0.110977	0.32262	0	0	0.161472	0	0.155679	0	0	0	0.120892	0	0	0.122485	0	0	0.195514	0	0.088838	0.092631	0.26304	0	0	0.52239	0.187325	0.128985	0	0	0	0.099435	0	0	0	0	0	0.068624	0.133845	0.053445	0	0	0	0.536188	0
gene732	101748546	LOC101748546	9.11469	1.53455	1.46042	1.52248	2.61313	17.3374	9.39382	8.92034	6.09081	3.49335	6.22972	7.04422	6.97364	4.68236	2.17531	17.0576	9.7291	7.20475	5.86943	4.76136	4.76937	17.9421	10.6192	14.6478	5.9379	2.13856	3.02346	17.7629	11.2391	8.45835	6.34276	2.47348	3.9492	22.3063	9.77614	11.562	15.8225	4.03316	18.6137	6.46697	11.3781	4.97068	0.486564	0.447946	2.0472	16.2585	8.58468
gene733	396342	TEF	26.7437	13.7072	12.5338	12.3525	16.4604	98.0303	81.6953	74.5422	57.647	13.8119	32.1268	41.1759	56.4978	27.6979	17.9736	98.4382	69.2305	69.6785	30.3027	30.9186	23.9234	116.335	95.4553	93.1037	26.522	12.8612	20.1009	101.242	97.4301	79.8153	38.8488	22.7669	22.8665	109.548	82.9953	90.2067	8.15089	5.33721	114.143	64.4788	83.5726	19.1629	8.16241	8.31359	12.0132	100.083	91.5422
gene734	107053743	LOC107053743	0.940652	1.11729	1.03245	1.3579	0.588638	1.80143	0.707078	0.552567	0.848315	1.04434	0.597058	1.52819	0.707562	0.434435	0.428386	1.60429	0.839976	0.674677	0.81804	0.665043	0.454975	0.824276	0.40797	1.31201	1.25181	0.165371	0.98505	1.43854	0.649199	0.709232	0.834593	0.286726	1.14787	1.54416	0.869886	0.837318	1.42851	0.832339	1.14642	0.331352	0.893233	0.611946	0.140091	0	0.707588	1.95728	0.523326
gene735	417996	ZC3H7B	35.6344	7.77454	7.49556	7.57124	27.8171	50.5571	29.8063	31.3028	27.1806	7.71541	16.0783	26.497	24.2259	39.6614	18.6972	49.8912	32.0201	28.3207	22.3767	14.0209	34.8428	57.8508	50.3055	42.7897	34.8237	5.10044	30.3373	46.3215	50.9103	34.1516	21.6216	10.9896	30.1658	55.3943	42.1953	38.351	27.7351	14.0351	44.5362	31.4424	34.1604	26.1607	2.9784	2.6372	18.5663	51.6451	59.7306
gene736	417997	RANGAP1	65.8677	34.487	33.937	36.5821	55.8994	41.8011	39.0288	35.5582	59.7176	21.0701	44.132	29.8382	58.4557	60.3118	48.2144	43.0397	34.5751	54.4179	52.6399	43.3855	56.3918	43.7684	46.8038	51.746	57.4121	52.6837	50.8202	44.8354	59.2817	65.3611	47.5397	46.9495	44.3327	35.1037	40.4483	48.5743	60.5311	58.1374	52.1095	54.8505	68.5867	59.2926	56.4337	55.7599	51.8034	44.8226	53.636
gene737	417998	CHADL	0.680778	0	0.024572	0.038113	0.111249	2.5261	1.06154	0.893054	1.03967	0	0.625002	1.31386	0.762463	0.523636	1.77646	3.52346	2.52186	3.73248	0.420858	0.026659	0.210076	2.35492	1.30684	1.56668	0.522944	0.023944	0.451833	2.33599	1.84324	1.4772	0.268152	0.020424	0.044638	2.69856	0.827387	0.984397	0.971339	0.237544	2.06389	1.15653	1.95319	0.942094	0.501362	0.54115	1.7792	3.94431	5.53266
gene738	417999	L3MBTL2	14.9429	5.69194	5.45478	5.29094	8.27629	9.68139	10.6305	9.04698	10.5707	3.50329	11.2844	6.02816	10.0933	12.9931	7.60761	9.22512	8.55531	9.72422	13.2975	6.8722	9.0386	13.1269	12.0631	10.2243	13.0466	7.04134	8.34971	10.302	10.3008	11.7586	14.8799	8.28017	7.95753	9.75353	11.1897	10.054	12.5613	9.60761	9.92516	7.56617	8.72627	13.651	7.41943	7.45815	10.2488	10.4609	11.4575
gene739	418000	EP300	13.0401	12.9239	11.641	11.8587	17.1082	11.1733	11.1813	11.9767	10.6259	15.4018	8.355	12.3614	8.63969	11.7902	14.9157	10.4318	10.6776	8.31481	16.5243	13.6149	16.2457	11.9548	12.2283	10.9446	16.2807	12.1169	18.6293	12.1737	11.3614	10.6544	18.054	13.4153	19.1934	14.0779	14.0311	11.9847	14.1113	16.5562	11.3206	10.8965	9.81073	16.2984	13.7912	11.9807	19.6831	11.5291	10.9661
gene740	107053731	LOC107053731	0.155446	0.12179	0.118514	0.141941	0.143246	0.176774	0.179784	0.141499	0.155447	0.134528	0.068425	0.16204	0.089356	0.104589	0.221987	0.098189	0.095412	0.11518	0.218599	0.156562	0.171698	0.161549	0.165303	0.087525	0.182772	0.049385	0.15719	0.11954	0.131433	2.88276	0.271347	0.14286	0.366768	2.79528	0.133431	0.145148	0.054759	0.066569	0.136487	0.122175	0.124075	0.158567	0.185956	0.19441	0.122362	0.130439	0.164108
gene741	418001	RBX1	83.9797	59.2263	50.1968	58.0077	52.643	69.8822	78.234	68.4148	92.072	62.638	94.5163	49.5285	113.428	80.2143	41.2915	77.5656	71.1044	96.917	57.7188	64.339	45.7303	91.3992	72.6528	88.3862	68.2893	83.6805	51.0552	87.6502	70.4363	113.749	58.249	71.4656	60.5203	63.816	61.4942	88.4336	114.95	93.7789	91.0555	65.0869	88.4199	91.1345	56.562	57.7009	56.7424	83.9802	76.9113
gene742	101749129	LOC101749129	0.680491	0.456657	0.306413	0.30908	0.509389	0.360113	0.336898	0.324132	0.299063	0.516294	0.484807	0.406878	0.505291	0.526007	0.41405	0.407275	0.318314	0.324906	0.742592	0.349699	0.873379	0.462166	0.399952	0.445989	0.711667	0.31346	0.518439	0.477682	0.272979	0.292448	0.897495	0.311646	0.496406	0.559016	0.440369	0.471329	1.0331	0.863732	0.361037	0.351532	0.290353	1.19632	0.22007	0.257117	0.609072	0.5596	0.323253
gene743	100315781	MIR1683	4.82885	4.56734	2.91153	3.00718	9.42297	4.69404	5.02438	4.12999	3.0766	4.09895	3.14859	7.30802	8.50197	6.62705	7.34447	4.55193	4.24304	3.43983	9.89819	6.16137	8.39119	9.83277	9.88591	7.01751	5.79512	4.47193	6.39941	4.31962	4.47673	5.89991	9.68978	7.25623	9.21574	12.1093	7.58031	8.07771	3.00489	6.3528	11.5827	2.65212	10.1236	11.0135	3.50278	3.9219	5.85109	4.3079	7.32298
gene744	418002	XPNPEP3	10.6326	8.19021	9.44179	8.28589	10.4984	9.88826	9.67299	9.85684	11.6284	6.96824	8.59115	8.16179	13.3567	12.4948	8.82864	9.06751	10.4973	11.1547	15.1325	8.96836	12.7873	12.6379	11.668	11.3101	12.1279	10.1867	10.954	9.6559	9.89555	11.7487	13.1943	11.9859	11.1826	10.4133	14.6271	12.6454	2.99365	2.37718	13.4808	9.68027	10.6839	11.7545	12.0534	10.1295	10.8124	11.0542	11.9461
gene745	418003	ST13	101.504	36.0202	36.6695	35.2809	70.3357	57.2765	48.5199	47.801	60.305	24.7002	72.2684	36.181	51.406	142.744	66.0019	58.8903	43.4759	58.8455	87.1301	24.6296	61.478	50.8705	37.5258	52.4996	99.353	30.0421	68.3823	57.436	41.5065	64.3821	85.5684	26.6094	46.7543	46.8405	39.1028	45.4359	71.7084	61.33	54.548	29.402	53.9334	97.9275	18.0755	20.8175	64.1799	54.6507	33.2761
gene746	418004	SLC25A17	14.9483	6.86556	7.22874	6.83744	12.1836	13.3015	15.8196	13.2203	18.9958	16.3082	18.9677	11.5498	25.5005	17.1509	10.2567	16.8758	16.5816	21.7133	12.4953	9.22522	10.5009	17.8451	13.6898	17.5167	10.5361	10.7133	9.67356	17.0125	14.5729	21.0887	14.0809	10.3148	9.74959	13.9943	15.9419	19.2344	12.7926	10.0479	17.3736	13.8786	18.1054	15.3806	12.3462	12.4439	11.4198	17.5714	14.9253
gene747	101749282	LOC101749282	0	0	0	0	0	0	0	0	0	0.095564	0	0.052235	0	0.099417	0	0.030693	0	0	0	0	0	0	0	0	0	0	0	0.031219	0	0	0.082907	0.043619	0.043751	0	0	0	0	0	0	0	0.017258	0.103445	0.046469	0	0	0.060609	0
gene748	418005	MKL1	37.7903	25.272	24.8247	26.1541	34.1968	23.7625	33.0286	34.6333	37.8988	124.297	22.4218	25.0421	36.3785	46.2367	36.2691	25.8552	31.2686	39.0855	29.7064	22.535	25.7977	24.3281	35.8265	28.6913	43.9346	26.8171	31.2598	24.3461	40.4349	38.6822	30.004	33.0942	28.6587	23.6655	40.8962	35.1486	29.5707	19.7237	23.6673	43.2897	38.0805	32.8114	47.2724	42.3072	27.0647	25.5081	41.6762
gene749	418008	SGSM3	13.4027	5.94678	6.12923	5.98157	9.28731	6.15154	5.19872	5.0354	7.00008	8.1399	11.964	6.36394	5.98362	19.9288	6.99047	6.37441	4.97914	6.03645	16.0351	11.4688	13.1285	6.60223	6.88271	5.31021	15.9543	18.3217	13.4348	6.03444	7.51172	5.6363	19.4398	8.8728	12.4727	5.41376	6.56667	4.37983	14.117	12.7908	4.55291	8.21739	4.85226	16.2351	11.9584	10.9629	6.80925	6.00598	6.64681
gene750	396540	ADSL	36.1301	16.1411	12.5961	13.1625	24.9721	24.805	19.3783	17.8485	25.8839	28.3527	27.4744	24.5169	39.5611	36.9747	24.6325	26.258	19.3887	26.5459	26.5856	34.4694	29.9161	45.8086	29.6412	35.1987	23.1092	26.2181	32.1451	29.0512	20.6045	29.0009	25.6434	33.4857	50.1484	31.6353	26.0981	29.9079	22.7351	31.2358	35.9018	24.2848	28.1279	28.5756	25.8688	27.3794	36.509	24.9204	25.5578
gene751	418010	TNRC6B	11.6917	7.95135	7.51078	7.84002	13.3276	6.84484	5.11806	6.39277	4.98562	5.83232	4.88111	8.02174	3.44982	14.4525	12.5043	7.14154	6.06267	5.08591	12.4256	4.60745	13.3443	4.868	4.08888	5.76276	13.6268	2.95017	12.1936	6.28277	3.22906	3.93171	12.7164	6.6486	12.9832	8.344	4.85941	5.35976	10.8963	7.83131	5.70657	3.06333	6.09373	10.8588	3.38943	3.26749	10.289	7.1137	2.75629
gene752	107053703	LOC107053703	0.006025	0	0	0	0.020056	0	0	0	0	0.008111	0	0.007447	0	0.007416	0	0.007539	0.013037	0	0	0	0	0	0	0	0.014652	0	0.005271	0	0	0	0.005881	0	0	0	0	0	0	0	0	0	0	0	0	0	0	0	0.007545
gene753	770747	FAM83F	0.094565	0	0	0	0.098937	0.076348	0.014238	0	0	0	0.081542	0.015573	0.027709	0.094247	0	0.017895	0.013492	0.05242	0.059565	0	0.026816	0	0.014235	0.026175	0.031101	0	0.045282	0.011882	0	0	0.105104	0	0.024974	0.015465	0.015242	0	0.02074	0.015973	0.016548	0	0	0.167865	0.027616	0.04032	0	0.01807	0
gene754	770756	GRAP2	0.192025	0	0	0	0	0.766447	1.18682	1.09093	0.311897	0	0.656865	0.446396	0.668714	0.038609	0.034117	0.620358	0.375677	0.195851	0.049771	0	0	0.995227	1.66418	0.818444	0	0.152743	0	0.690339	1.21412	0.651265	0.031033	0	0	0.781589	0.900599	0.478911	0.18563	0.040719	0.33144	0.191273	0.159465	0	0.0686	0.387663	0.031524	0.523398	0.424696
gene755	107053692	LOC107053692	7.94117	0	0	0	0.156245	0.926197	0	0	0.171599	0	13.0813	0	0.232677	6.27452	0.075051	0	0	0	4.97318	0	0.590483	0	0	0	3.42193	0.336845	0.525316	0.065523	0	0.066772	6.36216	0	0.273759	0	0.038016	0	1.53682	0.26842	0	0	0	3.97726	0.227657	0.111166	0	0	0
gene756	427900	CACNA1I	0.007571	0.006468	0	0	0.011044	0.072672	0.008471	0.008165	0.018577	0.040904	0.019269	0.083351	0.033473	0.018764	0.011462	0.074741	0	0.015646	0.009101	0	0.008029	0.031426	0.016996	0.015625	0	0	0	0.02478	0.007841	0.01427	0	0	0	0.080993	0.009099	0.019114	0.024844	0	0.019757	0.00829	0.018988	0.027616	0	0	0.00766	0.137101	0.095128
gene757	107053688	LOC107053688	0	0	0	0	0	0	0	0	0	0	0	0	0	0	0	0	0	0	0	0	0	0	0	0	0	0	0	0	0	0	0	0	0	0	0	0	0	0	0	0	0	0	0	0	0	0	0
gene758	418011	RPS19BP1	41.2205	26.3799	24.2296	24.9631	32.9272	26.8186	28.3471	25.9663	35.4652	29.3728	40.7849	32.492	35.3852	38.1007	32.9638	25.1597	24.8523	32.5325	44.6259	34.8009	33.3397	31.907	25.3375	30.6067	39.66	37.7206	34.148	26.6734	28.373	35.9257	43.5029	40.1417	31.4745	22.1581	28.097	30.6782	30.1808	28.7453	26.8371	27.0344	27.7442	40.4609	35.2155	34.5391	31.946	29.5078	25.9544
gene759	107053687	LOC107053687	0.10636	0.26238	0.107136	0.157777	0.228701	0.122749	0	0.20374	0.131225	0.296947	0.220863	0.624002	0.166587	0.151683	0.361501	0.172183	0.070946	0.251844	0.53496	0	0.449109	0.327939	0.314973	0.560695	0.3265	0.205859	0.175215	0.56367	0.091741	0.273366	0.392765	0.185962	0.175412	0.066151	0	0	0.153203	0.65564	0.220971	0.081104	0	0.162346	0	0.160576	0.14331	0.213785	0
gene760	395693	ATF4	184.611	216.641	211.776	214.917	232.935	213.012	231.915	221.144	310.325	276.308	303.135	390.615	304.28	158.14	228.129	262.354	241.397	293.91	145.071	200.702	234.144	259.571	258.464	257.95	150.233	790.428	230.192	219.476	220.12	278.084	163.036	279.613	250.898	232.314	271.426	278.161	379.158	547.753	235.75	318.146	260.312	159.635	426.403	435.1	337.996	279.46	262.336
gene761	107053686	LOC107053686	0.038269	0.039028	0.018149	0.026721	0	0.046262	0.034589	0.041303	0.01868	0.010387	0.083102	0.065659	0.076385	0.046398	0	0.067392	0.087282	0.069908	0.011839	0.02055	0.008075	0.086072	0.051502	0.063245	0	0.178988	0.033909	0.042774	0.015875	0.080007	0.022444	0.031436	0.084684	0.040023	0.054652	0.072712	8.46333	0.083309	0.040001	0.033457	0.038316	0.074644	0.118093	0.097057	0.077626	0.032833	0.048444
gene762	418012	MIEF1	14.2737	10.7367	9.91768	10.9928	13.7472	10.0111	8.97979	8.57208	12.3015	13.0485	13.5975	12.2409	12.0944	14.4495	12.9545	9.13279	9.26246	9.98546	10.1447	10.9801	12.3616	11.5069	10.1999	10.6603	12.4024	36.503	11.5474	9.69443	9.93028	11.2074	10.8167	13.6587	10.5462	10.3353	11.7081	11.0179	13.6456	12.1053	9.46174	12.4476	9.12943	12.312	20.7587	17.952	10.2104	7.92146	8.78694
gene763	418013	MGAT3	21.1798	104.11	105.263	102.764	30.6922	8.52535	11.9419	11.9996	14.2614	169.501	9.58048	50.9557	11.1434	21.5252	30.6837	7.851	8.45924	5.79785	24.1104	88.4951	40.7448	11.9944	15.882	10.4818	24.5123	162.075	27.8141	9.61439	14.3672	8.73461	24.1011	163.901	48.8261	11.2301	16.2266	9.15226	0.044192	15.264	9.56497	17.715	6.26356	16.9861	13.5276	12.1153	21.884	8.08321	9.10526
gene764	418014	TAB1	30.1114	39.1913	39.3582	38.4713	29.3438	8.28795	8.00821	8.99961	15.8626	35.7937	16.1272	7.58133	9.27873	32.1879	22.1428	7.98454	6.84801	9.40756	31.2369	24.4345	24.3441	10.4148	10.8869	8.88982	30.4218	36.2712	25.9692	9.38485	9.06368	10.2847	27.9391	45.8372	26.3876	8.35127	10.9411	10.7001	29.2893	29.4994	8.44286	7.43604	7.4052	25.6742	9.80299	8.72631	21.6353	8.45758	9.26863
gene765	418015	SYNGR1	31.6542	176.695	167.752	174.313	118.03	24.4248	30.0072	30.43	58.0056	189.141	14.4016	26.454	32.847	47.3506	125.652	26.4948	26.7948	30.5561	40.29	177.59	124.164	32.6875	35.4805	30.0917	46.2104	246.071	105.762	27.7455	34.0073	31.086	32.445	281.982	125.843	26.9055	33.0139	29.358	22.5845	60.5719	29.8797	40.0028	31.1399	36.6651	47.522	43.743	70.1244	23.7241	28.7747
gene766	418016	RPL3	519.398	464.435	471.305	469.281	394.872	1045.2	997.403	893.7	992.533	951.189	908.766	841.196	1116.16	348.063	455.595	867.122	953.842	1055.13	325.175	820.382	433.862	1195.44	1015.99	1022.27	278.524	530.096	450.194	948.601	959.933	1088.75	283.806	804.985	802.109	882.114	936.128	1010.14	495.13	637.814	1158.6	822.936	988.067	317.333	362.518	376.299	546.292	736.553	824.938
gene767	100498696	MIR3538-1	1.02918	1.0505	0.938623	1.3939	2.18078	1.48372	0.75952	0.484206	0	2.04242	0.67162	1.16137	0.984559	2.04157	0.594889	0.9729	0.137448	0.798019	2.99711	0.559905	0.655343	0.479018	0.902212	1.83825	0.889415	1.7288	1.1501	0.883824	0.760509	0.328353	3.92854	0.707068	1.27946	0	0.325961	0	0.914313	2.117	0.294841	0.131313	2.02088	1.28991	0.143955	0	2.06942	0.386436	0.946828
gene768	374128	PDGFB	2.08261	0.022791	0	0	0.029798	11.2105	16.915	15.5258	6.81175	0.833108	7.99431	8.58029	8.61226	0.170789	0.055918	10.4036	16.3766	10.3334	0.08295	0.035703	0.056025	11.662	23.5034	11.2331	0.065414	0.096202	0.02381	8.13494	27.0626	12.1755	0.207399	0	0.087076	10.4962	29.8758	12.3533	1.19628	0	10.4002	14.3255	8.94194	0.032434	0.163991	0.131532	0.026991	8.92565	24.5204
gene769	101752246	CBX7	8.51661	6.46914	5.63546	6.59326	7.71312	5.44169	3.62577	3.75353	2.37947	14.9421	7.25847	6.34281	1.10665	8.29254	4.08321	3.56067	3.02267	1.164	32.3142	10.9148	11.0766	6.93251	9.40492	4.30595	32.3924	3.04688	10.2835	6.524	7.93868	2.20353	32.7228	7.65519	16.0363	8.09046	7.90277	5.14705	0.738157	0.640037	3.93247	11.063	1.24244	7.86475	8.69548	7.7577	2.3233	2.73813	5.68945
gene770	107053684	CBX6	13.6442	9.45324	8.41899	8.58028	15.879	33.5083	25.2389	24.1721	29.6376	5.98726	9.31622	18.3883	25.509	13.6914	14.7436	32.3475	27.3751	29.5755	25.5735	12.2017	16.6467	37.7763	27.6814	40.5417	24.3268	7.85372	18.7924	41.4678	36.0724	39.0074	23.326	13.7801	14.8973	39.9089	30.2932	39.7516	3.95901	2.6926	41.16	28.3036	33.7654	13.9898	10.6912	9.49922	12.445	24.899	21.853
gene771	427902	CBX6	6.3617	1.53676	1.53645	1.41351	1.1587	37.5948	32.0818	32.0165	29.7649	4.94591	13.982	15.9115	16.2366	0.649687	1.77219	15.367	18.341	17.5872	2.04875	4.00103	2.1851	28.2283	24.8966	40.4279	1.2745	3.5669	1.76996	37.7201	28.1242	32.9574	2.24361	5.83995	2.01167	37.7708	29.5183	43.2331	9.56328	1.46845	41.4066	35.3647	45.7509	1.07245	2.23727	2.07378	1.14229	42.567	40.3158
gene772	418019	DNAL4	19.4248	13.861	11.9807	11.7405	13.5029	23.0613	17.4887	16.6633	18.9941	14.2391	19.8144	12.7458	22.844	21.5339	11.5048	17.5689	16.7722	23.7333	22.7343	17.7879	13.0531	23.4662	19.8939	24.2802	21.9879	23.682	13.2917	21.4816	19.4848	26.0801	17.8957	15.9988	9.65031	20.9057	18.3055	20.8171	25.0055	12.0752	22.8335	20.1127	23.312	23.3551	17.313	15.8248	13.7123	22.7991	22.4201
gene773	418020	FAM20CL	0.083406	0.023876	0.140004	0.016849	0	0.069954	0.135173	0.310305	0.10553	0.022068	0.172735	0.134882	0.103717	0.005393	0	0.224625	0.518465	0.122885	0.093144	0.047729	0.011078	0.388999	0.050212	0.724341	0.052971	0	0.020633	0.979486	1.02614	0.591562	0.018237	0	0.0329	0.503875	0.69566	0.668611	0.206407	0.011093	0.481654	0.244411	1.02753	0.005685	0	0	0.07498	0.135288	0.458555
gene774	418021	SUN2	32.6636	12.4263	13.0476	13.2188	18.299	23.5248	31.951	29.1821	24.459	37.129	19.367	25.2831	26.0675	31.2616	21.198	17.7109	28.0478	21.2282	39.891	11.8894	21.4377	28.9519	44.5378	24.5391	29.2881	14.9756	18.8023	23.7778	45.1831	23.5569	39.0827	17.796	21.9013	21.2868	31.5941	23.7499	17.3819	13.7019	25.4649	35.1499	24.5983	28.8192	14.6725	14.9885	18.8853	20.9747	41.7873
gene775	418022	GTPBP1	25.4929	19.3765	16.8301	18.149	27.898	27.9618	25.9705	24.8745	29.9174	18.0862	19.9333	23.4049	33.4198	21.3658	24.8044	29.7231	26.3418	30.2404	27.3594	19.4128	27.5761	31.6021	25.4338	29.9635	29.3976	19.8329	25.0107	29.8429	26.9265	33.6907	27.8797	22.1253	23.1901	30.2706	29.5006	30.9588	20.5718	19.2573	31.4473	22.1286	30.5257	22.8343	19.2084	17.4821	23.8249	26.1828	28.6589
gene776	418023	JOSD1	16.6077	15.4961	13.9884	15.2391	14.7426	17.2724	17.2842	18.0721	18.9976	19.627	20.5059	15.2214	19.5823	14.2328	13.9248	17.7214	16.1837	19.3303	21.3046	24.3101	19.6052	23.3324	16.0456	20.1565	23.5535	23.8202	15.0014	22.0491	18.1729	23.045	20.7321	22.1662	18.6821	20.2236	21.5124	23.58	16.7434	11.3382	21.1509	17.7528	22.2103	20.3711	14.0677	13.9672	14.9618	18.1454	21.2872
gene777	770933	TOMM22	67.2333	64.5981	59.6412	64.9326	61.507	60.096	67.2356	59.0135	64.6492	60.7418	55.8698	42.9506	78.0065	63.7414	52.9002	56.7147	58.325	69.684	61.232	70.8588	62.1958	64.3054	64.4162	58.9406	48.5843	86.7413	62.3102	60.2127	63.0168	72.7294	59.3242	67.6026	56.4366	55.1713	57.7872	64.5303	78.2368	98.3554	64.4535	69.8807	63.0698	75.4261	81.4495	86.0383	74.7232	63.5447	64.4724
gene778	771364	CBY1	30.512	1.99293	1.59774	1.64085	5.89684	22.8262	25.7481	19.845	24.4628	4.12821	33.7539	9.47216	35.1027	42.8926	4.12431	23.0197	24.0882	35.9975	19.1101	4.18004	5.13177	26.749	20.7395	26.2096	18.0676	5.99746	3.34419	25.7947	22.0021	36.2997	16.8993	1.61517	3.31909	16.1793	22.3284	22.8437	23.1255	3.49611	24.6087	16.9039	27.3325	31.4434	1.28453	1.58047	3.87772	20.9675	22.9774
gene779	427903	DMC1	0.273542	0.263722	0.378684	0.392038	0.305659	0.550767	0.371288	0.19648	0.364526	0.558583	0.475302	0.390757	0.880146	0.629482	0.075776	0.524622	0.764457	0.569329	0.130881	0.117886	0.040201	0.406737	0.246964	0.361755	0.347973	0.363419	0.212114	0.839212	0.471636	1.34581	0.176759	0.128478	0.119566	0.774653	0.349941	0.324908	0.507649	0.121158	0.985198	0.411317	0.839597	0.193488	0	0.051385	0.235805	0.644306	0.201605
gene780	418024	DDX17	77.7497	63.1306	58.9159	62.6804	68.3797	83.3506	81.9375	81.67	67.2927	115.846	60.3278	87.3565	64.3009	88.9251	54.8772	88.9403	73.4889	68.9623	79.8716	58.1185	65.364	90.7279	89.2486	77.809	92.252	42.1348	62.4016	86.7307	73.7153	74.8862	89.2098	60.8507	64.52	104.066	78.2316	80.017	116.66	56.3323	76.2486	62.7066	73.1784	58.8057	16.8694	16.3923	49.381	83.4735	85.0005
gene781	418026	KDELR3	28.5925	3.41696	3.65592	3.34325	53.6084	53.1521	47.7415	44.0868	74.3774	3.42451	63.8427	34.6254	75.3169	41.4218	51.3672	60.8144	55.0502	93.9372	24.3711	1.65422	60.1143	59.5964	39.302	82.5835	44.5849	4.99987	59.742	59.4713	44.2679	88.3343	16.5584	9.99464	31.6373	55.3732	53.9375	72.8451	66.5622	75.7219	62.5578	36.7287	85.7114	53.2113	14.2408	13.3775	55.7345	55.0918	58.6336
gene782	395903	KCNJ4	0.264033	0.208457	0.215272	0.179583	0.141774	1.0038	0.815363	0.705298	0.858156	0.146071	0.803479	0.261287	0.24489	0.34857	0.726064	1.22549	1.03467	0.859806	0.433252	0.117697	0.958856	1.02116	0.73689	1.13962	0.303333	0.061936	0.746444	1.10383	0.807433	0.959906	0.378255	0.258312	1.51468	2.0757	1.46306	1.35169	1.08841	0.639065	0.856572	0.290288	0.894395	0.447421	0.154315	0.168977	0.665229	0.602731	0.589488
gene783	101747255	LOC101747255	0.272365	0.165288	0.06096	0.084365	0.15272	0.346788	0	0.242996	0.52492	0	0.39461	0.088201	0.011152	0.267036	0.26414	0.450316	0.083452	0.489856	0.447178	0.117288	0.101754	0.60351	0.459286	0.981615	0.264212	0	0.229101	0.471532	0.312923	0.355247	0.070584	0	0.650349	1.25802	0.370908	0.9421	0.940858	0.360022	0.37051	0.189657	0.510712	0.152837	0.018047	0	0.580453	0.572423	0.364061
gene784	378891	CSNK1E	33.1319	25.9129	23.1203	26.006	42.7841	28.7169	33.2577	32.6154	39.5044	49.5603	31.1725	31.929	36.8889	40.6106	36.4841	30.9407	34.0865	39.9578	48.5499	39.047	44.3197	35.492	33.9813	35.101	51.1196	40.1113	35.9268	32.4735	36.4542	42.2119	39.0846	44.3129	41.0514	32.2006	37.0915	32.2623	11.3436	14.0974	29.7323	41.5378	35.2374	38.4985	27.9282	26.8187	30.5029	26.8569	39.5458
gene785	418027	TMEM184B	66.8075	40.2225	41.9244	38.5164	51.1023	35.5052	40.1837	39.8216	46.4353	60.687	41.8584	52.1285	47.9023	55.998	50.3105	39.131	46.5628	52.0827	57.0302	59.1024	68.508	43.369	46.9437	44.1393	58.4364	50.1754	69.8472	43.5551	56.0282	49.6197	56.3895	51.6989	58.4595	41.6132	61.3788	51.5572	53.5938	64.5706	43.2269	67.9027	46.4237	56.5675	64.4873	60.384	61.9889	35.7668	56.4441
gene786	395519	MAFF	12.8889	9.34983	8.66393	8.20106	5.67363	14.2755	37.7709	32.1107	21.5384	42.9265	29.3522	67.7734	31.9101	10.5285	4.22958	17.091	41.5536	39.1586	12.3645	15.8676	6.535	21.583	34.8252	16.5017	8.33553	48.9176	7.82179	15.5245	35.1022	19.664	12.8415	27.7321	11.3953	16.0632	39.7769	27.6159	11.3647	6.82125	17.0563	48.6014	25.8927	6.8579	22.0278	21.4296	6.05271	15.7812	39.3778
gene787	418028	PLA2G6	13.4382	3.62121	5.10825	5.03759	7.37119	6.45487	5.00666	5.25843	6.94916	4.35144	6.45218	5.99174	4.84939	21.1748	7.39415	5.33192	6.13155	4.94613	16.6673	6.43856	8.07717	6.71634	5.35429	5.69659	15.367	4.89148	8.59187	6.23256	5.65107	5.3717	20.5483	7.13888	7.97288	6.69469	5.54968	5.60044	8.3222	3.74729	5.24147	5.10298	4.722	13.0201	5.50385	5.61572	6.61949	5.89183	6.88809
gene788	418029	BAIAP2L2	1.67471	0.488808	0.20228	0.157242	0.189755	0.182259	0.10811	0.105091	0.185302	0.231037	0.718441	0.504145	0.107972	1.35656	0.026186	0.030738	0.182141	0.122207	1.65608	0	0.231817	0.119518	0.147871	0.125309	1.07445	0.156421	0.419477	0.205217	0.112281	0.127124	1.66513	0.099413	0.177724	0.130761	0.146526	0.153908	1.44493	0.486662	0.17151	0.240105	0.122392	1.21768	0.052154	0	0.142208	0.228888	0.185405
gene789	396041	SLC16A8	0.085419	0.060535	0.070255	0.08769	0	0	0.031329	0.061009	0	0.038331	0.25347	0.03473	0	0.069398	0.030353	0	0.010509	0	0.020594	0.037856	0	0.029351	0	0.01705	0.034332	0.169891	0.025162	0.052999	0.101394	0.053379	0.067909	0.029002	0.119921	0.032304	0.094012	0.035704	0.092658	0.180647	0	0.061837	0.070935	0	0.030896	0.044959	0.028332	0.080193	0.071917
gene790	418030	PICK1	4.01021	4.87475	4.52729	4.47963	4.35471	7.98742	7.19147	7.21309	8.01847	2.22508	7.08595	6.42586	10.0381	4.0259	4.09152	9.5894	7.13091	11.1151	3.21881	5.22447	5.18664	10.361	8.12796	10.5129	3.37867	8.18506	4.8012	9.37838	7.86124	9.72965	3.51135	6.99201	4.4604	9.30416	9.63732	8.62649	5.12779	4.4626	9.28398	7.67907	9.70479	4.34067	7.19671	7.17905	5.83165	8.0898	8.51234
gene791	101751556	LOC101751556	0	0	0	0	0	0	0	0	0	0	0	0	0	0	0	0	0	0	0	0	0	0	0.124365	0	0	0	0	0	0	0	0	0	0	0	0	0	0	0	0	0	0	0	0	0	0	0	0
gene792	107053682	LOC107053682	0.075694	0	0	0	0	0.127614	0	0.032569	0.055571	0	0.135634	0.110561	0.049788	0.018711	0.016095	0.094848	0	0	0.023322	0	0.015962	0.015198	0	0.015581	0	0	0.013477	0.070401	0	0.007208	0.014689	0	0	0.052839	0	0.01906	0.049546	0	0.177304	0.066297	0.036226	0	0	0	0	0.021512	0.037804
gene793	395573	SOX10	0.748105	0	0	0	0	7.12051	0.52177	0.9475	0.97018	0	1.32696	6.62476	3.1602	0.01809	0	6.09489	0.154649	1.68649	0	0.021028	0	1.79589	0.74239	2.97574	0	0	0	2.91934	0.265437	1.19619	0	0	0	4.53794	0.655785	1.76678	1.45361	0	4.50806	0.613612	1.89228	0	0	0	0	3.62048	0.662992
gene794	395486	POLR2F	154.726	92.6488	80.4588	96.8402	90.7937	97.4546	100.924	88.9021	108.588	89.1162	114.532	72.5228	117.014	132.084	84.6854	98.5771	80.5453	114.134	139.557	104.692	108.065	124.16	106.106	113.809	132.976	154.987	86.8867	99.0327	93.9597	126.657	130.872	138.346	94.1946	89.4898	100.571	113.813	254.353	196.142	101.561	118.154	108.79	161.441	152.656	153.85	98.4915	108.852	106.771
gene795	418031	C1H22ORF23	1.29293	0.285052	0.167759	0.311054	0.443394	1.60533	1.56846	1.24437	0.989603	0.368358	1.7972	1.09193	1.43784	0.706574	0.072478	0.761461	0.660829	0.918154	0.786834	0.812038	0.380511	2.39667	1.21644	1.62826	1.02849	0.767238	0.666334	2.30412	1.76863	1.72836	0.333828	0	0.150098	0.683768	1.00998	1.37973	1.23218	0.775416	1.31565	0.49219	1.77485	0.818713	0.231522	0.268318	0	1.08654	0.97848
gene796	418032	MICALL1	6.57951	4.77474	4.47669	4.55804	5.0295	11.3867	16.0188	17.1658	10.257	7.25277	12.3267	11.8973	16.2617	3.27667	4.40182	10.9769	20.281	15.2538	7.79079	11.5763	10.3597	12.1702	20.3475	11.8632	8.11307	6.92557	7.14979	12.2468	20.1738	13.9841	8.2623	8.69383	8.7439	12.4708	21.7333	13.166	3.55885	3.58283	10.8449	14.0638	13.0157	7.57516	5.74571	5.24744	5.1181	9.8301	21.0289
gene797	418033	EIF3L	107.833	86.8353	85.4904	87.3548	70.8876	151.193	167.181	156.679	136.975	149.012	113.185	141.753	157.676	117.606	84.9002	133.082	158.212	148.417	94.889	218.814	97.9357	191.44	182.214	148.796	88.1938	102.312	99.1456	143.438	162.067	141.923	93.6371	172.597	168.598	148.649	174.422	157.658	69.5872	69.7126	157.159	137.224	132.75	89.0223	62.1247	63.0852	106.146	101.574	141.949
gene798	418034	ANKRD54	19.145	15.8328	14.8399	16.2229	22.6332	15.6674	15.528	16.05	17.9601	15.7804	12.8792	18.2896	19.2608	18.2336	19.4306	16.5298	17.1209	19.6564	21.9619	25.5824	25.7183	23.2897	21.7491	19.6724	16.5995	16.1401	21.3652	14.0537	16.5239	16.7521	19.3294	23.1031	21.6346	16.5313	22.1845	20.3308	20.6407	25.0852	15.5766	14.5934	13.7929	18.4891	13.3433	12.791	17.7799	14.2784	18.2288
gene799	427904	GALR3	1.75635	1.57867	1.49675	1.20475	2.20778	0.13457	0.060947	0.056581	1.6332	0.44265	0	0	0	1.92829	2.86617	0	0.060667	0	1.29316	1.79092	1.64967	0	0	0.057477	1.26714	1.38916	3.21038	0	0	0	1.11593	1.41566	3.17066	0	0	0	0.794773	1.95589	0.131682	0.134263	0.188166	1.51251	0.769885	0.651303	2.60167	0	0.112559
gene800	693258	LOC693258	289.138	786.417	810.476	809.172	452.895	10.3649	9.9582	19.869	217.58	514.419	0	0	0.106213	316.384	571.336	0.481383	0.3119	0.098961	346.104	801.754	686.747	2.9421	0.30852	0.197657	296.796	1344.16	578.045	0.358921	2.91466	0.1777	284.248	939.075	632.498	0.100042	1.59451	0.478757	474.142	1250.99	0.711861	254.137	0.227784	517.262	834.54	867.595	707.059	0.272907	0.341091
gene801	101750333	LOC101750333	73.4103	55.2198	51.6988	55.0556	79.9324	22.408	16.8698	16.2112	44.0867	64.5956	25.077	6.346	25.4659	72.0628	63.0966	18.8521	14.5168	22.0508	83.3728	69.2141	106.124	22.507	15.4974	21.1515	71.1142	111.157	83.5972	19.9817	17.203	28.5455	80.4013	68.155	48.8158	15.4463	15.9846	22.3702	62.7454	86.796	27.0583	27.3749	29.4186	86.6889	57.9121	59.1061	63.0029	15.8505	16.0701
gene802	693250	H1F0	0.468392	0.17351	0.232816	0.152398	0.600651	1.17333	4.52249	3.54711	1.2976	1.32682	0.487598	1.09423	2.84926	0.180418	0.687343	0.985904	2.28282	1.30255	0.335383	0.308247	0.467664	1.67734	5.36057	1.93369	0.102929	0.156454	0.77493	1.74072	8.28725	3.82249	0.500598	0.241369	0.589479	1.33303	7.71664	3.59421	0.776091	0.955334	1.01376	2.90935	1.93718	0.292926	0.024788	0.012094	0.441031	0.904031	2.63507
gene803	100859397	TRIOBP	43.503	58.1231	54.808	55.5335	95.3334	77.7804	83.2756	78.6437	94.6677	85.3257	63.1396	42.0858	88.1244	35.6536	89.8107	81.7932	85.4367	89.4348	39.1177	72.3439	109.341	96.0114	88.624	89.1223	37.4315	40.0576	105.062	76.9782	94.4802	98.9344	42.0823	61.289	78.5525	75.8854	103.785	95.8004	50.7332	122.909	84.1414	61.3615	87.7277	52.8878	11.6364	11.665	104.825	74.4796	102.001
gene804	418037	RP1-37E16.12	32.0914	18.5808	17.1699	18.018	27.6864	15.6978	19.0834	16.2289	21.7004	19.1524	26.4463	15.6983	21.5926	26.9855	21.3228	17.06	13.9545	20.5244	28.8865	27.9214	25.9031	16.7957	15.825	16.6018	25.3143	28.185	23.0895	16.0199	16.1744	23.1235	28.6606	25.8221	18.8544	14.4385	16.7723	15.4928	26.4752	28.0412	14.1103	20.2755	19.3432	33.1416	21.144	22.641	25.624	17.7141	16.6819
gene805	100858460	LOC100858460	0.420804	0.277678	0.239973	0.135799	3.82445	0.195274	0.188236	0.129485	0.533997	0.469402	0.507643	0.078209	0.213274	0.23071	1.48945	0.14296	0.208662	0.057102	0.55824	0.368835	1.4288	0.20054	0.315807	0.056954	0.528087	0.293219	2.19723	0.089357	0.307592	0.131377	0.308858	0.61483	0.904655	0.18216	0.29422	0.179602	0.349717	1.91355	0	0.182535	0.04191	1.00604	0.149408	0.17422	1.35963	0.238769	0.248699
gene806	771154	LOC771154	0.237033	0	0	0.103967	1.24245	0.053465	0	0	0.270772	0.119963	0.340978	0.054166	0.078535	0	0.563156	0.058914	0.096253	0.090094	0	0	0.104497	0	0.049513	0.045215	0.054267	0.106056	0.506328	0.123987	0.160425	0.168044	0.086985	0.090766	0.049595	0.06782	0.106205	0	0.072618	0.565361	0.115497	0.017991	0.166316	0.161442	0	0	0.254661	0	0.112726
gene807	396491	LGALS1	34.7651	0.116331	0	0	0.154676	113.139	113.532	104.353	134.609	39.3332	360.648	52.1247	267.187	8.24543	0	81.471	80.8531	169.576	8.95268	0.352118	1.16911	136.116	116.258	221.082	2.95578	0.331244	0.306511	128.139	241.061	296.963	6.90265	0	1.56969	92.3132	124.072	159.07	59.4962	0.886144	112.222	99.0682	189.411	4.84029	3.75014	3.46143	0	88.2029	94.5226
gene808	771207	PDXP	19.0809	10.6498	10.2939	11.4026	12.4875	8.9186	9.07392	8.96328	11.4948	15.5335	13.4828	6.822	9.39949	16.774	11.6598	8.99962	8.98665	8.45705	22.0389	21.9316	17.8285	11.0434	8.9701	8.74266	18.3034	31.6343	14.2285	8.87449	10.0989	10.4943	20.7793	20.3239	13.4023	8.43114	9.99755	9.98694	12.8773	10.6426	10.0523	17.1813	8.49145	20.134	32.012	31.9751	11.1462	8.29407	8.78981
gene809	430939	SH3BP1	0.201821	0.032194	0	0.06144	0	0.741224	1.4499	1.0541	0.383028	0.15569	0.959537	0.4491	0.722602	0.016823	0	0.937749	1.02244	0.51246	0.052756	0.034715	0.00976	0.907507	1.688	0.754809	0	0	0.013259	1.03773	1.33391	0.856986	0.049438	0	0	0.676935	1.33281	0.444604	0.412379	0	0.408161	0.574083	0.15335	0	0.028619	0.022702	0	1.12238	0.741346
gene810	100857525	LOC100857525	24.4105	22.7898	22.1122	22.2884	25.6339	19.1553	22.8153	20.9925	24.8931	23.7441	17.2419	17.7009	22.2788	26.6951	24.9538	20.3872	22.082	23.3066	26.9754	27.5436	31.3139	25.5528	27.4802	22.0053	25.5562	29.1559	25.3116	20.2744	25.6378	24.6873	26.4239	29.4578	25.6379	19.6902	26.3675	22.1153	14.5338	16.9739	19.3427	23.5869	21.5277	23.4566	25.1399	25.3157	22.6034	19.7425	23.8121
gene811	425107	LGALS2	0.429102	0.24039	0.177918	0	0.488019	0.806153	1.22351	0.853778	0.6518	0.485364	3.37989	0.230063	2.73409	0.243095	0	0.906392	1.20776	0.968148	0.372385	0.046635	0.376133	2.03683	1.90938	1.80858	0.430741	0.116098	0.364303	1.39703	2.75895	2.33246	0.383674	0.197728	0	1.18611	1.45354	0.592126	0.821339	0.253577	0.826053	1.2126	1.15601	0.232187	0	0	0	0.940012	2.0041
gene812	418040	CDC42EP1	23.7721	2.82592	3.17294	3.40146	23.5174	53.0147	62.9267	60.8689	51.4186	12.8277	46.2409	42.6205	62.1647	6.99194	12.1519	59.964	67.7445	69.7392	23.4088	0.837273	22.6676	69.5477	89.4382	69.5553	15.3557	0.450841	11.8273	57.0538	80.0118	77.1056	25.0205	2.54203	9.51082	51.4813	89.9895	62.7663	16.3496	7.02965	63.9577	43.0491	73.6852	24.5935	0.296266	0.530615	8.41538	54.737	70.5681
gene813	418041	CARD10	0.144206	0.048434	0	0.024241	0.034583	0.230325	0.172861	0.148808	0.125894	0.097898	0.768626	0.075819	0.114523	0.20482	0.020479	0.254905	0.112718	0.074554	0.249634	0.027624	0.103305	0.128399	0.248823	0.261874	0.126531	0.024885	0.149365	0.488374	0.351106	0.295238	0.151741	0.021241	0.097984	0.141472	0.124596	0.228169	0.050739	0.092552	0.398624	0.101925	0.285758	0.079096	0	0	0.010442	0.117576	0.273045
gene814	107053659	LOC107053659	0	0	0.015255	0	0	0.029675	0	0	0.015069	0	0	0.015082	0.027425	0	0	0	0	0.01042	0	0	0	0	0.019151	0.03635	0	0	0	0.046032	0.04739	0.011727	0	0	0	0	0.014762	0	0	0	0.04627	0	0.015403	0	0	0	0	0	0
gene815	418042	MFNG	0.157312	0	0	0.01216	0	1.15989	1.85226	1.90769	0.740865	0.23965	1.51688	1.08844	1.41635	0.051577	0	0.944277	2.224	1.06692	0.195637	0	0	1.69168	3.48752	1.34795	0.012694	0	0.009334	1.89643	3.01817	1.21354	0.081308	0.010652	0.035115	1.30343	2.46394	1.2342	0.08516	0	0.651025	1.25825	0.809009	0.02543	0.022466	0.016623	0	1.54139	2.01809
gene816	427906	ELFN2	0.011114	0	0	0	0	0.01307	0.024746	0.035006	0	0	0.05607	0.055686	0.061095	0	0	0.009896	0.012025	0	0	0	0	0	0.024783	0	0	0	0	0.010344	0.022866	0	0	0	0	0.053757	0.026536	0.013936	0	0	0	0	0	0	0	0	0	0.010312	0.013918
gene817	418043	CYTH4	0.609683	0	0.034822	0	0	2.84777	4.71988	4.4319	1.3178	0.418582	3.23125	2.11376	1.80102	0	0	3.12885	4.13755	2.09409	0.132566	0	0	3.97403	4.98133	2.61568	0.019189	0	0.024802	3.13592	4.4508	1.78391	0	0	0	3.79435	4.60582	2.63545	0.573489	0	1.75989	2.28105	1.77511	0	0.088686	0	0	4.78236	3.52166
gene818	418044	RAC2	1.90919	0.115302	0	0	0.03294	9.17439	20.4872	20.028	4.65053	5.86149	16.455	7.05788	12.3363	0.078965	0	6.90729	15.313	5.5059	0.423259	0	0	11.8661	27.0641	12.0628	0	0	0	12.2753	27.0226	11.415	0.361848	0	0.076504	9.02922	23.9506	10.7312	1.33638	0	6.10339	8.75039	5.31489	0.172371	0.446732	0.321232	0	12.8774	18.0821
gene819	427907	SSTR3	0.011295	0	0	0	0	0.121799	0.037619	0.036262	0	0.015155	0	0.122494	0.037328	0	0.01204	0.028039	0.012302	0.011593	0	0.015017	0	0.090316	0.08148	0.026802	0	0.013487	0	0.042047	0.034703	0.11762	0.011025	0	0	0.067557	0.091906	0.013927	0	0	0.029278	0.035961	0.049112	0	0	0	0.01105	0.039857	0.066728
gene820	427908	C1QTNF6	3.21633	0.059725	0.220429	0.166573	0.198065	13.4387	14.0912	15.0263	12.8155	0.096181	18.1054	21.2352	16.6437	3.25404	0.113798	11.5162	9.1659	14.7095	1.32576	0.142719	0.131142	21.7475	11.7087	19.3513	2.14751	1.49081	0.190095	19.857	10.6857	19.9081	1.09849	0.151745	0.098711	21.6123	17.0209	20.3477	3.28753	0	4.84064	13.2729	15.0366	1.41497	0.329646	0.25246	0.036024	5.58643	12.8588
gene821	418047	KCTD17	0.255205	0.412078	0.329031	0.199642	0.274812	1.30641	1.08882	0.786848	1.29607	0	1.6424	0.830086	3.70839	0.025135	0.28049	1.5839	1.97614	2.06343	0.027796	0	0.038049	1.61672	1.33045	1.80752	0	0.150958	0.242724	2.26303	2.90192	3.10396	0.017447	0.091306	0.051876	1.4776	2.36712	3.24038	0.387725	0.262909	1.87589	1.46511	2.37037	0.033117	0	0.085046	0.24356	1.01534	0.882705
gene822	100859707	IL2RB	0.06663	0.006309	0.009171	0.008673	0.016154	0.322815	0.200535	0.164357	0.135601	0.010008	0.113216	0.44618	0.108506	0.027361	0.038441	0.231584	0.118655	0.051998	0	0.009884	0.015587	0.220463	0.255979	0.20935	0	0.008078	0.032891	0.368951	0.23193	0.130647	0.029026	0	0.024824	0.311367	0.177079	0.198865	0.096645	0	0.209305	0.076598	0.14816	0.035825	0	0	0	0.456267	0.092926
gene823	418046	TMPRSS6	0	0.00296	0.016967	0.01093	0.055524	0.030129	0.020088	0.038593	0.028883	0	0	0.013653	0.022298	0	0	0	0.026946	0.044833	0.021603	0.018469	0.01859	0.012208	0	0.047893	0.016638	0	0.049552	0.16612	0.065569	0.035425	0.027121	0	0.025566	0.043728	0	0.025813	0.045283	0.014861	0.053461	0.015161	0.102647	0.016778	0	0	0.01978	0.045433	0
gene824	418048	MPST	12.4205	7.48802	7.48925	8.48874	8.87531	22.6457	25.9831	22.334	24.7223	6.9932	23.8943	12.1568	30.4272	12.0579	6.75249	23.3196	23.2802	27.0985	14.7939	7.3607	11.1078	31.9384	26.2515	28.2535	13.2253	6.48091	10.7005	23.9185	25.0328	29.8683	13.1619	6.79674	8.07689	24.5254	25.7634	28.2105	13.7264	11.144	26.4393	16.3672	24.8902	13.9135	4.0194	4.83544	8.29779	21.9548	25.6392
gene825	418049	TST	31.237	54.9877	52.5963	59.8991	30.373	46.4929	48.3413	47.3899	46.3216	42.3544	43.5053	38.1537	67.7368	23.1883	27.5664	36.5781	41.4425	42.8851	32.7757	85.0465	39.0198	69.7709	54.7644	56.6304	32.1872	82.5099	33.6193	59.0725	55.3096	62.5897	29.2791	71.2354	26.8277	45.9183	52.5406	58.6955	17.3906	33.2204	60.7712	56.4311	49.241	31.8468	40.1966	43.4577	28.34	30.8005	43.0843
gene826	418050	TEX33	0.040056	0.026831	0.049418	0.218709	0.074547	0.317623	0.185387	0.118162	0.228028	0.160136	0.051233	0.389053	0.283687	0.044553	0.135486	0.322999	0.129439	0.221519	0.247076	0.139001	0.196103	0.547355	0.370268	0.191796	0.298325	0.095506	0.240379	0.35874	0.115502	0.354494	0.079406	0	0.088877	0.210865	0.190106	0.349639	0.328245	0.318212	0.57562	0.329152	0.266562	0.016884	0.035264	0.063248	0.1097	0.056692	0.050671
gene827	101750812	LOC101750812	0.097356	0.014415	0	0	0.018408	0.887384	1.36865	1.56807	0.286065	0.022865	0.70968	1.14698	0.195346	0	0	0.479141	1.59535	0.507864	0.026413	0	0	0.884083	1.25613	0.333219	0.023828	0	0	0.571561	0.896877	0.350932	0.01408	0	0	0.342054	0.729774	0.420289	0.150224	0	0.375452	0.656956	0.236115	0	0	0.053549	0	2.3622	2.0391
gene828	771315	CSF2RB	0.2086	0	0.016159	0.015281	0	1.82775	2.84787	2.72589	0.714409	0.85313	1.98019	2.11782	0.638296	0	0	1.65936	3.39057	0.945664	0.07095	0	0	1.43945	3.10225	1.34596	0	0	0	1.79787	2.85467	1.2203	0.068017	0	0.023451	1.50612	1.94546	1.00657	0.093997	0	0.500583	0.513109	0.454348	0	0.028425	0.061974	0	3.53499	2.51076
gene829	418052	NCF4	0.401104	0	0	0	0	2.70678	2.82512	3.59198	0.879096	1.6172	3.66224	2.45994	1.94511	0.021787	0	2.18661	3.79962	1.26941	0.189224	0	0.031428	1.88884	3.84344	2.64952	0	0	0	2.58427	3.0463	1.33264	0.068511	0	0	1.9313	1.98515	1.10107	0.568297	0	1.59446	0.886351	1.44617	0.103085	0.030871	0.044922	0	4.99181	2.84631
gene830	396459	PVALB	0.056293	0	0	0	0	0.139485	0	0.06281	0	0.039845	0.036308	0.239368	0.293971	0	0	0.109518	0.195687	0.532787	0	0	0	0.085055	0.325666	0.426028	0.03741	0	0	0.108908	0.059989	0	0	0	0	0.076686	0.140401	0.036869	0.04792	0.037158	0.095892	0	0.109628	0	0	0	0	0.88349	0.504994
gene831	418053	IFT27	2.82381	2.93197	2.23762	2.44109	1.01054	7.32685	7.41989	8.25556	4.04207	1.6264	5.37722	4.71113	5.56313	2.56478	2.02029	7.91682	7.33914	6.40954	4.00342	6.28639	3.07615	7.97551	5.86415	8.01878	4.05073	2.52705	2.98835	7.80814	7.03178	7.63192	4.08932	3.21147	4.05665	8.02908	6.94397	8.03983	4.36885	2.74254	7.91397	5.56655	6.86197	4.21403	2.00254	2.27106	2.85041	7.40126	4.53956
gene832	427909	CACNG2	0	0	0	0	0	0.098977	0.041576	0.176736	0.080417	0.044416	0.105498	0.139914	0.144054	0.141877	0.070343	0.149473	0.070561	0.101595	0	0	0	0.170049	0.077374	0.067639	0	0.039399	0	0.191522	0.067882	0.06227	0.032206	0	0.057382	0.37645	0.078775	0.082744	0.143425	0	0.063858	0	0	0.307726	0	0	0.033161	0.207326	0.166529
gene833	107053840	LOC107053840	0	0	0	0	0	0	0	0	0	0	0	0	0	0	0	0	0	0	0	0	0	0	0	0	0	0	0	0	0	0	0	0	0	0	0	0	0	0	0	0	0	0	0	0	0	0	0
gene834	107053342	LOC107053342	0	0	0	0	0	0	0	0	0	0	0	0	0	0	0	0	0	0	0	0	0	0	0	0	0	0	0	0	0	0	0	0	0	0	0	0	0	0	0	0	0	0	0	0	0	0	0
gene835	107053839	LOC107053839	0	0	0	0	0	0	0	0.150029	0	0	0	0.233836	0	0	0	0.132407	0	0	0	0	0	0	0	0	0	0	0	0	0	0	0.058027	0	0.074956	0.104664	0	0	0.09133	0	0	0	0	0	0	0	0	0	0
gene836	771356	EIF3D	103.068	58.5684	53.4195	58.7825	74.9024	140.973	150.042	147.184	126.892	124.146	112.939	125.589	148.83	100.349	80.7636	124.698	149.855	143.472	80.1599	139.891	88.3386	184.989	179.465	133.359	71.4737	75.3405	92.3704	131.224	150.269	142.985	76.4051	126.794	158.78	138.962	164.991	146.783	105.485	104.094	143.154	119.275	121.569	81.0315	50.8462	48.557	85.0739	113.86	139.716
gene837	418054	FOXRED2	30.7914	19.9299	20.2016	19.4063	63.8462	10.3707	9.08742	8.69834	24.0955	7.09975	7.35487	5.24588	9.3042	50.0363	59.3931	13.3813	11.3343	11.4529	32.177	11.2664	68.1863	7.75777	9.20914	8.21996	43.5642	8.87102	69.8429	8.03773	7.74886	7.6141	28.4222	23.5698	47.1872	8.03068	8.14543	8.35761	19.1498	38.2583	7.93638	6.42872	8.16747	50.6034	14.9514	13.477	59.6811	10.7888	11.5624
gene838	100315814	MIR1742	5.9189	4.25723	4.72188	2.19389	18.1247	2.14101	1.3244	2.42173	4.70176	2.58622	2.64971	0.983428	1.66091	7.33759	11.6985	3.1127	4.47293	2.97998	7.85071	2.49114	22.5975	2.44832	1.73028	2.60979	4.74209	1.20013	20.9941	2.4999	0.836653	1.60997	7.22034	2.46991	11.3348	1.83021	0.401877	2.97934	8.90751	15.9914	2.29483	1.29079	2.15653	21.9944	0.307806	0.947309	18.8257	2.02954	2.77901
gene839	426978	TXN2	141.226	88.9753	80.5832	90.1689	73.2312	97.7438	102.654	85.2685	119.923	51.5497	93.6126	46.2453	113.41	126.28	56.8821	93.4938	81.4321	104.63	101.679	84.4928	85.2444	104.17	80.2456	92.9564	92.8295	106.797	88.2438	92.0553	88.581	121.89	106.026	96.7444	73.4407	75.4014	80.5026	98.0635	129.481	114.862	100.112	82.8541	92.1836	117.495	67.8492	70.4509	67.7527	91.3571	90.3345
gene840	396469	MYH9	48.5982	43.9082	41.5644	43.423	32.1712	187.092	327.741	340.604	180.97	125.797	181.699	236.561	218.701	37.6469	34.3319	213.62	374.856	312.946	38.6418	52.74	47.6278	195.835	346.411	216.086	34.0955	31.3658	43.3902	172.836	346.589	225.036	33.2269	39.6043	37.8933	189.138	361.52	246.014	16.3953	17.2026	170.497	216.344	243.096	29.0276	20.4442	19.0718	37.2292	198.641	318.162
gene841	418055	RBFOX2	13.0179	17.3503	13.3583	15.2457	17.2756	20.783	15.6587	15.1979	18.4397	16.5192	12.7851	15.626	21.2571	14.6992	16.2854	17.8543	16.3368	22.3597	14.0202	13.9651	14.8696	20.2471	13.8089	22.0644	18.3929	15.2108	14.0274	20.1245	14.9885	22.5718	13.6684	23.4112	16.8397	18.7946	12.5231	16.6834	5.81016	7.93117	18.8187	12.6093	18.8301	11.1934	3.73285	3.85152	9.27703	13.2547	12.8985
gene842	107053630	LOC107053630	0.487833	0.862574	0.587713	0.602297	0.725777	0.519394	0.155861	0.259478	0.278737	0.501083	0.33235	0.657184	0.146426	0.88694	0.306434	0.680729	0.29611	0.150339	1.32403	0.134115	0.63765	0.293443	0.086788	0.478056	1.46431	0	0.484906	0.557117	0.073956	0.220142	1.37785	0.147137	0.61656	0.515984	0.09695	0.246543	0.029479	0.023012	0.295126	0.111066	0.418016	0.494425	0	0	0.287468	0.417347	0.200277
gene843	418056	MB	0.087537	0	0.107636	0	0.097136	0	0.193561	0.231646	0	0	1.67498	0.319258	0.673761	0.537349	0	0.219082	0.359321	0	0.272263	0.232767	0	0	0.097602	0.265903	0.106618	0	0	0.527111	0	0.207558	0.085449	0.267194	0.097439	0.10497	0.104504	0.17513	0.355728	0.111373	0.225024	0.095533	0.218082	0.370047	0.284964	0.412822	0.087983	0	0.276471
gene844	101747256	LOC101747256	3.96739	0	0.071427	0.067548	0	0.273249	0	0	0.211437	0	7.1679	0	0.063143	2.29201	0.061101	0	0	0	2.56691	0	0.546789	0	0	0	2.60225	0	0.461493	0.053164	0	0.163537	3.06856	0	0.306327	0	0	0	3.14017	0.44098	0	0	0	3.71381	0	0	0.058191	0	0
gene845	418057	RASD2	0.173494	0	0	0	0	2.54018	0.687175	1.11477	1.22064	0	3.33831	1.40823	2.1835	0.013831	0	2.4499	1.25073	1.56112	0.030012	0.025658	0	4.38643	1.63153	2.8824	0	0	0	4.15731	1.66462	2.55632	0	0.019657	0.021482	4.57179	2.0633	3.42718	0.408477	0	3.54677	1.22036	1.34364	0	0.020941	0	0	2.97198	1.82496
gene846	418058	MCM5	62.301	4.74308	4.5962	4.60306	68.8551	23.7918	11.5973	11.3705	42.5848	1.46395	33.9476	5.91844	51.4921	63.6394	34.3137	44.076	12.8235	44.0802	36.2406	5.46225	27.7435	29.8907	9.57101	32.1481	41.4906	7.10235	34.9836	30.77	14.9105	47.531	38.7757	5.88757	15.8352	19.5381	15.8615	33.9821	34.766	40.0412	32.1574	17.0696	37.893	43.1287	12.5824	12.9617	39.0151	42.2667	15.0347
gene847	396287	HMOX1	5.17078	2.83521	4.20766	3.82004	1.46811	19.7503	60.5592	58.6169	43.4205	26.1135	24.9109	37.1122	51.0798	1.20202	1.74668	16.648	44.894	29.8343	3.71196	8.62178	2.10326	84.1147	72.9133	101.013	1.16582	5.15679	1.62445	44.7707	89.8415	60.5793	1.87221	2.12369	1.9157	53.562	109.548	58.7645	6.26285	1.96722	43.0767	507.173	48.1607	1.8408	217.814	213.717	3.29266	34.5258	69.2018
gene848	396049	TOM1	12.923	7.81514	6.74222	7.43296	6.07031	10.173	12.9506	11.3944	9.79079	4.94115	12.3652	6.86267	12.7729	10.9525	5.84452	10.8376	12.1085	10.3275	13.7728	14.2143	8.03155	13.2335	15.4742	12.8755	11.7276	11.7661	6.28929	11.6671	13.2216	12.9408	13.6226	11.1295	7.01864	13.4312	14.5867	12.5764	9.7216	6.42326	10.5991	10.5011	10.7193	10.411	6.17395	5.91501	7.66134	10.049	12.8003
gene849	418059	HMGXB4	10.6726	8.89234	8.08951	8.58952	12.2547	9.85218	9.53489	9.41293	8.54796	11.0386	10.0478	10.7079	9.90399	7.19202	9.92831	9.97407	9.83664	9.20106	10.557	11.0749	13.7241	9.93322	10.13	9.54828	8.92365	11.0067	11.4338	9.62827	10.0461	9.87338	11.2722	11.708	12.6107	9.89162	10.2374	9.75034	22.3043	18.7827	9.5093	9.66148	8.75426	9.65062	9.07212	9.1938	11.8112	10.1916	8.79766
gene850	418060	ISX	0	0	0	0	0	0	0.038134	0.036636	0	0	0	0.041711	0.037671	0	0	0	0	0	0.132946	0.045464	0	0.035249	0.151747	0	0	0.040018	0	0.063651	0.034463	0	0.03338	0	0	0.041005	0.200579	0.04288	0	0	0.088642	0.037319	0	0	0.072728	0	0	0	0.086516
gene851	107053592	LOC107053592	0	0	0	0	0	0	0	0	0	0	0	0	0	0	0	0	0	0	0	0	0	0	0	0	0	0	0	0	0	0	0	0	0	0	0	0	0	0	0	0	0	0	0	0	0	0	0
gene852	107053589	LOC107053589	0.045379	0.227029	0.229531	0.172472	0.125942	0.049284	0.006368	0.006016	0	0.091585	0	0.038055	0.03718	0.133187	0.042511	0.06579	0.018288	0.020434	0.158919	0.044811	0.076907	0.003798	0.006367	0.016098	0.21463	0.006819	0.032675	0.047744	0	0.01354	0.267405	0.057895	0.187455	0.10658	0.013635	0.013725	0.135271	0.068889	0.011102	0.012423	0.031797	0.230159	0	0.008566	0.088734	0.076673	0
gene853	418062	LARGE	1.71571	3.14222	2.28783	3.63191	2.87004	2.4182	2.42844	2.81926	2.07413	2.54105	1.97858	3.75824	2.60449	2.16877	2.78043	2.96786	2.68653	2.12387	2.06664	3.14547	2.08828	4.01866	3.56608	3.4352	3.7041	2.88937	2.24845	3.1639	2.72759	2.50568	2.50222	5.44363	5.06523	4.41005	3.71831	3.77226	1.3021	1.04972	2.3756	2.52873	2.74651	2.58379	2.97866	2.82831	2.82171	2.86474	3.3116
gene854	100857420	SYN3	0.487971	0.213673	0.111909	0.181631	0.187568	0.190342	0.123157	0.127309	0.119237	0.326286	0.163737	0.222115	0.159477	0.139529	0.217664	0.218581	0.182607	0.199997	0.722097	0.037014	0.077742	0.144834	0.090859	0.214513	0.27626	0.082297	0.139066	0.216183	0.095687	0.151688	1.93935	0.123885	0.167032	0.147879	0.055035	0.159554	0.17944	0.087731	0.161441	0.101087	0.135833	0.335006	0.284181	0.220151	0.209333	0.230445	0.036303
gene855	396483	TIMP3	132.832	320.723	319.957	326.003	184.356	176.854	210.393	215.656	219.078	207.471	77.0886	381.53	219.782	167.525	241.515	161.375	179.007	253.782	175.376	298.219	122.344	260.016	223.759	209.633	169.095	226.246	134.619	172.802	251.604	221.144	162.186	562.044	180.361	210.384	227.376	204.314	23.8865	14.4371	175.993	284.365	226.411	106.096	46.8939	52.7694	139.069	135.892	209.809
gene856	107053588	LOC107053588	0.030482	0.017343	0	0	0.008937	0	0	0.021893	0	0.027464	0.02618	0.036641	0	0	0.010892	0	0.011055	0	0.031779	0.034876	0.030604	0.020959	0.022784	0	0.035345	0.060965	0.009059	0	0.031533	0	0.062484	0.025087	0.085045	0	0	0	0.016653	0.025999	0	0.011151	0	0.072853	0.011087	0.016133	0.01027	0.01422	0.051529
gene857	418063	FBXO7	31.3868	28.1116	28.292	27.9448	25.626	21.5053	23.1754	21.6682	22.1973	30.6145	15.5394	18.3752	22.1421	41.1652	24.9647	21.6003	22.2984	23.2547	37.921	36.1353	32.4441	28.3047	25.2987	27.1765	38.6654	24.7484	24.534	22.682	22.0151	22.2565	33.8769	39.1976	31.451	24.9061	28.0546	24.5982	21.3512	15.1785	24.122	19.475	20.2039	36.9642	19.3249	17.9907	22.5397	20.2342	20.3644
gene858	771461	BPIFCB	0.278482	0	0	0	0	0	0	0	0	0	0.268166	0	0	0.465947	0.09204	0	0	0.043425	0.334554	0.085328	0.090065	0	0	0	0.315302	0	0	0	0	0	0.480817	0.12957	0.048053	0	0	0	0.14072	0.054925	0	0	0	0.258791	0	0	0	0	0
gene859	418064	RTCB	37.3745	26.8979	24.1869	25.9797	31.2863	28.7156	29.5695	28.3926	35.4374	14.7368	32.3634	24.4873	43.126	50.1141	33.4747	34.0639	28.7546	37.238	38.1989	34.9243	36.2261	36.3836	32.9499	36.796	36.0802	33.6206	32.9667	31.8972	30.831	41.8569	35.2249	36.1091	29.9928	31.1434	33.9498	33.4972	35.5397	36.6537	32.5717	30.5672	36.1773	39.599	33.0846	30.4202	33.7621	33.6926	32.9454
gene860	427912	ASCL4	0.110519	0	0	0.026067	0	0.722529	0.049831	0.095586	0.16337	0	0.114211	0.135989	0.024613	0.027503	0	0.752728	0.07252	0.022933	0	0.029704	0	1.93673	0.024911	2.07844	0	0	0	1.18149	0.068953	0.412005	0	0.045439	0	2.37487	0.133363	0.363932	0.218485	0	0.430603	0.024139	0.139339	0	0	0	0	0.800223	0.028263
gene861	418065	PRDM4	25.2072	5.34338	4.44928	4.15739	9.22218	10.0076	11.1906	11.5	10.556	8.17771	12.1031	11.7765	12.1811	27.0023	9.11649	9.53244	12.1708	12.3338	16.9316	4.52978	6.72128	11.7465	15.2517	10.5377	17.8788	3.36417	6.74566	10.4473	14.0267	10.2909	15.4791	5.9802	8.0854	10.9233	16.6005	12.566	20.997	7.28158	10.972	9.43346	11.7732	19.1735	3.15405	2.22751	7.34676	9.48963	11.6851
gene862	418066	PWP1	21.9022	11.3188	10.8408	11.0367	13.0309	14.1528	17.1719	16.7105	18.3266	6.49966	20.0759	18.2252	23.6997	27.2018	11.372	18.8446	15.5041	23.2526	25.3836	13.4681	14.1895	16.5302	16.6487	17.5417	23.8824	18.3743	13.8795	15.1693	16.2661	22.6961	25.9989	14.2562	12.0796	15.08	19.3718	16.1958	22.5164	13.1129	15.6683	17.3083	21.9641	21.9552	14.6339	14.0186	10.2086	16.4793	14.5591
gene863	771493	BTBD11	2.64397	0.404167	0.501681	0.53808	0.707457	3.14298	2.96102	2.97911	2.48792	0.695229	2.43968	2.01723	3.69743	0.682804	0.789623	3.51711	3.2878	3.24595	2.23383	1.39298	1.09383	2.41626	3.03973	2.16955	1.54906	0.610365	0.473983	3.69555	3.32125	3.81227	1.95182	1.63293	0.614013	3.42946	4.27778	3.62782	0.935645	0.250241	3.34262	2.639	4.00587	3.71937	0.282767	0.358931	0.46459	2.87728	4.22931
gene864	101749091	LOC101749091	0.031708	0	0.025985	0.012297	0.005799	0.250786	0.061773	0.068512	0.076149	0	0	0.051555	0.011631	0	0.005627	0.26974	0.07404	0.058767	0	0.014037	0	0.057027	0.029927	0.072165	0.012773	0.00622	0.004681	0.086544	0.02165	0.039636	0.010306	0	0	0.207445	0.050332	0.14234	0.112093	0	0.181979	0.040071	0.10927	0	0	0	0	0.280342	0.073189
gene865	374093	CRY1	48.9092	52.191	55.1649	50.7409	66.8332	39.1773	37.3509	36.1383	44.4156	22.0175	38.6258	39.8691	32.5396	35.3408	78.3806	42.3304	38.5444	37.7858	55.6932	49.3865	60.6154	42.6039	35.5122	36.5468	51.027	23.3076	58.8351	40.6548	38.9471	33.9756	55.7211	54.1644	70.0595	41.8674	33.7746	34.1243	38.9162	58.5445	42.4976	37.4856	39.9384	51.4115	15.9342	16.7523	69.6003	39.4515	35.4823
gene866	418067	MTERF2	1.0841	1.86189	1.9284	1.67087	1.36816	1.18873	1.35512	1.1813	1.16691	2.45758	1.48903	1.25189	1.15077	1.21266	0.615723	0.742814	0.924812	0.729144	1.73331	2.68253	2.73332	1.47007	1.537	1.27216	1.44663	1.16249	1.5447	1.62761	1.59496	0.945315	1.46821	2.38044	1.92969	1.03781	1.01941	1.07276	0.73641	1.17102	1.38929	1.14778	0.699959	2.08642	1.26301	1.28631	1.90923	1.9197	1.51436
gene867	418068	C1H12ORF23	42.7856	24.91	24.0578	24.7454	48.2836	47.7619	39.7749	39.2318	54.2146	16.9405	67.616	38.6633	63.6532	34.3304	46.7496	62.1925	50.8703	76.9589	38.3304	14.5711	44.4828	50.1152	37.7094	64.1625	45.7681	20.8232	46.3152	58.9238	44.7688	73.3891	29.8668	25.0312	47.832	46.7349	41.1162	53.6717	39.3707	47.52	63.7474	37.6467	71.8327	55.5042	22.4505	20.7976	57.1821	55.7189	41.2928
gene868	418069	RIC8B	8.20921	9.72796	9.34889	9.15883	9.90842	11.2035	13.1512	13.39	11.105	8.03278	16.6551	13.5658	14.0999	8.26375	10.5749	14.6337	13.7081	16.9676	8.2641	10.3754	10.7555	14.8135	12.833	14.6578	8.02657	12.7241	11.8343	18.1832	14.7953	17.1855	10.6835	11.7957	12.994	13.534	12.1984	12.9529	9.4139	9.27836	13.1634	13.4218	15.2901	10.0919	15.5444	16.0195	11.0461	15.4893	12.1698
gene869	418070	RFX4	0.180632	0	0	0	0.060132	0.659944	0.160813	0.154431	0.31861	0.024236	0.09203	0.241849	0.26758	0.044249	0.123302	0.46153	0.058566	0.221808	0.168263	0	0.056591	0.323885	0.080561	0.461416	0.087635	0	0.088035	0.530959	0	0.136424	0.228848	0	0.209717	0.731588	0.10775	0.519759	0.285778	0.045963	0.29222	0	0.246981	0.021744	0.019601	0	0	0.305928	0.11349
gene870	418071	POLR3B	29.1468	7.81285	7.43652	8.27334	13.7358	7.32212	6.70095	7.20218	7.70462	6.19488	11.4151	5.12778	6.91114	28.6542	11.3426	9.04433	6.30317	8.23724	22.8393	6.60888	18.3116	6.30738	5.18637	6.8401	25.2921	5.1299	14.5173	7.57268	5.26801	7.45107	23.0635	7.57975	12.6319	6.60632	5.3835	6.42917	17.5016	12.602	7.50968	4.97669	7.9188	21.3987	7.52747	7.12069	10.824	8.08957	4.70586
gene871	425052	TCP11L2	11.0953	19.8033	19.466	18.1828	7.45488	16.3973	6.56598	7.54497	4.41174	14.0571	14.8141	20.9907	3.33703	7.90795	9.96322	8.08627	6.72621	2.67205	11.0666	12.6245	9.70746	7.67327	6.92187	8.50805	13.9223	2.13415	10.7091	13.764	5.62375	3.52526	14.3216	8.41413	21.6769	15.7073	5.94952	5.51841	8.49465	6.48726	9.11342	3.57889	4.01823	13.0359	1.37793	1.50897	10.6904	9.82486	4.81413
gene872	418073	CKAP4	174.419	145.588	153.256	141.006	240.048	143.041	108.553	116.797	158.701	87.5811	218.235	106.684	151.687	180.855	242.662	171.545	146.416	228.933	154.71	45.5888	224.183	121.466	73.8714	195.748	176.944	54.6084	230.355	154.395	88.5869	165.223	138.198	82.6341	176.25	142.258	92.2433	144.693	100.314	113.818	176.667	82.4001	232.863	201.646	82.848	80.9283	263.883	174.278	88.288
gene873	418074	NUAK1	6.47772	13.3138	12.9766	13.2787	10.5559	19.5769	35.919	33.6928	19.7075	45.9094	20.6642	42.3684	27.1716	3.66996	11.0911	21.9939	42.8914	30.9412	10.5805	66.1087	7.29596	24.9063	53.356	24.3015	11.1689	23.0162	9.48664	18.5803	48.8599	24.0851	12.4968	25.2664	15.8453	20.2041	50.9925	29.6513	3.59447	3.65623	18.4154	39.2125	25.1353	7.59742	22.3471	20.147	9.16876	16.8709	36.1208
gene874	107053559	LOC107053559	0.471827	0.393835	0.347678	0.288127	0.233186	0.518653	0.278826	0.636528	0.261386	1.28218	0.593816	1.1714	0.742481	0.147513	0.350838	0.479681	0.697369	0.543481	0.278497	1.26163	0.153677	0.521224	0.959915	0.407084	0.278092	0.551779	0.383375	0.452568	1.16266	0.34172	0.652056	0.566195	0.187026	0.46926	1.01936	0.771486	1.18456	0.993619	0.493547	0.867485	0.577289	0.356905	0.402291	0.698377	0.28568	0.448947	0.726957
gene875	771624	C12ORF75	56.3999	49.901	48.0052	53.2689	50.9504	12.1934	22.9541	22.0575	22.7444	110.603	10.9761	7.36329	18.2846	42.5086	30.0406	8.19355	23.1397	15.4103	116.818	12.5948	49.3207	11.4382	23.9193	14.2794	91.3637	20.1064	44.613	10.6488	31.9074	13.8043	138.618	95.2744	99.7365	7.48138	19.5173	16.3608	86.215	73.0341	9.35542	14.0559	11.2337	70.0622	9.98243	6.8132	41.29	8.63006	19.3644
gene876	418075	APPL2	47.5296	24.6517	23.4366	25.2779	65.4639	21.7677	22.0193	22.8887	31.4533	46.3557	22.1518	36.4117	24.0972	37.6571	57.133	19.8387	19.8899	24.0394	80.2101	13.7551	57.1319	20.1914	21.5184	20.9951	66.9901	5.23154	63.5755	19.8836	22.8967	22.9887	82.3734	29.5152	60.5119	17.8098	21.4173	20.1803	55.7854	67.8538	17.4723	14.5834	20.5263	49.7221	4.90242	4.10473	52.862	17.3581	17.848
gene877	418077	KIAA1033	10.6121	6.66121	7.07512	7.33879	9.45532	9.12132	4.58669	5.75817	4.36027	8.81531	9.02252	9.04003	3.30749	13.8334	9.13434	9.56209	6.12461	5.40795	13.8764	4.30166	9.0243	6.39367	3.05773	8.69123	15.4177	1.70276	9.53705	8.85332	2.99687	4.22589	14.0886	3.65169	9.27951	10.7803	2.91541	4.5704	6.58861	5.86941	8.17642	2.64281	7.0882	10.6762	3.89738	3.68769	6.87609	9.84902	2.66323
gene878	418078	ALDH1L2	0.891627	1.00109	0.856571	0.949508	0.403413	1.4412	0.454719	0.4502	0.624144	1.83905	3.86158	0.674494	0.7205	0.99342	0.591248	1.17061	0.785158	0.852361	0.689396	0.202969	0.710413	1.24483	0.419669	2.04084	0.845575	0.340351	0.815841	1.96564	0.41686	1.05688	1.00148	0.734454	0.882927	3.08505	0.595574	1.22399	0.985515	0.755939	2.68907	1.23597	2.47011	0.621044	1.76456	1.39038	0.879668	3.09716	0.46746
gene879	418079	C12ORF45	41.3071	16.2329	15.7756	18.4551	22.1035	21.8563	18.616	16.8113	23.0746	18.4943	36.7537	20.2593	30.5339	32.801	20.203	27.6175	21.7712	28.2673	33.3646	15.7958	23.1056	19.8906	15.4971	20.1022	32.6111	14.3983	20.6959	22.4246	17.3754	25.8809	37.4282	18.5318	18.9101	22.1981	19.2773	20.0082	47.5049	36.8054	23.2381	17.2819	28.7856	36.1544	15.2688	16.5281	21.5898	23.759	18.4835
gene880	427913	SLC41A2	7.04107	4.97071	5.43369	5.18288	8.22087	10.9733	6.82237	9.35586	6.60518	8.99576	13.1499	15.588	7.58201	3.53889	8.034	14.3996	13.3431	12.4296	3.59437	4.87521	9.71396	7.25621	5.21477	13.4391	5.39744	1.66213	8.85418	11.4846	5.9799	7.22445	4.8526	3.35816	7.94083	10.4762	5.15323	7.65893	4.58866	6.64592	10.3416	3.34125	12.4076	6.12314	1.22133	1.06196	7.19056	11.1684	3.76453
gene881	418081	CHST11	29.8087	22.8433	22.7333	22.7357	45.7644	11.4474	16.6624	17.3987	26.0804	24.8511	4.77089	22.5159	16.124	33.6175	45.7447	17.1443	19.8201	27.8842	43.9604	11.7132	61.7196	16.8026	16.7311	21.1191	36.2463	14.9056	51.0127	12.3641	13.7089	19.3629	38.4148	26.8623	50.2049	16.2965	21.0318	22.6643	19.1477	22.7775	15.1635	13.4342	23.6691	34.5359	5.60129	5.80252	28.3147	15.2609	13.9275
gene882	107049021	LOC107049021	0.06937	0	0.015694	0	0	0.021883	0.028135	0.033753	0.015503	0	0.121431	0.046549	0	0	0.012792	0.015706	0.037173	0.031527	0	0	0	0	0.032385	0.049792	0	0	0	0.007987	0.026173	0.05027	0.012128	0.008561	0	0.062242	0	0.015951	0	0	0	0.02839	0.031691	0.015313	0	0	0	0.00924	0
gene883	418082	TXNRD1	2.71511	0.582161	0.706209	0.379023	0.916722	9.08781	11.886	12.0414	6.44926	0.83587	14.8654	11.4941	7.44745	1.37214	0.801332	10.4778	9.8342	8.00239	1.98848	0.679009	1.81869	11.3853	8.56484	15.2472	1.08229	2.10567	0.964736	13.2781	6.97853	9.0137	1.27629	1.16917	0.792419	14.4706	8.27942	11.3006	1.70862	0.158853	11.3419	5.16606	12.1286	0.967413	0.136811	0.671728	0.362923	11.9239	4.80099
gene884	396205	NFYB	15.17	14.0666	10.9149	11.8768	17.1732	19.8523	16.2312	16.6702	15.0383	20.7903	17.0901	17.9417	18.3589	13.7239	11.3059	21.2397	15.4526	18.2589	15.2558	16.6376	18.3087	23.347	17.1172	24.5676	12.2701	6.72381	17.9883	22.4941	14.946	18.4126	18.1948	14.1313	22.3723	24.3023	15.8469	17.1519	30.322	30.2707	16.2384	10.4935	18.1228	16.0785	5.80806	6.32861	18.8295	21.5376	13.0812
gene885	418083	HCFC2	10.7351	8.17608	8.09809	9.06415	11.3153	13.4332	6.02394	7.54828	5.31658	16.0095	8.1461	19.1831	4.42923	12.6943	9.63629	14.9565	9.66896	5.25812	13.3658	7.8922	11.6686	7.62021	7.18412	9.98679	14.2248	1.79453	12.3677	13.3913	5.19008	4.92699	17.6098	5.77932	15.0027	18.2368	5.96417	6.07496	17.091	10.5654	10.0958	3.50106	7.14682	13.8297	1.56565	1.25863	9.7328	14.6045	3.89745
gene886	418085	GLT8D2	3.26494	0	0	0.043731	0.041315	11.9159	8.55274	8.30057	5.8232	0.648629	15.8508	9.25106	4.99161	0.115504	0.015256	4.41929	3.79669	2.37095	1.41372	0.148504	1.10515	7.11077	6.71429	8.0835	1.01299	0	0.454421	4.72281	1.88652	2.63539	0.116664	0	0.041861	4.01038	1.3803	1.97234	1.32073	0.142588	5.53029	1.3998	3.40455	0.180028	0	0	0	3.68371	1.76348
gene887	395510	TDG	8.69639	9.40656	9.76453	9.12994	8.43276	10.0208	9.51198	10.0749	12.0685	10.7646	14.8658	12.5533	15.3269	5.62097	7.34757	11.8438	10.4038	16.5771	7.57036	5.97508	7.81509	11.0383	8.54222	13.9277	8.36843	6.80677	8.10516	10.0612	8.01585	12.5972	8.19835	8.79023	10.359	9.63329	9.19929	12.5617	8.58568	9.16943	9.75434	10.0544	13.7876	7.83271	10.4556	10.6226	10.2113	12.8161	10.547
gene888	107053535	LOC107053535	0.475693	0.980792	1.02261	0.672356	0.887999	0.696794	0.202531	0.295746	0.051468	1.18706	0.450474	1.10977	0	0.626369	0.511481	0.538254	0.058875	0	0.520473	0.175849	0.241177	0.079154	0.13822	0.203568	0.714886	0.056471	0.42347	1.0064	0.128795	0.126529	0.194116	0	0.691708	0.482157	0.092284	0	0.401237	0.251049	0.291505	0.083521	0.710573	0.56987	0	0	0.603421	0.421659	0.076185
gene889	772057	C1H12ORF73	21.4508	11.9602	11.8474	10.295	14.6486	13.8209	15.5031	13.2708	13.5679	15.5757	15.6171	13.1907	22.0797	26.3298	13.4297	16.826	15.2823	19.7752	23.1887	18.1332	16.6129	22.3243	15.7871	16.3915	20.1575	17.5108	15.0942	16.5875	17.8093	20.2425	21.5419	18.019	16.2566	14.2814	17.6688	16.7881	21.2322	20.5961	19.4	18.269	17.4209	19.0993	18.9978	19.6923	13.8946	13.4267	14.5477
gene890	374163	HSP90B1	497.088	616.104	640.072	628.251	706.193	348.102	254.81	280.528	468.41	111.709	490.399	203.352	313.784	533.158	702.08	440.681	299.918	421.908	577.108	250.38	656.326	263.09	252.385	421.876	541.925	514.828	663.192	357.935	205.297	395.202	502.605	476.538	414.174	291.401	256.774	299.45	566.778	991.73	394.868	263.25	498.65	743.528	386.05	376.395	799.381	438.618	166.562
gene891	107049050	LOC107049050	0	0	0	0	0	0	0	0	0	0	0	0	0	0	0	0.10797	0.161367	0	0	0	0	0	0.121172	0.183699	0	0	0	0	0	0	0.041864	0	0	0	0.053838	0	0	0	0.06205	0	0	0	0	0	0	0.067756	0
gene892	102465726	MIR7450	0	0	0	0	0	0	0	0	0	0	0	0	0	0	0	0	0	0	0	0	0	0.049692	0	0	0	0	0	0	0	0	0	0	0	0	0	0	0.109996	0	0	0	0.084068	0	0	0	0	0	0
gene893	418086	LOC418086	0	0	0	0	0	0	0	0	0	0	0	0	0	0	0	0.116599	0	0	0	0	0	0.129986	0	0	0	0	0	0	0	0	0	0	0	0	0	0	0	0	0	0	0	0	0	0	0.046826	0.065278	0.117871
gene894	427914	NT5DC3	2.48664	1.6041	1.62979	1.76046	2.75072	2.59644	2.97034	3.76511	2.31864	2.35146	2.82397	9.20484	2.9038	1.64593	2.00817	5.49107	4.94732	3.36316	11.6368	2.70514	2.77069	3.39666	3.34374	5.11362	3.18425	2.03163	2.12217	3.36559	2.27779	3.23022	12.2879	1.82912	2.41185	3.43307	3.6387	3.39921	0.471771	1.0492	2.7595	1.57921	2.79798	2.56087	1.15749	1.26412	1.65238	3.3865	0.926329
gene895	418089	STAB2	0.399719	0.00774	0	0.007337	0	2.03403	1.45443	1.62973	1.17022	0.017427	1.68669	1.49543	1.61859	0.015935	0.006819	1.22838	1.19019	1.00717	2.34769	0.021449	0	1.62918	2.16022	1.26206	0.25889	0.015484	0.008157	1.81065	2.58891	1.12597	2.49119	0.049077	0.014433	1.24393	1.51767	1.73575	0.821563	0.016497	1.17374	0.750931	1.09146	0.138867	0.027976	0.010237	0.027868	0.965395	1.00312
gene896	107053530	LOC107053530	0.01174	0	0	0	0	0	0	0	0	0	0	0.02131	0.013063	0.014597	0	0	0	0	0	0	0	0	0	0	0.046686	0	0	0	0	0	0	0	0	0	0	0	0.019327	0	0.015369	0	0	0	0	0	0	0	0
gene897	386573	ASCL1	0.036471	0	0	0.042125	0	0.043911	0	0	0	0	0.280668	0.08927	0.040313	0.134986	0	0.045791	0	0.03756	0.170721	0	0	0	0	0	0	0	0.032228	0	0.034257	0	0.173123	0	0.040189	0	0	0	0.171368	0	0	0	0	0.220249	0.118991	0	0	0	0
gene898	408024	PAH	0	0	0.055467	0	0	0.035749	0	0	0	0	0	0	0.099059	0	0	0.028665	0	0.046148	0.312764	0	1.05271	0.138166	0	0	0	0	0	0	0	0	0.043887	0	0	0.091862	0	0	0	0.057201	0.042213	0	0	0.054302	0	0	0	0	0
gene899	771761	THL	0	0.043889	0	0.036614	0	0.037658	0	0	0	0	0.255786	0	0.103024	0.011897	0	0	0	0	0	0	0	0.064699	0	0.032168	0.023155	0	0	0	0	0	0	0	0	0.038914	0	0	0	0	0	0.051373	0	0	0	0	0	0	0
gene900	418090	IGF1	0.314132	0	0	0	0	2.50802	0.387222	0.279629	0	0	4.84487	1.10418	0.735947	0	0	2.32915	0.164984	0.211382	0	0	0	1.09445	0.192109	1.92162	0	0	0	0.887619	0	0.913077	0	0	0.076052	3.19166	0.103979	1.06233	0	0	2.11252	0	0.324281	0	0	0	0	2.83769	0.273247
gene901	418092	PARPBP	1.67551	0.066081	0.042692	0.059821	1.13282	1.43628	0.112981	0.166525	0.460146	0	2.53324	0.566363	0.570656	2.50315	0.635635	1.61841	0.258464	0.581777	1.40227	0.052417	0.880567	0.300661	0.068609	0.829086	2.31737	0	0.700795	1.07869	0.187744	0.801093	1.50558	0	0.719288	0.985407	0.061968	0.555658	2.06073	0.658913	0.966242	0.037765	0.836868	1.67071	0	0	0.975083	1.69111	0.152412
gene902	418091	PMCH	1.06684	0.036014	0	0.180748	0.793183	0.721364	0.098307	0	0.165682	0.087506	1.406	0.655195	0.459261	1.46377	0.425838	0.724931	0	0.499898	0.84286	0	0.484727	0.13115	0.158895	0.502955	0.768093	0	0.551084	0.76455	0.228543	0.401945	0.781839	0	0.424899	0.905484	0	0.38803	0.716585	0.202854	0.452119	0.093381	0.453929	1.11236	0	0	0.476237	0.829476	0
gene903	418093	NUP37	33.9784	8.71279	9.24916	9.3353	14.6337	30.4319	16.9766	16.9928	24.9099	6.17748	71.3794	16.3248	37.8028	37.3469	13.611	32.459	22.0401	42.3494	23.5329	6.99151	12.7672	23.9932	12.0695	32.5251	25.7934	5.78404	14.3469	29.5887	12.6627	34.6055	24.9705	8.34896	10.6795	23.6935	12.5401	23.7728	30.487	16.4948	32.9799	13.4898	35.4995	28.3924	3.98774	5.23492	13.5346	34.6126	13.5651
gene904	418094	CCDC53	27.8066	23.9804	20.7884	21.4775	21.6978	29.0336	8.4317	9.94123	7.53998	17.9157	36.7958	25.0259	13.487	25.9496	18.7161	27.9379	20.4288	17.2555	22.3818	15.0217	20.3788	17.5451	15.9424	20.3709	24.6285	6.09897	18.7224	28.251	8.98892	10.7585	23.0548	10.479	20.5247	27.4538	10.7951	10.9086	18.7061	14.8541	26.4693	9.55264	15.1542	22.2193	7.67271	7.68547	21.4626	25.6202	9.12419
gene905	418095	DRAM1	0.647494	0.050605	0.03709	0.02634	0	3.64778	7.05492	8.09617	2.02452	2.06687	11.4601	2.75538	4.23315	0	0	3.06083	5.8213	3.10145	0.298595	0	0	3.21797	5.01907	3.64329	0.024968	0	0.026656	3.82556	4.96075	3.39702	0.175003	0	0.033464	2.33732	5.18947	3.00575	0.391665	0	2.82357	2.46742	2.61644	0.072622	0.228793	0.213618	0.180697	9.47954	4.72517
gene906	418096	GNPTAB	26.4865	63.9111	59.9625	62.069	48.2332	18.0219	13.9708	16.8979	22.4081	58.675	29.7907	20.4287	14.3777	26.8421	55.3083	26.2268	19.7602	20.8197	22.0307	15.1287	29.5436	13.3316	10.7224	19.7356	28.7088	39.0227	44.2073	18.5573	10.1599	14.4128	44.5979	36.5032	48.5257	18.9925	11.425	13.6566	11.7538	26.7983	19.1589	21.3064	24.5793	35.5562	84.4931	82.1469	51.1749	24.2462	8.06318
gene907	418097	SYCP3	1.24294	0.96599	0.956307	0.816173	0.846747	1.1609	0.278123	0.669349	0.736093	1.03329	1.30358	1.39077	0.598134	0.555046	0.643137	1.24361	0.808405	0.877179	0.687172	0.09586	0.642015	0.522659	0.466071	1.17037	1.45714	0.061131	0.645238	1.33556	0.418423	0.524402	1.14868	0.113266	0.923498	1.48927	0.273572	0.663516	1.64025	1.60613	0.856065	0.369388	0.918955	1.87745	0.646506	0.677555	0.676102	1.86349	0.347496
gene908	418098	CHPT1	10.9805	2.81812	3.54126	3.56372	3.54294	14.989	15.5485	13.7044	11.5806	10.3394	17.3148	12.9684	20.7749	11.8093	2.62369	20.9489	17.8417	13.3897	13.7703	4.0878	9.42577	15.3579	14.5095	15.8694	7.24043	1.44066	5.37474	10.6547	12.1081	15.3865	9.40817	4.10239	4.00231	15.539	15.4959	16.5189	3.94022	2.98965	16.3588	12.6039	15.8993	6.86957	0.374027	0.488419	2.79794	14.9396	15.1966
gene909	418099	MYBPC1	0	0.012339	0	0.017855	0	0	0	0	0	0.020602	0	0	0	0	0	0	0	0	0.009652	0	0	0	0	0	0	0	0	0.014148	0.015743	0	0.036502	0	0.022009	0.018351	0	0	0.024943	0	0	0	0	0	0	0	0.032835	0	0.019166
gene910	100856828	TRNAV-CAC	0	0	0	0	0	0	0	0	0	0	0	0	0	0	0	0	0	0	0	0	0	0	0	0	0	0	0	0	0	0	0	0	0	0	0	0	0	0	0	0	0	0	0	0	0	0	0
gene911	427915	SPIC	0	0	0	0	0	0	0.058183	0.195639	0	0.035119	0.167053	0	0	0	0.027995	0	0	0	0	0	0	0	0.029086	0.02683	0	0	0	0.073079	0.080599	0	0	0	0	0.031598	0	0	0	0	0.033811	0	0.032279	0	0	0	0.026132	0.182832	0
gene912	418100	PARP12	45.5973	43.3795	38.6427	42.2629	54.4814	20.645	21.9422	21.4496	22.8386	32.1297	17.9612	13.2485	10.9436	55.0101	50.8259	15.8494	17.2401	13.218	61.1213	28.5216	51.4239	18.251	17.42	17.2498	61.6212	11.1317	46.909	15.9561	14.8376	15.2624	55.7175	32.3092	44.9966	22.3443	17.9144	18.458	6.97467	9.51198	17.7664	8.07177	12.5465	66.8001	9.78005	8.71035	69.4246	38.5688	30.065
gene913	418101	TBXAS1	2.11076	1.15185	0.782502	0.89533	0.410643	1.25212	2.77878	3.08364	1.08984	1.7358	7.52851	0.95134	2.06473	2.5574	0.470438	1.28367	2.88622	1.19535	1.6036	1.45472	0.860974	1.71019	2.19807	1.54499	1.08827	2.11185	0.488517	1.23188	2.23181	1.08849	2.54894	0.823107	0.510993	1.40854	2.64459	1.38839	1.15281	0.193351	0.782012	2.57515	0.975337	1.43054	4.52453	4.65877	0.30794	1.36589	1.89509
gene914	107053513	LOC107053513	0.104866	0	0	0	0	0.157401	0.538765	0.491577	0.062916	0.176703	0.403395	0.095721	0	0	0	0.196071	0.454984	0.080998	0	0	0	0.229303	0.157792	0.201579	0	0	0	0.390882	0.68724	0.809142	0.025677	0	0	0.317869	0.500244	0.263878	0.042872	0	0.170125	0.071385	0.162957	0.03177	0	0	0	0.481491	0.313565
gene915	374138	HIPK2	7.70393	22.6182	22.2638	23.4889	10.67	17.5834	33.508	31.7552	21.792	71.707	20.0931	38.7805	30.2773	2.36542	14.8677	19.9867	34.4608	32.4713	6.93899	34.3249	12.0834	21.706	32.9177	24.1439	4.45088	35.4841	10.6095	19.9778	32.7047	28.4461	5.35689	26.9911	12.9932	21.4917	38.9802	28.2191	7.20285	7.70423	20.1279	40.5485	27.4256	4.89175	62.3032	58.3243	9.05413	18.5015	26.6104
gene916	107053508	LOC107053508	0	0.182319	0	0	0	0	0	0	0	0	0	0	0	0	0	0	0	0	0	0	0	0	0	0	0	0	0	0	0	0	0	0	0.091602	0	0	0	0	0	0	0	0.223403	0	0	0	0.155279	0	0
gene917	107053510	LOC107053510	0.03078	0.052552	0.018923	0.052276	0.025659	0	0.061525	0.048395	0.009394	0.041368	0.009859	0.056505	0	0	0.016434	0.067293	0.016763	0.004902	0.011987	0.010248	0.008094	0.007866	0.025782	0.039136	0	0	0.013668	0.007245	0.039647	0.036284	0.007524	0.015702	0.017159	0.055986	0.027605	0	0	0	0	0.016824	0.019011	0.00931	0.00842	0.012171	0.014978	0.032581	0
gene918	107053489	LOC107053489	2.92545	4.476	3.64221	4.25788	3.76126	6.53219	7.89436	8.14385	4.56275	16.4078	5.87047	14.2328	6.42973	0.456223	4.60741	7.69187	9.60735	7.84557	1.84243	4.74129	2.85174	5.77248	5.19158	6.5441	0.806434	6.01619	2.32538	5.22659	4.2902	4.97239	2.01569	4.13439	2.61432	8.25866	7.61309	6.18444	2.52783	3.17745	6.85669	6.3063	8.03	1.33641	10.6459	10.7529	3.04818	6.72848	4.85658
gene919	100857885	KIAA1549	7.04686	10.2054	10.1935	9.66526	17.6804	9.86258	9.40298	9.56987	9.61155	8.97876	4.69349	11.9408	10.5413	5.62123	14.8201	12.344	10.0436	11.0299	6.71969	5.87266	12.4544	10.2031	6.40937	9.15293	7.15349	8.00646	9.99077	8.81	5.51099	8.34248	6.57053	8.53169	9.27791	12.3108	8.50131	9.14235	3.48122	4.70918	8.93343	4.8001	9.04358	6.48911	6.17519	5.46385	6.6614	9.90603	7.61348
gene920	418103	TMEM213	0	0	0.06325	0.059816	0	0.06152	0	0.027463	0	0	0	0	0	0	0	0	0	0	0	0	0	0	0.057163	0.02826	0	0	0	0	0	0	0	0	0	0	0	0.064074	0	0.065228	0.119478	0.055951	0	0	0	0	0	0	0
gene921	418104	ATP6V0A4	0.021545	0	0.052983	0.037705	0.023907	0	0.093208	0.068785	0.185298	0.108752	0.027557	0.144275	0.17572	0.052335	0.022508	0.19388	0.076314	0.299499	0	0.028644	0	0.079347	0.048044	0.128377	0.039707	0.044366	0.076411	0.168544	0.100198	0.374206	0	0	0	0	0.166669	0.179105	0	0.027046	0.086015	0.023434	0.220423	0.013631	0.139959	0.136076	0.021654	0.052447	0
gene922	418105	SVOPL	0.841473	0.648614	0.479269	0.546719	0.678171	0.381667	0.281698	0.311203	0.710127	0.601201	0.143658	0.234414	0.194209	0.341416	0.920536	0.830868	0.262792	0.371744	1.11612	0.174375	2.97421	0.884574	0.12203	0.518132	1.27608	8.57652	3.88575	1.86507	0.129264	0.455969	1.36296	0.263282	0.913687	1.2448	0.261597	0.378643	1.12486	5.67044	1.28528	3.98566	0.423185	1.30771	31.4491	30.7839	3.40619	1.96547	0.281207
gene923	418106	TRIM24	74.5428	67.2472	70.0173	65.3774	68.475	15.5289	15.3745	16.577	22.9715	139.65	9.34171	16.4966	13.397	51.7842	61.1389	16.7125	11.6201	14.4812	88.0057	47.8365	74.2848	9.81021	10.673	9.06554	90.5413	28.7216	60.9205	10.1829	8.92744	10.663	93.1414	65.5166	64.7118	12.4099	16.4829	11.2616	67.8174	64.6155	13.1457	11.1742	12.568	85.9747	20.8587	20.4903	50.9433	11.4191	9.60572
gene924	107053481	LOC107053481	0	0.037236	0	0.041249	0	0	0	0	0.02687	0.021346	0	0	0	0	0	0	0	0.022706	0	0	0	0	0	0	0	0	0	0	0	0	0.028205	0	0.049329	0	0.026409	0	0	0	0	0	0	0	0	0	0	0.017182	0
gene925	107053480	LOC107053480	0.257915	0	0	0	0	0.055905	0.017299	0.033238	0	0.020883	0.53775	0.018606	0	0.227154	0	0.012325	0	0	0.92963	0	0.032417	0.031927	0.129545	0.01553	0.389771	0	0.055016	0.043311	0.047661	0.014712	1.24154	0	0	0.018789	0	0	0.050143	0	0.020105	0.059026	0	0.144247	0	0	0	0	0.039246
gene926	418107	AKR1D1	63.2771	0	0.06603	0.187333	1.27194	9.66765	5.66123	6.11948	4.68475	0.976779	102.592	0.643042	3.56714	79.4558	0.654041	1.8995	4.56574	2.05515	107.612	0	3.31168	2.95268	11.067	3.23451	45.0668	1.02004	2.93834	13.0902	18.9652	6.83502	91.5499	0.054516	3.83158	1.52101	5.08913	3.17722	44.4528	1.69487	5.01059	24.4151	5.97874	54.5045	6.92996	8.26739	0.320611	1.93362	43.4732
gene927	107053479	LOC107053479	0.049887	0	0	0	0	0.081337	0.067745	0.042548	0.007583	0	0.148583	0.024562	0.022332	0.037245	0	0.144318	0.087515	0	0.030896	0	0.01052	0.083413	0.022565	0.051414	0	0	0	0.120741	0.031022	0.060879	0.029831	0	0.016595	0.103203	0.035073	0.042181	0.048213	0	0.06549	0.011043	0.037731	0.048521	0	0	0	0.211247	0.083163
gene928	418108	ZC3HAV1L	1.98937	0.031514	0.054888	0	0.16357	8.2481	12.3988	11.1752	7.14628	0.460288	13.1039	4.98704	10.9013	0.137894	0.189286	7.49729	12.2214	9.42477	0.505927	0	0.077727	12.4743	19.1594	10.1155	0.388696	0	0.268609	13.2688	21.4012	12.8555	0.49264	0.075771	0.04161	8.12806	16.3295	10.2328	3.8251	0.261237	10.0729	17.1445	12.0899	1.17799	0.773671	1.0053	0.509702	17.8344	29.5499
gene929	418109	LOC418109	0.37529	0.063663	0.04836	0.097625	0.287977	0.824036	0.239765	0.309266	0.191191	0.096245	0.588899	0.30359	0.054328	0.21565	0.291437	0.134141	0.200445	0.062012	0.875365	0	0.109726	0.138134	0.131166	0.200703	0.366522	0	0.144004	0.285673	0.331007	0.108604	1.1748	0.013175	0.218014	0.491205	0.127599	0.270858	0.904548	0.197972	0.800313	0.350913	0.162161	0.284037	0.02386	0.041539	0.13346	0.463308	0.312779
gene930	418110	KDM7A	17.5279	6.54896	6.59896	6.53816	19.9998	4.79516	4.31355	5.21963	4.77596	20.1163	3.4235	9.6424	1.77835	16.286	14.3054	4.11442	5.15343	2.55072	24.2316	6.10663	24.1765	4.76062	4.25595	3.66198	26.8981	5.3796	19.4409	4.6791	3.29388	2.59865	24.9543	5.40778	22.2927	6.09881	3.7178	3.4713	12.1263	10.0728	3.81572	5.58007	2.87317	20.1816	10.8549	9.39265	11.3511	3.60893	1.93299
gene931	418112	SLC37A3	21.3141	14.5417	4.95044	12.4614	41.6242	12.0958	15.7442	12.7594	21.2593	29.5394	8.65476	16.3284	18.2565	15.3941	30.5886	14.0418	17.0056	18.7566	29.428	16.473	49.0331	16.2767	15.458	16.0618	29.6716	23.1686	38.8841	13.8722	18.831	17.0632	25.4251	16.7051	29.7463	12.8576	18.6454	16.0271	18.032	22.0866	14.032	21.0628	14.6602	21.9579	35.2633	36.8363	24.5055	13.441	17.7282
gene932	418113	RAB19	9.58343	0.453337	0.574779	0.521848	10.8987	0.962955	0.663848	0.546015	3.48178	3.18403	9.1905	0.335514	2.46876	15.5011	7.56091	1.19873	0.914226	1.65233	12.0747	0.594357	8.81857	1.71879	1.08269	2.00303	14.9804	1.70183	8.34429	1.16738	1.04894	2.04535	11.356	0.734648	4.29162	0.78917	1.39812	1.28336	4.18324	3.12152	1.26194	1.23657	1.24276	10.9116	2.80687	2.91691	4.8079	0.780149	1.26251
gene933	395500	MKRN1	42.7273	43.3014	42.9769	40.4201	44.7351	29.9839	31.038	29.7832	38.7918	51.3417	37.6269	35.634	36.2674	43.8562	43.5394	30.8325	30.9884	37.5713	56.8327	42.5094	44.828	34.9307	35.1839	34.6698	55.8396	42.9878	46.8878	29.99	37.65	37.2919	54.962	45.5515	45.0518	33.6088	38.6542	35.1129	25.3452	24.2194	32.5087	38.6643	32.8214	51.1211	38.5037	37.9671	42.7482	32.5456	36.7074
gene934	107053476	LOC107053476	0.080811	0.359015	0.23789	0.207064	0.207248	0.083765	0.067289	0.063368	0.041977	0.133265	0.064515	0.135823	0	0.147676	0.106073	0.09177	0.065321	0.03114	0.234065	0.02686	0.16934	0.083024	0.022526	0.082595	0.248893	0	0.332705	0.075054	0.010392	0.009517	0.227192	0	0.185489	0.134426	0.017928	0.037832	0	0.074988	0.026185	0.022048	0.093451	0.073122	0	0.016216	0.091139	0.057187	0.012778
gene935	418114	LOC418114	0.021024	0	0	0	0.087594	0.009408	0.035235	0.009987	0.03078	0	0.004941	0.048797	0.013997	0.019447	0.045775	0	0	0	0.049136	0	0.089008	0.005211	0.038921	0.01614	0.076518	0	0.028297	0.028099	0.083237	0.006034	0.054435	0	0.066514	0	0	0	0.051068	0.070216	0.061428	0.01573	0	0.101483	0	0	0.023378	0	0
gene936	418115	DENND2A	6.20659	1.35745	1.36719	1.58936	12.9458	18.3864	21.7727	21.8816	15.0982	1.21695	7.89003	15.2816	14.934	8.62503	11.5914	18.8315	22.8148	16.5182	12.1938	1.74214	15.4626	24.7855	33.4716	19.3768	10.8607	1.00263	11.8419	19.5803	34.1692	17.8499	11.2831	3.57438	11.3054	20.4695	33.2205	20.9278	13.2046	10.5109	20.1665	17.8794	17.8342	14.9142	0.423493	0.528185	7.73554	18.3893	22.2911
gene937	418116	ADCK2	5.88878	4.4554	3.14322	3.5812	8.65876	4.89448	4.24917	3.97341	5.89569	5.18762	3.92155	2.98591	5.6194	8.91923	6.88602	5.95109	4.40287	3.87129	6.26678	6.63193	9.81632	5.82406	4.11173	5.12784	7.51139	4.39013	8.40817	5.84997	4.06932	4.90155	5.66738	6.40277	8.56897	5.50663	4.34827	4.51986	11.203	9.09556	6.0471	2.82385	4.92103	7.18853	1.45989	1.58358	6.4171	6.48068	5.25661
gene938	100858131	LOC100858131	0.073567	0.089753	0.116911	0.16005	0.039542	0.179775	0.157384	0.10596	0.021714	0.143279	0.073463	0.130784	0.069144	0.137095	0.015116	0.057011	0.066625	0.016947	0.111189	0.07083	0.070038	0.045145	0.0198	0.165574	0.150268	0.021277	0.133231	0.247279	0.073673	0.102662	0.096442	0.018149	0.039666	0.17396	0.072064	0.069608	0.113824	0.098336	0.046958	0.01977	0.053973	0.521753	0	0.028134	0.092139	0.226443	0.089747
gene939	418118	NDUFB2	110.549	125.148	110.452	129.882	72.8078	180.224	234.538	207.06	193.288	99.0498	196.341	114.231	231.566	85.8444	63.8162	176.915	189.029	233.562	79.3856	120.682	107.5	208.216	191.804	208.928	78.1939	169.349	80.0651	185.653	215.919	243.283	79.1592	175.926	101.729	141.838	198.532	234.44	228.454	181.551	206.659	201.677	210.586	112.586	156.973	144.639	86.5858	158.772	195.511
gene940	396239	BRAF	4.36321	6.51664	6.09035	5.96047	6.12718	5.47418	3.92648	4.4699	2.41821	8.93192	3.94663	11.3713	2.68149	5.13416	5.77302	7.1172	4.64383	3.00875	6.24893	8.54928	6.72176	4.32529	3.15479	5.19543	7.63943	3.20095	6.46607	6.79234	2.47218	2.58146	7.7573	4.97714	7.67483	8.36012	3.74836	3.62534	2.64931	3.38927	4.27939	2.90123	3.95001	3.95298	3.0447	2.7801	4.25852	6.52392	2.10596
gene941	418119	MRPS33	58.0279	43.5975	40.876	41.6142	47.1427	43.134	38.8178	39.2162	45.5064	34.8622	45.56	22.7284	51.7798	57.2952	34.0213	35.0789	30.3527	48.9234	47.036	37.9377	35.5069	41.3135	32.7544	45.8603	50.4168	42.6204	35.1413	38.8981	32.0158	45.3147	42.0486	41.815	32.7041	43.122	33.1759	46.416	65.3644	41.4397	41.2791	34.8719	39.641	53.0988	32.4289	39.1681	38.47	44.8293	36.0533
gene942	418120	TMEM178B	2.72046	3.59537	3.8043	4.50399	1.27907	3.23597	4.51726	5.20454	4.89217	4.90335	1.53461	4.49284	4.25659	1.36556	1.31002	4.72133	3.39996	4.96436	2.44789	2.10959	0.521517	4.99795	2.87036	4.29532	1.60795	5.15642	0.298415	4.15849	2.4402	3.91823	3.74201	3.92408	0.409097	4.68626	3.90498	5.15712	1.18779	0.28186	4.23253	4.35943	4.57183	1.01932	2.38932	2.54615	0.590748	3.1008	2.71876
gene943	418121	AGK	14.2751	11.3848	10.2806	11.0542	11.2768	12.7453	13.5757	13.1422	18.1893	7.48858	11.9598	10.4563	17.2611	16.3008	13.5688	14.8004	11.261	16.1687	14.5383	7.02358	10.0557	17.6082	13.55	16.3798	14.8193	11.024	8.51823	12.7977	8.60599	17.6355	12.3596	8.04524	7.81647	14.2026	12.8035	15.0675	10.7361	9.46036	12.5297	7.74776	12.1341	15.4033	9.24439	8.1353	11.284	13.714	12.1654
gene944	427917	KIAA1147	4.75364	5.73616	5.88335	6.09201	5.03261	4.73597	5.79807	5.54663	4.87547	6.22609	4.32104	7.11522	4.3011	5.13838	5.42195	5.6382	5.30174	4.40716	6.56656	7.47485	5.26235	7.77521	5.3375	6.01856	7.02083	5.13349	5.78606	5.94555	4.81759	4.5074	6.68791	6.41864	6.12834	7.66441	5.95442	6.37929	2.04459	1.30357	6.46712	5.46746	4.47769	4.54831	3.9974	4.04704	3.8836	5.38782	3.95301
gene945	427918	WEE2	6.76084	0.089535	0.046148	0.026347	0.648004	0.722245	0.050366	0.204715	0.642146	0	17.0898	0.314142	0.222653	7.32267	0.287672	0.33533	0	0.07947	8.02034	0.069216	0.79752	0.169076	0.069227	0.168054	4.50853	0.456538	1.93762	0.082735	0.068144	0.106373	8.71412	0	1.17219	0.415528	0.160495	0.084479	2.69437	0.62959	0.169555	0.024645	0.118496	5.54711	0.216779	0.317466	0.090334	0.170349	0.028567
gene946	107053475	LOC107053475	0.091679	0.100423	0.095481	0.213768	0.029177	0.141986	0.042713	0.065567	0.032258	0.209674	0.109415	0.064146	0.23164	0.097104	0	0.032904	0.028449	0.120282	0.142982	0.180588	0.095909	0.148624	0.070851	0.185438	0.064052	0.09357	0.162888	0.26128	0.159144	0.198759	0.02541	0	0.028878	0	0.093858	0.21355	0	0.13337	0.06565	0.16591	0.097497	0.031758	0.028532	0.185589	0.089413	0.103084	0.066193
gene947	418122	SSBP1	72.871	27.9512	27.9823	27.1948	46.8485	52.7762	52.8973	52.1128	64.1968	50.0464	55.2592	52.9308	78.7547	61.041	44.9294	50.808	47.2186	56.1353	35.7627	37.167	27.377	50.7092	42.5045	48.7778	38.6129	36.917	30.9528	48.357	36.6748	58.7087	48.7852	43.0516	40.6261	41.9973	47.6364	63.8756	116.181	95.0478	60.5178	46.9587	65.543	50.8079	26.4682	28.6222	42.4985	39.1459	44.2808
gene948	418123	CREB3L2	39.7068	34.9591	33.4068	34.0855	59.5918	60.0329	73.5895	76.521	66.328	24.1571	33.8198	92.0799	54.8623	40.8961	68.3401	64.5133	73.6767	73.2828	44.4753	25.1656	65.954	71.1108	61.629	81.0079	41.4626	18.6823	59.7674	58.7426	57.3561	63.1284	34.9612	30.7564	53.3179	83.6075	82.5892	87.507	22.2527	30.9567	63.2037	51.2217	72.0723	43.3281	20.8535	19.4735	46.6614	62.4716	60.9507
gene949	418124	DGKI	0	0	0	0	0	0	0.050662	0.04759	0.018394	0	0.073446	0.018471	0.016683	0.037096	0.070803	0.01876	0	0.03088	0.023393	0	0	0.030648	0.016828	0.031046	0.092221	0	0.026854	0.042281	0	0.027456	0.073087	0.015322	0	0	0.018078	0.018989	0	0	0	0	0	0.01829	0.016432	0.023911	0.030289	0.037611	0
gene950	107053474	LOC107053474	0	0	0	0	0	0	0	0	0	0	0	0	0	0	0	0	0	0	0	0	0	0	0	0	0	0	0	0	0	0	0	0	0	0	0	0	0	0	0	0	0	0	0	0	0	0	0
gene951	418125	PTN	3.19229	0.102702	0.11198	0.17659	1.3298	2.1978	1.81776	2.30785	0.973531	32.73	13.0183	1.4685	2.15134	3.04227	1.18462	3.38952	2.68161	1.62034	4.2918	0.214203	0.179932	1.74275	2.3864	3.09142	2.42388	0.035955	0.241049	2.07907	1.81264	1.69545	4.59559	0.481042	1.00891	3.89199	2.57394	1.43302	1.24571	0.114797	1.63091	1.1219	2.38343	1.10636	0.059869	0.110802	0.170927	1.49574	1.18498
gene952	418126	CHRM2	0.006202	0	0	0	0	0	0.110694	0.053084	0	0	0.015881	0	0	0	0	0	0.020344	0	0	0	0	0	0.055245	0.05079	0	0	0	0	0	0	0	0	0	0	0.059152	0	0	0	0	0.00433	0.003049	0	0	0.009826	0	0	0.007872
gene953	777907	MIR490	0	0	0	0	0	0	0	0	0	0	0	0	0	0	0	0	0	0	0	0	0	0	0	0	0	0	0	0	0	0	0	0	0	0	0	0	0	0	0	0	0	0	0	0	0	0	0
gene954	395702	MTPN	49.9284	55.2051	49.6818	52.263	55.9753	55.4435	51.7599	58.0409	40.0013	58.1792	84.3352	52.8424	46.2583	54.8237	55.5219	61.7662	62.2424	54.3203	34.5485	37.8792	46.06	40.917	43.9518	62.0411	46.2837	15.9792	43.6849	60.9764	44.3832	50.0704	36.1509	24.4084	41.3655	57.6763	44.9471	47.9577	26.1096	30.8614	55.8014	31.0732	64.2432	44.9052	12.174	11.9054	46.5722	63.5259	34.6114
gene955	772003	FAM180A	0.03293	0	0	0	0	0.079031	0.439941	0.387141	0.200125	0	0.126358	0.040167	0.14511	0	0	0.112204	1.25985	0.607623	0	0	0	0.236938	0.733109	0.134459	0	0	0	0.089779	0.714119	0	0	0	0	0.079774	0.313717	0.329523	0.097362	0.028211	0.085362	1.09384	0.49087	0	0	0	0	0.480513	1.17279
gene956	418127	SLC13A4	0	0	0	0	0	0	0	0.105927	0	0	0	0	0	0	0	0	0.047498	0	0	0	0	0.025565	0	0	0	0	0	0	0	0.023522	0	0	0	0	0	0	0	0	0	0	0	0	0	0	0	0	0
gene957	418128	C7ORF73	89.343	50.2275	45.3901	49.6311	55.737	38.7449	35.7894	33.967	52.9467	32.3963	57.033	19.7501	57.7703	88.3684	57.0464	39.6825	25.9896	41.6223	52.8606	31.5742	46.3404	68.7608	52.6689	53.5526	79.2893	36.9388	48.9853	44.5018	42.662	59.8906	64.4517	66.8478	55.9733	39.3367	49.5072	56.1737	51.8101	39.3618	51.5944	37.0649	43.4722	77.3379	20.0394	19.8007	55.3971	35.869	35.8189
gene958	107053473	LOC107053473	0	0	0	0	0.049954	0.05312	0.088783	0	0	0	0.172546	0	0.07406	0	0	0.305968	0.072411	0	0.070008	0	0	0.092346	0.117186	0.209578	0	0	0	0.151389	0.160854	0	0.166248	0	0	0.107238	0.058172	0	0	0	0	0.04913	0	0	0	0	0	0	0
gene959	418129	SYT10	1.98777	0	0	0	0	3.9453	0.635299	0.677157	1.71228	0	4.42545	1.57084	2.78281	0.078172	0	8.6338	2.01684	2.56749	0.711292	0	0.032617	2.56453	1.09573	6.07874	0.318237	0	0	6.79173	0.896517	2.11827	4.4903	0	0	4.6993	1.09457	1.39166	8.432	0	3.46643	0.692613	3.24374	0.101009	0	0	0	3.33349	0.709178
gene960	418130	PKP2	89.2632	114.058	113.774	113.312	76.3867	11.1908	12.0968	11.8085	26.3911	140.287	13.2457	4.83239	13.7323	103.459	68.4953	11.0175	16.0123	20.1982	81.7943	31.1165	56.1993	11.241	8.51551	12.0288	96.6659	10.0455	60.1422	8.3552	5.6512	12.5372	92.0126	81.6166	64.834	9.58571	13.4606	11.2596	49.1675	32.4127	8.63934	4.65092	14.7693	72.3342	0.241615	0.234522	41.9249	5.09797	4.60597
gene961	418131	YARS2	12.9699	7.74044	7.33549	7.68861	15.2501	6.908	7.20174	6.26805	9.60991	7.09575	11.3633	8.95017	11.2029	13.8669	14.7524	9.26724	6.57744	10.6051	12.1674	7.83391	13.1999	7.07123	5.698	8.15218	13.4496	5.00628	13.3773	6.9903	4.63241	9.15093	12.1223	6.95564	9.24767	6.87173	5.4126	6.54966	13.257	11.7406	8.41085	4.96498	10.3538	12.9524	4.40547	4.16717	11.4166	8.36212	5.46589
gene962	418132	DNM1L	31.6082	36.004	35.21	35.0114	35.7751	33.3274	32.0002	34.3975	29.3842	57.2617	45.185	33.7791	30.019	36.4957	40.2864	37.0908	34.5952	36.7783	30.108	30.5738	41.9783	29.4212	20.9948	36.6842	30.353	17.976	32.1214	34.9961	20.989	28.382	27.5792	25.4629	31.7942	32.7062	21.2226	29.697	19.4725	22.9528	34.253	20.3597	36.1056	29.6771	17.5804	18.1221	34.7798	36.8289	17.9493
gene963	107049013	FGD4	11.192	9.85871	9.73778	10.1977	14.2026	6.78923	0.583529	0.740736	1.33763	3.23706	2.56399	7.21978	0.551968	13.2138	11.9824	6.61869	0.953555	0.724861	17.0832	3.50551	13.4673	1.46613	0.756808	2.33799	18.9557	0.119281	13.1574	4.27307	0.574997	0.624758	18.4668	2.02058	16.1118	6.51224	0.582575	0.659066	14.3376	8.12886	2.96919	0.218036	0.866787	15.067	0.008954	0.039618	8.58599	5.11145	0.433028
gene964	427919	BICD1	4.76792	0.086488	0.143536	0.129601	0.378859	1.83678	1.1973	1.09982	0.498958	0.346543	0.88223	2.92365	0.403339	3.08141	0.539951	1.91769	1.52352	0.999403	1.44628	0.051114	0.209323	1.34537	0.774061	1.67869	6.05408	0.018425	0.468406	2.23107	1.2566	0.460769	2.50513	0.125233	0.247054	1.88824	1.29489	0.594508	1.1302	0.234623	1.38274	0.444603	0.568263	1.78234	0.008344	0.012141	0.154359	1.04632	0.773957
gene965	107053469	LOC107053469	0	0	0	0	0	0	0	0	0	0	0	0	0	0	0	0	0	0	0	0	0	0	0	0	0	0	0	0	0	0	0	0	0	0	0	0	0	0	0	0	0	0	0	0	0	0	0
gene966	107053470	LOC107053470	0	0	0	0	0	0	0	0	0	0	0	0	0	0	0	0	0	0	0	0	0	0	0	0	0	0	0	0	0	0	0	0	0	0	0	0	0	0	0	0	0	0	0	0	0	0	0
gene967	107053468	LOC107053468	0	0	0	0	0	0	0	0	0	0	0	0	0	0	0	0	0	0	0	0	0	0	0	0	0	0	0	0	0	0	0	0	0	0	0	0	0	0	0	0	0	0	0	0	0	0	0
gene968	101750909	LOC101750909	0	0	0	0	0	0	0	0	0	0	0	0	0	0	0	0	0	0	0	0	0	0	0	0	0	0	0	0	0	0	0	0	0	0.062974	0	0	0	0	0	0	0	0	0	0	0	0	0
gene969	418136	KIAA1551	29.3312	8.31168	10.2877	7.43169	10.3131	10.2838	2.92767	2.84296	2.34588	14.8671	12.6099	7.59856	2.12622	23.1399	5.18561	10.2324	2.61102	1.90649	20.4528	5.76438	4.26513	2.60454	3.00033	2.91655	28.4828	0.430367	8.05518	9.86536	1.87422	2.2895	36.6146	1.96237	10.3441	12.6818	2.02254	2.01635	36.3432	9.03449	3.75335	2.92164	3.61079	13.607	2.44463	1.99098	8.57293	15.0852	2.37873
gene970	102466713	MIR6700	0.487115	2.2254	0.899403	1.2675	0.639551	0	0	0	0	1.79689	0.312213	0.417538	0	0	0.226112	0	0	0	1.1461	0.487567	0.392359	1.51518	0	0	0.267724	0	0	0.035892	0	0	1.27188	0.557329	0.25205	0.056569	0.879628	0.213624	0	0	0	0.252526	1.04802	0	0	0	0	0	0
gene971	418137	AMN1	5.26433	2.22181	2.45458	2.0223	1.67275	3.93112	2.01528	2.8777	1.56646	2.09149	4.73902	1.7911	1.86619	3.1443	1.07361	3.23176	1.7004	1.55047	2.79396	2.28786	1.85754	2.51464	2.80713	2.28349	3.39187	0.631653	1.51712	4.95307	2.08969	2.2147	3.90459	1.69724	2.51731	3.04841	1.99562	2.76276	3.78981	1.72641	2.60586	1.89	2.09969	2.16157	0.959253	1.19359	1.11273	3.24106	2.04502
gene972	418138	METTL20	29.6712	25.0378	23.4465	23.4858	17.897	6.59001	8.19695	7.84931	13.8186	2.36769	10.2357	1.56777	8.02925	31.0898	18.4593	7.06504	6.29524	6.24546	21.8346	14.1591	10.6244	5.98134	4.21371	4.23537	17.6742	11.2196	16.2132	7.61635	4.27489	5.97263	20.4208	8.31019	11.3433	5.04981	3.0407	4.3713	18.7471	19.8072	5.53705	10.5558	5.75627	25.1162	39.3322	39.4937	21.9134	6.84818	10.6457
gene973	418139	DENND5B	30.9238	12.6075	12.1398	12.2831	19.8448	3.11574	2.64276	2.51944	5.2908	4.99618	5.25791	1.78532	2.26614	43.0112	12.6781	2.13537	2.13096	1.30066	77.0338	18.6148	30.2057	2.484	2.923	1.76076	49.2875	6.06276	26.2529	3.25353	3.69058	2.55766	71.8847	7.72423	22.9049	2.8254	3.24005	2.35568	14.3165	8.75394	2.07241	6.58714	1.64741	25.811	12.8306	11.7377	10.1341	1.93688	3.05438
gene974	418140	FAM60A	74.1184	20.5146	16.5632	17.7477	37.956	16.6929	12.5749	12.6083	23.5697	46.8179	18.1145	21.4998	21.4057	73.741	25.0566	16.5877	11.3842	18.3314	52.1963	20.241	17.4884	16.3727	7.97957	14.7788	61.1921	41.1242	30.4181	13.727	9.43066	21.7049	55.1675	20.8898	28.4443	18.7129	12.2403	18.5145	42.8908	13.9974	13.2232	29.2018	16.3685	33.32	15.3088	14.4453	16.5727	14.5435	8.81835
gene975	100315731	MIR1593	0	0	0	0.025711	0	0.392583	0	0	0.423349	0	0	0.410013	0	0.339432	0	0	0	0.283028	0	0	0.757604	0	0	0	0.837277	0.25559	0	0.256628	0	0.261521	0	0	0	0	0.210467	0	0	0	0	0.156326	0	0	0.29921	0	0	0.072775	0
gene976	101752247	LOC101752247	0	0	0	0	0	0.042261	0.019571	0.018929	0.064353	0	0.045121	0	0	0.086923	0	0	0	0.018135	0	0	0	0	0	0.018292	0	0	0	0	0.017449	0.015439	0	0	0	0	0	0	0.057592	0	0.022747	0	0	0	0	0	0	0.024029	0.02235
gene977	418141	CAPRIN2	56.6776	9.32542	8.36872	8.69683	17.6099	5.14027	2.19216	2.20588	6.70526	4.8129	17.9361	2.55448	3.51753	95.6348	12.5541	4.36532	2.66401	3.18417	60.227	6.9629	17.5297	3.70245	1.30932	4.64109	67.2039	5.16398	17.6614	3.69339	1.51201	3.34353	55.9498	7.69051	12.5836	6.21794	1.72908	3.74902	32.5521	8.84203	4.40524	2.11556	3.86268	48.4476	2.88176	2.59092	12.2776	4.45569	1.9459
gene978	418142	IPO8	19.1921	14.3786	13.8525	14.0451	16.5292	11.7751	8.92277	9.59651	8.7137	10.3923	10.0423	9.85892	7.52183	23.485	13.8411	12.1706	9.80131	10.1699	21.4295	12.5527	17.4781	9.47394	5.72203	11.4377	25.86	5.54509	16.5571	12.1824	5.96673	8.81344	17.0976	8.82239	14.2666	12.4115	5.90883	8.66429	16.7584	9.30776	10.7811	5.57137	10.1937	19.3146	7.44706	7.506	11.3826	10.9624	5.31297
gene979	101747343	LOC101747343	1.89824	0.071107	0.099319	0.064617	0.644162	0.066237	0.020473	0.077222	0.044822	0.099107	0.084337	0.074953	0.030269	2.8728	0.056707	0.16112	0.039993	0.037877	1.13442	0	2.72587	0.019051	0.020469	0	3.3997	0	0.843	0.025801	0	0.025823	1.53401	0.018825	0.041144	0.148967	0	0.023175	3.51635	0.339034	0.095314	0	0.046043	3.47899	0	0	0.09226	0.026157	0.022366
gene980	418143	TMTC1	17.7117	9.56493	8.68826	8.6422	7.88425	9.16204	21.6428	20.6019	14.6971	3.65483	26.3971	13.9474	21.259	21.7952	5.18689	9.96484	16.7632	19.2764	16.6719	26.4948	10.7726	9.49526	22.9142	12.4775	16.4814	3.76047	7.89684	11.779	25.7485	20.5686	15.828	14.3969	13.437	9.64215	26.1503	18.5009	8.59524	3.75093	9.06141	20.0452	16.1873	8.16005	1.71464	1.5397	6.24614	8.58185	21.9669
gene981	427922	ZNF502	5.19428	0.734748	0.462281	0.267237	2.12535	1.98123	1.75659	1.80158	2.15063	0.124102	2.08255	1.2196	1.18146	3.53768	2.02182	2.03853	1.43762	1.78774	4.63289	0.092282	3.95232	2.22191	2.46913	2.09002	4.06115	0.027659	2.04938	1.44787	1.91617	1.63293	3.19875	0.214321	1.39667	1.85789	0.591183	1.68065	2.39381	1.73351	1.81825	0.925446	1.69401	3.88127	0.024598	0.073146	0.877327	1.54208	1.50077
gene982	101748011	LOC101748011	0.252777	0	0.052963	0.048423	0.311901	0.200541	0.190857	0.045993	0.084425	0	0.054909	0.196247	0.079136	0.449857	0.30441	0.235743	0.130225	0.072276	0.350385	0	0.238671	0.309048	0.120734	0.159143	0.500938	0	0.221042	0.124034	0.044163	0.149316	0.23393	0	0.058266	0.323686	0.1025	0.198331	0	0.151216	0.319853	0	0.134351	0.262617	0.025621	0	0.199283	0.197071	0.044671
gene983	418144	DDX11	15.0938	1.30484	1.17712	1.22767	9.8415	4.73383	4.21619	4.15355	9.58877	0.895062	6.38891	2.24497	10.3575	14.4025	10.1149	6.06155	4.34673	8.44622	11.3584	1.27911	7.99177	4.85271	1.72661	8.09075	13.585	2.76842	8.14639	5.66951	1.72056	7.80784	13.6917	1.48387	3.74572	5.07576	2.58246	7.24953	19.1021	11.7662	5.24754	2.9739	7.19214	12.6862	7.24257	5.99133	7.04633	5.36571	2.22633
gene984	418145	WASH1	31.7803	11.3074	12.3601	11.5908	16.7488	13.1697	12.9211	11.6456	13.1788	14.3263	13.8915	11.7509	13.5634	31.013	14.0019	10.3728	11.731	10.4546	30.775	18.5496	17.6391	16.4214	17.8394	11.5552	31.6068	12.7235	17.19	12.0871	13.641	12.1665	31.6821	14.6424	15.5577	11.4732	16.1563	13.1017	18.4149	13.1845	13.2383	9.83588	10.185	31.4206	8.96713	10.3396	15.2835	13.243	15.8501
gene985	418146	IQSEC3	0.566708	0.056984	0.094453	0.057931	0.804611	1.63608	0.974964	1.06161	1.97757	0.009596	1.19958	0.36577	2.39927	0.496669	0.691931	1.93016	0.582847	1.88332	1.76341	0.339292	1.19402	1.27919	0.959051	1.38289	1.51185	0.059587	1.11943	2.28611	0.533004	3.0972	0.411946	0.124616	0.547249	0.42391	2.1516	0.546973	0.648509	0.479172	0.595723	0.656347	2.16554	0.735965	0.059979	0	0.43265	1.2293	1.34948
gene986	418147	SLC6A12	0.046853	0	0	0	0	0	0	0.023416	0.026282	0	0.083588	0.025772	0	0.018249	0.0233	0	0	0.02221	0.033877	0	0	0.034581	0	0	0.078709	0	0.055948	0	0	0	0.109125	0	0	0	0.01987	0	0	0	0	0	0	0	0	0	0	0	0
gene987	107053441	LOC107053441	0	0	0	0	0	0	0	0	0	0	0	0	0	0	0	0	0	0	0	0	0	0	0	0	0.090981	0	0	0	0	0	0.152149	0	0	0	0	0	0	0	0	0	0	0	0	0	0	0	0
gene988	100858230	SLC6A13	0.601332	0	0	0.014248	1.09697	0.035998	0.099915	0.08067	0.127958	0.08077	0.03837	0.073183	0.184628	0.33222	1.21938	0.048176	0.178177	0.257591	1.4456	0	1.24967	0	0.046898	0.059154	0.927047	0	0.962444	0.083883	0.030861	0.056903	0.995459	0.03025	0.066871	0	0.143253	0	0.146351	0.611001	0.038882	0.015571	0.163298	2.86909	0	0	0.104244	0.127372	0.149772
gene989	107053437	LOC107053437	0.499146	0.108015	0.215199	0.166491	0.334219	0.088207	0.220475	0.188439	0.06137	0.396338	0.215353	0.164904	0.089223	0.411886	0.351495	0.115975	0.211544	0.235625	0.262987	0.12711	0.220631	0.097286	0.084174	0.206918	0.460664	0.11636	0.482232	0.071705	0.223177	0.119321	0.641703	0.050694	0.228916	0.063312	0.074295	0.141868	0.453453	0.170172	0.105571	0.087419	0.121243	1.24237	0.128481	0.12921	0.13251	0.213663	0.220057
gene990	418148	KDM5A	31.5993	12.1957	12.2793	11.9135	24.8844	12.8664	10.1537	10.9511	14.0317	15.0103	10.4673	11.8577	9.89136	29.0082	22.6392	11.7695	10.1685	9.99647	29.9142	12.0014	23.979	13.2469	12.3178	11.4462	37.0181	6.45014	25.4211	11.8139	11.0895	10.8331	29.7414	12.8149	25.1066	14.4271	13.5428	12.3358	17.6046	16.7693	11.0263	9.30951	9.71852	32.1744	7.31361	6.58405	18.1796	12.5537	11.9987
gene991	418149	CCDC77	13.8601	0.133292	0.224685	0.390231	4.31548	3.2328	0.900773	0.841076	2.32375	0.924567	12.5039	1.1746	2.34297	18.1034	2.62013	2.46986	0.947343	2.43776	12.2318	0.269298	3.32816	1.74858	0.74759	3.39239	12.49	0.191849	3.85204	3.00052	0.988341	2.42291	13.0847	0.30877	2.68772	1.84366	0.692282	2.14276	11.6145	3.40836	3.29948	0.412866	2.29554	13.3341	0.063115	0.171319	2.43468	3.05846	0.515051
gene992	418150	B4GALNT3	3.2979	0.080806	0.070251	0.055357	2.07163	0.624187	1.02423	0.635645	0.301539	0.051219	1.19098	1.36302	0.563875	5.44077	1.11312	0.470376	0.641618	0.360692	0.498905	0.012667	0.557261	1.21261	1.55325	0.828793	1.6288	0.068111	0.555179	0.918868	1.09122	0.543554	0.328354	0.038721	0.147942	0.623433	1.22222	0.360564	1.08506	0.377574	1.08816	0.68507	0.370722	3.94532	0.051554	0.060175	0.269589	0.113669	0.570761
gene993	418151	NINJ2	0.193916	0	0	0	0	1.03675	0.218443	0.042112	0.142913	0	0.452148	0.606677	0.3024	0.041475	0	0.537461	0	0.11956	0.060517	0	0	0.120071	0.219135	0.441875	0	0	0	0.439973	0.078979	0.148998	0.03837	0	0	0.60165	0.139996	0.252202	0.191554	0	0.758257	0.257101	0.240411	0.047476	0	0.062066	0.039508	0.166897	0.298182
gene994	107053427	LOC107053427	0.087724	0	0	0	0	0	0	0	0	0	0.17193	0	0	0.064438	0	0	0	0	0.106201	0	0.020628	0	0.013338	0	0.059252	0	0.013202	0	0	0	0.135305	0	0	0	0	0	0.074271	0	0	0	0	0.023487	0	0	0	0	0
gene995	427925	WNK1	20.4952	16.4586	16.1752	15.8316	16.6415	15.0615	16.6548	15.6242	13.4956	13.1862	14.7728	17.7827	16.2386	31.2391	19.5205	14.8637	17.581	15.4803	20.8097	13.7547	16.9541	16.05	20.2341	14.531	29.2661	13.5109	18.4158	16.4507	22.1639	16.2765	24.6187	17.1558	16.9799	16.1388	20.3914	17.1096	37.686	15.7532	14.358	17.7498	15.1392	20.7964	13.0595	11.6677	15.5122	14.6812	21.4821
gene996	418152	RAD52	5.1815	0.160872	0.218673	1.38889	3.72804	1.70744	0.625712	0.22956	3.11652	0.062887	5.24913	4.31295	2.4023	5.08119	1.09208	1.53325	0.922792	1.6801	4.33465	0.096452	1.62228	1.44974	0.466767	1.42951	4.55999	0.310048	1.31925	2.01041	0.940668	2.19407	4.61925	0.098134	0.926516	4.34142	3.99271	1.91991	4.42393	2.31568	1.77964	0.616955	1.38056	3.30048	0.230935	1.81039	0.867032	1.90516	0.717178
gene997	418153	ERC1	12.8318	12.7974	12.2434	11.4391	13.3135	10.26	10.6032	11.1349	7.50348	10.0342	9.67687	11.8457	6.74578	10.911	13.7378	10.6995	11.6428	9.30448	16.7948	10.5602	14.1567	8.76352	8.16029	8.85337	20.4764	7.86784	14.7099	10.397	8.35205	8.18476	20.7345	9.92799	17.804	10.7944	7.86706	8.50082	6.04307	5.27268	10.2334	8.72364	10.7013	9.98468	15.8161	14.0817	8.00963	8.55158	5.91787
gene998	418154	WNT5B	3.7624	0.730512	0.73381	0.295585	0.217509	12.3911	4.09255	5.95803	6.55543	1.5623	2.40729	6.21002	8.86188	2.95228	0.165145	13.1416	2.97734	5.75241	9.56039	0.186755	0.378091	11.3729	2.88501	5.62863	7.02904	34.7035	0.311437	11.4194	3.70823	12.7717	4.8218	0.627071	0.249992	14.1632	4.69515	8.90472	7.31136	0.427511	22.904	36.9036	7.22619	2.43982	46.8964	46.0229	0.081295	9.99806	4.00782
gene999	427926	FBXL14	6.52689	8.4542	9.1275	7.85727	5.16603	6.43562	7.12144	6.3404	7.51098	12.8536	5.92265	6.97439	7.68578	7.75053	5.69236	7.01994	6.45234	7.22462	6.53628	8.86546	6.82211	5.89544	6.56938	5.82449	7.02959	12.5237	7.12243	6.19764	7.71579	7.49317	7.35813	9.44117	6.53378	6.24039	7.50178	7.4037	10.0303	8.13698	6.82185	9.41038	7.30728	7.33728	8.4437	8.72418	7.37683	7.33835	8.32135
gene1000	107053404	LOC107053404	0	0	0	0	0	0	0	0	0	0	0	0	0	0	0	0	0	0	0.043582	0	0	0	0	0	0	0	0	0	0	0	0	0	0	0	0	0	0	0	0	0	0	0	0	0	0	0	0
gene1001	418155	ADIPOR2	34.4705	56.6015	49.5798	55.2323	37.6605	40.2393	51.7104	51.6603	45.9964	20.7787	26.9974	28.5241	40.3385	45.5968	43.6944	34.1456	38.2485	43.8929	41.846	29.0442	36.6269	36.0644	37.4241	37.3285	36.535	50.9694	44.7243	37.6996	45.7306	43.0368	46.7185	36.2578	28.7223	32.1864	47.2624	43.9109	13.3121	15.1203	36.1677	49.8797	43.423	32.6706	45.8894	44.3372	32.2409	31.7832	48.7156
gene1002	100858946	CACNA2D4	0.013293	0.01083	0.011853	0.015509	0.007363	0.066535	0.026909	0	0	0.026782	0.209057	0.018152	0	0.027273	0.006135	0.051623	0.009589	0	0.01369	0.021116	0.002034	0.027123	0	0.059804	0.014478	0.074866	0.013089	0.014346	0.067223	0.008363	0.051263	0.008107	0.028951	0.123284	0	0	0.012036	0.007202	0.056386	0.007473	0	0.042422	0.014902	0.02488	0.015944	0.084432	0.011211
gene1003	395640	CHUNK-1	0	0.15784	0.01875	0.127274	0.081055	0.043249	0	0.058565	0.043924	0	0	0	0	0	0	0.093211	0	0	0	0	0.037471	0.018577	0	0.076354	0.065847	0.173306	0	0.120311	0	0.085459	0.033071	0.087374	0.13948	0.042201	0	0	0.029372	0	0.07085	0	0.067643	0.043532	0.03911	0	0	0	0
gene1004	101749866	LRTM2	0.132559	1.91985	1.74148	1.71615	0.496881	0.123342	0	0.02367	0.323667	0.089227	0	0.054522	0.342843	0.374981	0.971582	0.262433	0.023904	0.06788	0.068716	0.722546	0.224576	0.006681	0.024634	0.045294	0.08033	8.68912	0.211204	0.619669	0.045305	0.433516	0.086049	1.18575	0.304971	0.40088	0	0.082836	0.215691	0.112155	0.538739	0.180594	0.137603	0.665152	1.42418	1.7993	0.184572	0.543117	0
gene1005	772197	DCP1B	7.02526	6.92819	6.75918	5.80951	8.84859	9.57398	6.94774	7.04575	6.88802	5.16292	6.0411	6.18906	4.86979	4.49513	7.53038	8.51056	6.72222	5.35812	10.4834	8.08806	10.3985	10.2307	9.55359	8.88485	9.8101	5.52136	10.577	9.7449	7.77415	6.80865	9.71028	7.68737	9.13491	11.0463	7.59809	8.39669	8.21564	12.4566	8.83756	5.33594	6.49732	9.27565	4.30237	4.24347	10.6087	7.84854	6.78824
gene1006	395891	CACNA1C	7.20298	2.34601	2.01017	2.20681	7.75668	5.27257	5.24831	5.32593	4.78297	3.90769	2.95262	9.30488	4.40156	10.5664	7.07524	4.99053	5.87145	4.68127	18.4188	0.737707	7.84354	5.50279	5.93515	4.55968	19.4655	1.52397	8.1783	5.67811	5.08419	4.14205	11.2458	1.9196	5.39208	6.23302	8.37481	5.11059	4.11962	3.01749	5.58383	3.40466	4.86225	6.67323	0.88031	0.550745	4.55514	5.883	5.53947
gene1007	418158	IL17RA	7.21908	3.16504	3.18872	2.9955	4.18758	6.65066	6.41761	6.52944	5.70474	9.68313	7.02275	10.0756	7.69186	7.32705	4.80809	6.6552	7.91024	6.80708	13.1952	5.25922	6.84147	8.18553	10.016	7.86769	9.22054	2.74921	5.50534	7.58208	10.3266	7.176	9.2266	4.67615	5.36901	8.54264	8.31239	8.4346	4.33357	2.73776	5.27083	8.829	5.33403	10.5331	8.49098	7.69136	4.47715	7.30941	8.60508
gene1008	772223	CECR6	0.111026	0.036575	0	0.078718	0.079577	0.192345	0.186665	0.17981	0.070046	0.187054	0.306724	0.094163	0.239618	0.052652	0.02692	0.14198	0.091224	0.197588	0.111747	0.093624	0.059654	0.100666	0.374162	0.190199	0.059328	0.03127	0.034266	0.107074	0.212584	0.17777	0.055965	0.115277	0.047703	0.315224	0.407542	0.306085	0.280483	0.05489	0.099152	0.180865	0.145408	0.191063	0.235932	0.191343	0.043363	0.122121	0.109153
gene1009	418159	CECR5	11.685	16.1749	14.2585	15.7274	11.3863	4.69766	4.29057	5.37249	9.2752	9.16586	5.34035	2.94365	4.78322	13.8282	13.2239	4.38774	4.16747	4.28548	16.1094	18.0844	18.799	5.00426	3.83822	4.97911	14.6564	11.5586	17.8161	4.06756	4.72046	4.90806	12.3392	16.1728	15.6423	5.85823	4.73232	5.13365	7.04098	11.3811	3.89255	7.76262	4.11942	15.297	12.387	10.7595	14.0165	4.45984	4.70226
gene1010	418160	CECR1	8.97885	15.6375	13.5982	14.4046	10.4163	5.56353	5.43657	5.58511	5.31869	9.39183	5.14755	4.44322	5.03196	16.8649	13.2775	6.09924	7.24973	4.71349	8.01102	14.0748	3.89277	9.62828	8.44291	6.10876	13.7567	14.5283	6.48239	6.92829	6.29562	4.29357	7.05181	23.1029	3.70657	8.68614	10.8249	6.11546	5.18369	4.28316	6.52958	3.66222	4.4456	10.3567	7.23427	5.18612	5.41319	5.43604	6.36792
gene1011	418161	CECR2	5.34456	13.2884	11.7352	12.5378	15.8127	2.51365	3.13683	3.13045	4.61403	5.57705	1.40656	3.11918	2.22054	8.92057	16.333	3.20674	3.05299	2.28833	8.92328	7.62887	11.2269	3.89312	3.3114	3.00789	9.32235	4.54603	11.7343	3.49063	2.67105	2.22959	8.66525	9.55975	8.0109	4.13172	3.80727	2.38601	3.36242	5.36447	2.73182	2.02854	1.81947	8.79181	1.07948	0.914966	5.92369	2.57601	2.37495
gene1012	418162	ATP6V1E1	70.5257	72.2343	69.9272	70.3158	62.4732	49.5781	58.0846	52.9587	68.3743	34.5811	61.0993	40.0305	87.6337	71.9999	59.6928	53.5881	55.893	70.3013	48.6108	53.1101	49.4244	54.8034	51.3496	64.502	62.4729	102.197	50.9451	57.6166	65.9437	74.5179	53.9875	66.4535	43.7406	51.8558	64.6439	68.8681	50.9717	55.9509	58.6083	64.4469	62.7054	72.2372	114.807	111.577	64.985	61.0393	57.2344
gene1013	418163	BCL2L13	23.4753	14.6483	13.6544	14.7352	17.9407	15.4083	15.2078	15.4053	17.918	19.8949	17.5993	15.4563	17.2759	23.6027	15.8979	14.6083	13.5143	16.7501	25.6239	16.0717	17.4493	19.3147	16.9954	19.227	25.4414	15.4384	15.2964	14.2621	14.7704	17.5634	25.374	16.4095	14.9572	18.7018	19.3404	18.215	15.0455	12.8857	18.3104	16.2808	17.8617	22.5955	10.9403	10.1572	11.0078	12.3133	12.3811
gene1014	395236	BID	39.5475	11.3742	9.21379	11.5175	31.8412	18.2924	15.5867	15.7076	27.3143	10.423	29.5796	9.28386	32.0458	38.7462	29.0943	23.1596	14.8166	28.192	35.6511	12.5819	31.5114	24.4127	16.7825	27.9502	36.2194	14.2293	25.4392	22.9932	15.6411	32.0689	31.5197	20.6219	21.1331	18.7448	15.1459	24.7817	24.7429	22.9065	24.487	13.9531	25.9091	43.8765	10.7343	10.1391	30.7576	24.1546	14.889
gene1015	107053369	LOC107053369	0.168805	0.069378	0.046603	0.128114	0.231801	0.228784	0.131736	0.165648	0.087912	0.111658	0.197818	0.274042	0.276533	0.150347	0.090513	0.250698	0.066313	0.180514	0.207964	0.136634	0.131713	0.233321	0.240181	0.230443	0.236355	0.065865	0.134357	0.289591	0.147104	0.079057	0.242274	0	0.091658	0.204815	0.234424	0.210327	0.712427	0.177236	0.192059	0.162601	0.274454	0.172886	0.036989	0.022154	0.081052	0.146318	0.051729
gene1016	418164	MICAL3	2.86374	0.723444	0.760929	0.828611	1.26469	7.99449	6.01579	6.92266	4.36651	5.28793	8.14489	9.21428	6.16314	2.33339	0.991834	8.91582	8.92395	7.65032	4.22873	0.340925	1.07068	7.34414	8.1056	6.5006	3.37051	0.33979	1.12441	8.72941	6.86203	6.40267	4.82399	0.619482	1.04329	9.09495	7.66395	6.54575	4.24898	0.863784	7.84339	5.09109	6.56451	1.89614	0.295941	0.157012	0.748825	6.61203	5.6646
gene1017	418165	PEX26	8.94047	4.90792	4.52746	4.09021	5.06412	6.99796	7.53145	6.47056	6.75236	3.5997	11.4814	5.74355	6.9552	10.7095	3.79119	6.37808	6.65699	6.5691	7.30871	7.02272	4.84997	8.60567	7.64725	7.39456	8.81059	6.24372	5.55191	7.62493	6.54703	7.34682	8.00134	6.77998	5.21285	8.14016	8.65601	7.37411	7.23477	4.57937	7.84595	6.86378	6.54521	6.52917	7.49394	5.92086	4.76834	6.85823	6.79672
gene1018	396426	TUBA8B	0	0.084769	0.061612	0	0.054862	0.119854	0.055692	0.053504	0	0	0.063876	0.121831	0	0.061476	0.07635	0.124987	0.187856	0.051089	0	0	0.084323	0	0.055682	0	0	0	0.04428	0.185916	0.030377	0.142095	0.042709	0	0.096486	0.181471	0	0	0	0.189143	0	0	0	0.278973	0	0	0.363279	0.204461	0
gene1019	418166	TUBA8A	0	0	0	0.021915	0.023853	0	0.037947	0	0	0	0.043523	0	0.074349	0.02699	0.020166	0.042581	0.036817	0.092222	0	0	0	0.044118	0.037941	0.034881	0	0	0	0	0	0	0	0	0	0	0.040623	0	0	0	0	0	0.053479	0.039277	0	0	0.102749	0.209367	0.085805
gene1020	107053357	LOC107053357	0	0	0	0	0	0	0	0	0	0	0	0	0	0	0	0	0	0	0	0	0	0.167776	0.08983	0.082585	0	0	0	0	0.041859	0	0	0	0	0.098572	0	0	0	0.103539	0	0.088813	0	0.098291	0	0	0.080704	0.517771	0.257367
gene1021	418167	USP18	10.8318	1.02842	0.678703	0.701984	2.43528	8.97702	12.7128	12.7765	6.78631	4.41382	10.0407	10.4984	8.33715	8.18932	1.84719	7.60715	8.87426	7.30161	6.58777	0.170671	2.64322	8.44423	7.08364	7.52645	9.3059	1.5004	4.4227	8.75899	8.63228	9.23984	7.27908	0.94088	1.84273	8.5848	9.3693	8.91359	4.42772	2.22145	6.36013	5.48041	6.79106	19.6387	18.5371	16.8113	31.7328	62.2114	42.7749
gene1022	107053352	LOC107053352	0.01437	0	0	0	0	0	0	0	0	0.015799	0.021996	0.077718	0	0.028608	0	0.043573	0.024725	0	0	0	0	0	0	0	0	0	0.020365	0.021629	0	0	0.011343	0	0.025868	0	0	0.014571	0	0.014784	0	0	0	0.027929	0	0	0.040721	0.049173	0.01465
gene1023	418168	LOC418168	0.329942	0.120239	0.135471	0.174313	0.078584	0.70699	0.873028	0.858111	0.621599	0.040531	0.454668	0.435461	0.661987	0.796009	0.264782	0.86859	1.21323	0.956961	0.210455	0.049801	0.114334	0.717797	0.926641	1.02263	0.371147	0.079982	0.203377	0.742535	0.646075	0.803248	0.150359	0.053151	0.117182	0.882544	0.581387	0.825483	0.318213	0.3056	0.91181	0.73961	0.953304	0.328171	0.008085	0	0.327806	0.786633	0.44047
gene1024	418169	AKR1B1	141.337	17.8833	17.2982	16.551	52.4197	148.149	180.282	170.676	149.572	11.4122	117.686	75.7864	170.233	162.119	61.9232	125.73	160.107	148.242	76.807	4.23258	41.3861	151.988	165.51	125.358	89.1266	12.4371	44.7721	131.795	153.871	136.536	87.3742	8.37559	19.9509	141.589	165.166	177.028	71.042	42.8145	131.867	88.6861	118.91	106.512	6.74824	7.25647	48.9042	139.371	135.208
gene1025	418170	LOC418170	49.5334	12.6031	11.7674	13.4303	14.2928	29.8174	29.7042	25.8782	26.865	6.93438	49.3052	17.358	28.851	62.6552	14.935	25.1298	22.9482	23.8825	37.423	12.4516	16.5201	37.1776	26.4031	31.3771	41.5483	7.21314	14.6065	30.1479	18.9535	28.7611	39.961	12.966	15.7535	34.1778	31.4515	35.5814	44.1756	17.5215	29.5992	16.4757	24.7783	44.3505	8.17599	8.05465	14.4284	28.6903	28.2319
gene1026	418171	AKR1B1L	13.471	9.07118	8.82064	8.02483	6.74818	22.0188	21.4998	15.7819	16.5488	4.19313	23.3773	10.4587	24.3812	5.73111	4.89138	13.3821	12.1625	12.5499	7.01364	6.15223	4.79511	17.0035	14.1586	13.7682	7.32047	4.86033	6.25791	18.3765	12.2514	15.497	6.72994	9.42412	7.59487	21.0685	21.0663	23.2968	8.52208	7.01251	14.123	8.21717	12.703	9.42255	5.56582	7.32909	10.237	20.338	15.9993
gene1027	772271	LOC772271	16.4221	8.89077	9.20155	9.54594	9.63176	22.6753	23.6435	22.8268	23.5808	3.80145	23.9545	9.70119	27.9598	6.54125	6.87178	15.4349	15.0147	17.8974	5.38254	3.14675	2.25209	13.7998	6.23095	10.0382	3.33608	2.46607	2.44747	10.6785	5.62282	10.4293	12.4562	8.47652	9.049	18.0356	24.3259	23.6923	0.733716	1.26999	9.17431	3.52071	5.64608	18.3857	12.3514	13.0722	12.0027	24.1573	24.2447
gene1028	425137	LOC425137	9.99159	5.34593	4.68185	4.97577	4.11685	10.2257	11.3894	9.33463	12.5264	2.7505	11.6483	4.8041	13.251	3.59854	3.17223	7.21339	6.05262	5.21775	4.53959	1.87214	1.58067	5.78472	5.20173	6.29613	5.36738	3.24102	2.74252	6.30307	6.67594	6.34725	5.98256	4.3427	3.61264	10.3399	11.3912	11.2588	4.51722	1.84232	8.73842	4.79281	6.00189	6.68062	2.99426	4.82873	5.81414	11.5079	9.26602
gene1029	418172	BPGM	27.0859	13.1509	12.1662	13.0935	15.0183	15.6796	17.229	16.4888	15.5157	82.955	22.4886	17.9827	15.3056	33.9264	15.9426	19.2706	13.5477	16.4128	66.3354	18.4369	17.2904	20.3904	10.3353	20.9657	37.6621	4.08474	14.3959	17.0046	14.0605	16.3327	55.019	14.2443	17.2716	20.3275	13.5292	18.3338	20.5738	11.1697	18.1462	18.6688	17.7109	37.5443	4.08853	4.41395	12.5689	17.055	9.7462
gene1030	107053343	LOC107053343	0.028237	0.047931	0.092666	0.043927	0.020889	0.178469	0.067125	0.131094	0.045884	0.543076	0.043262	0.35386	0	0.058203	0.028833	0.205966	0.060968	0.048177	0.366191	0.012514	0.059044	0.088876	0.045717	0.101259	0.205513	0	0.077417	0.18596	0.029275	0.053503	0.324289	0	0.124678	0.090561	0.011237	0.057461	0.092045	0	0.036152	0.025338	0.058506	0.045474	0	0	0.028287	0.247385	0.046993
gene1031	373965	CALD1	43.6883	0.378005	0.190588	0.335116	0.861027	231.283	210.677	237.019	134.633	0.535829	315.213	264.753	122.283	0.848765	0.654237	240.246	276.806	167.458	1.55297	0.10828	0.416256	128.909	190.2	192.213	1.07053	0.021818	0.547142	192.547	166.501	118.599	3.86927	0.055584	0.664183	205.678	156.471	122.803	36.1975	0.314784	190.631	93.7556	191.311	1.82861	1.47855	1.60124	0.502353	213.549	139.775
gene1032	395338	AKR1B10	3.35173	0.23653	0.3972	0.322281	0.10274	11.0914	19.4187	20.8337	9.66791	1.43266	150.483	6.32616	63.5974	0.284072	0.334701	9.30943	18.4701	19.305	0.721377	0	0	7.54095	13.8661	12.2074	0.34039	0.221683	0.123623	19.9559	22.7791	57.1084	0.544245	0.094307	0.310393	8.4684	16.6572	10.3447	0.883936	0.058602	9.07293	13.2809	17.7959	0.140583	1.8687	1.90988	0.139197	7.6853	24.4487
gene1033	107054211	LOC107054211	0	0	0	0	0	0	0	0	0	0	0	0	0	0	0	0	0	0	0	0	0	0	0	0	0	0	0	0	0	0	0	0	0	0	0	0	0	0	0	0	0	0	0	0	0	0	0
gene1034	107054210	LOC107054210	0	0	0	0	0	0	0	0	0	0	0	0	0	0	0	0.021448	0.018923	0	0	0	0	0	0	0	0	0	0	0	0	0	0	0	0	0	0	0	0	0	0	0	0	0	0	0	0	0	0
gene1035	107054209	LOC107054209	0	0	0	0	0	0	0	0	0	0	0	0	0	0	0	0	0	0	0	0	0	0	0	0	0	0	0	0	0	0	0	0	0	0	0	0	0	0	0	0	0	0	0	0	0	0	0
gene1036	107054208	LOC107054208	0.020752	0	0	0.034135	0.058368	0.061751	0	0	0	0	0	0	0	0	0	0	0	0	0	0	0.021575	0.042713	0.045774	0	0	0	0	0	0	0	0	0	0.0231	0.023012	0	0.02277	0	0.036502	0	0	0	0	0.022519	0	0.01495	0.044057	0
gene1037	418173	RERG	22.2087	177.139	178.901	180.36	77.8351	87.0821	78.1965	92.91	56.4637	213.404	80.3902	74.0228	36.3498	12.1168	113.565	66.616	84.4166	50.0704	16.4812	111.373	53.7128	56.2534	8.0495	65.7597	15.0223	73.8055	66.2094	79.7877	44.8202	41.8638	16.7526	105.764	62.2637	76.4454	38.2423	47.7323	16.3604	50.8271	91.125	62.1499	74.121	14.7933	114.758	109.505	90.376	94.2915	37.505
gene1038	373911	PTPRO	0.03763	0.615577	0.516093	0.322441	0.610554	0.052589	0.041964	0.026862	0.061214	0.016905	0.032123	0.068876	0	0.030864	0.922439	0	0.013587	0	0.019333	0	0.025715	0.10321	0.014001	0.025744	0	0.074227	0.077694	0.023218	0.026052	0.04752	0.024516	0.288714	0.041933	0.060841	0.014991	0.015746	0.040933	0.138099	0	0.013796	0.015642	0.015167	0	0	0.138708	0.053081	0.015885
gene1039	418174	EPS8	53.2921	63.0529	63.0131	62.4045	44.7234	22.6025	16.7871	18.0036	16.8222	56.2175	40.7913	24.5797	19.4764	58.1212	44.5517	13.3448	15.1949	8.84205	85.1385	58.4458	20.9955	24.5651	26.4746	23.0301	67.089	18.6171	30.8378	16.3468	18.9044	18.4192	88.0123	57.2556	35.7	22.9911	19.5939	16.5041	46.8606	23.2751	23.2894	21.0791	12.2647	45.0498	2.64796	2.73105	26.6224	11.4011	15.7442
gene1040	418175	STRAP	59.6578	53.821	57.3633	56.6362	50.3533	36.398	35.3259	35.0488	42.9423	23.657	53.915	28.1667	51.5469	59.9657	50.8828	39.8186	35.3425	48.2649	49.0611	35.1708	35.1261	37.1003	29.7576	45.3571	50.1597	35.5107	46.8091	35.2999	29.2331	46.2953	49.4635	44.7636	36.6669	33.675	37.1966	35.904	46.3969	52.3887	37.3722	30.2376	39.9954	52.4468	38.6439	39.0454	53.8507	35.2035	30.2032
gene1041	107054199	LOC107054199	3.19166	3.18249	3.06817	2.81265	2.67826	1.30938	1.91963	1.30416	1.45431	0.76995	2.82948	0.795456	1.58387	2.12044	2.69001	1.27136	0.662577	1.17824	1.73857	1.72779	1.14394	1.70559	0.738433	1.55091	2.83874	1.99652	2.55048	1.77311	1.02669	1.63927	2.02291	1.65341	2.20673	1.37234	1.54298	1.22544	6.53578	2.88574	1.50845	0.404658	0.810455	3.5707	0.735341	0.792211	3.02857	0.941045	1.06084
gene1042	418176	DERA	13.7011	21.224	20.1177	22.3533	9.61864	11.1168	11.7779	11.1973	14.0197	9.27624	14.9719	5.36541	20.2934	13.5893	10.1451	12.4605	11.6478	13.5501	9.57097	19.2927	8.58542	12.3869	10.1553	14.8276	12.3175	17.652	8.52597	15.3436	12.5096	17.8921	10.5729	15.4377	6.98119	10.2287	10.4625	13.1121	7.75725	7.49286	12.3862	6.88923	9.36421	13.8822	5.73718	6.89243	9.27293	11.6964	9.45836
gene1043	107054197	LOC107054197	0.141526	0.407934	0.471838	0.521241	0.297012	0.146135	0	0.109188	0.034739	0.127761	0.062713	0.082743	0.031864	0.175848	0.182877	0.199677	0.06029	0.006072	0.113208	0.228373	0.152537	0.082948	0.064662	0.125374	0.088189	0.23492	0.090148	0.204624	0.050465	0.068488	0.262964	0.163511	0.317678	0.115011	0	0.061416	0.094838	0.081821	0.075103	0.015942	0.035969	0.142104	0	0.046286	0.131701	0.141782	0.018479
gene1044	418177	SLC15A5	4.45287	0	0	0	0.024722	0.096787	0.084057	0	0.092195	0	6.10366	0.034888	0.125119	8.36091	0.067566	0.039714	0.109693	0.183515	5.01293	0	0.252671	0	0	0	4.35299	0	0.129149	0.091586	0	0	4.60383	0	0.036057	0	0.038671	0.073235	1.79501	0.081464	0	0	0.118135	3.92359	0	0	0	0	0
gene1045	418178	MGST1	52.1997	37.9286	38.263	39.8586	64.7249	57.6145	71.9318	66.6514	58.3521	52.5837	93.9196	30.7863	63.7229	50.658	55.458	58.4495	61.0929	60.1881	39.5592	30.146	74.3331	57.5033	55.751	52.6672	34.0142	27.4275	49.4646	52.795	46.8668	52.7005	35.0085	27.0686	29.7431	46.6065	52.5601	49.6519	39.2565	36.7957	50.324	38.6989	45.2851	60.0279	22.1099	21.9602	41.5119	52.2831	47.6795
gene1046	418179	LMO3	4.28051	0.702786	0.636219	0.498434	2.43063	0.176073	0	0	0.648464	1.20084	0	0.03735	0.016867	6.22449	2.83069	0.019159	0.016565	0	2.4572	0.182764	3.35728	0.057435	0	0.015694	5.63827	0.107092	2.66038	0.041476	0	0.014569	1.70203	0.427782	3.41397	0.180813	0	0	9.39156	3.99278	0.039688	0	0.038143	3.77074	0	0.024175	2.16917	0.043338	0.019368
gene1047	418180	RERGL	9.14833	0.17869	0.27765	0.225252	4.95187	18.6613	21.3209	21.5832	10.2803	1.24638	11.1543	32.8635	18.4668	5.12033	2.38539	27.1932	23.9294	14.332	6.24064	0.039829	1.85551	19.1805	24.0905	18.5712	9.3556	0.035241	2.29997	33.6786	26.4173	18.3463	10.5956	0.47738	2.54936	37.5296	39.3257	22.2286	7.75845	1.81448	23.3144	17.9555	17.5418	9.05817	0.112459	0.093433	1.33753	20.927	18.3199
gene1048	418181	PIK3C2G	1.79805	0.141658	0.207745	0.249291	1.37856	2.99615	1.75339	2.39412	0.758203	0.6908	2.52026	2.81113	0.867179	2.1052	0.717279	2.90437	2.53885	1.30564	1.43697	0	1.0909	2.18783	2.103	2.59053	2.41669	0.026679	1.31285	2.75381	1.61216	0.92662	1.90159	0.189149	1.12332	2.45444	1.79376	1.29827	1.05841	0.316863	2.41443	1.19299	1.30207	1.18086	0.055098	0.044542	0.152765	1.91592	0.910587
gene1049	418182	PLCZ1	0	0	0	0	0	0.025798	0.019354	0	0	0	0	0	0	0	0	0.024541	0.019987	0	0	0	0	0	0	0	0.02233	0	0	0	0.084037	0	0	0	0	0	0	0.03273	0	0	0	0	0	0.028092	0	0	0	0.033977	0
gene1050	427929	CAPZA3	0	0	0	0	0.079575	0	0	0	0.087395	0	0	0	0	0.087099	0	0	0	0	0	0	0	0	0	0	0.060558	0	0	0	0	0	0	0	0.159115	0	0	0	0.233758	0	0	0	0	0.036089	0	0	0	0	0
gene1051	418183	PLEKHA5	2.94083	0.543188	0.616665	0.451965	1.40432	4.80026	3.05488	3.85151	1.66796	2.17012	4.12713	8.12134	1.76056	1.806	1.11752	4.85539	3.74534	1.55925	2.98536	0.750888	0.906449	2.61351	3.48432	3.93987	2.09355	0.072228	0.690675	5.4435	3.14729	2.32382	3.85182	0.333655	0.72639	6.65151	2.99912	2.41277	2.68248	0.68282	3.33184	2.20789	2.55117	2.7337	0.021878	0.047541	0.440717	4.36691	2.48631
gene1052	107054170	LOC107054170	0.01564	0.026861	0.07595	0.036864	0	0.018957	0	0.016926	0.038506	0.043997	0	0.018692	0	0	0.032718	0.028371	0.017036	0.016216	0.024568	0.033784	0.01659	0	0	0.016194	0.019242	0	0.036159	0.09183	0.032613	0.014983	0.046212	0	0.011122	0.057343	0	0	0.025662	0.0201	0	0.01332	0.073393	0	0	0.024945	0	0	0.019785
gene1053	418184	AEBP2	7.77217	7.80722	8.46924	7.1379	8.01963	8.19679	5.5747	5.51971	5.01896	9.81773	8.93206	11.7625	5.5352	5.20557	8.13008	10.5869	6.06649	5.11765	8.41404	7.06767	8.82784	6.31004	4.68943	7.04063	7.82918	4.30395	8.35503	9.35182	5.79509	6.53017	9.44866	4.86533	9.45014	9.0584	4.9646	5.16649	6.66292	7.21381	8.15924	4.94707	6.25804	9.25334	4.83508	4.51482	8.59151	9.40788	5.02763
gene1054	101747667	LOC101747667	0.016527	0.004629	0	0	0.00328	0.042738	0.012225	0.046296	0.006714	0.025421	0.141102	0.185776	0.024214	0.010172	0	0.027096	0.029694	0.005655	0.025615	0	0.01157	0.00831	0.021498	0.011275	0	0	0.004885	0.066096	0.014168	0	0	0	0	0.006673	0.009865	0	0	0.007009	0.042806	0.008938	0.006862	0	0	0	0.016592	0.007589	0.020697
gene1055	101747754	LOC101747754	0	0	0	0	0	0	0.132782	0	0	0	0.514246	0.361154	0.262125	0	0	0.323327	0.064414	0	0	0	0	0.168895	0.098021	0.121646	0	0	0	0.196883	0	0.112929	0	0	0	0.072111	0	0	0	0	0.230974	0	0.036709	0	0	0	0.059838	0	0
gene1056	418185	PDE3A	3.67624	0.603099	0.565286	0.739976	0.831341	12.683	15.4847	16.915	5.97731	0.179686	20.2409	18.3492	8.33545	2.44047	0.293229	11.8344	16.129	9.95245	1.42863	0.025329	0.227283	12.8478	16.9154	11.5177	1.1218	0.151647	0.551721	12.0306	13.0767	8.30399	1.56107	0.180845	0.638397	13.7503	15.3052	11.0084	2.76633	0.299042	10.7981	8.01033	8.26942	1.19375	1.12366	0.955372	0.13395	9.77693	9.0687
gene1057	107054151	LOC107054151	0.005899	0	0	0	0.026182	0.006559	0	0.01264	0	0	0.066535	0.01439	0	0.006826	0	0	0	0	0	0	0	0.011959	0	0.048333	0.035923	0	0.01578	0.032903	0	0	0	0	0	0.014861	0	0	0.008909	0.02987	0.015495	0	0	0	0	0	0	0	0
gene1058	418186	SLCO1C1	0	0	0	0	0	0	0	0	0	0	0	0	0.035852	0	0	0.025003	0.035212	0.033404	0	0	0	0	0.072573	0	0	0	0	0.097995	0	0	0	0	0	0	0	0	0	0	0.16042	0.070289	0.040134	0	0	0	0	0	0.081652
gene1059	418187	SLCO1B1	0	0	0	0	0	0	0	0	0	0	0	0	0	0	0.055125	0.025884	0	0	0	0	0.021722	0	0	0	0	0	0.054654	0	0	0.019618	0	0	0	0	0	0	0	0.026317	0	0	0	0	0	0	0.072071	0	0
gene1060	418189	LOC418189	0.336978	0.033767	0	0.023346	0	1.53028	0.737167	0.731045	0.123076	0.13026	2.00592	1.63095	0.336947	0.105762	0	1.20437	0.569001	0.19543	0.130598	0	0	0.553459	0.766866	0.242141	0.110326	0.024055	0	1.54665	0.809308	0.294479	0.19235	0	0.022423	1.19222	0.699053	0.276768	0.600014	0.051259	0.800766	0.798101	0.341178	0.210608	0.15272	0.221912	0	2.26486	1.76893
gene1061	418190	SLCO1A2	0.25237	0	0	0	0	0.341643	0	0	0.092056	0	0.351045	0.197997	0.199233	0.344869	0	0.545079	0	0	0.141041	0	0.019048	0.578414	0	0.456682	0.304384	0	0.016083	1.12542	0	0.109499	0.229707	0	0	1.61983	0	0.278379	0.088985	0	0.612171	0	0.066692	0.087632	0	0	0.018231	0.15848	0
gene1062	396362	IAPP	0	0	0	0	0	0	0	0	0	0	0	0	0	0	0	0	0	0	0	0	0	0	0	0	0	0	0	0	0	0	0	0	0	0	0	0	0	0	0	0	0	0	0	0	0	0	0
gene1063	418191	PYROXD1	7.72842	5.82033	6.04054	6.85374	4.93633	6.08807	3.3006	3.14506	3.74368	2.74447	16.5648	2.18705	2.97774	11.9092	5.25437	3.66665	2.75689	2.38453	8.5091	6.13456	6.53198	4.38647	2.5688	4.36263	7.84151	2.95403	7.09211	5.00095	2.86936	3.40887	8.60951	4.02075	5.77098	4.96522	3.2213	3.35753	8.69407	7.27666	4.33598	2.60294	3.34408	9.45124	4.67361	4.16802	7.35861	5.27772	3.20483
gene1064	378910	RECQL	7.59255	5.12443	4.4951	4.70445	6.55663	5.37822	5.43717	5.31566	6.23748	3.07687	8.13223	5.67585	6.01997	7.94067	6.04697	6.44329	5.38	7.51618	7.29848	3.91908	5.96141	5.87146	4.52768	6.23625	8.25242	2.14241	6.32929	5.0671	3.95766	5.85215	8.30381	3.80515	5.28572	5.65168	4.45758	5.39189	6.16667	5.74744	5.25973	3.36556	5.89938	6.53394	3.63605	3.70761	7.65424	6.49893	3.68502
gene1065	418192	GOLT1B	22.148	22.5475	19.487	22.9493	31.8082	19.9968	14.8808	15.2741	24.7146	16.5791	25.912	17.0823	21.1121	18.2927	29.0266	25.7974	17.9419	26.8867	18.8265	12.873	30.9963	14.0426	11.4665	24.1628	19.1486	14.1869	28.8317	19.4651	11.4566	22.7489	16.7529	14.6286	27.2556	18.1733	12.1849	17.3681	16.0992	26.506	21.7376	15.0735	29.0499	24.0693	17.4956	17.4037	34.4555	23.4993	12.6324
gene1066	101748166	LOC101748166	1.59273	1.11723	0.60587	1.03162	2.48596	1.29668	0.692796	0.958225	0.964459	0.84662	2.22628	1.32537	1.32555	1.72488	1.48668	1.71212	1.04992	1.0605	1.84894	0.572939	2.09844	1.02417	0.465184	1.55812	1.94382	0.315675	1.72391	1.34693	0.702375	0.817559	1.62209	0.273222	2.18427	1.12213	0.409477	0.925045	3.76967	3.26995	1.45005	0.562118	1.42555	3.07524	0.281901	0.076512	1.97517	1.95798	0.4667
gene1067	418193	BCAT1	36.9935	20.5513	19.8021	20.2811	76.8167	4.69735	2.64196	3.52693	10.837	79.8589	5.5856	8.83332	1.47323	45.312	67.2436	2.76809	2.68447	1.43491	39.3213	5.97394	103.963	2.49091	2.5513	4.79369	46.0629	0.663473	71.206	3.5968	2.3249	2.26957	28.9377	4.18981	72.7411	4.09762	2.25887	2.01679	16.7279	27.9966	3.0451	1.11146	2.54283	67.7832	0.945017	0.826141	47.7509	6.05546	1.70799
gene1068	107054135	LOC107054135	0.025805	0.010951	0	0.060065	0.057127	0.046036	0.014389	0.050257	0	0.188181	0.049235	0.029262	0.041743	0.047649	0.055019	0	0	0.013244	0.019664	0	0.040379	0	0	0.072744	0.062704	0	0.068642	0.035985	0	0.024475	0.02519	0	0.086174	0.087207	0.038406	0.016126	0.021029	0.081479	0	0.014081	0	0.175514	0.013814	0	0	0.03634	0.016322
gene1069	107054131	LOC107054131	0.941738	0.375575	0	0.308615	0.163299	0	0	0	0	0	4.2121	0	0	1.09854	0.088918	0	0.044425	0	0.917482	0	0.247578	0	0	0	1.50926	0.118759	0.172832	0	0	0	1.18663	0	0.232472	0	0	0	1.37182	0.253063	0	0	0	0.118116	0	0	0	0.055532	0
gene1070	418195	SOX5	1.62175	3.80878	4.4168	4.94564	2.04139	5.30099	6.19108	7.72949	3.9386	2.16905	3.77562	6.89166	3.3216	0.35664	2.18032	5.22974	6.4257	4.54275	3.45827	3.72416	2.2695	4.71321	6.79686	4.67404	2.68132	3.92322	2.34996	4.94234	4.67616	4.66742	3.41154	3.24904	3.61129	6.1669	4.34238	5.18871	1.36623	1.09423	5.25256	4.32105	5.91953	1.82358	5.27649	5.26197	1.71559	4.48123	5.1123
gene1071	102465354	MIR6608-1	0	0	0	0	0	0	0	0	0	0	0	0.17854	0	0	0	0	0	0	0	0	0	0	0	0	0	0	0	0	0	0	0.012276	0	0	0	0	0	0	0	0	0	0	0	0	0	0	0	0
gene1072	102465676	MIR6608-2	0	0	0.271845	0	0	0	0	0	0	0.8235	0	0	0	0	0	0	0	0	0	0	0	0	0	0	0	0	0	0	0	0	0.012276	0	0	0	0	0	0	0	0	0	0	0	0	0	0	0	0
gene1073	107054127	LOC107054127	0	0.015471	0	0	0.01623	0.021802	0	0	0	0	0.023316	0	0	0	0	0	0	0	0	0	0	0	0	0	0	0	0	0	0	0	0	0	0	0	0	0	0	0	0	0	0	0	0	0	0	0	0
gene1074	100859077	LOC100859077	0.244659	0	0	0	0	0	0	0	0	0	0.606139	0	0	0.10548	0	0	0	0	0.176875	0	0.039017	0	0	0	0	0.04482	0.033615	0	0	0	0.129404	0	0	0	0	0	0.09248	0.048235	0	0	0	0.090384	0	0	0	0	0
gene1075	418196	ETNK1	46.6626	59.3457	59.2214	59.8181	56.087	33.4662	13.7241	17.3554	13.7808	51.3871	16.6883	39.9728	10.5974	42.7578	49.4632	36.522	16.7339	10.7302	75.061	34.6713	49.6044	12.4025	6.57009	19.6758	62.049	42.0465	62.5643	37.7641	6.52236	14.9716	90.407	24.441	52.5711	41.8991	5.26185	11.7197	51.1051	54.4604	23.9276	24.5431	20.374	43.6683	100.445	98.1758	44.1283	41.4223	6.9583
gene1076	418197	C2CD5	6.77512	9.62271	8.77572	8.40175	8.58529	4.64722	2.4195	2.19769	2.88707	9.47097	4.23719	6.36488	1.86166	8.22659	8.49537	4.8446	2.52172	1.35285	8.07941	6.44224	8.83528	3.00707	1.75892	3.4897	8.37037	8.08206	9.57283	5.23556	1.34802	2.18977	10.1417	5.66573	9.37186	5.99447	1.57107	2.66437	7.8897	9.2298	4.14298	3.72905	2.86273	6.75538	18.1286	17.8008	10.2368	5.02308	1.18376
gene1077	395860	ST8SIA1	10.3824	178.403	172.318	172.534	42.0792	3.69731	3.33615	5.65144	12.0697	61.0483	2.24754	1.3634	1.87866	20.2953	47.5777	3.44254	3.4349	3.07436	7.71495	134.601	13.5534	3.51156	2.95154	2.65954	16.0136	93.5905	23.7622	3.29549	3.1438	2.36878	8.4645	166.687	36.558	3.41144	4.78964	3.85774	1.42334	3.04225	3.94124	22.9847	2.48111	9.9498	50.939	48.7564	25.281	2.52718	2.63333
gene1078	418198	C3AR1	0.830778	0.064031	0.046773	0	0	3.96946	6.83151	7.99515	1.42799	2.03693	8.22168	0.599784	2.22765	0.046669	0	1.98702	4.99507	1.70846	0.352767	0.704497	0	2.68757	4.84837	2.61763	0.046022	0.089036	0	2.03862	4.0026	1.90069	0.148031	0.115849	0.168239	1.78771	4.73679	2.03902	0.428231	0.096471	1.68937	1.69182	1.50901	0	0.164282	0	0	4.38917	2.20278
gene1079	427933	LOC427933	0	0	0.049503	0	0	0	0	0.042989	0	0.107496	0	0	0	0	0	0	0	0	0	0	0	0	0	0	0	0.138701	0	0	0	0	0	0.162258	0	0	0	0	0.065398	0	0	0.437614	0	0	0.36139	0.0634	0	0	0
gene1080	418199	CMAS	7.13716	24.4462	22.6612	22.8326	16.4817	7.46639	4.94467	5.46738	5.31056	15.9275	8.95752	4.39442	4.1423	10.1827	15.8134	8.73788	5.42254	5.05142	7.5453	19.5557	14.4303	5.95969	3.26255	6.45391	8.24323	8.93721	13.8427	7.74791	2.99897	5.13804	6.79161	12.363	17.5839	5.96599	3.5576	4.62151	8.77941	18.1883	7.64647	3.82695	6.35614	7.67828	4.0294	4.38027	16.5303	7.80342	3.57008
gene1081	418200	ABCC9	16.145	29.9927	24.8831	30.36	37.3135	28.7763	26.0839	37.5603	16.2393	37.1457	32.4766	31.0681	17.8152	22.6902	31.104	25.9786	33.5485	17.0973	9.91897	35.6436	7.57911	21.6757	18.1026	24.4603	13.9956	12.0529	21.2746	35.5777	16.6607	18.5366	9.80079	25.0284	34.9045	24.9333	14.3765	17.6853	4.8769	6.02225	31.2579	13.2692	20.439	4.18143	4.29177	4.64416	9.8057	22.9689	12.9583
gene1082	395973	KCNJ8	6.85229	51.732	50.4964	49.8912	27.8331	19.1181	32.5935	33.0861	23.1708	71.9718	31.0453	34.2663	36.7488	5.42849	22.7975	18.0345	35.2655	25.0869	4.17083	95.0209	1.60588	20.2881	28.3764	24.6047	3.88569	87.9673	5.72466	33.2187	28.9603	30.7155	5.09192	49.8748	16.6437	16.6115	24.9682	26.8437	5.07219	6.07811	33.7686	46.4624	28.4172	2.35243	10.4616	8.74191	4.88435	17.4666	27.83
gene1083	107054094	LOC107054094	0	0	0	0	0	0	0	0	0	0.057081	0	0	0	0	0	0	0	0	0	0	0	0	0	0	0	0.307123	0	0	0	0	0	0	0	0	0	0	0	0	0	0	0.107119	0	0	0	0	0	0
gene1084	373997	LDHB	357.691	605.276	634.022	558.286	286.787	208.322	171.056	168.264	334.006	48.4736	312.046	124.511	325.486	407.084	297.824	211.393	179.387	286.055	244.177	261.14	256.244	202.662	174.499	235.981	237.137	751.143	344.174	217.712	171.4	319.857	253.341	402.6	300.766	166.865	191.02	220.341	358.94	763.425	254.254	238.934	257.203	311.902	493.752	505.327	537.975	209.549	159.701
gene1085	418201	GYS2	0.206436	0.036482	0	0	0.026452	0.666241	0	0	0.115625	0.032092	0.09147	0.087038	0.026261	0.077836	0.050824	0.59437	0	0.024468	0	0	0	0.559765	0.038603	0.284438	0.058069	0	0.136824	0.477522	0	0.045218	0	0.072844	0.083399	0.284143	0	0	0	0	0.374059	0.051684	0.029694	0.048473	0.025867	0.112295	0.165161	0.369503	0
gene1086	107053973	SPX	0	0	0	0	0	0	0	0	0	0	0	0	0	0	0	0	0	0	0	0	0	0.330199	0.138906	0	0	0	0	0	0	0.177918	0	0	0	0.459903	0.13353	0.097302	0	0	0	0	0	0	0	0	0	0.227656	0.210643
gene1087	102465727	MIR7451	0	0	0	0	0	0.991301	0	0.397134	0	0	0	2.37226	0	0	0	0.594993	0.514445	0	0	0	0	0.211592	0	0.48739	0	0	0	0.300737	0.381335	0	0	0	0	0.178656	0	0.28005	0	0	0	0	0	0	0	0	0	0	0
gene1088	418206	CASC1	0.262589	0	0	0.071335	0	0.147106	0.119378	0	0	0.080647	0.621322	0.014443	0.033451	0.170168	0.032918	0.196251	0.03341	0.031696	0.048022	0	0.063559	0.174011	0.031376	0.077658	0.375789	0	0	0.258875	0	0.161264	0.04182	0	0.034372	0.040185	0	0	0.836351	0.081155	0.29964	0	0.076546	0.036923	0	0	0	0.309887	0
gene1089	107054093	LOC107054093	0.053994	0.04598	0	0.063847	0.1509	0	0.030513	0	0.033235	0.147218	0	0.033375	0	0.067364	0	0	0.059209	0.05617	0	0	0	0.028205	0	0	0.066096	0	0	0.100334	0	0	0	0	0	0	0	0	0	0	0.123887	0.059424	0.068167	0	0	0	0	0.154902	0
gene1090	776112	LYRM5	5.47432	5.49041	5.59108	6.39278	5.25639	9.17755	9.14279	9.80993	10.2087	7.60369	9.67873	3.8791	9.38873	4.98059	4.50136	9.05925	10.1455	9.29054	5.72131	7.14088	6.6001	9.29806	9.13125	8.805	7.80198	5.7657	6.86083	9.2896	5.92621	11.9512	5.86122	8.61225	5.70241	6.78853	9.3222	8.29477	18.653	13.6088	7.76809	6.0206	8.14351	8.51731	4.53906	5.14016	3.88048	6.03294	8.47492
gene1091	418207	KRAS	11.2442	10.8586	11.1862	12.404	11.454	15.8162	9.34622	12.821	8.57078	14.6642	21.6252	19.5449	10.5004	9.37999	10.8328	16.6095	12.203	9.52778	10.7206	9.3784	9.48541	12.0683	7.30458	13.8694	10.8577	4.10119	10.241	16.5572	6.82215	10.0559	9.8826	8.1696	11.6918	16.9534	7.79575	8.5431	10.2656	11.4668	14.83	5.95088	13.4904	9.8724	5.05054	4.4217	12.9797	16.8477	5.57789
gene1092	107054089	LOC107054089	0	0.026651	0.016156	0	0	0	0.029501	0	0	0.055973	0.016072	0	0	0	0	0.016552	0	0	0.058802	0.017586	0	0	0	0	0	0	0	0.028273	0	0.012545	0.038606	0.007405	0.014576	0.048012	0	0	0.032338	0	0.034288	0	0	0	0	0	0.026545	0.037441	0
gene1093	107054086	LOC107054086	0	0	0	0	0	0	0	0	0	0	0	0	0	0	0	0	0	0	0	0.026543	0	0	0	0	0	0	0	0.025492	0	0	0.039773	0	0	0	0	0	0	0	0	0	0	0	0	0	0	0	0
gene1094	107054085	LOC107054085	0	0	0.088075	0	0	0.042761	0	0	0	0	0.044661	0.087079	0	0	0	0.06436	0.038426	0	0.110463	0.047696	0.034409	0.058438	0	0.117193	0	0.042839	0	0.052077	0.036905	0	0	0.036541	0	0.043453	0.063813	0	0.116939	0	0.092839	0.039151	0	0	0	0	0	0.050266	0
gene1095	107054082	LOC107054082	0.208536	0	0.024554	0.02965	0	0.055887	0	0	0	0	0.912549	0.056619	0	0.260469	0	0	0	0.023862	0.108872	0	0	0	0	0	0.169891	0	0	0	0	0	0.203885	0.043799	0	0.027344	0	0	0.114051	0	0	0.025456	0	0.118774	0	0	0	0.100622	0
gene1096	418209	LOC418209	0	0	0	0.065972	0	0	0	0	0	0	0	0.01733	0	0.043256	0	0	0	0	0	0	0	0	0	0	0.017246	0	0	0	0	0	0	0	0	0	0	0	0.022693	0	0	0	0	0	0	0	0	0	0
gene1097	101750507	LOC101750507	0	0	0	0	0	0	0	0	0	0	0	0	0	0	0	0	0	0	0	0	0	0	0	0	0	0	0	0	0	0	0	0	0	0	0	0	0	0	0	0	0	0	0	0	0	0	0
gene1098	107054212	LOC107054212	0	0	0	0	0	0.177882	0.584247	0.144234	0	0	0.086008	0	0.087787	0	0	0.153465	0.066895	0.039069	0	0	0	0	0.223744	0.226281	0	0	0	0.068636	0.043084	0.03104	0	0	0	0.225118	0.324504	0.092478	0	0	0	0	0	0	0	0	0	0	0
gene1099	418210	RASSF8	14.7051	45.6988	42.9353	44.8193	15.3386	28.1623	24.8493	27.8742	17.1011	8.5132	11.5836	28.8605	16.6182	15.7099	19.7331	28.7836	25.3825	17.8646	9.07069	41.0191	8.9666	30.2768	15.5059	26.5216	9.1708	7.83028	9.2788	25.7472	10.6284	13.776	8.50132	28.5487	12.5789	36.4017	17.1436	19.0029	12.4946	11.5164	31.4132	13.3227	20.8577	10.1931	9.31239	8.43373	17.212	28.199	11.4354
gene1100	107054076	LOC107054076	0.161695	0.909473	1.17111	0.879138	0.190772	0.285076	0.075619	0.154335	0.082361	0.076517	0.064095	0.612568	0.021401	0.231863	0.275067	0.363019	0.09884	0.023383	0.159719	0.12499	0.092761	0.179219	0.038185	0.208489	0.151019	0	0.150286	0.408162	0.011757	0.042564	0.190744	0.081214	0.180238	0.64763	0.013416	0.071082	0.188383	0.187015	0.280307	0.008443	0.150913	0.16445	0.024235	0	0.253528	0.632786	0.028963
gene1101	107054073	LOC107054073	0.013521	0.011475	0	0.016038	0.011834	0	0	0	0	0	0.017294	0.041659	0	0	0.014414	0.016845	0.014629	0	0	0	0.014199	0	0	0	0	0	0	0.012584	0.01391	0	0.036885	0	0.01505	0	0	0	0	0	0	0	0	0	0	0	0	0	0
gene1102	101750689	BHLHE41	8.49705	0.689871	0.453303	0.573174	9.16301	2.60009	2.36221	2.08702	2.06901	3.20718	2.10425	7.88679	1.36247	4.61561	4.29387	1.74882	2.68583	1.21224	9.30855	2.9078	24.432	3.39266	4.78982	2.52913	5.81107	4.68121	6.88117	2.86139	4.27583	2.00205	7.47848	1.21537	3.16678	3.05265	3.10651	2.47962	3.86538	4.62466	2.28534	1.88863	0.728653	9.55562	0.338271	0.394778	2.40653	3.03188	3.32784
gene1103	418211	SSPN	5.06729	0.049384	0	0	0.273658	42.8394	73.955	72.086	35.1134	0.116977	44.0213	44.2089	48.7413	0.071627	0.10793	39.2089	97.1708	60.6874	0.361953	0.153949	1.67062	49.2395	91.6719	39.1758	0.118446	0.034742	0.282037	38.9338	89.3967	44.4129	0.269795	0.118536	0.839079	42.8646	87.4571	56.29	0.724542	0.037015	34.738	58.9275	39.6595	0.357572	0.251716	0.137816	0.148083	39.0403	79.9371
gene1104	418212	ITPR2	2.50672	4.09902	4.01343	3.64699	3.22177	7.69798	5.94669	7.34299	3.46053	1.94294	9.17722	6.42716	3.61804	1.26413	3.41694	7.40505	7.47582	4.16125	1.98955	1.54174	4.19977	5.03054	6.03927	6.38824	2.10297	38.361	3.05258	7.84594	5.47235	4.00348	1.97961	2.81934	2.37705	6.51262	4.81172	4.07435	1.25654	1.29858	6.29318	25.9447	5.62795	1.78065	132.318	124.852	2.2602	6.15835	3.81481
gene1105	107054072	LOC107054072	1.20806	0.913068	0.805681	1.01289	0.814051	0.498096	0.070027	0.044951	0.170696	0.056483	0.026832	0.162829	0.046221	1.34104	0.416853	0.288241	0.045093	0.064598	2.59751	1.0753	2.00388	1.39617	0.28505	0.452945	3.19991	0.280823	1.70146	0.322475	0.042946	0.215147	2.64805	0.732424	2.00704	1.15963	0.325826	0.404149	2.20704	1.4662	0.550418	0.126148	0.104265	2.16257	0	0	0.558334	0.228025	0.076164
gene1106	101750972	LOC101750972	0.060324	0.026429	0	0.012124	0.020869	0.030925	0.033701	0.054516	0	0	0.237535	0.0379	0.034306	0.025584	0.036893	0.024122	0.032531	0.031789	0.016107	0.027632	0.056771	0.010712	0.080025	0.04579	0	0.073677	0.009153	0.083209	0.03593	0.077829	0.039595	0.010585	0.011567	0	0.049624	0	0.033704	0.052886	0.066761	0.079009	0.03129	0	0.067177	0.063093	0	0.058732	0.026291
gene1107	418213	ASUN	45.0956	46.7027	46.7621	44.1816	39.6123	45.0892	38.3036	41.4136	36.3349	38.4482	62.4305	46.0437	40.3915	43.8278	39.1901	52.5458	44.0918	46.8318	40.1633	36.6721	41.8796	38.7289	25.6406	51.3172	41.8466	38.4421	41.3043	50.2351	29.1806	45.2026	42.3744	32.5066	40.0711	48.5802	30.0284	35.2354	27.0445	30.7796	50.9188	33.8026	53.7578	38.639	48.6554	47.6217	37.6818	53.6827	23.568
gene1108	418214	FGFR1OP2	11.6885	15.3099	14.9704	16.051	10.3254	10.4912	5.46952	5.21546	5.46033	10.3874	14.029	11.7929	5.4374	8.73015	8.94414	10.8471	5.43738	5.24053	9.21747	10.072	9.30947	5.06623	4.38134	6.28909	8.04836	9.20353	9.46077	9.3671	4.26491	5.27972	10.2647	6.69303	10.0468	8.49667	3.9488	4.544	8.58037	9.78436	7.87446	8.51584	6.45897	10.7855	20.1278	19.5939	12.0273	11.3379	2.97094
gene1109	418215	TM7SF3	59.4421	14.0338	12.7556	12.3476	21.5252	9.48237	4.57141	6.45938	11.7596	8.92341	10.4989	9.77107	5.42489	79.1904	18.5531	6.01952	5.48715	5.2151	65.7284	14.5253	19.436	11.0256	6.25854	6.8679	62.4599	20.8245	21.4676	7.90043	4.36053	7.29396	54.3822	12.3442	23.0108	12.3223	7.2572	8.5949	20.9289	8.79073	11.0528	10.201	5.45503	47.4919	25.7871	20.7018	15.0339	8.82766	7.14731
gene1110	418216	MED21	28.4852	19.9549	20.2273	19.038	16.548	19.9485	19.3133	18.2516	20.394	20.6111	20.5931	18.1587	20.4784	22.6181	16.5773	18.854	21.4144	17.2334	26.0849	24.376	20.9049	24.883	24.9683	19.9122	30.535	31.4161	22.5974	25.5014	25.3554	27.3191	25.1514	25.9163	18.5909	25.2815	24.0013	24.3739	28.9173	24.0016	20.7832	19.6883	18.4698	27.8136	18.3638	19.0909	17.5883	18.2687	22.0906
gene1111	107054071	LOC107054071	0.184054	0.092452	0	0.042604	0	0	0	0	0.089902	0.027994	0.635476	0.043791	0.040634	0.180105	0	0.046156	0.039908	0.056789	0.142828	0.122598	0.022239	0.038022	0.061552	0	0.269248	0.044046	0.032704	0	0	0.030095	0.054007	0	0	0.042837	0	0.036269	0.060116	0	0	0	0	0.266132	0	0	0	0	0
gene1112	418217	STK38L	12.9198	8.7445	8.61862	9.43085	8.5445	16.1121	13.4634	14.5538	9.53084	31.1565	21.8899	31.7164	10.8885	13.5327	8.58826	13.4622	14.4131	11.6934	17.5255	15.534	8.81264	19.221	15.1209	17.1569	14.5984	7.00525	9.72684	18.6026	13.2648	14.145	19.2192	9.60031	10.4288	19.7481	14.9877	16.1822	9.74365	7.01729	18.3117	24.5081	11.9241	11.3834	10.1382	9.53807	7.92701	14.1587	11.7098
gene1113	107054070	LOC107054070	0.247709	0.466095	0.317561	0.296366	0.391131	0	0.227145	0.048584	0.02136	0.197303	0.059951	0.602962	0	0.52202	0.04262	0.075917	0.04923	0	0.106445	0.355382	0.071554	0.58255	0.025494	0.325646	0.041401	0	0.213916	0.094986	0.019291	0.1034	0.022319	0.046036	0.36665	0.296289	0.027296	0.027064	2.25106	0.02909	0	0.073431	0.182359	0.991523	0.218869	0.236492	0.930172	0.082693	0.138271
gene1114	373925	ARNTL2	15.8336	8.4966	7.52986	7.08816	12.0213	12.7258	4.65439	5.15336	6.35365	9.19249	7.95464	19.3787	4.3503	11.8385	8.50742	12.4443	5.4936	5.53993	10.1431	4.37524	12.4549	6.01026	3.12408	7.95902	10.5616	1.95641	11.3113	12.7787	3.83208	6.09129	11.188	3.36007	10.8911	15.9701	3.63504	5.41539	27.9256	19.4616	12.853	3.32315	8.83117	18.204	2.00555	1.43541	13.4561	17.912	3.61009
gene1115	107054069	LOC107054069	0	0	0	0	0	0	0.028982	0	0	0.139599	0.099391	0	0.028631	0.031886	0	0	0	0.040014	0.040416	0	0	0.026165	0.086546	0.02664	0.031654	0	0.046087	0	0.053472	0	0.025369	0.050812	0.02833	0.062644	0	0.195538	0.042358	0.099197	0	0	0	0.045583	0	0	0	0	0
gene1116	418219	PPFIBP1	33.1094	40.1065	40.3393	41.0053	25.3758	59.3176	56.3483	61.0917	37.3722	265.353	37.3221	85.9007	42.2674	30.6221	21.9681	57.7942	62.3888	50.6673	31.2385	52.9095	25.3614	58.7876	71.4075	56.3964	26.837	22.5746	25.2016	59.6375	76.8094	48.2717	33.7297	45.5035	44.0828	61.6165	56.4903	52.2215	27.4903	18.3166	56.5872	46.42	50.4406	22.5227	3.19392	2.71662	22.5547	53.185	47.504
gene1117	418220	CYB5R3	23.8286	29.1072	28.0294	29.3201	14.266	65.6469	81.3261	75.3801	54.5559	30.5284	21.5758	67.7004	77.2189	10.1629	17.8694	63.59	87.3435	70.0072	14.4227	33.8849	17.9414	73.2989	95.7565	68.6979	13.3412	34.5046	18.2927	71.9791	97.1828	71.9393	15.8341	37.2293	20.758	66.1609	102.405	72.4016	18.3644	19.0523	62.06	62.5898	55.6358	14.5449	23.5364	23.4989	29.4505	55.0685	80.1188
gene1118	418221	ENDOUL	0.102127	0.211737	0.252952	0.223286	0.054081	0.517915	0.163251	0.150961	0.079637	0.044133	0.19232	0.431324	0.089505	0.020177	0.034947	0.254958	0.070466	0.131274	0.025236	0.043586	0.017099	0.154599	0.190215	0.108576	0.119585	0.054182	0.043649	0.809428	0.068756	0.20829	0.077855	0.016696	0.071842	0.545863	0.249352	0.061662	0.129903	0	0.521876	0.127823	0.199007	0.075823	0	0	0.133558	0.175156	0.29314
gene1119	107054068	LOC107054068	0	0	0	0	0	0.115834	0.08268	0.06552	0.031171	0	0.016734	0.121778	0	0	0	0.064013	0	0	0	0	0	0	0	0.078131	0	0	0	0.078072	0.033499	0.012129	0.024967	0	0	0.200342	0.029822	0	0	0	0.033261	0	0	0	0	0	0	0	0
gene1120	418222	LOC418222	0.008098	0	0	0	0	0.094957	0.072751	0.019682	0	0	0.073772	0.383027	0	0	0	0.142016	0	0.022562	0	0	0	0.176516	0.097708	0.11221	0	0	0	0.338163	0	0.041696	0	0	0	0.345546	0.104196	0.055128	0	0.027967	0.085091	0.071408	0	0.026284	0	0	0	0.14964	0
gene1121	418223	A4GALT	0.068943	0	0	0	0.021598	1.35793	0.631567	1.12201	0.290435	0.026556	0.56289	1.1328	0.464015	0.024121	0	0.878131	1.00229	0.615503	0.030728	0	0.031108	2.43305	2.46504	1.06795	0.012013	0	0.017461	1.58459	1.70858	0.695307	0	0	0.011015	1.7245	1.36864	0.802735	0.128174	0.012549	1.20405	1.0002	0.733746	0.023706	0	0	0.009781	0.66859	0.926547
gene1122	418224	ARFGAP3	16.4463	13.9016	16.3946	16.4537	15.135	18.3185	14.0844	18.2559	18.6261	20.4587	41.9539	24.032	16.4185	18.2468	12.0994	22.6799	17.841	24.4411	11.9082	11.089	18.3659	18.5606	16.2394	23.5945	13.319	9.12346	16.038	20.2254	18.6381	24.1734	12.9864	9.35401	16.3685	24.0269	14.0913	12.9189	15.5454	23.5675	19.275	11.6266	23.2291	14.43	9.60982	10.9378	19.7848	21.5849	14.2317
gene1123	395975	PACSIN2	13.4133	8.90964	5.36423	4.78327	16.8263	16.2571	5.78585	6.88844	4.62786	21.2402	14.6012	11.4773	4.27804	15.6796	11.8296	11.7349	6.37795	3.9725	10.576	6.86099	11.5373	6.62278	4.97852	8.79703	12.2525	2.5781	9.82923	11.4015	9.73338	7.78217	20.4391	3.88817	11.2748	15.7357	6.31563	4.35652	11.6466	6.92415	7.75801	8.69619	7.0119	8.89432	9.96281	11.425	7.5689	12.1544	3.9449
gene1124	107054067	LOC107054067	0	0.014014	0	0	0.017956	0.019781	0	0	0.020123	0	0.042239	0	0	0	0	0	0.026619	0	0	0	0	0	0.027555	0	0.020111	0	0.029257	0.014665	0.033973	0	0.046363	0	0	0	0	0	0	0	0	0	0	0	0	0	0	0	0
gene1125	418225	TTLL1	0.813485	1.22063	1.35529	1.47971	0.908191	0.802536	0.306828	0.479026	0.65547	1.20243	0.9263	1.25062	0.225504	1.01572	0.728052	1.09887	0.493787	0.325481	0.763009	0.895212	0.914973	0.289262	0.344328	0.464869	1.40737	0.085203	1.05593	0.692243	0.191915	0.28946	0.961948	0.253546	1.30555	0.965622	0.22235	0.268492	0.429717	0.558887	0.517765	0.097408	1.13253	0.896953	0.515211	0.394745	0.729022	0.986402	0.180595
gene1126	776149	BIK	1.70224	1.52816	0.375934	0.954377	0.395722	0.774674	0.656732	1.36662	0.684745	3.5967	0.864641	1.6822	0.136003	1.01273	0.665941	1.0267	0.681972	0.776581	1.70983	2.52543	1.36518	2.02179	1.54622	1.31099	1.43866	1.62704	0.591254	1.16883	1.31057	1.19013	1.55617	3.73878	3.41629	1.13261	1.27906	1.23872	0.560777	2.44012	0.724706	0.774087	0.931253	2.6811	2.02624	2.68222	1.83618	1.53273	2.18586
gene1127	427934	MCAT	10.8247	5.91173	4.9765	5.74812	7.37274	8.33239	8.13212	8.85414	8.77011	5.66104	7.2714	6.67749	10.9109	11.2558	7.01424	8.79946	7.89488	9.85148	9.70038	8.80437	9.07398	9.20901	7.96808	8.07762	9.71436	6.8975	10.6148	8.88208	10.1977	9.49074	8.70997	6.66887	7.52841	7.46775	9.06686	9.78398	11.5143	11.2866	9.92403	9.20873	9.29633	10.787	11.0775	9.80286	8.67132	6.89683	9.38982
gene1128	418226	TSPO	42.4935	10.1788	9.17916	9.38734	16.3839	53.7909	65.8983	65.9736	47.5781	22.2916	84.8226	23.1729	64.4772	39.8322	15.4277	43.1832	57.9492	58.1566	33.9513	13.3102	25.4365	55.6941	64.5658	54.0626	35.8965	14.3062	18.6773	50.8985	70.6344	61.6472	32.0379	14.8015	19.5309	43.2717	66.568	60.5605	40.6319	26.6565	52.6253	62.3838	55.0398	27.93	14.8683	14.4091	15.0058	36.3979	59.6734
gene1129	418227	TTLL12	46.179	35.626	34.9197	34.0536	38.6522	30.2579	25.5388	25.0266	30.1452	23.4003	33.9509	18.0114	27.5805	55.9908	39.8629	27.7085	23.3833	27.7957	49.8291	38.9708	51.2203	34.09	25.5645	33.3358	48.5683	21.1392	51.7716	32.4095	22.6771	30.1816	48.6253	28.9919	43.7213	31.9628	27.3757	28.2184	39.7119	45.4549	30.9885	22.547	26.9682	51.0411	34.4501	34.5229	58.4147	29.4675	22.0816
gene1130	418228	SCUBE1	2.18593	0.848712	1.01189	0.932182	1.04159	3.86684	0.705189	0.808848	0.786978	0.70563	2.34346	2.89003	0.902798	1.27484	1.26607	4.27947	0.724172	1.1815	6.2041	3.69188	0.67453	1.93528	0.573968	3.01661	2.17566	0.811407	0.813757	3.28572	0.521398	1.03668	6.92701	3.62545	1.22465	3.88124	0.403613	1.1145	1.97433	0.662211	2.42194	0.544182	1.14432	1.20642	0.563687	0.539274	0.585406	3.1766	0.303017
gene1131	101747370	LOC101747370	0.172101	0	0	0	0	0.05687	0	0	0	0	0.60917	0	0	0	0	0	0	0	0.101883	0	0	0	0	0	0.160201	0	0	0	0	0	0	0	0	0	0	0	0.227186	0	0	0	0	0.252537	0	0	0	0	0
gene1132	418229	MPPED1	12.6083	4.60944	4.94563	4.31199	5.57064	17.3788	11.7299	12.8962	8.18978	7.13417	12.7517	15.2108	11.2314	10.5743	3.71564	16.5397	14.0911	10.1004	11.3642	6.5801	6.78462	16.7658	14.7757	14.0683	12.0556	2.59631	6.36902	18.2436	13.1856	11.9588	13.1559	5.70138	9.45025	20.7686	13.7059	13.3069	16.392	6.77225	16.5113	9.29277	10.9898	12.154	4.21097	4.38953	4.71731	15.4273	10.1414
gene1133	418231	EFCAB6	0	0	0	0	0	0	0	0	0	0	0.229632	0	0.173206	0.110038	0	0.450647	0	0.192085	0	0	0	0	0	0.092403	0	0	0	0.124672	0	0.042891	0	0	0	0.221705	0	0	0	0	0.092968	0	0.112664	0	0	0	0	0	0
gene1134	418232	SULT4A1	12.4548	5.00296	4.70637	4.78016	8.05623	6.14338	4.66276	4.26259	3.08851	5.84485	9.11684	7.9859	5.08997	12.4007	4.39139	6.19402	4.69145	4.67948	12.8362	10.3258	14.8918	3.07067	2.80619	5.47406	8.71661	4.08503	11.1613	4.70182	2.41291	3.64738	10.275	7.36117	5.83565	6.24378	2.67859	3.86174	8.20201	6.43546	4.06641	3.52438	4.16869	12.9393	6.58549	6.22793	5.19299	6.01451	2.79446
gene1135	418233	PNPLA3	38.4048	33.8291	31.7926	32.9233	19.5066	63.2452	66.9671	72.4329	50.2578	16.9513	70.3894	85.5745	79.3707	25.0365	12.5813	80.2631	101.669	85.9503	21.8615	26.1613	21.6691	42.792	33.2116	55.1992	23.898	38.4921	27.7772	43.1915	34.1053	38.8592	31.0282	23.9209	24.3248	59.5323	47.7621	53.8212	68.7137	50.6966	40.5179	46.7905	48.1057	24.5006	42.0913	39.4967	20.8094	64.826	46.0798
gene1136	418234	SAMM50	43.3713	21.4938	21.9334	21.3631	21.5008	37.5849	33.574	31.1708	35.7477	19.8093	41.9552	25.5924	44.2779	41.7409	18.2809	31.4829	31.4656	35.8602	30.7229	25.8932	24.3265	39.6431	34.959	40.0162	35.654	20.5942	22.4788	38.3612	34.9923	45.3924	33.0623	21.6146	20.97	34.3719	37.6933	38.6735	39.39	23.2793	39.6935	28.3836	40.1641	37.1556	15.7972	15.1353	22.2338	38.6182	35.7365
gene1137	418235	PARVB	22.1825	2.94445	3.32157	3.26579	10.0153	26.0551	25.8179	28.2273	18.8281	13.7048	22.5289	29.3023	22.6316	14.0247	6.40728	24.7551	21.2836	26.3171	26.1342	0.419754	9.44091	30.0538	18.5858	41.8761	14.4428	0.43588	6.47214	23.4336	16.7328	23.779	23.6918	1.70613	4.76413	27.4992	21.6518	28.4372	7.84266	2.26036	26.7369	10.166	29.8299	12.418	0.909739	0.739889	3.99822	23.6796	11.3757
gene1138	418236	PARVG	0.923391	0	0	0	0	4.51131	4.90916	5.66687	2.48664	0.874724	5.93345	3.43162	5.01682	0.106725	0.061308	4.90252	5.60083	4.48537	0.134229	0	0	6.61784	9.42991	5.18991	0	0	0	5.69581	5.80851	5.44167	0.06789	0.029142	0.032169	4.36628	6.15182	4.59647	0.916966	0.07317	4.68395	3.03493	4.05043	0.10425	0.280563	0.228011	0	7.82942	6.97989
gene1139	100857276	KIAA1644	1.2825	0.049822	0.036212	0.051368	0.159358	0.403521	0	0.123987	0.035771	2.00506	0.622045	0.422856	0.419659	0.316684	0.093765	0.146613	0.015667	0.030128	1.81756	0.249335	0.184532	0.147062	0.380287	0.224552	0.755105	0.84614	0.026025	0.34744	0.338588	0.291028	2.00735	0.133889	0.354674	0.070927	0.083318	0.09199	1.02731	0.179331	0.426545	4.91196	0.216813	0.863889	6.65127	5.83256	0.088455	0.185069	0.144725
gene1140	101748585	LOC101748585	0	0	0	0	0	0	0	0	0	0	0	0	0	0	0	0	0	0	0	0	0	0	0	0	0	0	0	0	0	0	0	0	0	0	0	0	0	0	0	0	0	0	0	0	0	0	0
gene1141	418237	PRR5	8.47465	7.90719	6.76097	8.63034	9.42158	4.68949	3.399	3.95216	5.52999	6.14377	4.61179	2.92346	4.8414	5.39663	11.0804	4.39613	3.06275	3.00223	17.166	8.55825	11.3444	6.04089	3.31567	5.16724	12.4855	2.18182	9.31311	6.41455	3.80725	4.78695	15.7757	5.81064	10.1477	5.86492	2.50046	3.89898	5.23237	8.47008	7.26314	3.67931	4.67969	9.45757	13.9571	14.561	15.4557	6.11172	3.28938
gene1142	107054014	LOC107054014	0.084266	0.387515	0.457167	0.313088	0.090119	0.126436	0.079504	0.051336	0.021167	0.140246	0.030515	0.058545	0	0.043826	0.038535	0.051294	0	0	0.384225	0.157158	0.216991	0.024718	0.053023	0	0.158913	0.042735	0.311326	0.044222	0.049211	0.113672	0.188271	0.024465	0.38788	0.077068	0.064588	0.067238	0.019442	0.207557	0.023374	0.052425	0	0.095858	0.19569	0.151765	0.156097	0.102209	0
gene1143	107054013	LOC107054013	0	0	0	0	0	0	0	0	0	0	0	0	0	0	0	0	0	0	0	0	0	0	0.030972	0	0	0	0	0	0	0	0	0	0	0	0	0	0	0.070683	0	0	0	0	0	0	0	0	0
gene1144	107054009	LOC107054009	0	0	0	0	0	0	0	0	0	0	0	0	0	0	0	0	0	0	0	0	0	0	0	0	0	0	0	0	0	0	0	0	0	0	0	0	0	0	0	0	0	0	0	0	0	0	0
gene1145	107054007	LOC107054007	0	0	0	0	0	0	0	0	0	0	0	0	0	0	0	0	0	0	0	0	0	0	0	0	0	0	0	0	0	0	0	0	0	0	0	0	0	0	0	0	0	0	0	0	0	0	0
gene1146	107054002	LOC107054002	0	0	0	0	0	0	0	0	0	0	0	0	0	0	0	0	0	0	0	0	0	0	0	0	0	0	0	0	0	0	0	0	0	0	0	0	0	0	0	0	0	0	0	0	0	0	0
gene1147	107054001	LOC107054001	0	0	0	0	0	0	0	0	0	0	0	0	0	0	0	0	0	0	0	0	0	0	0	0	0	0	0	0	0	0	0	0	0	0	0	0	0	0	0	0	0	0	0	0	0	0	0
gene1148	418239	ARHGAP8	10.5967	0.174026	0.138378	0.233329	10.1719	11.7546	8.32456	8.96476	7.11103	1.88682	6.47817	4.28681	6.05139	17.0891	8.70427	10.8316	7.12601	6.5119	11.5098	0	9.66346	9.2401	8.58221	11.0889	13.2558	0.055386	11.1473	9.59924	7.07265	8.07989	10.6803	0	2.11875	10.0888	7.42027	7.00092	9.45381	2.87805	9.1428	3.08149	9.22331	8.38297	0.401119	0.663448	2.80687	9.71303	5.55128
gene1149	427935	PHF21B	0.592987	0.063912	0	0	0.727872	0.373852	0.056567	0.161458	0.080537	0.495738	0.144457	0.10804	0.051447	0.914402	0.438551	0.519046	0.165065	0.077134	1.45209	0.024894	0.384767	0.393924	0.084056	0.310994	1.34539	0	0.282911	0.475609	0.02878	0.124309	1.64404	0.009616	0.399768	0.325183	0.044894	0.141586	1.66364	0.294409	0.366221	0.06168	0.09336	0.981714	0	0	0.140465	0.206267	0.011943
gene1150	107053999	LOC107053999	0.14862	0.010707	0	0	0.027811	0.015088	0.014021	0.013471	0.015425	0.025446	0.390064	0.045805	0.013851	0.133641	0.026316	0	0	0	0.110943	0	0.019806	0.013004	0.014019	0	0.15308	0.014964	0.04463	0	0	0	0.211934	0	0.041818	0	0	0	0.105527	0	0	0	0.020987	0.080156	0	0.019853	0	0.034997	0
gene1151	107054000	LOC107054000	0.160778	0	0	0	0.196213	0	0	0	0	0	0	0	0	0.240441	0	0	0	0	0.35207	0	0.055115	0.13177	0	0	0.273755	0	0	0	0	0	0.424993	0	0.136642	0	0	0	0.372171	0.207045	0	0	0	0.15745	0	0	0.065512	0	0
gene1152	418240	NUP50	36.2479	18.7043	18.1181	16.8659	25.8595	31.4541	17.5317	20.3395	19.0011	18.1404	28.496	34.3602	19.1127	40.4807	24.3567	43.6907	20.569	28.5025	33.066	15.802	20.8058	18.8724	10.0232	37.64	32.3029	5.06233	21.1201	27.121	8.68511	22.4779	30.4987	10.0433	15.6817	34.9801	11.6216	22.3667	22.4519	15.8649	25.7364	7.61825	37.2822	29.9507	5.05754	4.28084	21.8224	30.2146	6.39493
gene1153	418241	KIAA0930	15.7902	10.2865	9.12249	9.54459	13.1082	13.8408	15.8213	16.0732	12.6216	14.6894	21.2746	16.227	17.1504	22.5836	11.295	13.1142	15.4471	17.8015	17.1198	10.5645	16.2282	13.1868	12.0408	12.8177	17.7267	6.91802	12.5688	14.0255	12.5472	15.9732	14.9384	10.8508	7.78198	13.265	15.4423	13.4461	10.5718	6.98026	13.1528	11.6645	14.6062	17.799	4.80319	4.09266	7.05825	11.4122	12.5341
gene1154	418242	UPK3A	0.312975	0	0	0	0	1.16073	0.286232	0.257777	0.38053	0	2.88477	2.10771	1.17781	0	0	0.539946	0.325209	0.774169	0.053842	0	0	1.04651	0.166444	1.18809	0	0	0.030698	1.35371	0.106376	0.635923	0.033683	0	0	0.836558	0.330522	0.666464	0.270715	0	0.784625	0.150348	0.766556	0	0	0	0	0.985896	0.329484
gene1155	418243	SMC1B	0.168052	0.018264	0.089342	0.089182	0.012849	0.033459	0.020219	0.012921	0	0.01899	0.445951	0	0	0.155414	0	0.032436	0	0	0.021937	0	0.014814	0	0.015728	0	0.123725	0	0.012341	0.039211	0.028927	0.013111	0.027539	0.014182	0	0.016688	0.016672	0	0.045752	0	0	0	0.024199	0.033848	0	0	0	0	0
gene1156	418244	RIBC2	0.072655	0.065539	0	0	0.051455	0.654741	0.571584	0.287152	0.119124	0.065022	0.237241	0.703061	0.30327	0	0	0.151058	0.61159	0.537839	0	0	0	0.251109	0.515819	0.488797	0	0	0	0.272784	0.488005	0.449911	0	0	0	0.340468	0.473868	0	0.359168	0	0.077488	0.041084	0.114946	0	0	0.056207	0	0.260766	0
gene1157	107053998	LOC107053998	0	0	0	0	0	0.177353	0.0328	0.301024	0.226215	0.1569	0.182941	0	0	0	0	0	0.132743	0.107661	0	0	0	0.285943	0.288473	0.033704	0	0	0	0.153823	0	0.12482	0	0	0	0	0.048625	0	0	0	0	0.040927	0.050456	0.114784	0	0	0	0	0
gene1158	373979	FBLN1	29.4544	2.13389	1.75399	1.72752	0.171125	180.014	173.665	183.638	132.27	35.691	147.064	216.618	156.365	0.666	0.222056	185.615	197.886	208.316	0.064115	0.151659	0.043586	171.724	186.064	228.759	0.353357	7.66567	0.212461	161.5	185.043	174.961	0.146546	4.21488	0.897516	172.003	192.102	180.583	31.3963	0.138394	149.42	118.726	194.097	0.219817	4.04116	4.63239	0	139.368	144.74
gene1159	418245	ATXN10	16.6928	10.4097	10.8951	10.3593	14.9109	11.2266	4.95844	6.83647	8.19668	14.4732	9.80481	7.13177	7.04505	20.2542	12.3376	10.0723	6.02364	6.70144	15.2424	7.85776	11.2929	9.56981	4.08557	10.6974	19.4172	4.89599	12.388	10.0959	3.76225	8.31113	11.5043	10.552	13.484	8.83484	5.40665	7.66452	12.3561	8.41427	9.52046	2.1147	8.84618	16.5692	1.61694	0.857643	11.8579	9.40089	3.10756
gene1160	107053971	LOC107053971	0	0	0	0	0	0	0	0	0	0	0	0	0	0	0	0	0	0	0	0	0	0	0	0	0	0	0.092556	0	0	0	0	0	0	0	0	0	0	0	0	0	0.13003	0	0	0	0	0	0
gene1161	107053997	LOC107053997	0.073718	0.040664	0.013017	0.012311	0.011591	0	0	0	0.025675	0.084158	0	0	0	0.168764	0	0.023566	0.011112	0	0.049171	0.014028	0.041332	0	0	0	0.032171	0	0.071811	0.024648	0	0	0.060905	0	0.04005	0	0	0	0.163689	0	0	0	0	0.069922	0	0	0.0527	0	0
gene1162	427937	WNT7B	0.071753	0	0.034311	0	0.050225	0.032335	0	0	0	0	0.029289	0	0.054039	0	0.028757	0	0	0	0.049502	0	0.050788	0	0	0	0.098421	0	0	0	0.050972	0	0.043726	0	0.065625	0	0	0	0	0	0	0	0	0.033997	0	0	0	0	0
gene1163	107053996	LOC107053996	0.018506	0	0	0	0	0.031913	0.040561	0.019695	0.022554	0	0.093206	0.121722	0.040775	0	0	0.026521	0	0	0	0	0	0.097994	0.061971	0.01897	0	0	0	0.045298	0.087258	0.04388	0	0	0	0.121268	0.066206	0.104796	0.030162	0	0.116022	0.012744	0	0	0	0	0	0.037367	0
gene1164	101749524	LOC101749524	0	0.064769	0.151068	0.200029	0	0	0.118607	0.368518	0.155625	0	0.207486	0.197376	0.467	0	0	0.158736	0	0	0	0	0	0.646622	0.18443	0.378003	0	0.054193	0	0.222514	0.087676	0.060457	0	0.108223	0.047433	0.248189	0.174744	0.133368	0	0.081101	0.082619	0.105622	0.099077	0	0.068939	0	0	0.264976	0.182634
gene1165	777925	MIRLET7A3	0	0	0	0	0	0	0	0	0	0	0	0	0	0	0	0	0.643017	0	0	0	0	0	0	0.095944	0	0	0.151174	0	0.175398	0	0	0	0.219207	0	0	0	0	0	0	0	0	0	0.407187	0	0.182077	0	0
gene1166	777926	MIRLET7B	0.430657	0.361666	0.356684	0.639029	0.327441	2.2361	1.50691	0.263943	1.54886	0.647743	1.79972	2.16134	1.02114	0.0821	0.341708	2.20485	1.42555	0.786679	0.171454	0	0.313035	2.24993	0.703348	1.5716	0.278737	0.802936	0.243181	3.28441	1.50866	0.855687	0.446758	0.146959	0.734339	3.19612	1.59134	1.3048	2.65526	0.27881	2.25543	0.950456	0.894368	0.646048	0.38032	0	0.344065	2.31939	1.41312
gene1167	107053995	LOC107053995	0.466056	0.251171	0.205669	0.199583	0.326009	2.28765	0.647459	0.591111	0.434869	0.352443	1.29335	2.02968	0.157739	0.221754	0.442186	2.79453	0.955819	0.390544	0.212347	0.029084	0.153924	0.897664	0.426831	1.41269	0.306841	0.07666	0.431256	2.43133	0.321754	0.4181	0.532432	0.090463	0.678062	3.62085	0.424704	0.627587	1.30006	0.327298	1.7376	0.302951	1.24243	0.22277	0.031386	0.023027	0.244318	3.23807	0.319958
gene1168	107053970	LOC107053970	0.09476	2.91021	2.89977	3.08331	0	0.295221	0.679263	0.359086	0.26256	2.7141	0.316645	0.231093	0.432202	0.216968	0.200797	0.054214	0.087878	0.221343	0.300269	0.518583	0	0.118671	0.054838	0.233416	0.148673	0.740565	0.043901	0.213154	0.101702	0.135505	0	0.330924	0.305647	0.576025	0.118219	0	0.154255	0.12599	0.411705	0.67993	0.103976	0.119604	2.03143	1.95557	0	0.316191	0.187904
gene1169	374120	PPARA	1.50471	8.65935	7.17622	10.2329	1.18598	1.58299	0.811143	0.914694	0.425164	8.81407	2.05348	1.58933	0.422232	1.21001	0.87632	2.57068	1.0463	0.497273	1.96303	2.16653	0.646611	0.612075	0.401407	0.901064	1.36646	2.22065	0.891145	2.1904	0.323578	0.43401	2.6215	1.71698	1.01364	2.53072	0.385647	0.476732	1.2825	0.87181	1.43966	1.77635	0.710394	1.2552	3.56532	3.24638	0.952408	2.45236	0.344589
gene1170	418246	CDPF1	4.33695	6.31034	6.22199	6.58561	3.9667	6.69956	4.49369	5.27013	2.48227	5.45624	6.19573	4.62438	3.94011	3.62504	2.82518	6.54462	4.23964	3.47352	4.49269	5.16617	4.2635	5.02955	2.62974	4.26834	5.24147	2.94995	4.01079	7.50652	3.01222	3.43578	4.50497	4.28321	4.35535	5.51627	2.70689	3.65372	3.70656	2.82144	5.96674	3.20605	5.50458	4.43595	2.7998	2.6779	3.1188	6.71173	2.31404
[truncated: 853 more rows]
[truncated: 7 more columns]

## Sheet: GSEA
NAME	GS<br> follow link to MSigDB	GS DETAILS	SIZE	ES	NES	NOM p-val	FDR q-val	FWER p-val	RANK AT MAX	LEADING EDGE	treat	cell	stage
GO:0048568	GO:0048568	Details ...	65	-0.548745	-1.76165	0	0.0399839	0.064	8313	tags=66%, list=32%, signal=97%	bic15	gc	6mm
[truncated: 573 more rows]

## Sheet: bic15-6mm vs bic15-F5 in GCs
Gene ID	baseMean	log2FoldChange	lfcSE	stat	pvalue	padj
[truncated: 26,624 more rows]

## Sheet: mes100-6mm vs mes100-F5 in GCs
Gene ID	baseMean	log2FoldChange	lfcSE	stat	pvalue	padj
[truncated: 26,624 more rows]
