# Supplementary material for: Comparative Analysis Among Different Species Reveals That the Androgen Receptor Regulates Chicken Follicle Selection Through Species-Specific Genes Related to Follicle Development
Source: Front Genet. 2022 Jan 3;12:752976. doi: 10.3389/fgene.2021.752976 (PMC8762282; doi:10.3389/fgene.2021.752976)
Supplement: Supplementary file 16 [file Table8.XLSX]

## Sheet: FPKM and DEGs results
Gene ID	general_id	Gene Name	GC-Po-KdAr2	GC-Po-KdAr3	GC-Po-KdAr4	GC-Po-KdNc2	GC-Po-KdNc3	GC-Po-KdNc4	baseMean	log2FoldChange	lfcSE	stat	pvalue	padj
gene13039	424747	DGKD	40.2836	44.4045	43.9881	49.4037	51.1373	47.1632	10259.6	0.203552	0.0536002	3.7976	0.000146105	0.00278306
gene5534	107056045	LOC107056045	41.5812	41.0932	55.4478	69.1972	60.7276	61.916	631.957	0.477103	0.149289	3.19584	0.00139425	0.0176882
gene19839	396057	STMN1	131.14	120.603	127.191	139.511	138.255	160.634	3978.51	0.211805	0.0731414	2.89582	0.00378166	0.039656
gene19840	425505	PAQR7	41.6093	38.5996	43.5834	30.8915	33.0886	30.4099	1593.37	-0.386573	0.0848223	-4.55744	5.178e-06	0.000166917
gene5412	107055931	LOC107055931	4.67469	2.81554	7.37315	12.1174	11.7273	8.62959	244.426	1.12515	0.2943	3.82315	0.00013176	0.00255858
gene5403	107055923	LOC107055923	178.843	162.821	174.306	152.857	157.851	148.867	5092.03	-0.161019	0.0554233	-2.90525	0.00366961	0.0386947
gene19882	419629	AGO4	13.2555	11.0915	12.8874	16.3606	15.9299	14.2847	1493.01	0.328044	0.0969873	3.38234	0.000718708	0.0104321
gene19891	403121	IFI27L2	74.9216	65.245	108.012	46.7819	36.7721	55.1854	967.844	-0.834341	0.178162	-4.68306	2.82621e-06	9.73879e-05
gene19904	419640	CSMD2	4.69738	5.26643	4.00588	6.47062	6.44477	6.75944	2849.26	0.500008	0.094291	5.30282	1.14026e-07	5.67552e-06
gene19906	419641	SMAP2	70.0008	70.9249	68.3216	58.7615	58.7461	55.5348	4305.06	-0.26842	0.0557549	-4.81429	1.47723e-06	5.51455e-05
gene5245	420301	LOC420301	2.69822	2.39477	2.98382	0.729473	0.890966	1.62597	52.0218	-1.30779	0.457217	-2.86032	0.00423219	0.0431896
gene5577	421210	CCDC88A	9.32443	8.56497	9.38696	11.128	11.615	10.2177	2616.54	0.277671	0.0715673	3.87986	0.000104514	0.00209983
gene5210	107052829	LOC107052829	52.2969	54.9426	54.3365	78.4568	73.4718	74.6426	4245.85	0.493359	0.0582376	8.47148	2.42291e-17	5.01632e-15
gene19926	419653	EIF3I	214.101	209.245	219.67	185.664	200.965	192.809	8277.55	-0.14429	0.0478319	-3.01662	0.00255612	0.0287752
gene5196	420322	WISP1	52.1478	44.8063	42.5167	33.9398	36.7635	33.7302	1439.53	-0.401377	0.100664	-3.98728	6.68357e-05	0.0014471
gene5167	428386	TRIB1	9.41907	9.7382	10.0318	7.17257	7.57142	7.31277	780.173	-0.397913	0.109642	-3.62921	0.000284294	0.00489173
gene5162	420336	MTSS1	56.9788	49.1544	58.5251	71.1508	65.1089	70.4198	9147.21	0.30026	0.0743037	4.04098	5.32285e-05	0.00120679
gene5126	396204	NOV	92.7651	87.4623	92.4569	63.1917	54.1944	63.4891	4403.29	-0.587005	0.0719075	-8.16333	3.25903e-16	6.04829e-14
gene5093	420269	ZFPM2	7.83459	7.91186	7.3181	9.8062	10.9656	11.8126	1287.88	0.504581	0.102693	4.91349	8.94678e-07	3.59838e-05
gene5087	420264	RIMS2	5.0348	5.32059	3.99606	6.61618	6.0431	6.49744	995.314	0.292021	0.10251	2.84871	0.00438964	0.0444984
gene20038	425587	FEZ1	20.7589	19.9637	22.4154	15.8574	15.9404	16.4113	786.301	-0.384173	0.111679	-3.43997	0.000581775	0.00877798
gene5056	420243	COX6C	354.744	284.77	333.825	238.662	251.321	264.448	4448.5	-0.361524	0.0785879	-4.60026	4.21972e-06	0.000138781
gene5043	425416	RPL30	297.814	252.883	270.299	228.668	227.467	246.465	4494.4	-0.219416	0.0705567	-3.10979	0.00187222	0.0225204
gene5209	107052830	LOC107052830	13.6171	14.3119	15.2191	19.9282	19.3023	22.0363	527.172	0.508717	0.138635	3.66948	0.000243044	0.00430161
gene19811	419592	C23H1ORF63	37.5679	32.0574	29.9068	21.1262	25.344	22.5137	1795.19	-0.490816	0.0925972	-5.30054	1.15458e-07	5.72488e-06
gene19802	428212	RAB42	5.58668	5.33037	5.80614	2.7284	2.33821	3.38377	372.811	-0.984474	0.180734	-5.44708	5.12042e-08	2.76014e-06
gene19800	419584	LOC419584	22.5276	22.8999	25.0717	18.7244	15.0596	17.4985	1306.98	-0.453999	0.106358	-4.26859	1.9671e-05	0.000510073
gene19490	428199	ANTXR1	3.87602	3.83813	4.12785	2.41639	2.48641	2.50625	565.531	-0.671235	0.127757	-5.254	1.48833e-07	7.24154e-06
gene19499	419518	TMEM230	36.3532	34.1774	36.0344	29.8194	27.9984	29.9249	1742.96	-0.276341	0.079722	-3.4663	0.000527667	0.00816062
gene19504	396452	PRNP	6.57759	5.93587	5.85248	3.77042	3.62648	3.4825	334.258	-0.731471	0.165734	-4.41353	1.01698e-05	0.000288463
gene5864	100859089	NINL	5.74654	5.85227	6.06915	7.5473	7.24843	6.85505	766.347	0.354737	0.115562	3.06966	0.00214305	0.0249689
gene19516	419527	DOCK5	6.36599	6.44758	7.52766	8.57281	9.33949	8.43062	2616.42	0.378154	0.081196	4.6573	3.20389e-06	0.00010839
gene19518	419528	NEFL	236.059	241.173	238.651	222.193	216.598	214.809	14401.1	-0.125613	0.0391725	-3.20666	0.00134283	0.0171532
gene5831	374078	BIRC5	8.25641	8.89415	9.04089	12.7253	12.4837	15.126	278.613	0.628643	0.185993	3.37992	0.000725064	0.0105009
gene19559	426769	ERLIN2	50.6669	50.9599	50.8898	55.5092	57.2027	54.9173	6123.02	0.142254	0.0472527	3.0105	0.00260819	0.0291592
gene5821	378779	BMP2	60.0277	58.7995	71.8165	38.3077	35.6268	36.8967	2056.83	-0.786257	0.0872185	-9.01479	1.97242e-19	4.65885e-17
gene19578	431253	TACC1	31.0301	32.5884	31.0795	27.7389	25.7549	26.3191	3736.55	-0.241158	0.0620678	-3.88539	0.000102164	0.00206409
gene19581	426781	ADAM9	122.021	127.566	136.752	108.208	107.738	105.74	16198	-0.258446	0.0463965	-5.57037	2.542e-08	1.44953e-06
gene5779	416746	CDC42BPA	12.1242	12.725	12.4947	13.2074	14.9654	14.0602	3895.84	0.180141	0.0622727	2.89277	0.00381859	0.0399093
gene5777	395136	PCSK2	4.09618	4.32413	5.20762	5.59279	5.99826	7.13702	840.323	0.463606	0.137357	3.37518	0.00073767	0.0106186
gene19609	107054975	DGUOK	47.6917	50.5491	52.6901	39.8556	39.2925	39.5257	1395.74	-0.34165	0.0868719	-3.93281	8.396e-05	0.00175358
gene5740	421280	VPS54	5.29718	4.64624	4.96072	6.06442	7.43259	5.35574	665.436	0.409767	0.124988	3.27845	0.00104378	0.0140225
gene5734	421282	EHBP1	16.7571	16.8807	14.5266	20.045	19.1573	19.7883	2296.79	0.29482	0.0850638	3.46587	0.00052851	0.00816394
gene5693	100534590	STON1	23.8425	24.873	23.9204	28.2949	30.322	27.9707	4404.08	0.244558	0.0599309	4.08067	4.49069e-05	0.0010399
gene19732	419559	EDN2	319.471	315.44	308.674	289.465	270.524	292.803	24063.8	-0.140148	0.0448252	-3.12654	0.00176874	0.0214745
gene5665	421256	MRPL2	60.1389	57.3021	66.7379	48.0663	52.2353	52.6394	1558.84	-0.263172	0.0910141	-2.89156	0.0038334	0.04003
gene19742	419563	LOC419563	38.2649	42.9103	51.4271	32.8201	29.3543	32.4828	3973.94	-0.480549	0.0930152	-5.16635	2.38708e-07	1.10358e-05
gene5658	107052849	MEA1	88.8729	86.1227	80.8067	79.621	66.9173	68.2028	2674.26	-0.246837	0.0834229	-2.95886	0.00308779	0.0334279
gene5614	421216	SPTBN1	66.3499	67.0313	74.2113	79.8077	88.89	79.8821	18901.3	0.266811	0.053724	4.96634	6.82291e-07	2.85004e-05
gene5607	421192	XPO1	36.8038	37.0922	35.4023	40.357	43.6326	39.9367	7570.94	0.187273	0.0519653	3.6038	0.000313601	0.00527976
gene20087	101751641	LOC101751641	4.52516	5.44826	5.49006	6.22165	6.55294	5.99752	1255.97	0.294774	0.102215	2.88386	0.00392835	0.0407288
gene5023	420232	TP53INP1	228.881	232.252	232.261	264.741	279.72	243.749	30301	0.192875	0.0460954	4.18425	2.86107e-05	0.000703943
gene5022	420231	CCNE2	1.72271	2.36603	2.34611	3.42911	3.28424	3.95199	224.437	0.663005	0.21504	3.08318	0.00204804	0.0242314
gene5020	414835	LOC414835	7.6089	7.457	8.05054	8.23456	8.70359	7.14197	2336.85	0.262108	0.0843756	3.10644	0.00189354	0.0226719
gene4717	421076	NPC1	88.7031	87.2032	88.0825	102.304	102.412	95.9376	13354.6	0.20212	0.0414158	4.88026	1.05948e-06	4.14571e-05
gene4693	421061	COLEC12	186.946	184.696	181.726	206.069	225.41	202.746	15465.7	0.202484	0.0465263	4.35204	1.34876e-05	0.000373597
gene4684	395134	NDC80	0.723056	0.726711	0.949523	0.931953	1.67665	2.1108	148.753	0.952636	0.318223	2.99361	0.002757	0.0303527
gene4678	107051991	LOC107051991	216.138	193.979	210.723	169.483	184.819	170.546	5431.11	-0.236023	0.059306	-3.97975	6.89888e-05	0.00148629
gene4677	396284	MYL12A	317.681	284.129	306.462	252.239	268.702	274.414	8063.75	-0.185594	0.0561408	-3.30587	0.000946823	0.0129647
gene4666	421054	LOC421054	67.4667	69.919	69.902	76.8541	76.8769	78.9033	7989.34	0.171234	0.0461597	3.70959	0.000207593	0.00378769
gene4662	374016	LAMA1	0.906553	0.876691	1.1221	1.34503	1.70854	1.39115	353.039	0.617429	0.182029	3.39192	0.000694035	0.010135
gene20505	425068	RIT1	46.552	45.4236	46.8029	56.7678	57.6886	55.2314	4684.05	0.294452	0.0514178	5.72666	1.02425e-08	6.35707e-07
gene20544	425657	CTSS	17.3097	18.1098	21.8081	12.7936	12.6833	14.7845	722.309	-0.501198	0.13564	-3.69507	0.000219829	0.00396739
gene4609	107052685	LOC107052685	20.4429	21.8078	21.8415	30.2934	29.9723	27.3085	849.694	0.456221	0.108352	4.21057	2.54731e-05	0.00064008
gene4576	421010	ZADH2	7.27111	6.57078	6.96892	8.53872	8.84382	9.14008	778.81	0.36871	0.112609	3.27425	0.00105943	0.0141741
gene4553	403120	IFI6	188.819	181.339	278.766	123.035	99.0843	154.009	2434.8	-0.777794	0.277337	-2.80451	0.00503924	0.0494447
gene4536	420988	PDCD6	80.8631	71.312	77.2112	62.3534	64.1896	68.8089	2289.86	-0.228086	0.0788972	-2.89093	0.00384109	0.0400478
gene4495	420966	ZNF830	31.8722	31.3982	29.885	24.447	23.995	23.5953	1344.84	-0.364588	0.0870719	-4.18721	2.8241e-05	0.000698817
gene4494	420965	PCBP2	7.89899	8.54017	9.08529	5.72378	6.59446	5.44222	775.835	-0.537406	0.124551	-4.31476	1.5978e-05	0.000432437
gene4471	107052661	LOC107052661	135.689	135.876	132.271	182.294	178.476	181.569	13328.7	0.431275	0.0409433	10.5335	6.05657e-26	2.38427e-23
gene4466	420949	COBL	13.9985	14.7827	15.7661	11.1499	12.4723	10.9801	2213.14	-0.360518	0.0808559	-4.45878	8.24274e-06	0.000240638
gene20719	107055157	LOC107055157	40.7645	38.8377	42.8401	38.5977	33.1904	30.316	2209.75	-0.257282	0.0914887	-2.81218	0.00492077	0.0484653
gene20722	771123	TMEM167B	68.3744	65.4126	71.3583	57.8292	51.471	57.7993	1153.46	-0.291322	0.0994204	-2.9302	0.00338744	0.0361596
gene4409	420917	ANKH	106.26	104.142	112.083	91.0568	91.2544	90.0201	4763.58	-0.238351	0.0532186	-4.47871	7.50964e-06	0.000224271
gene4401	373905	BASP1	397.816	379.68	391.786	341.858	335.2	320.748	10535.8	-0.222984	0.0433975	-5.13818	2.77413e-07	1.27345e-05
gene4364	420895	SERPINB6	37.1277	35.4137	35.8106	32.5584	30.9507	26.5597	2134.73	-0.260348	0.0851876	-3.05617	0.00224183	0.0259402
gene20787	419823	MDM4	26.6641	26.6083	27.4596	32.9768	32.4436	30.405	5726.93	0.24344	0.051095	4.76445	1.89369e-06	6.77713e-05
gene4719	428524	LAMA3	1.76426	1.6456	2.18982	2.50877	2.455	2.27686	696.93	0.385577	0.133948	2.87855	0.00399508	0.0412232
gene19455	107057346	LOC107057346	60.7227	61.9281	66.0533	53.5423	49.5274	43.1688	817.727	-0.360582	0.118619	-3.03984	0.00236703	0.0270212
gene20409	771890	INTS3	8.73861	9.93464	9.62523	11.289	12.4504	11.305	1186.38	0.315174	0.0992133	3.17673	0.00148945	0.0186591
gene20397	395890	NES	192.118	194.816	193.645	141.959	138.234	115.734	27048.4	-0.547101	0.0593885	-9.21224	3.19392e-20	8.13574e-18
gene5011	404771	GEM	620.615	585.815	586.471	505.797	514.539	472.393	21297	-0.258636	0.0434161	-5.95715	2.56672e-09	1.75496e-07
gene20111	101748867	LOC101748867	0.526505	0.74244	0.750836	1.23047	1.12803	1.40691	428.765	0.899629	0.183006	4.91583	8.84064e-07	3.56673e-05
gene20131	429536	TBCEL	5.06984	5.96052	5.31965	7.51338	6.5291	6.35349	1089.95	0.325229	0.111994	2.90399	0.0036844	0.0387877
gene4986	396116	MMP16	3.09718	3.27002	3.15602	4.26829	4.44642	4.53163	656.28	0.481903	0.11957	4.03029	5.5707e-05	0.00125206
gene20142	378897	THY1	61.0997	73.5083	84.9216	56.5488	53.9844	55.2778	3627.87	-0.399015	0.0954299	-4.18124	2.89924e-05	0.000711984
gene20164	101749042	ATP5L	194.649	180.759	203.97	154.973	157.938	172.501	2525.41	-0.250114	0.0772682	-3.23696	0.00120811	0.0158691
gene4956	428366	ZBTB10	7.18619	7.31827	7.3677	8.1266	9.07168	8.69478	1429.11	0.249545	0.0868687	2.87267	0.00407018	0.041799
gene4951	428365	HEY1	11.0769	11.0048	11.4625	15.6396	14.7155	18.2706	983.549	0.540547	0.115509	4.6797	2.8729e-06	9.87349e-05
gene20187	396536	APOA1	655.355	651.67	665.92	454.619	446.468	452.92	16466.6	-0.537367	0.0371813	-14.4526	2.41382e-47	3.91974e-44
gene4920	378896	TERF1	1.49966	1.25761	1.29679	2.0986	2.30646	2.09192	205.414	0.687504	0.211488	3.2508	0.00115082	0.0152534
gene4887	396158	MYBL1	1.11734	1.40676	1.1691	1.98449	1.739	1.93108	238.182	0.763081	0.200566	3.80464	0.000142009	0.00272047
gene4879	420166	TRIM55	2.02099	2.53473	1.74778	0.258129	0.58234	0.333307	66.6934	-2.08395	0.429338	-4.85387	1.21074e-06	4.65347e-05
gene20237	428253	NCAM1	6.1754	5.8957	6.02523	3.66299	4.27973	3.60701	896.075	-0.603109	0.112133	-5.37854	7.50941e-08	3.90219e-06
gene20249	414136	HSPB2	31.8546	23.3759	34.1473	17.8789	18.516	18.1853	484.625	-0.644326	0.1998	-3.22486	0.00126036	0.0163156
gene20250	396089	CRYAB	19.4516	15.3057	21.5384	7.0581	6.30261	9.3379	478.703	-1.30631	0.188741	-6.92118	4.47881e-12	4.6178e-10
gene4832	421136	SDCBP	145.651	129.444	135.997	117.008	117.067	110.317	6309.14	-0.249269	0.0562855	-4.42866	9.4819e-06	0.000272686
gene4828	421134	FAM110B	41.0842	42.0721	45.6573	36.1754	36.334	33.337	4247.3	-0.268453	0.0624722	-4.29716	1.72999e-05	0.00045866
gene20296	426353	UBQLN4	50.1053	51.5154	50.6639	44.5336	42.7595	45.5293	3330.55	-0.191843	0.062361	-3.07633	0.00209568	0.0245713
gene4766	107052708	LOC107052708	2.04955	1.50371	1.737	1.08122	0.975259	0.688034	135.398	-0.937226	0.285404	-3.28386	0.00102397	0.0137991
gene4763	421106	LOC421106	122.718	111.646	117.21	59.1163	57.698	53.7316	8383.19	-1.03298	0.0527805	-19.5713	2.71804e-85	1.7655e-81
gene4762	100857837	LOC100857837	5.19746	5.28765	5.70884	3.04976	3.85315	3.72471	493.82	-0.600465	0.149622	-4.01322	5.98971e-05	0.001327
gene4760	421104	DTNA	17.8089	16.4669	18.4828	13.9484	12.5849	12.2785	2724.45	-0.442464	0.0724404	-6.10797	1.00904e-09	7.62116e-08
gene20396	425431	LOC425431	46.0313	46.9974	50.9231	39.7175	41.4977	40.7067	1899.79	-0.233936	0.0775991	-3.01467	0.00257256	0.0288851
gene20398	425976	BCAN	29.592	30.5489	32.5104	18.4492	17.2535	13.4449	2265.99	-0.907417	0.100549	-9.02459	1.80365e-19	4.33911e-17
gene4334	420877	CDYL	26.5591	25.2351	22.8839	29.1621	33.7439	30.3559	3062.62	0.325906	0.0806789	4.03955	5.35538e-05	0.00121205
gene5903	374180	ENAH	35.2284	35.8795	35.3591	38.7608	40.8179	37.844	5320.34	0.152154	0.0520971	2.92058	0.00349377	0.0371421
gene5955	421352	TGFB2	12.347	13.6289	13.4695	8.22081	7.18889	7.59991	1419.76	-0.772637	0.0945343	-8.17309	3.00596e-16	5.65947e-14
gene7010	421936	RRM2	5.26256	4.2148	5.11525	7.12638	6.48376	8.77559	362.436	0.618464	0.185012	3.34284	0.000829265	0.0115963
gene6994	395852	ID2	94.6292	92.0403	102.007	114.713	116.712	119.474	3794.93	0.286748	0.061666	4.65003	3.31894e-06	0.000111991
gene18331	417581	MYO18A	15.7988	16.8211	18.6713	22.4564	18.8014	20.2863	4058.88	0.268197	0.0702173	3.81953	0.000133706	0.0025925
gene6971	421914	PXDN	33.799	31.2543	33.0155	41.5752	41.395	40.8699	8005.98	0.343878	0.0464378	7.40514	1.31015e-13	1.75466e-11
gene6960	100859913	FAM110C	25.6683	26.0058	24.2876	32.0861	33.0486	30.9673	4445.13	0.345636	0.0582169	5.93704	2.90208e-09	1.95404e-07
gene18358	101747587	LOC101747587	1039.79	983.881	1005.46	885.012	869.944	920.085	33485.1	-0.173151	0.0405854	-4.26635	1.98701e-05	0.000513185
gene6939	395611	LOC395611	86.7413	75.7412	87.1488	65.989	67.5276	68.3465	2287.33	-0.303376	0.0777431	-3.90229	9.52888e-05	0.00193724
gene18387	417623	FAM101B	11.6082	9.33387	9.24638	7.16135	7.46451	6.58839	546.897	-0.501566	0.147066	-3.41048	0.000648493	0.00960613
gene18395	417627	PPM1E	20.7684	20.7051	22.1279	24.3651	24.6364	23.1742	4371.06	0.188217	0.0561226	3.35369	0.000797428	0.0112725
gene18406	395272	CLTC	61.9215	67.9537	70.8337	69.9713	79.1652	80.0825	13163.5	0.200757	0.0491351	4.08582	4.39207e-05	0.0010207
gene7021	421940	PDIA6	240.659	236.161	260.671	220.677	227.955	222.858	21019.4	-0.129424	0.0430692	-3.00503	0.00265554	0.0294604
gene18412	107054809	LOC107054809	22.0273	18.7062	19.1308	15.4162	15.652	14.1111	2089.75	-0.399512	0.0862504	-4.632	3.62148e-06	0.000121016
gene18426	417646	USP32	9.33879	10.232	9.76747	10.8969	11.9019	11.4756	2274.18	0.231231	0.0755907	3.05899	0.00222083	0.0257827
gene6823	374189	ME1	267.826	252.097	260.116	236.387	238.161	236.701	14593.3	-0.129151	0.0400506	-3.22469	0.00126109	0.0163156
gene6818	421837	CYB5R4	7.50488	6.47671	5.90601	9.16245	8.57947	9.42687	518.145	0.45103	0.147574	3.05629	0.00224095	0.0259402
gene6802	421828	ZNF292	5.53843	5.132	5.55919	6.67252	6.6213	6.18916	1788.07	0.268944	0.078485	3.42669	0.000610984	0.00915489
gene18478	427841	RAP1GAP2	3.43037	3.7792	3.51348	2.16315	2.38586	1.66645	415.623	-0.704104	0.160808	-4.37854	1.19476e-05	0.000332357
gene6786	421816	PM20D2	14.823	15.361	16.3273	12.8232	12.7893	13.2429	1368.39	-0.254014	0.0879532	-2.88806	0.00387629	0.0402855
gene6759	100857561	GPR63	2.1944	2.09467	2.34402	2.89678	3.69462	3.00224	458.417	0.528936	0.155756	3.39593	0.00068395	0.0100511
gene18595	419127	CHD6	13.607	14.4622	13.9266	15.4703	16.0119	15.4142	4711.79	0.165259	0.0550202	3.00361	0.00266793	0.0295726
gene18613	419138	CEP250	2.25625	2.38208	2.20628	3.13996	3.19549	3.65474	670.792	0.551513	0.127222	4.33504	1.45731e-05	0.000399406
gene6677	428623	KIAA1919	10.1601	10.2971	12.2723	12.658	13.753	13.8094	2044.07	0.302331	0.0903109	3.34767	0.000814943	0.0114206
gene6865	107053122	LOC107053122	51.4688	49.2386	49.8446	65.9472	60.6841	63.8816	3600.23	0.345077	0.062291	5.53976	3.02887e-08	1.70338e-06
gene18306	771690	UNC119	30.6237	30.3442	31.7356	34.9713	37.8197	34.7855	5171.95	0.220527	0.0544759	4.04816	5.16213e-05	0.00117445
gene7032	378919	TRIB2	19.5482	19.1931	21.925	15.8169	17.1168	14.044	1697.27	-0.362359	0.0944458	-3.83668	0.000124707	0.00244723
gene7035	421947	NBAS	7.6366	8.47121	8.35259	9.58319	9.92953	9.2072	2177.13	0.23786	0.0761998	3.12154	0.00179909	0.0217682
gene7559	396001	RPS4X	591.012	578.427	602.825	524.476	534.041	531.517	14124.9	-0.1508	0.038301	-3.93723	8.24282e-05	0.00172714
gene7548	768091	TSC22D3	249.939	239.452	223.18	213.432	200.703	198.885	8066.41	-0.215782	0.0576394	-3.74366	0.00018136	0.00336578
gene17965	422087	PGS1	111.458	105.228	106.953	96.6377	90.9046	83.8794	9480.09	-0.248211	0.0546973	-4.53791	5.68149e-06	0.000179582
gene7524	422145	ITM2A	430.395	404.677	417.517	374.706	381.362	381.949	20942	-0.132563	0.0385186	-3.44154	0.000578419	0.00873748
gene7498	769069	EDA	62.2212	60.8716	58.7426	49.5045	46.2058	49.8993	3423.67	-0.315006	0.065303	-4.82377	1.40872e-06	5.30453e-05
gene17980	101749776	FAM195B	85.1811	84.5124	87.1032	76.2538	75.063	68.2163	3636.98	-0.21058	0.0593626	-3.54736	0.000389116	0.00631876
gene7482	422162	OPHN1	28.9487	30.4597	28.7443	25.8625	24.5405	24.7682	3623.78	-0.219977	0.0637777	-3.44912	0.000562421	0.00854551
gene7276	422062	TNFRSF21	42.8704	42.7701	45.3772	36.3558	37.4315	34.4626	3499.64	-0.262073	0.0618665	-4.23611	2.27425e-05	0.000578384
gene7257	422051	LOC422051	20.5443	21.5085	21.7851	27.2332	26.2454	24.9152	3360.16	0.312744	0.062896	4.97239	6.61317e-07	2.77134e-05
gene18108	417463	POM121	7.45994	8.32319	8.77301	10.0019	10.0507	10.819	1367.42	0.335004	0.0968131	3.46031	0.000539545	0.00830478
gene18128	417472	MTMR4	8.1307	8.17983	8.99756	9.86069	10.1166	10.555	1604.36	0.275613	0.0850861	3.23922	0.00119855	0.0157915
gene7175	422015	PTRHD1	48.0792	55.4776	56.1044	90.0631	78.6931	89.5272	1241.93	0.698751	0.106145	6.58299	4.61076e-11	4.13092e-09
gene7174	422014	CENPO	108.72	111.101	107.255	188.942	183.314	208.878	11719.9	0.835296	0.0570631	14.6381	1.6045e-48	2.97772e-45
gene7173	422013	ADCY3	8.63084	7.89807	8.648	13.1374	12.1584	14.2811	1392.63	0.648349	0.0944557	6.86406	6.69312e-12	6.79299e-10
gene18165	417488	CLIP2	3.65694	3.68128	3.64369	5.66073	4.66971	5.41314	845.942	0.524511	0.117641	4.45855	8.25144e-06	0.000240638
gene7158	395722	CLU	571.651	582.952	601.91	505.144	478.938	537.431	24639.1	-0.200838	0.0493808	-4.06712	4.75973e-05	0.00109054
gene7152	422003	PBK	5.49534	5.16277	5.36734	7.78983	8.84944	9.34294	276.014	0.702272	0.185155	3.79289	0.000148901	0.00283218
gene7135	421993	ASXL2	5.42686	6.04613	5.38571	6.45325	6.80225	6.79646	2094.32	0.25523	0.0805921	3.16694	0.00154054	0.0192065
gene18222	417525	AP2B1	64.9375	68.3008	67.5842	73.9819	73.4921	77.7933	9905.41	0.177656	0.0488485	3.63687	0.000275969	0.00478907
gene7095	421979	ITSN2	16.4514	16.5928	15.4533	18.4527	19.2648	17.681	3522.07	0.197698	0.0639187	3.09296	0.00198173	0.0235436
gene18276	417559	PRPF8	37.1586	38.333	38.5931	41.4004	41.8736	42.0075	8676.86	0.140692	0.0440833	3.19152	0.00141529	0.0178678
gene18281	100857105	SERPINF2	67.7558	64.9224	69.4974	38.5204	37.5384	41.1479	3915.03	-0.79163	0.0626942	-12.6268	1.50191e-36	1.50087e-33
gene7051	421954	NT5C1B	19.6875	17.8315	21.3035	16.1709	15.4541	15.5679	908.634	-0.313031	0.109891	-2.84857	0.00439166	0.0444984
gene6670	396294	FYN	18.3585	18.4392	27.5576	15.2175	16.4649	18.5156	1778.18	-0.372537	0.0932563	-3.99477	6.47573e-05	0.00141627
gene18628	107054899	LOC107054899	5.86141	8.25178	3.9358	3.791	3.91877	2.25408	262.187	-0.907371	0.294769	-3.07824	0.00208226	0.024458
gene6658	396473	MARCKS	32.6703	39.8593	34.2425	25.6397	26.2591	25.3053	1848.35	-0.467558	0.0868672	-5.38245	7.34801e-08	3.84056e-06
gene18649	419156	TOX2	12.499	9.74496	9.73673	14.421	13.5872	15.3677	1024.21	0.446746	0.123532	3.61645	0.000298675	0.00507864
gene19030	419350	ADNP	23.5039	21.2969	20.9203	25.0192	24.9335	22.3135	4652.28	0.217862	0.0587857	3.70603	0.000210533	0.00383595
gene6250	421514	LYST	2.67501	2.45623	2.69731	3.14362	3.39338	3.15536	1181.52	0.321108	0.0951888	3.37338	0.000742526	0.0106705
gene6249	395531	NID1	35.9109	37.0174	36.619	66.6379	67.0274	63.5667	8265.92	0.854251	0.0453925	18.8192	5.2564e-79	1.70715e-75
gene19039	100538348	TMEM189	51.7724	50.8511	47.2102	40.5731	42.2811	43.6615	2750.03	-0.237803	0.0719847	-3.30352	0.000954787	0.0130565
gene6226	421504	MAP1LC3C	59.3119	53.8992	55.3681	29.1164	34.093	30.5284	1290.11	-0.841723	0.0977797	-8.60836	7.4113e-18	1.63187e-15
gene6206	100859813	KIF26B	3.52579	3.65172	3.37646	2.77223	3.02217	2.84736	1207.83	-0.281246	0.0940784	-2.98948	0.00279449	0.0306874
gene19158	419363	SLC45A1	7.6104	7.01254	8.18436	9.7251	9.66868	9.18049	1531.86	0.238018	0.0823217	2.89132	0.0038363	0.04003
gene19159	419364	ERRFI1	12.6397	10.9905	12.9414	15.7723	15.9604	14.4351	1319.31	0.341182	0.0968526	3.5227	0.000427179	0.00684276
gene6162	421463	BIRC6	7.37461	7.14881	7.37164	8.3294	9.06759	8.05748	3753.54	0.224759	0.0620986	3.61939	0.000295301	0.00504155
gene6157	421461	LTBP1	55.6509	66.5268	68.8911	51.4012	46.0894	47.1031	9223.76	-0.404197	0.0531299	-7.60772	2.78963e-14	3.98243e-12
gene19226	419403	NADK	31.8321	31.8484	31.0461	35.5684	37.6457	34.3755	4786.19	0.212396	0.0550581	3.85767	0.000114473	0.00227736
gene19242	770979	MRPL20	55.1983	57.7642	62.5317	46.0595	47.5453	46.6781	1424.47	-0.317481	0.0882137	-3.599	0.000319446	0.00535473
gene19273	396538	AGRN	27.6059	29.3089	29.0036	31.3349	32.6095	36.6865	8259.02	0.23387	0.0641762	3.64419	0.000268234	0.00467736
gene19294	395372	CLSTN1	83.3248	88.179	95.1626	69.3654	72.8338	66.1281	12032	-0.363957	0.0553979	-6.56987	5.03579e-11	4.48082e-09
gene6033	107052930	ZFP36L2	55.9598	53.6838	47.645	66.7073	66.2056	67.1491	7467.9	0.353032	0.0630248	5.60148	2.1253e-08	1.2271e-06
gene19305	419452	CASZ1	2.45168	2.26465	2.41535	1.60563	1.9565	1.85572	625.013	-0.365679	0.1271	-2.8771	0.00401352	0.0413175
gene6017	421390	PKDCCa	10.9082	9.10602	9.44742	6.90755	7.7348	7.03191	804.624	-0.43592	0.12057	-3.61548	0.00029979	0.00509094
gene6013	428567	TBCC	11.3743	13.5307	12.206	17.6984	17.008	14.4522	1361.96	0.411481	0.107486	3.82823	0.000129067	0.00252137
gene19339	419471	AKR7A2	64.1038	60.4596	61.1431	53.5336	47.9916	47.2691	2215.16	-0.314184	0.0773918	-4.05966	4.91446e-05	0.00112401
gene19341	396418	CAPZB	168.266	161.575	172.227	152.874	149.494	146.109	6395.2	-0.156847	0.0486197	-3.22601	0.0012553	0.0162912
gene5970	395802	PROX1	2.24813	2.50468	2.33019	1.17289	1.33904	1.00818	429.673	-0.979565	0.161256	-6.0746	1.24296e-09	9.22702e-08
gene5968	421360	PTPN14	22.6149	23.636	24.2538	28.3582	30.1601	26.4259	8259.65	0.274469	0.0549458	4.99527	5.87549e-07	2.50205e-05
gene5967	395357	CENPF	0.831839	0.786613	0.685169	1.07297	1.20269	1.3608	274.109	0.665218	0.196782	3.38048	0.00072359	0.0104912
gene6268	421518	SLC35F3	24.3541	24.4653	25.8102	21.0046	19.3003	20.2087	1868.2	-0.299266	0.0779761	-3.83793	0.000124078	0.00244596
gene19397	395765	NPPB	3.77828	2.93756	2.13853	0.772552	1.45364	1.03653	45.9729	-1.42333	0.488029	-2.91649	0.00353993	0.0374794
gene19016	419341	TSHZ2	19.3871	18.4849	19.2902	23.0954	23.0377	21.1668	9404.5	0.183712	0.0524549	3.50228	0.000461301	0.00724639
gene6279	768374	LOC768374	31.402	31.1071	32.239	27.1222	26.7422	25.8435	3816.18	-0.243711	0.055791	-4.3683	1.2522e-05	0.000347592
gene18675	425103	FAM83D	2.25417	2.95553	3.04707	3.63223	3.93881	4.37489	345.353	0.536899	0.185216	2.89876	0.00374637	0.0393444
gene6601	428616	CLVS2	2.7327	2.37011	2.35104	2.97259	3.76688	3.4424	842.872	0.456642	0.127348	3.58579	0.000336065	0.0056044
gene6561	421703	EPB41L2	10.4907	10.979	10.4746	15.3773	15.9678	14.2678	1667.45	0.499333	0.0857384	5.82392	5.74843e-09	3.71003e-07
gene18723	419197	TTPAL	8.07426	8.13494	7.93168	10.214	9.78855	9.33732	1197.39	0.287473	0.0913422	3.14721	0.00164837	0.0202401
gene6529	395133	SGK1	121.417	122.119	118.899	153.599	150.861	152.772	10296.5	0.341419	0.0428393	7.96976	1.5898e-15	2.75375e-13
gene18776	419227	OSBPL2	23.0937	20.5294	23.57	27.254	27.5024	25.2799	2402.17	0.260045	0.0772755	3.36517	0.000764973	0.0108926
gene18778	428148	LAMA5	26.3792	26.6061	26.2521	22.8038	24.1935	20.9131	8990	-0.216821	0.0538629	-4.02544	5.68701e-05	0.00127379
gene6442	421648	TIAM2	2.39727	2.76759	2.66481	3.58847	4.06759	3.20953	548.528	0.480511	0.144895	3.31627	0.000912262	0.0125277
gene18850	395096	TNFRSF6B	65.8341	60.9928	66.8436	51.7419	49.5558	48.9655	2903.86	-0.359859	0.0664234	-5.41766	6.03849e-08	3.20188e-06
gene6429	421640	SYNE1	10.0815	8.55894	9.02777	10.821	11.8766	10.9551	8221.46	0.283666	0.0635463	4.46393	8.04699e-06	0.000236512
gene6428	396099	ESR1	2.01854	1.40914	2.24081	3.02289	3.20096	3.61254	160.889	0.794601	0.261616	3.03728	0.00238727	0.0271806
gene6410	421627	LATS1	9.49231	8.87654	10.9391	12.3794	12.5476	15.2694	2093.92	0.255015	0.0713389	3.5747	0.000350631	0.00577319
gene6379	374042	SOD2	69.6258	64.1852	65.0896	55.7614	55.3719	54.4929	1977.35	-0.258006	0.0746913	-3.45431	0.00055171	0.00847194
gene6372	395817	IGF2R	57.3767	58.2479	62.5331	70.5399	74.2015	71.3742	17166.9	0.284352	0.043781	6.49488	8.30978e-11	7.19682e-09
gene6371	107053026	LOC107053026	1.34951	1.34219	0.727318	0.350454	0.454811	0.458752	95.9843	-1.40771	0.362262	-3.88588	0.000101962	0.00206322
gene6367	421582	SLC22A3	10.7091	10.1262	12.2757	7.11447	7.87371	6.60893	1489.08	-0.610081	0.101517	-6.00965	1.8592e-09	1.31265e-07
gene6346	769380	SFT2D1	59.8445	59.9881	57.4252	51.2459	52.7908	46.5536	1984.85	-0.225631	0.0792286	-2.84785	0.00440155	0.0444984
gene6322	421559	SMOC2	95.782	88.3967	90.7961	76.2445	59.4386	73.2735	7972.94	-0.390007	0.0789131	-4.94223	7.72329e-07	3.19533e-05
gene18965	419311	CTSZ	133.906	128.951	124.646	114.245	115.35	109.461	6245.49	-0.186523	0.0520318	-3.58478	0.000337359	0.00561876
gene18968	419313	GNAS	40.3815	39.4379	40.5311	44.2292	47.931	42.6803	5863.37	0.170138	0.0547511	3.10748	0.00188692	0.0226343
gene6302	107053045	FAM89A	16.3227	13.8883	16.3585	19.6678	20.0229	19.5955	1242.27	0.353445	0.097308	3.63223	0.000280988	0.00485414
gene18976	419318	RAB22A	12.0436	12.0258	12.054	13.3239	15.447	13.858	1943.23	0.260125	0.0814339	3.1943	0.00140169	0.0177479
gene18985	396458	PCK1	4.13264	4.37326	5.29703	2.80769	2.081	1.95123	283.694	-1.00648	0.210055	-4.79153	1.65511e-06	6.02283e-05
gene6270	428586	LOC428586	13.7669	14.8701	14.8851	16.8589	17.5083	16.9901	2809.46	0.245745	0.0666672	3.68615	0.000227672	0.00407394
gene7579	395207	CENPI	0.293345	0.644288	0.431756	0.932602	1.01768	1.32922	72.55	1.26725	0.405373	3.12615	0.00177114	0.0214835
gene4313	420869	DSP	81.0322	82.7032	81.9562	91.6745	100.424	96.889	23931.3	0.228174	0.0436732	5.22458	1.74548e-07	8.27576e-06
gene4287	420857	TMEM170B	9.63648	9.00222	8.5583	6.59011	7.62066	6.08048	735.188	-0.446363	0.122848	-3.63346	0.000279641	0.0048373
gene2486	395969	ITM2B	438.279	422.79	440.686	366.639	367.945	399.925	18963.3	-0.191891	0.0470532	-4.07818	4.53905e-05	0.00104737
gene2469	418845	SLC25A30	17.6761	16.9365	15.5207	19.6926	23.2932	21.3523	1132.9	0.334482	0.103409	3.23456	0.00121832	0.0159549
gene22604	427187	C7	3.36751	3.83745	3.26803	4.86273	4.94548	4.36482	465.989	0.445292	0.148494	2.99873	0.0027111	0.0299062
gene2452	418837	EPSTI1	12.1678	14.1303	16.9831	9.82001	6.34262	9.28035	574.127	-0.762573	0.185507	-4.11074	3.9439e-05	0.00093155
gene22621	427196	NNT	13.171	14.1915	15.0016	17.4791	17.8633	15.8857	2540.17	0.271715	0.0774689	3.50741	0.000452495	0.0071429
gene22625	395242	EMB	169.335	176.887	168.949	199.909	208.021	194.726	24542.6	0.231912	0.0408063	5.68325	1.3216e-08	7.98556e-07
gene22626	427198	PARP8	23.9197	24.1357	23.6221	26.1805	27.6678	26.1834	6114.68	0.165126	0.0496773	3.32398	0.000887441	0.0122349
gene22673	427146	MIER3	11.3258	11.236	11.2571	12.755	14.7677	13.1481	1956.7	0.271045	0.0808879	3.35087	0.000805574	0.011326
gene22677	427150	PLK2	36.1665	35.7893	40.4953	30.6751	32.977	30.2142	2765.98	-0.254838	0.07305	-3.48855	0.000485655	0.00759223
gene22685	431579	ELOVL7	14.8289	16.2847	14.4218	18.8431	20.6903	20.8487	1341.98	0.421186	0.100611	4.18628	2.83565e-05	0.000699295
gene2494	418865	CAB39L	10.1473	10.7621	8.80976	5.49633	5.16282	8.97737	701.135	-0.556511	0.192249	-2.89474	0.00379475	0.0397215
gene2386	418808	MYCBP2	16.0827	16.3564	16.1582	19.7472	21.6905	21.5864	8421.1	0.380441	0.0514004	7.40153	1.34629e-13	1.78465e-11
gene2372	418803	NDFIP2	40.5019	40.8904	42.9693	47.3633	46.9882	44.7284	5801.25	0.169591	0.0503768	3.36645	0.000761411	0.0108698
gene2362	107050867	LOC107050867	5.90535	7.08181	6.77398	9.26552	9.7788	9.27487	659.055	0.525671	0.127106	4.13568	3.53905e-05	0.000851403
gene22705	427166	SGTB	41.5381	37.3247	37.5533	46.7463	46.9972	51.4458	4636.98	0.32453	0.0674214	4.81345	1.48345e-06	5.5219e-05
gene22706	427167	NLN	16.9078	15.2233	14.5039	19.8287	19.307	20.0964	1228.09	0.348529	0.0993108	3.50948	0.00044898	0.00712051
gene2320	378789	SLC15A1	12.0867	13.0419	13.2003	4.63506	4.69787	3.89166	741.046	-1.52572	0.124249	-12.2795	1.16667e-34	1.08259e-31
gene2318	418779	DOCK9	13.3679	12.1082	12.0766	10.6288	11.2118	10.4834	2597.58	-0.2069	0.0722261	-2.86462	0.00417507	0.042741
gene22747	427214	CRHBP	92.5648	75.739	74.6141	59.117	63.6932	49.7611	3733.15	-0.487209	0.0959408	-5.07823	3.80966e-07	1.672e-05
gene2289	107050425	LOC107050425	26.8064	26.4527	26.216	32.5187	33.8118	33.4399	2166.55	0.334133	0.0697155	4.7928	1.64467e-06	6.00899e-05
gene22753	768449	F2RL2	6.33231	5.52032	6.12226	4.38611	4.48366	3.75162	367.882	-0.503254	0.163804	-3.0723	0.00212416	0.0248157
gene2280	418763	ABHD13	9.79484	9.71801	10.6449	12.2472	12.6183	11.9586	1462.92	0.292063	0.0845669	3.45364	0.00055308	0.00848136
gene2385	101751260	SCEL	7.28946	6.10771	6.01505	10.4401	10.4364	8.92911	1030.27	0.614192	0.115478	5.31867	1.04527e-07	5.24291e-06
gene2496	418867	PHF11	35.8181	34.1878	39.6423	29.3089	29.2392	33.1035	1995.51	-0.251289	0.0886678	-2.83405	0.00459623	0.0459305
gene22580	427438	NADK2	44.034	44.0485	40.808	56.521	57.9172	54.9585	6770.2	0.404095	0.0542887	7.44345	9.80878e-14	1.34133e-11
gene22579	427437	SKP2	68.0424	67.8627	72.3466	104.274	105.26	117.153	7484.78	0.655231	0.0598374	10.9502	6.63037e-28	3.07625e-25
gene22337	776507	LOC776507	2.64427	2.40504	3.41101	2.17984	1.23533	1.31042	154.483	-0.836574	0.295221	-2.83372	0.00460102	0.0459411
gene22338	101752158	LOC101752158	3.41774	2.91619	3.61987	1.72733	2.00153	1.38071	153.564	-0.950729	0.258703	-3.67498	0.000237865	0.00422145
gene2685	771678	GUCY1A2	2.32393	2.12397	2.05402	3.21807	2.8152	3.08248	892.136	0.492642	0.113421	4.34346	1.40255e-05	0.000386849
gene2679	100857277	SLN	6.92438	4.81603	7.01819	2.74589	2.79733	3.4808	98.0703	-1.0459	0.323907	-3.22901	0.00124219	0.0161858
gene22413	426846	LIPG	136.692	146.498	156.151	75.0272	72.7291	78.5845	9593.05	-0.951268	0.0578698	-16.4381	1.02149e-60	2.65402e-57
gene22414	426845	RPL17	439.956	400.193	433.04	344.24	356.31	391.543	7581.67	-0.215422	0.0610995	-3.52576	0.000422277	0.00677259
gene22417	429683	SMAD7	6.6993	6.33847	5.59815	4.13127	3.32145	4.4108	865.238	-0.64586	0.136783	-4.72178	2.33792e-06	8.18649e-05
gene22430	416382	RNF165	5.51863	4.88973	4.9258	6.368	6.5647	6.88297	822.694	0.375969	0.113115	3.32376	0.000888112	0.0122349
gene22441	416376	SETBP1	2.10899	1.91843	1.95223	2.89355	3.38282	3.39224	826.262	0.70077	0.11838	5.91966	3.22602e-09	2.16027e-07
gene22448	107051888	LOC107051888	10.822	11.9907	12.0589	16.6636	16.1113	15.5342	838.229	0.475602	0.109877	4.32848	1.5014e-05	0.000409761
gene22456	426894	AQP3	29.3646	31.3249	32.9921	35.5363	41.6898	34.3775	2471.33	0.258734	0.0858413	3.0141	0.00257746	0.0289152
gene22459	407092	LOC407092	62.533	84.0607	77.2389	116.049	116.405	95.1285	12486.3	0.554062	0.152726	3.62781	0.000285832	0.0049117
gene2606	418926	PAN3	15.0648	14.6762	14.324	17.8063	17.1741	16.196	2955.68	0.244169	0.0618642	3.94686	7.91828e-05	0.0016672
gene22474	427396	DCAF12	11.3233	12.4687	12.9031	15.1263	14.191	14.1949	2381.17	0.251529	0.0769406	3.26913	0.00107879	0.0143887
gene2583	418915	FRY	0.465281	0.564327	0.508234	1.02854	1.07609	0.940297	247.73	0.975017	0.197068	4.94761	7.5132e-07	3.12833e-05
gene2572	107052065	LOC107052065	2.67853	3.60303	2.44854	0.937875	1.12341	1.05939	73.9596	-1.4762	0.369962	-3.99014	6.60352e-05	0.00143458
gene2571	418908	STARD13	19.2482	18.1648	20.1571	14.4524	14.9875	11.5524	3198.59	-0.469125	0.0915284	-5.12546	2.96819e-07	1.34824e-05
gene2564	418901	CCNA1	13.5223	11.0591	9.20857	16.341	16.7907	18.8219	719.832	0.625383	0.152533	4.09998	4.13181e-05	0.000968887
gene22514	100858799	LOC100858799	0.762058	0.668376	0.915764	1.28805	1.21134	1.43644	236.965	0.725237	0.215666	3.36277	0.000771644	0.0109676
gene22520	429878	TESK1	24.6079	27.9187	27.3317	22.5996	20.5784	23.1968	2154.91	-0.260517	0.0851115	-3.06089	0.0022068	0.0256427
gene2532	418882	CKAP2	3.22374	3.07715	3.76852	4.72327	4.95172	5.98781	352.335	0.639792	0.179457	3.56516	0.000363633	0.00595707
gene22554	427423	MTMR12	16.7243	16.0518	16.4131	18.9352	20.6598	19.2015	2588.68	0.263559	0.0679326	3.87971	0.000104579	0.00209983
gene22578	429640	LMBRD2	11.2421	11.7047	12.4535	12.7871	14.4283	14.8137	2885.8	0.247486	0.0767226	3.22572	0.00125654	0.0162912
gene22768	427203	ENC1	10.7838	10.2112	11.3483	13.4037	13.1821	13.6393	1785.46	0.279509	0.0784167	3.5644	0.000364687	0.0059593
gene2249	418749	ATP11A	4.1526	4.38235	4.56403	5.36473	5.66498	4.93324	1236.44	0.296259	0.0955553	3.10039	0.00193267	0.0230342
gene22784	769464	FCHO2	6.03897	6.09232	6.38965	7.43091	8.11213	7.16565	1429.93	0.297133	0.0871525	3.40935	0.000651186	0.00963503
gene22785	427218	TNPO1	14.1645	14.7324	15.7227	16.5075	18.6436	19.0362	4133.11	0.285353	0.0711006	4.01337	5.98576e-05	0.001327
gene1807	395313	MX1	12.1929	13.5427	18.0292	9.02163	7.37429	10.0745	868.374	-0.720972	0.16034	-4.49651	6.90781e-06	0.000209551
gene23196	427114	TTC37	12.2746	12.101	11.7603	12.9257	15.7891	14.3424	3134.63	0.258308	0.0783288	3.29774	0.000974657	0.0132723
gene23254	395565	VCAN	97.5286	95.6631	102.408	115.977	128.46	111.368	38861.7	0.27679	0.0483383	5.72611	1.02762e-08	6.35707e-07
gene1750	770637	SON	20.0305	20.1445	20.9958	22.4714	24.9001	23.6657	8668.53	0.222018	0.0503327	4.411	1.02895e-05	0.000290588
gene1744	395665	IFNAR1	21.2235	19.9551	19.2602	15.2946	17.7334	13.9781	1616.21	-0.358668	0.0922515	-3.88793	0.000101102	0.002049
gene23302	427306	LPPR1	12.2584	12.562	9.42887	15.8404	14.9937	15.2141	901.719	0.434291	0.130268	3.33383	0.000856586	0.011927
gene23307	100533110	AKAP2	13.1935	14.9096	14.3694	15.6407	20.9546	18.7653	2308.69	0.525174	0.124396	4.2218	2.42355e-05	0.00061373
gene23313	427333	PTBP3	27.0332	27.3313	26.5077	32.497	35.5405	32.3513	6845.52	0.317452	0.0529347	5.99705	2.00932e-09	1.40339e-07
gene23327	427338	SVEP1	6.58908	6.3679	6.09377	10.8293	11.2947	10.3412	3493.8	0.775507	0.0640197	12.1136	8.95095e-34	7.26762e-31
gene23345	770158	ELAVL2	2.90928	2.77998	2.33431	4.52472	4.99859	3.86289	400.775	0.728789	0.169679	4.2951	1.74618e-05	0.000461069
gene1706	374198	APP	182.245	181.225	187.507	157.708	155.838	150.629	15376.2	-0.241585	0.0381639	-6.33019	2.4486e-10	2.00061e-08
gene1704	418477	ATP5J	101.558	87.3769	94.8331	73.4007	78.9955	84.9309	1922.89	-0.261873	0.0863385	-3.03309	0.00242063	0.0275121
gene1695	427968	NCAM2	1.36478	1.20184	1.4088	1.87684	2.06908	1.99989	442.251	0.584066	0.148188	3.94139	8.10098e-05	0.00170291
gene1694	107054837	LOC107054837	40.4872	43.0092	43.8458	61.3048	60.042	58.371	4261.49	0.502504	0.0578264	8.68987	3.62857e-18	8.12738e-16
gene23383	107052380	LOC107052380	69.3389	69.7145	66.4001	91.5474	91.8623	94.968	4874.07	0.444163	0.055571	7.99271	1.32002e-15	2.31734e-13
gene23394	427378	HEMGN	21.9775	24.5345	19.8711	31.5824	33.7749	47.6901	755.943	0.784483	0.169439	4.62988	3.65879e-06	0.000121875
gene1652	418462	VGLL3	16.0873	16.1766	16.3461	21.1041	21.1681	18.4702	3807.18	0.327229	0.0655155	4.99467	5.89353e-07	2.50205e-05
gene1611	768680	CREG1	46.7436	42.0531	41.262	35.4863	35.4634	30.6348	2659.91	-0.350296	0.0812602	-4.31079	1.62672e-05	0.000436626
gene23435	107052392	LOC107052392	3.24613	1.93405	3.92043	2.02629	1.00347	1.82111	303.491	-0.867087	0.29347	-2.9546	0.00313072	0.033752
gene23478	395076	CDKN2B	219.472	216.129	234.396	162.128	141.433	136.583	10492.7	-0.600542	0.0616076	-9.74787	1.88378e-22	5.56186e-20
gene23486	426812	ALDH7A1	104.954	103.489	99.0412	89.8481	89.7433	90.322	6077.76	-0.182095	0.0511043	-3.5632	0.000366357	0.00597908
gene23489	426810	ZNF608	3.16533	2.73656	3.03943	3.68138	3.83221	3.96767	1825.05	0.431158	0.0839305	5.13709	2.79031e-07	1.27637e-05
gene23496	426796	SNCAIP	8.16994	7.36919	8.40602	5.07609	5.60789	5.40136	736.06	-0.564405	0.118309	-4.7706	1.83682e-06	6.64807e-05
gene23191	427119	ELL2	9.50052	8.57144	9.77855	12.1732	11.6529	12.8335	1633.8	0.359544	0.0960243	3.7443	0.000180898	0.00336202
gene2698	395683	MMP13	19.0246	18.5278	18.5372	14.1552	14.1716	11.1497	1213.74	-0.499191	0.108137	-4.61627	3.90704e-06	0.000129151
gene1816	427986	ZBTB21	5.94202	5.67359	5.61587	8.35043	7.06147	7.54411	2050.77	0.358572	0.0905887	3.95824	7.55036e-05	0.0015975
gene23148	427297	HOOK3	6.37636	6.61944	7.19168	7.25925	7.88604	7.35872	3014.32	0.206454	0.0647939	3.18632	0.00144096	0.0181567
gene2237	395675	TMCO3	30.651	31.237	36.0065	39.9496	35.8484	34.3669	3483.77	0.218933	0.0593055	3.69161	0.000222836	0.00400951
gene2233	418737	GAS6	8.72699	9.20715	8.91741	4.23846	4.13766	5.9039	522.297	-0.908535	0.165824	-5.47892	4.27941e-08	2.33587e-06
gene2223	418732	2021-09-10	5.87692	6.55539	6.51687	4.82429	4.64511	3.06567	339.916	-0.587239	0.198668	-2.95589	0.0031177	0.0336675
gene22807	396040	SMARCA2	164.949	167.895	171.669	211.495	223.173	207.66	32360.5	0.36827	0.0382127	9.63738	5.55901e-22	1.56994e-19
gene22812	427351	RFX3	3.60668	3.1234	2.73801	5.59577	5.96874	5.25704	1184.23	0.841892	0.115919	7.26277	3.7924e-13	4.69211e-11
gene2180	374136	IL1RL1	214.851	186.337	186.816	159.81	189.592	151.465	8721.49	-0.235209	0.0751548	-3.12967	0.00175006	0.0212874
gene22852	427224	CD274	3.34435	2.60016	4.14387	2.13522	2.36545	1.65631	191.679	-0.712457	0.252662	-2.8198	0.00480534	0.0475809
gene22885	107052278	LOC107052278	13.4401	12.8971	11.9805	17.2767	18.2383	18.6665	1696.71	0.506168	0.0858901	5.89321	3.78769e-09	2.5105e-07
gene22944	427250	TMEM2	2.81337	3.12922	2.98685	1.78617	2.12176	1.10322	446.039	-0.81075	0.207548	-3.90633	9.37104e-05	0.0019101
gene2082	418656	PRKX	26.2969	25.4968	28.5884	23.7538	24.2638	21.8043	3869.01	-0.19723	0.0656014	-3.00649	0.00264279	0.0294074
gene22974	427263	PSAT1	14.783	14.2707	12.7414	20.3135	20.8405	14.8062	1529.88	0.427099	0.122614	3.48328	0.000495308	0.00771528
gene22975	374080	TLE4	21.5431	21.5823	19.3391	26.2046	25.4221	28.3593	3021.62	0.29703	0.0901925	3.29329	0.000990219	0.0134139
gene22983	427454	UBQLN1	110.448	105.818	99.7221	120.882	122.124	119.922	9458.63	0.20536	0.0507551	4.0461	5.20774e-05	0.00118276
gene2047	408047	TMSB4X	456.781	411.061	420.619	349.081	366.116	377.79	8631.39	-0.231498	0.0556288	-4.16147	3.16205e-05	0.000769255
gene23003	427466	CTSL2	232.54	214.177	210.836	199.127	195.988	177.597	8549.88	-0.193427	0.0574191	-3.36868	0.000755281	0.010806
gene2007	418618	TXLNG	12.2556	12.1253	10.3728	13.928	13.3417	14.2223	1656.21	0.241676	0.0849453	2.84507	0.00444012	0.0447491
gene23061	415598	CHSY3	1.07786	1.68335	1.42908	0.835813	0.802609	0.495189	212.166	-0.958235	0.264163	-3.62744	0.000286243	0.00491227
gene23068	415603	MCC	21.4717	21.0417	21.5386	24.9973	27.3591	26.0346	4503.86	0.298991	0.056377	5.30342	1.13654e-07	5.67552e-06
gene1950	107057587	ARX	13.3902	12.7648	10.265	21.0813	17.4239	15.7479	1026.38	0.581446	0.137475	4.22946	2.34253e-05	0.000594372
gene1933	418589	GK	15.5473	15.2505	16.8201	13.2811	12.8948	12.2263	1767.49	-0.313456	0.0824449	-3.802	0.000143533	0.00274212
gene23112	427281	RNF38	15.2348	15.6359	15.284	16.9207	18.7124	17.4873	2497.06	0.212858	0.069689	3.0544	0.00225509	0.0260373
gene1887	418573	ATP6AP2	131.791	126.314	118.818	99.4018	101.754	97.0985	6665.76	-0.331566	0.0551701	-6.00989	1.85645e-09	1.31265e-07
gene1881	418568	RPL8	564.653	542.663	592.717	504.613	517.322	514.986	14176.7	-0.139771	0.0430125	-3.24954	0.0011559	0.0152916
gene23155	770334	PSD3	6.78419	6.02984	6.46525	7.06069	7.43926	7.53252	2482.65	0.240918	0.0825406	2.91878	0.00351408	0.0372361
gene20844	419859	CAMK1G	4.17182	4.92273	4.3948	2.96758	2.41599	2.80198	432.202	-0.748725	0.15714	-4.7647	1.89133e-06	6.77713e-05
gene2699	418981	MMP10	232.087	217.07	205.552	274.109	273.383	236.614	12734.3	0.265628	0.0616495	4.30868	1.64234e-05	0.000439911
gene22323	427025	LOC427025	7.20546	6.55159	6.60645	7.89507	8.70365	8.17525	1708.49	0.289165	0.083885	3.44716	0.000566504	0.00858747
gene3855	420628	SNX10	20.2114	18.7398	24.4711	16.7758	15.6621	18.4203	1741.61	-0.310773	0.108069	-2.87568	0.00403157	0.041468
gene21395	420027	STAT3	70.5661	75.5245	77.9166	89.7828	84.5308	81.5349	9184.27	0.177386	0.0487525	3.63851	0.000274223	0.00476898
gene3843	420622	MPP6	1.94758	1.70056	1.88414	2.39193	2.76432	2.39742	446.799	0.453998	0.149542	3.03593	0.00239798	0.0272786
gene3803	395491	TWIST1	17.0167	17.5906	19.1213	13.2812	12.3522	10.3747	602.55	-0.570417	0.138094	-4.13064	3.6175e-05	0.000867065
gene21423	420011	IFI35	80.0172	87.308	91.708	67.893	60.2946	67.9137	3491.22	-0.350595	0.0832263	-4.21254	2.52511e-05	0.000636815
gene3799	373907	AHR	32.5369	30.1831	34.751	38.3975	40.5229	36.9936	4404.9	0.256245	0.063153	4.05752	4.95964e-05	0.00113235
gene3766	107052504	LOC107052504	87.0074	93.7431	90.1515	121.652	125.379	123.112	9460.93	0.456154	0.0475798	9.58714	9.05618e-22	2.45102e-19
gene21518	107055329	LOC107055329	401.395	371.252	349.382	338.838	331.283	309.196	20987.6	-0.190776	0.0542216	-3.51846	0.000434061	0.00691888
gene21520	395079	FBN3	1.10182	1.04332	1.08715	0.462456	0.584955	0.386146	259.366	-1.16137	0.208586	-5.56782	2.57945e-08	1.4633e-06
gene21545	769087	ANGPTL4	653.471	681.593	660.53	574.353	520.62	514.501	53120.2	-0.304744	0.0458941	-6.64017	3.13327e-11	2.92837e-09
gene3883	101750534	PRR15	4.7082	5.74443	4.87464	8.02304	7.15543	7.8425	609.335	0.593273	0.138211	4.29253	1.76649e-05	0.000465485
gene21548	420066	CD320	72.7399	62.6707	62.8177	48.3618	56.4336	55.2888	1140.39	-0.309393	0.100162	-3.08892	0.00200885	0.0238111
gene3706	420545	PTTG1IP	64.042	58.3273	60.3125	52.1433	49.842	45.5699	3847.73	-0.302228	0.067035	-4.50851	6.52848e-06	0.000200027
gene21581	100857637	LOC100857637	8.44963	9.75978	10.5903	13.6703	11.6523	11.9907	943.763	0.342913	0.118073	2.90425	0.00368132	0.0387867
gene3700	420541	STEAP2	13.0448	12.3725	12.2533	14.0924	16.3341	13.6822	2534.98	0.23556	0.0807853	2.91588	0.00354682	0.0375218
gene21593	426047	SAFB	29.0964	25.5666	28.8705	34.2133	32.1422	33.1186	2836.61	0.258728	0.0719784	3.59452	0.000324986	0.00544058
gene3687	395712	ABCB1LB	2.76934	2.60442	2.72673	1.28649	2.12138	1.15569	300.503	-0.838135	0.213977	-3.91695	8.96771e-05	0.00184335
gene3684	420533	CROT	18.1572	15.5518	17.2808	14.495	14.046	13.694	1278.99	-0.266397	0.094713	-2.81268	0.0049131	0.0484264
gene3675	420526	FAM188A	18.5805	16.6677	20.3369	15.3428	13.509	15.4395	1184.5	-0.323194	0.108729	-2.97248	0.00295405	0.0321907
gene3648	395148	NEBL	13.636	13.8865	13.7455	19.1456	19.0697	17.4054	3658.64	0.404743	0.0633182	6.3922	1.63516e-10	1.3731e-08
gene21646	395887	AMH	128.568	128.66	128.013	47.9347	43.4552	37.1064	7208.71	-1.57824	0.0722919	-21.8315	1.16482e-105	1.51321e-101
gene21647	420077	SF3A2	81.2656	74.8527	71.9011	54.8004	47.7189	54.3406	2186.34	-0.52904	0.0863914	-6.12376	9.13936e-10	7.02541e-08
gene3719	420553	LOC420553	9.31447	8.71741	8.53849	5.14678	5.23232	4.50661	444.53	-0.809029	0.145241	-5.57023	2.54402e-08	1.44953e-06
gene3885	420635	SCRN1	9.53514	8.36541	8.3064	6.91936	6.77433	6.28006	574.45	-0.386433	0.132919	-2.90729	0.00364577	0.0384745
gene3899	420646	TBC1D5	7.13016	7.10627	7.89148	9.92904	9.7169	7.84913	1388.39	0.300652	0.0986348	3.04814	0.00230265	0.0264489
gene21342	395570	TOP2A	4.3648	4.6592	3.75961	5.66874	6.33909	7.51422	929.16	0.618276	0.136194	4.53968	5.63406e-06	0.000178517
gene4276	420851	TMEM14C	52.3836	47.3528	52.2411	42.0119	39.4265	40.8519	4553.64	-0.308199	0.0607755	-5.07111	3.95508e-07	1.72418e-05
gene4274	420849	LOC420849	61.9084	58.336	60.195	48.6176	48.5732	49.2052	2517.05	-0.278988	0.067577	-4.12844	3.65225e-05	0.000873783
gene4269	420846	RBM24	23.5795	22.7435	23.7521	20.6298	17.6045	18.1014	1778.27	-0.309022	0.086508	-3.57217	0.000354029	0.00581601
gene20878	419877	MAGI3	4.33186	4.78403	5.11519	3.88064	3.29924	3.50096	822.279	-0.406901	0.124612	-3.26535	0.00109331	0.0145375
gene20886	419882	OLFML3	25.4891	29.1813	32.8637	21.1954	21.0446	21.6177	887.561	-0.449718	0.121027	-3.71585	0.00020252	0.00370555
gene20899	419889	TSPAN2	14.5789	15.5421	17.9302	12.4669	11.8833	12.6888	1823.32	-0.3707	0.0929133	-3.98974	6.61467e-05	0.00143458
gene4221	107051649	LOC107051649	1.86079	1.60528	1.58567	1.14547	1.28981	1.33796	687.346	-0.411149	0.13385	-3.07173	0.00212826	0.0248188
gene4217	420821	DCDC2	4.7095	4.51791	4.65342	3.71244	3.36785	3.1921	664.824	-0.415303	0.130532	-3.18161	0.00146457	0.0183828
gene4200	420812	HSBP1L1	22.4723	19.7657	25.2003	18.1354	16.38	3.79604	481.156	-0.445875	0.156656	-2.8462	0.00442449	0.0446262
gene20970	419932	BTG2	220.968	220.727	211.029	255.567	250.117	238.221	21203.6	0.194266	0.042062	4.61857	3.86387e-06	0.00012805
gene4153	396494	EGFR	23.6652	23.6119	20.7722	21.5776	19.3294	17.1219	5292.09	-0.255382	0.0818152	-3.12145	0.00179964	0.0217682
gene21122	419972	NSF	21.0232	19.7161	22.5358	18.5007	17.9966	17.7734	2164.54	-0.216259	0.0757722	-2.85407	0.00431627	0.0439786
gene4096	395652	FKBP9	111.517	113.956	114.07	129.947	129.263	131.601	11848.6	0.208578	0.0408238	5.10922	3.23494e-07	1.44416e-05
gene4076	420738	ANLN	3.58513	3.83001	4.16302	6.1221	6.18541	6.55421	709.858	0.707638	0.121067	5.84501	5.06544e-09	3.30679e-07
gene4075	420737	AOAH	12.4724	12.6932	12.9512	9.43033	10.743	9.86083	1818.11	-0.332731	0.0808442	-4.11571	3.85996e-05	0.000915049
gene21172	374209	RP11-290H9.2	4.33684	3.67395	4.46661	2.70772	3.06308	2.42659	356.181	-0.598898	0.173488	-3.4521	0.000556241	0.00848136
gene4066	420731	EPDR1	10.2552	8.35362	9.64164	11.778	11.8358	12.8681	881.943	0.373188	0.116887	3.19272	0.00140941	0.0178282
gene4022	420705	ZDHHC3	21.5723	21.1395	22.8159	24.909	27.3017	23.7125	1805.04	0.233599	0.082792	2.82152	0.00477963	0.0473625
gene3996	414879	UBA5	11.8221	12.2681	14.8509	16.8847	17.9208	19.5389	558.449	0.483925	0.145549	3.32483	0.00088474	0.0122273
gene21233	419993	CALCOCO2	46.378	45.3467	48.4519	38.3455	36.8504	38.4679	3902.44	-0.28233	0.0602497	-4.686	2.78599e-06	9.62574e-05
gene21309	420003	RPL19	929.284	853.567	843.864	753.167	764.664	788.725	17022.7	-0.18162	0.0484832	-3.74604	0.000179647	0.00334354
gene3948	420666	CMTM7	15.5281	13.9955	17.2467	11.277	11.4846	9.86422	1317.97	-0.513541	0.104844	-4.89815	9.67437e-07	3.82005e-05
gene3938	420661	RBMS3	3.82572	5.13992	4.17685	1.66699	3.50349	1.72455	479.532	-0.73174	0.182941	-3.99987	6.33765e-05	0.00139187
gene21648	428324	PLEKHJ1	37.6841	35.6509	36.9503	28.1908	26.284	27.1344	2508.01	-0.429228	0.068665	-6.25104	4.07716e-10	3.22966e-08
gene3634	420502	OTUD1	42.8149	39.7501	41.966	52.6533	45.8405	47.2737	3229.07	0.232356	0.0716599	3.24248	0.00118493	0.0156278
gene3621	420489	ABI1	61.2415	66.3228	68.0731	81.7948	84.0108	71.5017	5726.71	0.275235	0.0524187	5.25071	1.51514e-07	7.31719e-06
gene3596	420475	SVIL	12.6309	10.8755	13.6604	10.7017	10.5032	8.88615	2693.72	-0.264587	0.0879446	-3.00856	0.00262487	0.0292701
gene3359	430336	SMARCD3	7.22534	6.82375	7.43163	9.00003	8.80998	9.06219	2503.49	0.385654	0.0686175	5.62034	1.9058e-08	1.11523e-06
gene21904	107057614	LOC107057614	17.359	17.4405	19.0532	13.4574	13.2006	14.0565	1362.67	-0.398595	0.0897757	-4.4399	9.00019e-06	0.000259826
gene3251	107055744	LOC107055744	82.4406	82.7385	92.4733	67.263	69.5739	69.2561	3628.53	-0.316828	0.065117	-4.86552	1.14154e-06	4.4136e-05
gene21918	107057619	ACP5	9.15321	7.95992	10.5882	5.88078	5.69287	5.99728	279.449	-0.653666	0.191433	-3.41459	0.000638784	0.00948394
gene3210	107055701	LOC107055701	26.2355	26.9983	35.754	41.5965	42.0458	43.1819	357.776	0.513708	0.178206	2.88266	0.00394328	0.0408185
gene3171	417816	CD69	15.5194	16.1805	18.869	21.6185	21.7438	21.3072	2002.9	0.359556	0.0868124	4.14176	3.44653e-05	0.000832194
gene21964	426493	SUPT5H	31.393	30.7417	29.6607	36.0994	33.813	35.9467	3540.81	0.210724	0.0630955	3.33976	0.000838515	0.0117131
gene21969	100858419	NFKBIB	70.7456	76.388	73.2861	63.2341	56.3585	61.4443	2567.45	-0.278825	0.0757551	-3.68061	0.000232678	0.00414071
gene2977	107055492	LOC107055492	29.8636	32.2253	33.2946	41.2495	41.5434	37.8312	2413.86	0.34457	0.0747059	4.61235	3.98134e-06	0.000131273
gene2976	107055491	LOC107055491	59.9828	69.3004	76.56	93.6426	90.9833	89.1977	1550.82	0.416543	0.0997925	4.17408	2.99187e-05	0.000731721
gene2975	107055490	LOC107055490	4.8669	5.14982	4.51819	6.59326	5.76417	6.65823	640.932	0.393733	0.132062	2.98142	0.00286916	0.0314012
gene21994	396024	ACTN4	109.144	121.757	109.722	131.925	125.025	128.834	9513.15	0.18524	0.0566819	3.26807	0.00108283	0.0144277
gene21998	768878	ACVR1B	7.90756	8.69857	8.52919	10.0739	10.2909	11.37	628.981	0.36007	0.127849	2.81637	0.00485692	0.0479454
gene22006	426873	ATF1	27.9199	28.4748	29.0416	24.1692	25.3732	24.303	3093.43	-0.203323	0.0610113	-3.33255	0.000860539	0.0119692
gene2920	419070	GDPD5	9.7272	9.7959	9.39888	6.36814	6.87851	5.29302	1059.04	-0.630569	0.111962	-5.63198	1.78151e-08	1.04722e-06
gene2870	419076	HPX	111.616	110.507	111.481	94.2462	83.776	87.6871	4317.86	-0.3229	0.0615639	-5.24495	1.56321e-07	7.52134e-06
gene2828	419087	ACER3	27.2721	28.0459	28.8347	22.6729	24.295	19.8951	5211.92	-0.323745	0.0682905	-4.7407	2.12977e-06	7.58024e-05
gene2823	419083	PAK1	57.0397	61.1996	63.9453	53.5967	54.1532	52.0515	5761.16	-0.197942	0.056045	-3.53185	0.00041267	0.00665136
gene22229	107049249	CD63	635.065	657.971	678.52	597.119	559.682	575.422	15640.9	-0.168808	0.0453303	-3.72397	0.000196116	0.0036087
gene2774	419017	PRSS23	34.3501	36.1817	38.7765	28.4601	28.7842	33.2971	3352.89	-0.267456	0.0797798	-3.35243	0.000801055	0.0113054
gene22279	431564	ATP5A1W	37.8007	36.3275	38.8277	28.3736	29.4342	30.6032	1948.72	-0.345386	0.0765049	-4.51456	6.34471e-06	0.000194856
gene2735	428091	AMOTL1	15.5117	16.9852	16.7428	13.6567	14.9914	14.3841	2305.91	-0.204925	0.0727332	-2.81748	0.00484017	0.0478528
gene2732	428090	ENDOD1	7.73473	7.84912	8.19991	5.67766	6.39051	6.55823	1119.98	-0.347296	0.100632	-3.45116	0.000558176	0.00850089
gene21867	420156	LOC420156	26.6657	26.048	26.8503	33.1017	32.7924	36.6363	3216.23	0.300573	0.0634931	4.73394	2.202e-06	7.76079e-05
gene22326	100858156	LOC100858156	186.17	193.017	212.684	172.516	161.941	178.199	6804.07	-0.201714	0.0627349	-3.21535	0.00130287	0.016758
gene21866	420154	UHRF1	9.25487	9.68057	12.3254	12.9289	14.219	13.1265	934.832	0.369992	0.126628	2.92189	0.00347914	0.0370168
gene3405	420378	SMARCC1	34.3048	32.7778	33.9829	39.8442	38.7449	39.8515	5220.42	0.234258	0.0514514	4.55299	5.28877e-06	0.000169227
gene3589	420473	ARHGAP12	23.7086	23.048	21.3983	26.1473	26.4854	24.5695	3590.83	0.188236	0.0657982	2.86081	0.00422557	0.0431559
gene3580	395560	NRP1	14.1983	15.8317	15.3041	11.6034	11.8716	10.7542	2487.81	-0.410146	0.0792621	-5.17456	2.28453e-07	1.06374e-05
gene21702	420098	PTBP1	109.358	114.416	118.819	107.245	105.907	93.5133	15026.3	-0.159778	0.0529713	-3.01631	0.0025587	0.0287793
gene21704	100857593	CFD	3.933	3.22767	3.37494	1.80898	1.43443	1.64532	84.2251	-1.09467	0.331745	-3.29973	0.000967765	0.0131923
gene3562	420462	PITRM1	74.3813	72.7767	73.8239	64.2851	63.8843	63.642	7269.38	-0.19845	0.0443227	-4.47738	7.55648e-06	0.000225152
gene3551	420453	VIPR2	9.38423	10.6283	11.1728	13.4578	15.0406	13.1657	611.711	0.422914	0.133244	3.17399	0.00150361	0.0188002
gene21715	420103	POLR2E	95.2592	93.4847	105.48	83.911	86.3566	80.1399	2693.98	-0.226826	0.0713737	-3.178	0.00148295	0.0185956
gene21716	374056	GPX4	276.572	258.189	265.776	217.874	232.859	248.658	6239.75	-0.188306	0.0612982	-3.07198	0.00212647	0.0248188
gene21720	771478	ATP5D	109.031	102.424	107.244	88.9386	84.4653	98.2466	4042.38	-0.224913	0.0702596	-3.20117	0.0013687	0.017381
gene3535	420444	RBM33	12.0706	11.1426	11.1805	13.2666	13.904	11.3316	2317.16	0.213976	0.0734405	2.91359	0.00357293	0.0377366
gene3526	770574	LOC770574	64.4498	68.426	68.1584	88.6122	88.6071	93.1455	8001.1	0.433111	0.0510477	8.48443	2.16785e-17	4.61681e-15
gene3522	420437	MLL3	8.83968	8.80438	7.44022	9.33679	10.6046	10.8778	4722.54	0.301687	0.0821673	3.67162	0.000241018	0.00427157
gene3521	420436	GALNT11	70.6519	72.2899	67.0506	85.9649	82.2609	81.9223	5870.84	0.263579	0.0543304	4.8514	1.22592e-06	4.69793e-05
gene3503	420425	CSRNP1	9.59093	10.5595	10.8178	11.3169	13.296	12.3325	1636.01	0.310559	0.0878215	3.53625	0.000405848	0.00655768
gene21764	426941	MRPL34	73.2636	69.3347	81.6296	52.9915	57.9566	56.8576	1354.54	-0.412317	0.095947	-4.29734	1.72856e-05	0.00045866
gene3483	395105	CRHR2	11.6791	10.2714	11.3439	7.53751	6.67606	5.56291	558.899	-0.799434	0.162266	-4.92668	8.36401e-07	3.40617e-05
gene21792	427091	SLC25A42	4.21937	4.85248	4.44066	5.97213	5.9712	5.48242	785.871	0.3669	0.116251	3.15611	0.0015989	0.0197446
gene21794	420113	SUGP2	27.9591	28.3853	28.8433	33.4331	35.2974	35.7176	4948.87	0.257913	0.0533913	4.83061	1.36113e-06	5.15524e-05
gene21802	771015	CRTC1	6.72101	7.47801	7.33768	8.53959	8.68935	8.09061	2288.28	0.245273	0.074902	3.27458	0.00105818	0.014172
gene21807	100858730	CRLF1	1.83657	1.79987	2.176	3.19837	3.26643	3.08922	222.011	0.715228	0.203662	3.51185	0.000445006	0.00706733
gene3440	769510	LOC769510	3.72851	4.10276	3.44669	4.72056	5.81039	4.73651	1050.66	0.43616	0.119425	3.65217	0.000260031	0.0045588
gene3439	420395	OBSCN	1.42965	1.43371	1.16244	2.05732	2.07911	2.09015	1881.25	0.636004	0.0961776	6.61281	3.77103e-11	3.47443e-09
gene3420	420384	RP5-877J2.1	1269.49	1273.9	1264.81	1384.63	1358.51	1335.07	31882.1	0.104522	0.033942	3.07944	0.00207391	0.0244415
gene21851	420148	KLF2	5.74626	5.18127	5.88479	2.70929	4.55757	2.90288	246.37	-0.71675	0.234499	-3.05652	0.00223924	0.0259402
gene17897	417445	MAP2K6	1.54964	1.32729	0.917134	2.11131	1.85994	2.61642	370.306	1.01845	0.290373	3.5074	0.000452514	0.0071429
gene7594	422203	OGT	88.569	88.2384	79.6985	103.696	101.816	99.1346	11261.1	0.255831	0.0529883	4.82807	1.37866e-06	5.20644e-05
gene7596	422207	RHOG	30.4193	31.0265	29.3343	39.543	34.4699	37.1069	3302.55	0.279951	0.0714591	3.91764	8.94209e-05	0.00184335
gene11196	395508	TCF7L2	3.80255	3.95956	2.8637	4.34695	4.34981	4.0621	291.497	0.870355	0.240202	3.62344	0.000290714	0.00497584
gene14420	415679	MTSS1L	8.12562	8.90981	8.73944	5.8858	5.28826	6.10414	610.874	-0.56708	0.130709	-4.33849	1.43466e-05	0.000394033
gene14422	100858424	IL34	76.7354	71.9644	87.1248	37.8409	41.5838	32.7902	2138.41	-1.0642	0.0978784	-10.8726	1.55654e-27	6.97278e-25
gene11181	374191	PDCD4	20.2326	16.3213	21.8952	15.5722	14.6309	14.6045	1166.3	-0.376417	0.114715	-3.28132	0.00103323	0.0138951
gene11172	423888	MXI1	21.2339	22.8761	27.3938	20.6947	18.4801	18.4934	1691.65	-0.304466	0.104124	-2.92409	0.0034547	0.0368171
gene11164	428979	ITPRIP	3.35808	2.31485	2.99719	2.03863	2.18815	1.40821	412.235	-0.591029	0.191768	-3.08201	0.00205611	0.0242826
gene14448	770592	MT3	184.037	167.489	181.68	146.413	132.337	149.823	918.607	-0.310978	0.109189	-2.84806	0.00439863	0.0444984
gene11146	428975	CNNM2	6.08881	6.86874	6.40497	6.05747	5.21427	5.41643	1269.77	-0.463641	0.118697	-3.90608	9.38066e-05	0.0019101
gene11143	425056	CYP17A1	12.3933	14.7213	14.2789	3.08135	2.60151	4.43903	421.427	-2.02834	0.201584	-10.062	8.13193e-24	2.9345e-21
gene14466	415708	RIPK3	31.9989	28.6694	29.5573	25.3478	22.7688	24.2732	1904.25	-0.315505	0.082484	-3.82505	0.000130745	0.00254649
gene11202	101750407	PLEKHS1	3.52909	2.99886	4.39704	2.29938	2.51677	2.51858	340.504	-0.571457	0.188699	-3.0284	0.0024585	0.0278694
gene14474	107054267	LOC107054267	26.7858	25.9117	23.9475	34.2157	34.6481	31.147	2494.85	0.391776	0.0779266	5.0275	4.96919e-07	2.13757e-05
gene14482	386583	MMP2	10.9443	10.8296	13.0218	6.80077	8.15874	6.94501	869.441	-0.661124	0.124115	-5.32669	1.00017e-07	5.03613e-06
gene11107	423851	MGEA5	21.6499	21.9959	23.5005	25.546	28.0513	24.3905	3755.75	0.228066	0.0675598	3.37576	0.000736132	0.0106139
gene11105	423850	C6H10ORF76	16.4167	15.2057	17.0456	14.2146	12.204	14.0665	1728.35	-0.296776	0.104238	-2.84709	0.00441205	0.0445665
gene11104	770328	HPS6	19.8028	22.4645	21.6317	18.4283	17.9268	16.9726	2239.6	-0.254803	0.0784296	-3.2488	0.00115891	0.0153158
gene14543	100858381	LOC100858381	7.20746	8.39491	8.72864	3.82376	2.80874	4.62413	176.348	-1.1064	0.259665	-4.26087	2.03632e-05	0.000524878
gene14551	415761	ZNF536	4.06365	3.91154	3.17933	5.25177	5.47232	5.92416	816.522	0.4091	0.116954	3.49795	0.000468842	0.00734707
gene14557	415762	TSHZ3	14.7989	14.5439	14.8818	16.1042	20.1425	17.5448	2595.66	0.28872	0.0843252	3.42389	0.00061732	0.00922855
gene11037	423809	KIF11	1.39687	1.12348	1.12664	2.40448	1.86919	1.77457	368.257	0.626041	0.162335	3.85647	0.000115036	0.00228507
gene14589	415781	LSM14A	58.8415	55.3216	57.8971	62.5479	68.5915	65.57	4292.09	0.24888	0.0652211	3.81595	0.00013566	0.00262256
gene14597	415785	PDCD2L	20.5621	15.6183	21.4481	13.6396	14.3558	9.99413	749.522	-0.662276	0.135746	-4.8788	1.06733e-06	4.16388e-05
gene11132	423858	FAM178A	15.8009	17.4336	17.158	19.8109	19.2538	20.723	3480.49	0.251334	0.067868	3.70327	0.000212834	0.00387245
gene11213	423911	ABLIM1	16.4364	15.7113	17.1248	18.5491	19.7204	19.4255	2861.68	0.233844	0.0660694	3.53937	0.000401086	0.0064888
gene14383	415664	LOC415664	7.5257	6.62058	7.49604	3.98468	4.31821	3.84868	169.001	-0.809158	0.230157	-3.51567	0.000438644	0.00697482
gene11219	395994	GFRA1	30.1251	28.8891	31.5384	24.2736	22.8961	22.7123	2429.2	-0.368776	0.0703867	-5.23929	1.61199e-07	7.69903e-06
gene11682	429011	KLF7	2.39584	2.51889	2.06519	3.23518	3.39144	2.90143	722.591	0.509717	0.125818	4.05124	5.09476e-05	0.00116116
gene13983	415444	SLC30A4	62.6287	59.434	64.5867	55.3476	54.2258	50.2942	6042.29	-0.217616	0.0547615	-3.97389	7.07078e-05	0.00151578
gene13984	415447	BLOC1S6	64.6058	54.0003	57.7415	47.8686	51.7006	50.3434	4038.7	-0.228225	0.0722712	-3.1579	0.0015891	0.0196797
gene13988	415450	SPPL2A	47.418	46.1738	52.0927	39.4904	44.1803	39.432	5974.62	-0.237009	0.062855	-3.77072	0.000162776	0.00306467
gene11633	424062	RFTN2	10.3532	11.5349	11.5669	8.4663	9.70013	7.93155	1844.07	-0.351346	0.0932997	-3.76578	0.000166031	0.00311964
gene14053	415493	ABHD2	119.209	125.146	125.394	143.256	153.826	139.691	30962.1	0.246204	0.0429359	5.73422	9.79614e-09	6.14791e-07
gene14081	415507	CHD2	15.1466	15.6091	15.4429	18.5191	19.0424	19.1121	4593.29	0.300661	0.0535409	5.61553	1.95962e-08	1.14159e-06
gene11610	424045	MYO1B	4.78891	4.58972	3.88367	7.08568	6.35028	5.90593	1070.28	0.553198	0.118244	4.67843	2.89078e-06	9.90876e-05
gene11565	373978	COL18A1	9.73831	9.80881	11.0453	7.16923	7.59039	7.1157	1343.34	-0.477742	0.0923532	-5.17298	2.30384e-07	1.0689e-05
gene14180	415560	ITGA11	117.24	124.838	131.293	112.609	102.105	102.813	15568.9	-0.228961	0.053377	-4.28951	1.79067e-05	0.000470903
gene14189	415567	KIF23	1.74612	1.37723	1.73335	2.49453	2.65654	3.14962	243.131	0.72427	0.212659	3.40578	0.000659746	0.00971741
gene11472	396340	COL3A1	64.7376	65.5692	69.3091	54.3552	58.2978	52.8148	10040.3	-0.264875	0.0493179	-5.37077	7.84007e-08	4.04168e-06
gene14199	415569	UACA	39.439	38.7287	40.4439	33.7859	37.3784	26.7024	6594.35	-0.273762	0.0869359	-3.14901	0.00163827	0.0201351
gene14222	415581	AP3S2	84.3227	78.1737	73.782	66.6556	63.4408	67.7995	2039.88	-0.246848	0.0832491	-2.96517	0.00302513	0.0328043
gene14232	770336	PRC1	6.20555	6.69676	7.03365	9.63139	8.40104	11.0041	707.784	0.546582	0.138008	3.96051	7.47899e-05	0.00158499
gene14248	415588	MAP1A	11.3035	10.8968	11.1477	13.8422	14.3701	13.8802	4856.15	0.342049	0.0514503	6.64814	2.96824e-11	2.79424e-09
gene11329	423963	MKI67	0.781367	0.881393	0.571323	0.989613	1.25436	1.74638	263.51	0.84464	0.254771	3.31529	0.00091547	0.0125585
gene14314	768530	PLA2G15	53.8997	49.4381	48.8622	43.4181	47.0947	40.0998	6919.48	-0.214625	0.0637292	-3.36777	0.000757792	0.01083
gene11263	423934	SEC23IP	43.7228	45.7997	43.2804	51.7055	51.5726	52.4088	8312.25	0.235178	0.0481841	4.88083	1.05641e-06	4.14571e-05
gene11262	423933	MCMBP	51.0542	46.9846	48.4941	54.8855	56.6229	51.5536	5115.37	0.160216	0.057179	2.80201	0.00507846	0.0497543
gene11249	100857342	NANOS1	14.4351	13.4317	15.6604	10.7241	9.64675	8.92789	1687.9	-0.565396	0.0943637	-5.99167	2.077e-09	1.43523e-07
gene14360	415651	CX3CL1	6.36548	6.56173	6.90552	3.35213	4.42444	3.80885	233.772	-0.765652	0.205578	-3.72438	0.000195792	0.00360785
gene11224	423917	HSPA12A	20.295	21.0888	20.6002	24.8577	26.076	22.8474	4389.7	0.257557	0.0617091	4.17373	2.9965e-05	0.000731721
gene14604	415790	RRAD	5.01584	4.31415	4.63207	3.13638	2.92158	2.98278	401.201	-0.620874	0.154367	-4.02205	5.76927e-05	0.00128778
gene14606	427550	PDP2	11.8997	11.6992	12.0572	14.4381	15.3028	12.8532	1816.52	0.255627	0.0838039	3.05029	0.00228617	0.0262935
gene10999	423789	LIPA	55.2589	55.9883	62.6065	41.5631	41.7951	42.2441	4577.01	-0.463548	0.0619732	-7.47982	7.44222e-14	1.02853e-11
gene10993	100859108	STAMBPL1	19.9175	18.6545	19.1449	14.1273	14.1551	13.4566	1011.56	-0.460469	0.0975187	-4.72185	2.33708e-06	8.18649e-05
gene15028	427583	FBLN2	15.9907	15.2792	17.0265	8.21771	7.75881	6.1878	1946.96	-1.11213	0.0993768	-11.1911	4.50871e-29	2.34291e-26
gene15049	415990	BICD2	51.2734	52.3216	55.0765	48.7054	49.3004	43.5987	6618.29	-0.172803	0.0576185	-2.9991	0.00270782	0.0299062
gene10465	423569	KLHDC2	56.7343	55.8316	52.4688	46.3241	48.4182	46.0938	3167.35	-0.222626	0.064964	-3.42692	0.000610464	0.00915489
gene15079	416010	IP6K2	116.236	107.872	110.401	82.5722	77.7952	74.9241	4366.55	-0.50954	0.0607127	-8.39265	4.7532e-17	9.64826e-15
gene15081	107054381	CELSR3	1.57207	1.39703	1.33704	1.86391	1.90674	1.82454	570.965	0.384273	0.132551	2.89906	0.00374288	0.0393396
gene15088	101751709	LOC101751709	88.1886	95.8397	102.401	82.9675	73.269	70.3513	5816.51	-0.332672	0.0718224	-4.63188	3.62368e-06	0.000121016
gene15089	107054440	LOC107054440	79.2692	86.8354	84.4138	77.6404	66.9706	67.9162	3232.66	-0.231734	0.0758659	-3.05452	0.00225419	0.0260373
gene15090	416016	RAB7A	304.158	287.317	283.472	225.93	224.619	230.055	15250.2	-0.356542	0.0439825	-8.10644	5.21234e-16	9.53712e-14
gene15134	416038	RP11-434D12.1	34.9166	35.4063	38.2678	30.315	30.4411	29.1966	2954.29	-0.266086	0.0652934	-4.07524	4.5967e-05	0.00105879
gene10342	423509	SYNE2	13.3392	13.545	14.0469	14.9351	16.5992	15.7803	9515.99	0.203679	0.0493699	4.12556	3.6983e-05	0.000883174
gene10334	423504	HSPA2	76.9474	72.7703	81.9787	73.3976	62.5807	63.5307	4972.68	-0.210366	0.0711529	-2.95654	0.00311117	0.033625
gene10318	101751389	LOC101751389	0.656776	0.609211	0.569757	1.22645	1.28379	1.29912	125.607	1.05725	0.266268	3.97063	7.16825e-05	0.00153162
gene15168	416054	KLHDC8B	14.0657	10.8676	13.4847	8.09378	7.73671	8.69888	535.069	-0.64237	0.149508	-4.29656	1.73472e-05	0.000458976
gene10313	100859120	AHNAK2	1.45436	1.28476	1.10469	0.709211	0.982493	0.791011	672.926	-0.621685	0.156726	-3.96671	7.28705e-05	0.00155445
gene10277	396248	CKB	82.6428	74.3062	86.7181	56.0745	58.5263	73.8811	3046.43	-0.36563	0.100294	-3.6456	0.000266771	0.00466437
gene10273	423478	LOC423478	10.348	11.2045	12.7964	6.99099	8.48621	8.99208	1022.48	-0.484951	0.126382	-3.83718	0.000124454	0.00244596
gene10272	423477	TNFAIP2	7.47474	6.94785	8.08141	5.19351	4.85057	4.99285	751.518	-0.577448	0.117315	-4.92221	8.55725e-07	3.46315e-05
gene10266	423471	TRAF3	4.19531	4.18546	4.68777	3.21684	3.73101	3.2083	1108.83	-0.362216	0.106308	-3.40723	0.000656246	0.00969828
gene15215	101751855	LOC101751855	8.45572	7.97174	7.69143	5.77924	6.47127	5.52084	2905.36	-0.451787	0.0793075	-5.69665	1.22187e-08	7.45229e-07
gene10251	423461	DYNC1H1	57.8513	58.0156	62.0639	64.6194	68.4629	66.2014	27037	0.169326	0.0406939	4.16096	3.16911e-05	0.000769531
gene15230	426961	EOGT	4.5235	4.09661	4.3912	2.67699	3.16995	3.36851	384.179	-0.49147	0.163806	-3.00032	0.00269695	0.0298591
gene15233	426074	ARL6IP5	153.377	146.652	147.861	132.604	142.269	130.749	9165.21	-0.136951	0.0478187	-2.86395	0.00418392	0.0427979
gene15235	426071	FRMD4B	4.4465	4.08574	4.5899	3.34074	2.78994	2.79697	500.868	-0.667002	0.146203	-4.56217	5.06281e-06	0.000163609
gene10488	107051813	LOC107051813	9.28762	11.265	11.1573	7.48665	7.15102	8.23476	401.414	-0.466173	0.163607	-2.84934	0.00438095	0.0444632
gene13973	426482	SHC4	11.6679	11.0497	12.4589	8.83539	9.37932	7.84567	936.053	-0.42555	0.110602	-3.84757	0.000119297	0.00236247
gene10491	423584	TXNDC16	26.5859	28.5404	28.8234	24.8549	24.7497	24.0295	4004.24	-0.182246	0.0594591	-3.06506	0.00217626	0.0253332
gene14943	395442	RHOA	338.422	330.854	337.46	310.02	307.387	312.584	16533.5	-0.108665	0.0372889	-2.91413	0.00356685	0.037703
gene14614	415794	CMTM4	12.4249	12.5622	13.003	14.5003	14.9664	15.4039	3340.71	0.245551	0.0615407	3.99006	6.60572e-05	0.00143458
gene10986	395180	CXCL12	3.03561	1.59078	2.17129	4.0627	3.72312	5.58408	170.508	0.843323	0.248434	3.39456	0.000687392	0.0100903
gene10977	423779	ARHGAP22	1.51327	0.993111	2.11583	0.960631	0.958463	1.10179	212.298	-1.09025	0.330748	-3.29631	0.000979653	0.0133124
gene10960	101749984	LOC101749984	7.88463	8.87702	8.36386	4.17424	5.2519	4.3908	469.181	-0.814886	0.15515	-5.25226	1.50243e-07	7.28288e-06
gene10958	414746	CYP2H1	30.7245	29.2029	31.4371	9.58271	9.90737	8.37656	1681.47	-1.7042	0.0881753	-19.3274	3.16027e-83	1.3685e-79
gene10955	414841	CYP2C8	26.4189	24.4029	31.8066	12.6913	12.7631	10.8261	1275.73	-1.18095	0.11631	-10.1535	3.19805e-24	1.22194e-21
gene14663	414849	CDH13	67.8989	51.8165	71.926	59.0712	60.0293	55.05	8943.94	-0.216915	0.0583112	-3.71996	0.000199256	0.00365612
gene14668	395238	WFDC1	14.5042	16.3233	15.0611	19.5533	21.4434	24.506	1732.23	0.518332	0.101374	5.11308	3.1694e-07	1.4247e-05
gene14671	768420	COTL1	1283.51	1316.29	1307.82	1538.55	1538.62	1586.35	18288	0.260896	0.0394754	6.6091	3.86673e-11	3.51278e-09
gene10916	423750	HELLS	6.19367	6.41575	6.64057	7.25082	8.36314	9.47901	631.392	0.396868	0.140127	2.83221	0.00462274	0.0460891
gene10915	428948	PDLIM1	168.191	151.545	171.178	140.897	139.519	140.344	6495.26	-0.216248	0.05529	-3.91115	9.18567e-05	0.00187923
gene14673	415816	KLHL36	57.1694	51.8463	54.196	64.136	67.7808	67.5175	8358.3	0.303256	0.0499619	6.06975	1.28112e-09	9.4563e-08
gene10893	396424	PLAU	234.558	209.677	226.676	151.992	155.766	128.243	13149.7	-0.616153	0.0644895	-9.55432	1.24402e-21	3.29817e-19
gene14705	415834	BANP	25.3676	20.4941	24.4843	18.8219	19.572	17.3408	1401.59	-0.325942	0.103892	-3.13733	0.00170497	0.0208365
gene10882	395498	VDAC2	151.852	138.706	136.457	123.967	125.173	125.434	6907.96	-0.164758	0.0561709	-2.93315	0.00335543	0.0359064
gene10866	423722	ZCCHC24	8.65199	8.87494	8.622	11.9091	12.1542	11.5459	2298.33	0.451521	0.06848	6.59347	4.29664e-11	3.87622e-09
gene14731	415843	SPG7	78.1973	75.7035	73.0324	83.0793	86.4238	82.567	7010.63	0.157677	0.0502032	3.14078	0.001685	0.0206703
gene14764	415865	CYB5B	89.4562	84.4432	86.2422	71.2216	70.6109	70.1516	2903.08	-0.280668	0.0621468	-4.51621	6.29564e-06	0.000194182
gene10793	423682	PRKG1	16.2645	16.5332	16.0745	22.1511	21.6263	17.6935	3357.68	0.333303	0.0804818	4.14134	3.45279e-05	0.000832194
gene10702	423632	CSGALNACT2	14.9079	15.5882	14.1647	18.5116	20.8034	18.7699	2056.9	0.372327	0.0848998	4.38549	1.15727e-05	0.000323315
gene10700	423631	RASGEF1A	26.7032	27.543	27.4629	33.6111	37.1692	30.7287	4046.07	0.316557	0.0705301	4.48825	7.1811e-06	0.00021545
gene14919	395566	AMT	41.4193	45.813	50.9801	37.0219	35.6949	38.2722	1519.8	-0.311995	0.0977386	-3.19214	0.00141224	0.0178467
gene14942	100857115	GPX1	71.7509	76.2855	94.0893	62.0335	59.9822	58.7997	1818.37	-0.415862	0.101959	-4.07872	4.52849e-05	0.00104679
gene15016	395731	CNBP	501.882	469.767	449.41	438.617	414.492	412.406	21156	-0.161374	0.0492711	-3.27522	0.0010558	0.0141546
gene15244	416092	FOXP1	14.9441	16.197	14.5332	14.0996	13.0878	14.3074	2833.42	-0.200598	0.0706433	-2.83959	0.00451716	0.0453055
gene11688	424099	ADAM23	29.0103	27.5478	25.2122	35.8745	34.138	34.3808	5123.45	0.378765	0.0628967	6.02202	1.72255e-09	1.25717e-07
gene13942	107054187	LOC107054187	2.30542	2.21448	1.7604	1.58302	1.51663	1.66722	912.628	-0.391808	0.128983	-3.03767	0.00238416	0.027169
gene13192	503512	FOXL2	285.68	333.246	328.818	418.669	357.393	396.589	11918.9	0.312906	0.0692035	4.52154	6.13914e-06	0.000190798
gene12470	426860	TRMT1L	9.69254	8.66769	8.93768	9.75527	10.5965	11.2159	2243.78	0.242673	0.0698009	3.47664	0.00050774	0.00789001
gene13198	424819	CLSTN2	1.56587	1.71695	1.69406	2.3869	2.19377	2.26133	611.729	0.464864	0.125792	3.69551	0.000219447	0.00396739
gene13222	101750767	LOC101750767	47.5324	52.1794	53.0123	42.9741	47.603	36.8429	6015.2	-0.246728	0.06172	-3.99754	6.4003e-05	0.00140213
gene12439	424447	COLGALT2	21.4281	22.2347	23.0137	19.0069	18.1365	19.1173	1937.86	-0.240221	0.0762828	-3.14909	0.0016378	0.0201351
gene13223	424807	AP1S3	25.9823	19.3578	23.183	16.0572	15.049	18.7105	852.875	-0.560182	0.124435	-4.50181	6.73757e-06	0.000205464
gene12434	424444	SMG7	9.65979	9.63849	9.8963	11.6515	11.1004	11.0305	1732.36	0.218638	0.0771623	2.83348	0.00460436	0.0459411
gene13237	424799	COL4A4	68.9959	62.1768	60.536	85.9658	85.9492	83.0465	12849.7	0.414821	0.0526714	7.87563	3.39038e-15	5.57394e-13
gene12402	424426	TOR3A	43.0919	41.2219	46.3323	29.8421	30.062	29.5951	3493.66	-0.540171	0.0631264	-8.55697	1.15871e-17	2.50879e-15
gene13273	424773	U2SURP	22.6432	22.2727	20.9979	25.5606	26.299	23.9306	3028.19	0.208035	0.0676059	3.07717	0.00208974	0.0245238
gene13187	374116	PER2	17.9972	18.43	17.9853	25.329	22.822	19.1956	3589.41	0.258697	0.072904	3.54846	0.000387486	0.00630016
gene13310	429145	FAM43A	11.6927	12.7521	13.8814	18.0686	15.2789	18.665	971.329	0.444586	0.120721	3.68277	0.000230718	0.00411711
gene12336	395267	FMO3	4.69169	5.29001	6.75927	2.74532	1.75197	2.31378	220.657	-1.29434	0.24717	-5.23664	1.63522e-07	7.78136e-06
gene12318	429062	PRDX6	101.449	98.54	113.318	93.5681	85.3996	87.0487	3631.56	-0.230863	0.070338	-3.2822	0.00103	0.0138661
gene12314	427017	PRKAB2	7.16926	7.81901	8.24577	5.38348	4.93907	5.21764	346.268	-0.490647	0.16539	-2.9666	0.00301111	0.0327068
gene12312	424381	PHGDH	7.90715	11.1373	10.0196	13.9826	17.7561	13.0889	650.876	0.631255	0.163411	3.863	0.000112005	0.00223168
gene12303	101747696	CRIP1	93.9531	95.885	97.4386	118.68	120.188	147.035	2901.17	0.431299	0.0885805	4.86901	1.12159e-06	4.34941e-05
gene13399	424944	CYP2J2L6	5.83848	4.9645	5.55763	7.25761	7.663	6.68537	1689.85	0.407059	0.0906174	4.49206	7.05365e-06	0.000212608
gene12299	424371	RP11-565P22.6	23.84	26.1724	27.7812	32.8771	35.1194	36.2072	3017.7	0.546419	0.0767039	7.12374	1.05034e-12	1.18652e-10
gene12297	107053925	C8H1orf226	22.5213	21.9187	22.0204	28.4866	29.5636	29.5393	1477.68	0.404375	0.0819113	4.93675	7.94368e-07	3.26571e-05
gene13406	770246	AP2M1	226.17	209.097	238.226	200.869	213.828	183.252	14963.6	-0.166465	0.0579266	-2.87372	0.00405665	0.041693
gene13455	424974	GNB4	30.9551	29.0285	31.9737	34.5514	37.3097	32.5525	5822.97	0.188941	0.0602539	3.13574	0.00171421	0.0209298
gene12364	424406	UCK2	70.3025	66.4399	78.9532	59.8521	54.5967	55.3195	2348.26	-0.337994	0.0821814	-4.11278	3.90923e-05	0.000925042
gene13173	770635	MYEOV2	91.9673	89.9383	90.4574	73.0716	78.1812	76.9974	1260.09	-0.263309	0.0882776	-2.98274	0.00285684	0.0312928
gene13162	395445	BOK	23.3799	22.3918	22.0703	28.0443	28.3882	27.8972	823.889	0.321032	0.106189	3.02321	0.00250107	0.0283026
gene13156	395984	HDLBP	105.067	112.261	109.152	117.113	121.453	118.243	22181.5	0.131701	0.0405137	3.25078	0.00115089	0.0152534
gene12764	424634	OSBPL9	28.9066	27.8137	26.5701	23.4764	23.5467	21.2909	2198.6	-0.259807	0.0786712	-3.30244	0.000958485	0.0130932
gene12821	424665	USP24	8.65073	7.91145	9.19915	9.78536	11.1694	10.7262	2948.77	0.30433	0.0774181	3.93099	8.45956e-05	0.00176119
gene12836	424673	JUN	208.436	199.212	201.48	178.18	170.91	152.618	9430.57	-0.274182	0.0563003	-4.86999	1.11607e-06	4.34096e-05
gene12839	424675	HOOK1	22.7361	21.7876	23.8164	17.8748	19.5782	15.6669	1789.99	-0.356847	0.0920951	-3.87477	0.000106726	0.00213634
gene12856	424684	KANK4	15.4749	17.5443	17.992	13.724	12.5974	13.1522	1991.86	-0.364879	0.0859723	-4.24415	2.19425e-05	0.000561132
gene12711	429096	PIK3R3	16.7082	16.66	17.1003	15.3652	13.8821	12.7244	2975.8	-0.300198	0.0667232	-4.49915	6.82242e-06	0.000207565
gene12701	424600	NASP	37.876	38.234	36.0896	44.4961	41.9998	46.629	2928.87	0.253715	0.0720513	3.52131	0.000429418	0.00686565
gene12884	424700	PDE4B	2.2948	2.62692	2.22559	0.874346	1.51597	1.50837	173.444	-0.796933	0.248811	-3.20296	0.00136022	0.0173412
gene12903	424711	LRRC7	2.26722	2.10623	1.65555	2.72009	2.72338	2.13373	643.845	0.436295	0.151083	2.88779	0.00387964	0.0402881
gene12906	424715	ANKRD13C	24.5653	25.8313	25.0561	29.0554	28.0093	27.5836	4677.27	0.171673	0.0550777	3.11693	0.00182747	0.0220639
gene12908	101751837	LOC101751837	5.0435	5.31481	5.74392	3.81422	3.7507	4.03274	468.54	-0.467309	0.143208	-3.26316	0.00110178	0.0146353
gene12647	424564	ELOVL1	93.1331	91.8692	97.1006	104.73	79.3805	103.611	5043.14	-0.196807	0.0530266	-3.71149	0.000206045	0.00376475
gene12989	107056707	LOC107056707	30.845	18.202	34.3611	42.3974	50.0502	42.8792	425.472	0.701055	0.21082	3.32537	0.000883002	0.0122163
gene12999	107056717	LOC107056717	109.092	111.822	114.84	133.451	142.447	143.066	9560.71	0.325153	0.0483444	6.72577	1.74661e-11	1.73207e-09
gene12623	424549	GIPC2	27.0094	23.6984	25.6899	21.894	21.7388	17.6408	1474.23	-0.311719	0.102575	-3.03893	0.00237423	0.0270796
gene13030	424741	EFHD1	63.5873	63.2647	73.4523	59.9175	50.7985	52.5066	2164.95	-0.290085	0.0905956	-3.20197	0.0013649	0.0173497
gene12589	429090	WDR63	2.96821	3.162	2.93256	3.69202	3.19745	3.14167	805.792	0.359058	0.115732	3.1025	0.00191897	0.022934
gene12574	424521	2021-09-15	75.3542	69.3242	70.1287	57.9397	64.3939	63.25	3633.2	-0.20487	0.0671435	-3.05122	0.00227911	0.0262714
gene13086	429138	VPS8	13.8826	14.6514	15.4356	16.9982	16.8865	16.0387	2913.1	0.188633	0.0672585	2.8046	0.00503791	0.0494447
gene12563	424513	LRRC8D	13.9252	14.6126	14.5669	18.4127	18.0174	17.209	2956.52	0.323019	0.0636717	5.07319	3.91203e-07	1.71115e-05
gene13118	424863	AMOTL2	97.8254	99.1731	97.6003	85.8332	83.5905	76.0808	8774.96	-0.257209	0.05168	-4.97695	6.45933e-07	2.71563e-05
gene12523	429084	F3	66.2166	52.9494	60.1709	33.6832	33.2227	27.756	2516.9	-0.915298	0.095444	-9.58989	8.81799e-22	2.43733e-19
gene13151	424846	SNED1	2.71671	2.98979	3.22538	4.08587	3.31055	5.02729	581.677	0.479651	0.168773	2.84199	0.00448332	0.0450796
gene12219	768391	LOC768391	16.0417	15.6135	12.4091	8.25648	7.0168	7.06767	862.974	-0.974082	0.135209	-7.20427	5.83545e-13	6.89167e-11
gene12218	107053910	LOC107053910	14.3948	12.3387	11.6819	5.18343	5.33095	4.64682	404.204	-1.32948	0.164732	-8.0706	6.99548e-16	1.2622e-13
gene13485	424987	TNIK	9.45023	10.1694	8.78512	8.10294	7.51966	7.55882	1388.13	-0.278377	0.0944011	-2.94887	0.00318937	0.0342989
gene13515	107049011	LOC107049011	41.6452	37.1911	40.5817	34.4463	34.8865	31.7423	3953.25	-0.234606	0.0644081	-3.6425	0.000270007	0.00470195
gene13806	770048	COMMD4	52.9971	54.7499	54.1943	42.2988	38.2583	46.0407	1154.43	-0.330422	0.0967611	-3.41483	0.000638224	0.00948394
gene11913	395235	WNT6	7.66276	9.20424	9.31388	8.1613	5.80709	4.84924	323.88	-0.622943	0.200372	-3.10894	0.00187763	0.0225464
gene13818	100857260	PEAK1	7.49779	7.68158	9.3434	9.77366	10.8172	10.7927	1711.08	0.377432	0.0972311	3.8818	0.000103685	0.00208833
gene13820	415348	TSPAN3	199.604	189.895	196.629	171.958	174.835	176.8	9495.16	-0.157065	0.0437277	-3.59189	0.000328289	0.0054888
gene13822	415350	RCN2	195.948	185.526	189.646	155.533	151.984	145.886	8139.78	-0.32706	0.0468892	-6.97516	3.05515e-12	3.17516e-10
gene11890	100857214	TUBA4B	44.2736	47.7346	45.0473	40.1081	35.722	39.9291	1926.5	-0.238287	0.0843726	-2.82422	0.00473954	0.047037
gene13851	415371	RAB8B	22.7643	21.4727	22.6272	24.8173	27.302	25.5587	3441.28	0.222594	0.063124	3.52629	0.000421418	0.00676717
gene11868	424192	LY75	12.6105	12.3007	11.8502	5.49454	7.72618	5.29587	2259.62	-1.0282	0.124303	-8.27169	1.3207e-16	2.63956e-14
gene11867	404304	PLA2R1	54.9413	56.0378	60.0896	34.8582	34.5589	28.3556	7225.93	-0.801297	0.0706561	-11.3408	8.2393e-30	4.45986e-27
gene11855	424185	IFIH1	33.0244	33.9894	43.1659	29.6844	27.061	32.0152	3845.98	-0.305935	0.0963509	-3.17522	0.00149725	0.0187387
gene11844	424182	COBLL1	9.52785	9.65699	9.91529	11.4614	12.3317	10.9062	1989.33	0.259923	0.0766229	3.39224	0.000693242	0.010135
gene13865	396297	ANXA2	128.71	125.522	128.291	106.901	106.486	117.882	4857.25	-0.202238	0.0609709	-3.31697	0.000910006	0.0125099
gene11825	771503	CERS6	2.67691	2.26572	2.16325	3.35463	3.55767	3.4279	564.543	0.548754	0.139032	3.94695	7.91517e-05	0.0016672
gene13888	415390	TM2D3	19.0014	19.614	18.9132	15.3125	15.414	14.369	764.448	-0.345026	0.110769	-3.11483	0.00184053	0.0221597
gene11805	424158	UBR3	15.2881	13.2635	14.552	15.6425	17.3416	16.4674	3680.22	0.204949	0.0695321	2.94754	0.00320315	0.0343901
gene13894	415395	THSD4	1.5088	1.45297	1.46645	2.13583	2.36361	1.7489	391.303	0.503526	0.166796	3.01881	0.00253769	0.0286422
gene11794	424152	CYBRD1	12.0747	10.8578	10.2547	8.41737	9.10148	6.67834	1220.4	-0.447946	0.12123	-3.695	0.000219885	0.00396739
gene13897	415396	FAM81A	1.22683	1.08037	0.952805	2.52629	2.10333	2.35104	192.919	1.10286	0.228203	4.83281	1.34621e-06	5.11364e-05
gene11786	396226	ITGA6	192.256	180.398	223.757	191.263	174.462	155.894	25537.4	-0.192755	0.0636254	-3.02953	0.00244936	0.0277901
gene13919	431530	RFX7	6.58596	6.16014	6.34117	8.39158	8.31138	7.62491	1841.9	0.355373	0.0782534	4.54131	5.59051e-06	0.00017757
gene13939	430027	MYO5C	1.18088	1.25491	1.35275	0.804239	0.829526	0.67259	209.473	-0.707344	0.212513	-3.32847	0.000873245	0.0121131
gene13940	415417	GNB5	45.9193	41.1724	43.8614	37.6178	36.3935	34.7183	3633.49	-0.264227	0.0646029	-4.09002	4.31343e-05	0.00100422
gene13941	395193	NR13	419.418	369.405	368.218	353.389	312.216	287.067	5600.19	-0.274666	0.0767836	-3.57715	0.000347363	0.00574649
gene11931	429041	ARPC2	148.495	153.628	155.134	134.024	137.814	135.808	6497.79	-0.159915	0.0479262	-3.33669	0.000847826	0.0118304
gene11691	424100	ZDBF2	31.4016	31.2249	31.2162	37.5653	39.7193	36.8197	6427.41	0.295184	0.0499743	5.90671	3.49003e-09	2.32508e-07
gene13779	769853	SCAMP2	80.7713	78.5166	75.2439	68.0267	66.461	70.263	3121.57	-0.190248	0.0658233	-2.89028	0.00384896	0.0400862
gene13737	374053	RPS17	780.865	719.262	767.769	642.63	649.285	716.258	10311.8	-0.169598	0.0563165	-3.01152	0.00259944	0.0290864
gene12148	424333	NAA20	39.5011	35.0057	33.4113	29.1226	28.5784	28.2242	1035.58	-0.322026	0.105745	-3.04531	0.00232442	0.0266754
gene13523	395358	BCHE	69.0842	65.4832	71.771	58.6397	65.0161	52.2525	4019.27	-0.275172	0.0797058	-3.45235	0.00055572	0.00848136
gene12142	424330	TANC1	15.5127	15.9853	15.7675	18.6808	20.2976	18.6401	3158.1	0.297794	0.0618091	4.81796	1.45037e-06	5.4299e-05
gene12139	424328	PKP4	17.0415	18.6213	19.3348	23.4901	26.7494	20.8037	2387.46	0.367102	0.0920918	3.98626	6.71234e-05	0.00145092
gene13547	395189	SMC4	2.47439	3.47764	3.77329	4.61779	4.9371	5.74681	564.377	0.652166	0.16164	4.03469	5.46743e-05	0.00123098
gene12114	771739	FMNL2	22.1175	22.5935	21.9477	25.8804	26.6297	27.9401	3496.96	0.279271	0.0637087	4.38356	1.16756e-05	0.00032549
gene12105	424315	TNFAIP6	117.31	111.36	124.89	64.0838	63.4251	70.2495	4676.87	-0.832892	0.065881	-12.6424	1.23285e-36	1.33466e-33
gene12104	424314	NMI	86.1463	82.3259	98.9489	69.6441	65.3396	73.9974	5633.61	-0.349945	0.0734801	-4.76244	1.91265e-06	6.82617e-05
gene13573	425026	TIPARP	26.5564	22.3067	26.4431	19.1651	17.3778	18.7184	1729.18	-0.440886	0.0930744	-4.73692	2.16993e-06	7.70205e-05
gene12082	424304	GTDC1	3.34454	4.32303	3.70771	3.45672	3.19753	4.0033	423.88	-0.495758	0.175878	-2.81876	0.0048209	0.0476987
gene13586	107054143	RAP2B	16.6859	19.7401	19.4446	15.4433	14.7329	15.6843	2126.47	-0.27972	0.0866178	-3.22936	0.0012407	0.0161826
gene12055	424292	R3HDM1	19.5634	18.9243	19.014	22.5976	24.6312	21.273	2807.79	0.2552	0.071374	3.57553	0.000349519	0.00576649
gene12053	424290	RAB3GAP1	24.012	25.1782	25.8337	28.8865	29.2839	27.4198	3172.55	0.201676	0.0627002	3.2165	0.00129763	0.0167071
gene12044	424283	NCKAP5	1.54616	1.44854	1.49082	0.8527	1.01887	0.90668	493.307	-0.639566	0.141165	-4.53061	5.88137e-06	0.000184553
gene12039	107053867	LOC107053867	8.19261	8.62431	6.91355	6.20363	6.63997	5.75084	1452.48	-0.344561	0.106926	-3.22243	0.00127107	0.0164006
gene12038	424280	DPP10	13.5839	13.0008	12.5392	16.614	16.603	16.5553	1931.74	0.337172	0.0839983	4.01404	5.9689e-05	0.001327
gene13618	396303	RNF13	97.7804	91.4425	93.8938	82.3887	86.7959	80.8757	6064.74	-0.172948	0.0518741	-3.33399	0.000856102	0.011927
gene12021	424271	ESYT3	1.80283	1.43112	1.74449	3.08401	2.55097	2.10899	221.224	0.641385	0.226292	2.83433	0.00459219	0.0459254
gene12020	429044	CEP70	8.03815	9.50426	7.15068	12.1451	11.2686	11.8656	632.177	0.522107	0.142949	3.6524	0.000259797	0.0045588
gene12017	424267	DTX3L	20.712	22.5911	24.4399	18.9665	17.7151	19.2166	1975.84	-0.272053	0.0863711	-3.14981	0.00163374	0.0201351
gene12009	424261	AMHR2	3.02195	2.33426	2.75443	1.72105	2.00378	1.41187	368.035	-0.650281	0.185322	-3.50892	0.000449932	0.00712051
gene13729	415328	CTD-2116N17.1	54.1964	54.2964	66.7184	48.497	47.0584	45.0077	4246.26	-0.299409	0.0744413	-4.02209	5.76852e-05	0.00128778
gene13732	769119	SNX22	5.64325	7.5712	6.8518	3.76833	3.0079	3.62061	129.063	-0.937617	0.278283	-3.3693	0.000753599	0.0107938
gene13759	415316	NPTN	66.9924	71.2441	73.3249	62.1381	63.9116	62.4468	5213.69	-0.163652	0.054701	-2.99175	0.00277381	0.030486
gene15247	416093	EIF4E3	12.9178	12.3139	15.6521	9.54495	9.35298	10.3233	699.671	-0.477526	0.131936	-3.61936	0.000295329	0.00504155
gene10220	107053591	LOC107053591	97.9576	100.956	96.9876	131.735	133.696	136.333	9807.75	0.447141	0.0455767	9.81074	1.0122e-22	3.20719e-20
gene10218	395878	PAPOLA	46.0126	44.0846	45.2849	45.5981	56.9874	51.0741	4685.74	0.300931	0.0786285	3.82725	0.000129581	0.00252761
gene8424	422663	ANKRD50	5.91919	5.98619	6.45409	7.81737	8.21644	7.59247	1630.07	0.369039	0.0819149	4.50515	6.63268e-06	0.000202742
gene17015	374202	TBX3	14.3964	15.3851	14.96	20.1193	18.183	18.0062	1110.12	0.338752	0.0987345	3.43094	0.000601502	0.00903366
gene8416	422660	UGT2A1	13.9808	16.9154	18.609	12.7959	12.739	10.5618	869.519	-0.452847	0.133877	-3.38257	0.000718116	0.0104321
gene8405	422654	LOC422654	2.72811	2.36511	2.32772	1.03258	0.478312	0.67376	58.8151	-1.75832	0.435473	-4.03772	5.39736e-05	0.00121731
gene8404	396495	IL8L2	43.8423	31.952	36.465	31.1671	26.507	28.247	1163.53	-0.379917	0.12493	-3.04104	0.00235762	0.0269611
gene17071	426611	C4	10.7604	10.3721	11.0637	8.64381	8.19512	9.46481	1487.67	-0.286929	0.0913869	-3.13972	0.00169109	0.0207255
gene8369	422635	2021-09-11	31.2507	30.847	33.7439	28.3339	28.2103	25.652	4375.11	-0.215701	0.0629891	-3.42442	0.000616109	0.00922104
gene17157	100858581	LOC100858581	18.4134	18.9708	17.516	15.2907	13.1062	14.0718	992.308	-0.358945	0.111703	-3.21339	0.0013118	0.0168562
gene8331	422613	WDFY3	10.186	10.0596	10.2589	12.8404	14.6758	13.3695	5185.84	0.427575	0.0598243	7.14718	8.85809e-13	1.01837e-10
gene17205	417056	LOC417056	5.44894	5.98262	6.45824	3.43428	3.79794	4.19585	337.493	-0.638505	0.175024	-3.64809	0.000264193	0.00462551
gene17002	771113	TESC	26.2677	22.0905	20.5451	11.915	13.5737	12.2319	452.179	-0.857358	0.160133	-5.35405	8.60051e-08	4.39879e-06
gene8306	422593	ARHGAP24	12.1239	13.1895	12.5014	15.1593	14.7637	14.8856	3755.3	0.251666	0.0610871	4.11979	3.79224e-05	0.000900641
gene8277	422578	BMP2K	12.4253	12.3127	13.7735	9.93779	10.1597	9.70018	2536.22	-0.363193	0.0714928	-5.08013	3.77178e-07	1.66099e-05
gene8275	422576	G3BP2	36.2761	37.3678	37.1503	30.5525	32.6887	33.4339	4356.98	-0.188405	0.0596726	-3.15731	0.0015923	0.0197005
gene17318	417262	DPH7	15.5826	14.1101	10.3996	11.2698	8.50499	8.38024	1011	-0.57721	0.171247	-3.37063	0.000749974	0.0107538
gene17344	771307	FAM129B	47.597	49.9541	51.7103	40.761	37.5191	40.0142	4854.87	-0.330683	0.0600336	-5.5083	3.62321e-08	2.0115e-06
gene17366	395098	BRINP1	14.8518	12.9681	14.5809	6.75111	8.66871	6.51907	829.097	-0.94193	0.132529	-7.10735	1.18291e-12	1.31343e-10
gene8197	422540	TET2	8.60804	9.46955	7.69813	10.5994	10.0294	11.5309	2696.82	0.297768	0.0831362	3.58169	0.000341381	0.00566396
gene8184	422530	PAPSS1	52.9829	50.2406	53.3731	43.5467	46.8167	42.115	3947.25	-0.235032	0.0607215	-3.87065	0.000108544	0.00216937
gene17393	427768	CERCAM	15.9225	17.0159	17.4079	11.9217	13.7004	14.5366	1105.21	-0.319515	0.108505	-2.9447	0.00323264	0.0346781
gene8169	395863	HPGDS	464.455	391.251	411.081	368.45	373.155	380.808	10690.2	-0.168634	0.059863	-2.81699	0.00484755	0.0478894
gene8129	422496	HSPA4L	24.2223	23.7339	23.9519	28.0048	28.5341	25.9547	2389.62	0.204175	0.0692003	2.9505	0.0031726	0.0341469
gene8281	422580	ANTXR2	5.77449	5.9202	6.46958	4.47903	5.08991	3.87147	522.572	-0.426329	0.147657	-2.8873	0.00388562	0.0403179
gene8441	422670	KIAA1109	5.55	5.29156	5.4422	6.29033	7.09285	5.74974	2780.91	0.238325	0.0794374	3.00016	0.00269837	0.0298591
gene8442	374153	TRPC3	0.603067	0.516111	0.547695	1.06493	0.938895	1.15369	86.6576	0.921562	0.321583	2.8657	0.00416082	0.0426623
gene8446	428767	ANXA5	376.456	349.726	377.677	308.2	296.114	295.547	13312.6	-0.253115	0.0395992	-6.39191	1.63829e-10	1.3731e-08
gene16756	416886	RPH3A	1.32045	1.44877	1.57074	2.262	2.92603	2.64366	247.054	0.859607	0.204453	4.20442	2.61751e-05	0.000651418
gene16767	101750781	SSH1	24.1409	26.6783	27.2396	30.7661	31.9071	31.5337	4812.97	0.277278	0.0612567	4.5265	5.99691e-06	0.000187274
gene8719	422799	STIM2	10.5051	11.0433	11.1994	13.3416	13.346	12.2918	3388.88	0.254424	0.0633087	4.01878	5.85013e-05	0.00130359
gene16780	768555	MVK	33.727	35.5368	33.2244	25.3304	25.9847	30.9438	1983.24	-0.311439	0.0943415	-3.30119	0.000962759	0.0131378
gene8675	770302	UCHL1	132.531	126.794	133.614	84.5976	89.6731	97.1855	2229.47	-0.528629	0.0785731	-6.72786	1.72172e-11	1.72053e-09
gene16846	769847	GSTT1L	31.2191	33.5243	35.5604	18.6094	17.7722	23.3361	1063.9	-0.743855	0.124276	-5.98552	2.15703e-09	1.48265e-07
gene16848	416937	DDT	57.1228	60.4031	67.7317	51.2382	55.6642	50.8822	2775.53	-0.24987	0.0743853	-3.35913	0.000781876	0.0110888
gene16866	416950	SPECC1L	13.5136	13.9164	15.3275	18.4252	19.4334	17.5204	2978.25	0.336839	0.0637234	5.28596	1.25046e-07	6.17669e-06
gene8574	395168	FAT1	31.625	30.7702	31.6516	35.1749	37.5416	36.1651	15504.8	0.217284	0.0403715	5.38212	7.36124e-08	3.84056e-06
gene8554	422720	TLR3	4.89859	5.52106	6.53892	3.60797	3.77339	4.60579	652.814	-0.506497	0.150879	-3.35697	0.000788008	0.0111636
gene8548	422716	CENPE	1.93851	2.04007	1.61622	3.03462	2.83935	3.49201	553.997	0.755193	0.153354	4.9245	8.45771e-07	3.43357e-05
gene8546	428776	NHEDC2	3.26272	2.98574	2.94472	4.84678	4.63052	4.86506	737.606	0.638833	0.115354	5.538	3.05943e-08	1.71315e-06
gene16916	416982	GCN1	19.5983	20.2519	21.0136	23.5407	23.5264	21.9693	5579.07	0.187428	0.0535457	3.50033	0.000464687	0.00729077
gene8540	107053268	LOC107053268	1.48308	1.57977	1.70521	1.06359	1.12798	0.989219	404.856	-0.586408	0.153546	-3.8191	0.000133938	0.00259313
gene8534	426362	DNAJB14	36.2598	33.6223	35.4386	31.2333	30.9625	32.0461	2974.08	-0.182566	0.0648942	-2.81328	0.00490386	0.0483721
gene8533	425210	LAMTOR3	42.9425	37.5927	40.1523	31.4608	32.4309	34.8523	1343.19	-0.284059	0.0950703	-2.98789	0.00280913	0.0308221
gene16936	100858894	SMTN	28.8439	32.2974	29.4075	51.1824	50.8858	48.4932	4793.78	0.737627	0.0626121	11.7809	4.89717e-32	3.18096e-29
gene8506	396030	BMPR1B	17.7213	18.0703	19.7223	22.9145	24.1562	21.8596	2967.73	0.317243	0.0694821	4.56583	4.97519e-06	0.000161179
gene8494	428772	ELOVL6	33.4564	33.5762	36.9832	27.8866	27.9397	29.8	2924	-0.275781	0.070468	-3.91356	9.09435e-05	0.00186642
gene8489	422693	AP1AR	18.1415	16.6429	16.6038	20.6367	21.8759	20.3461	1868.09	0.288798	0.0795304	3.63129	0.00028201	0.00486533
gene16979	417013	LOC417013	38.2489	42.968	45.9163	28.27	25.8493	25.3887	2547.49	-0.687554	0.0859028	-8.00386	1.20574e-15	2.14572e-13
gene16982	770937	UQCR10	187.889	181.812	197.112	145.848	168.778	166.451	2292.46	-0.230788	0.0803468	-2.8724	0.00407373	0.0418024
gene8458	107051795	LOC107051795	28.9881	25.3518	27.0188	18.2161	17.7575	20.6562	993.305	-0.51748	0.111436	-4.64375	3.42146e-06	0.000115151
gene17440	417192	LOC417192	9.64963	9.53793	12.1316	5.86292	5.10295	5.4126	297.224	-0.930567	0.189703	-4.90539	9.32438e-07	3.71574e-05
gene17445	417187	FNBP1	12.752	14.6	14.0716	17.2117	18.5147	16.2019	1856.73	0.293467	0.0863939	3.39684	0.000681679	0.0100291
gene17461	417177	PRRC2B	15.3588	17.0606	15.9407	18.9137	18.591	17.6969	6887.19	0.196617	0.0564321	3.48414	0.00049373	0.00769994
gene8100	422473	DCLK2	3.1134	2.79438	3.92063	2.47034	2.0674	1.72381	291.073	-0.596276	0.202269	-2.94794	0.00319898	0.0343738
gene17755	769894	MXRA7	467.966	487.902	480.302	447.836	445.401	431.245	35158.5	-0.123863	0.0342776	-3.61353	0.000302053	0.005116
gene7789	422316	LOC422316	2.84368	2.65806	2.91412	1.3392	1.6752	1.32875	595.486	-0.943992	0.139609	-6.76167	1.36413e-11	1.37375e-09
gene17796	395383	SLC16A3	25.4555	27.6952	28.5232	24.0514	22.5716	21.4848	1660.63	-0.256528	0.0866156	-2.96168	0.00305967	0.0331511
gene7742	771609	CNGA2	0.515228	1.48337	1.12486	0.512544	0.340607	0.382227	113.589	-1.337	0.391036	-3.41912	0.000628251	0.00938116
gene7731	422285	CLCN5	8.3689	8.17979	8.14049	11.1715	10.2152	9.8486	1111.36	0.34381	0.0972831	3.53412	0.00040913	0.00660249
gene7728	100859007	ARHGAP36	7.11697	7.25262	6.80786	9.49269	9.41378	9.40451	1140.91	0.416134	0.0990292	4.20213	2.6441e-05	0.000655524
gene7725	422281	BRWD3	11.3873	12.3241	10.9982	14.4947	15.3649	14.1313	4579.81	0.346272	0.0642078	5.39299	6.92933e-08	3.65931e-06
gene7721	422277	SH3BGRL	135.253	128.262	139.374	108.097	105.238	102.683	11166.4	-0.344641	0.0448605	-7.68251	1.55999e-14	2.30294e-12
gene7706	422269	ZNF711	4.03148	4.65498	5.48643	6.21191	6.0956	5.40961	1205.25	0.308392	0.1087	2.83709	0.00455275	0.0455661
gene7692	374040	DIAPH1	17.4252	13.8946	19.0321	15.3063	15.0386	12.6906	3379.19	-0.240131	0.0780031	-3.07848	0.00208059	0.024458
gene17828	417399	PCTP	10.3774	9.7027	10.0974	13.6543	12.671	13.8875	655.813	0.418767	0.121457	3.44785	0.000565062	0.0085756
gene17832	770911	DGKE	10.2821	10.0278	9.99174	12.1548	13.153	11.4059	2501.18	0.282717	0.0741602	3.81224	0.000137713	0.00265434
gene7673	422249	LOC422249	47.0333	44.3852	48.2028	39.3341	42.8239	36.9851	3320.82	-0.222591	0.0690764	-3.22238	0.0012713	0.0164006
gene17837	427808	RAB11FIP4	124.35	125.159	129.306	165.538	180.439	173.801	43716.8	0.462051	0.0392465	11.773	5.37507e-32	3.32512e-29
gene7651	395653	HPRT1	37.6364	32.634	35.1555	29.658	26.9155	26.5348	1428.64	-0.337601	0.0937682	-3.60038	0.000317749	0.00533318
gene7642	422234	GPC4	13.3693	14.6019	15.7043	16.666	18.5212	18.3668	2293.8	0.299367	0.083561	3.58262	0.00034016	0.00565815
gene7631	422229	DOCK11	4.5111	5.0464	5.34694	5.89877	6.00622	6.27067	1251.7	0.289489	0.0990733	2.92197	0.0034783	0.0370168
gene7625	100857521	SLC6A14	204.382	217.321	214.345	236.771	243.191	249.657	22645.2	0.2041	0.0431162	4.73372	2.2044e-06	7.76079e-05
gene7622	422222	PLS3	249.608	238.316	241.601	214.791	222.583	184.878	22250	-0.233275	0.0595332	-3.91841	8.91361e-05	0.00184097
gene17874	417427	HELZ	10.0434	11.0906	10.9782	13.2465	13.5487	11.3966	2594.73	0.348961	0.0925345	3.77114	0.000162501	0.00306393
gene7600	422209	ZMYM3	6.36023	7.11694	5.83269	8.39378	8.75934	9.00331	1232.66	0.439235	0.104445	4.20542	2.606e-05	0.0006498
gene7599	428701	NONO	92.9953	98.7238	96.7955	121.453	104.422	123.504	6879.5	0.259379	0.0725467	3.57533	0.00034978	0.00576649
gene7597	422208	ITGB1BP2	6.05672	6.17932	6.39027	8.12046	9.07953	9.21556	307.8	0.509277	0.172425	2.95361	0.00314083	0.0338329
gene17741	417345	LOC417345	5.26931	4.56798	4.62889	2.05634	2.32886	2.23387	235.902	-1.08727	0.201689	-5.3908	7.01438e-08	3.68923e-06
gene16753	426582	HECTD4	10.5289	11.1229	11.3324	12.8513	13.5311	13.1991	5992.49	0.264679	0.0512654	5.16291	2.43137e-07	1.12007e-05
gene7823	422341	CAPN6	10.7976	10.3639	10.9782	9.16141	9.91299	8.02019	3496.44	-0.25767	0.0759596	-3.39219	0.000693358	0.010135
gene17714	769490	HS3ST3A1	11.1368	10.6233	11.4437	17.0242	15.8824	17.1085	2057.7	0.595838	0.0762637	7.81287	5.59024e-15	8.85643e-13
gene17470	107052210	LOC107052210	0.586599	0.460008	0.500365	0.726851	0.919332	1.02035	183.497	0.785023	0.242387	3.23872	0.00120067	0.0158033
gene17502	417147	ADAMTSL2	6.74072	6.45207	6.76369	7.99219	7.60518	9.18898	1267.21	0.325766	0.102307	3.18421	0.00145151	0.0182366
gene17507	373938	VAV2	25.0375	26.4079	29.8314	22.1172	23.2417	21.8771	2764.15	-0.268052	0.0773974	-3.46332	0.000533558	0.00822237
gene8048	422445	MAML3	13.2291	14.5766	13.1563	17.1598	16.9491	16.07	3137.76	0.299132	0.0695757	4.29937	1.71281e-05	0.000455964
gene8034	422438	PCDH18	8.66921	9.44278	9.98638	11.0439	11.3803	12.416	1203.34	0.319601	0.102589	3.11536	0.0018372	0.0221402
gene7995	395441	TLL1	3.11038	2.049	2.85533	1.8776	1.56643	1.19821	221.61	-0.956018	0.253406	-3.77267	0.000161512	0.00305079
gene17557	417127	CAMSAP1	49.4543	49.9394	49.8397	61.3916	66.4499	55.9235	11554.9	0.302677	0.0558253	5.42185	5.89843e-08	3.14043e-06
gene17559	395248	KCNT1	2.40415	3.24333	2.58324	3.52487	4.28783	3.2392	684.783	0.421106	0.139563	3.01732	0.00255019	0.0287333
gene17568	395774	GSN	28.3321	31.9391	30.7727	24.8568	23.0081	22.5727	2200.62	-0.360197	0.0804229	-4.47879	7.50667e-06	0.000224271
gene17571	417117	DAB2IP	14.8971	14.7912	14.7292	17.0906	17.1175	17.0549	3811.57	0.201709	0.055754	3.61784	0.000297069	0.00505795
gene7956	422410	CTSO	37.5897	38.6587	36.6541	41.0216	43.5228	42.8669	3895.86	0.180038	0.0596643	3.01752	0.00254852	0.0287333
gene7928	107053214	LOC107053214	2.11416	2.76708	3.18251	4.58827	4.89894	4.63085	170.52	0.810911	0.246866	3.28482	0.00102049	0.0137665
gene7923	100857927	LOC100857927	6.56201	6.61735	6.48411	7.40928	7.65785	7.06918	3076.91	0.178955	0.0616395	2.90325	0.00369315	0.0388484
gene17596	417101	NEK6	69.7561	67.524	76.15	57.1656	56.2663	55.5639	5628.93	-0.331521	0.0565054	-5.86706	4.43595e-09	2.91048e-07
gene17600	772325	NR6A1	5.43351	5.64331	5.06962	6.74743	6.34723	6.46734	1325.36	0.281029	0.092753	3.02986	0.00244665	0.0277836
gene17609	417097	GOLGA1	9.06361	8.24607	8.13366	10.2539	9.99238	10.674	1474.73	0.289654	0.0896307	3.23163	0.00123085	0.0160703
gene17614	417095	GAPVD1	12.9139	12.5778	13.5006	16.1275	16.6786	16.1904	4248.45	0.286544	0.0579635	4.94352	7.67256e-07	3.18448e-05
gene7894	422380	NRK	8.13068	9.4155	9.63572	10.1585	12.4375	10.6495	1978.68	0.301766	0.100833	2.99273	0.00276491	0.030414
gene17671	427788	MYH1E	1.23724	1.19989	1.48821	1.94134	2.13799	2.2314	299.309	0.68739	0.18374	3.74109	0.000183223	0.00339552
gene17681	427790	MYOCD	32.4873	33.268	36.9671	40.0969	39.7823	38.7725	5173.88	0.208956	0.0605174	3.45283	0.000554731	0.00848136
gene17694	396465	MYH10	29.1289	30.0582	31.073	26.1561	28.4602	24.0889	6248.66	-0.191142	0.061809	-3.09247	0.00198498	0.0235497
gene7842	422353	LOC422353	5.26952	5.53891	5.96077	4.10126	4.61559	3.43156	874.847	-0.46724	0.12761	-3.66148	0.000250762	0.00442015
gene7840	414795	VSIG1	3.31125	3.2824	3.69845	2.84433	2.17644	1.88952	385.463	-0.749561	0.17832	-4.20345	2.62875e-05	0.000652965
gene17717	417332	METRNL	75.6973	75.4269	80.4192	54.1738	55.4782	57.1115	3350.3	-0.468215	0.0621974	-7.52789	5.15655e-14	7.28139e-12
gene8733	422810	SOD3	30.5077	28.1446	36.4182	15.5095	19.7863	17.8787	862.095	-0.831753	0.134624	-6.17833	6.47847e-10	5.00963e-08
gene8751	422820	LCORL	5.7524	4.35616	4.53392	6.9165	5.18651	6.95129	694.775	0.854476	0.213462	4.00294	6.25606e-05	0.00137984
gene16745	416880	RP11-162P23.2	105.825	103.855	110.766	96.4385	96.4829	94.761	6941.44	-0.149983	0.0468388	-3.20211	0.00136425	0.0173497
gene15668	416259	SAP30L	5.34644	5.92872	6.77938	7.90496	7.2201	7.94093	945.231	0.357434	0.118771	3.00944	0.00261726	0.0292355
gene9907	101751828	ZFP36L1	50.4726	53.2788	53.5444	61.1347	57.4645	59.48	4570.38	0.184324	0.0575617	3.2022	0.00136382	0.0173497
gene9898	423263	GALNT16	4.78589	4.87793	5.36808	3.58774	4.17579	3.4032	680.61	-0.421952	0.128887	-3.27381	0.00106108	0.0141816
gene15692	100858009	TNIP1	125.584	130.971	133.236	97.8113	94.8035	92.6506	9762.1	-0.448971	0.0456141	-9.84281	7.36219e-23	2.39105e-20
gene15693	427638	GPX3	213.212	207.213	232.501	190.206	181.17	173.014	6106.07	-0.256646	0.0584119	-4.39373	1.1142e-05	0.000311953
gene15696	416270	RBM22	124.815	119.166	117.519	110.528	107.062	96.4166	5382.94	-0.19725	0.0610224	-3.23241	0.00122749	0.0160426
gene9879	426230	PCNX	17.2975	17.0872	17.9655	19.6483	19.4609	19.3764	4541.82	0.152537	0.0522405	2.91991	0.00350134	0.0371611
gene15700	416275	RPS14	169.4	154.834	159.234	147.615	134.247	138.271	7550.18	-0.176321	0.0492848	-3.5776	0.00034677	0.00574603
gene15727	426519	RUFY1	36.1792	35.699	34.8372	39.388	39.9789	43.8906	3083.35	0.21358	0.0700224	3.05017	0.0022871	0.0262935
gene9861	423247	LOC423247	18.9425	20.2	18.9295	25.8919	28.2614	24.7201	2889.54	0.448064	0.0723516	6.19287	5.90772e-10	4.59564e-08
gene15736	416295	CLK4	17.1144	15.2761	16.3074	18.833	22.0748	20.3062	990.593	0.335976	0.107721	3.11895	0.00181498	0.0219333
gene15759	395897	TGFBI	42.3554	43.6154	43.1016	48.7912	50.0149	60.7561	4366.05	0.31177	0.08206	3.79929	0.000145113	0.00276822
gene9839	428870	LOC428870	0.72281	0.947013	1.11632	0.485589	0.430127	0.302013	65.6131	-1.18449	0.397428	-2.9804	0.00287877	0.031427
gene9834	100859860	LOC100859860	7.95127	8.26143	8.03912	5.98919	6.01604	4.92517	1235.17	-0.51146	0.10237	-4.99617	5.84792e-07	2.49902e-05
gene9826	395336	TYRO3	14.8962	15.3241	17.2266	12.2558	12.8377	11.402	2054.5	-0.372642	0.0836447	-4.45505	8.38718e-06	0.000243209
gene9816	101747595	OIP5-AS1	12.0382	13.4601	13.6178	14.5108	15.8146	14.4686	3810.31	0.201354	0.0689524	2.92018	0.00349824	0.0371592
gene15790	416319	CTD-2410N18.5	167.769	163.84	151.683	128.566	133.529	136.789	7632.49	-0.271047	0.0565498	-4.79307	1.64244e-06	6.00899e-05
gene15809	100857928	LOC100857928	12.3307	12.2064	11.8151	8.89414	7.9557	8.42505	461.184	-0.518083	0.142563	-3.63406	0.000278999	0.00483264
gene15810	396384	IRF1	35.4165	38.0817	40.9166	31.3473	30.4437	32.3295	2042.03	-0.27309	0.081485	-3.35142	0.000803989	0.0113207
gene9799	776275	LOC776275	8.52089	9.84951	9.05801	11.5077	11.5336	12.0104	1089.12	0.360151	0.101989	3.53129	0.000413535	0.00665705
gene9796	423203	SLC35C1	15.5968	8.95631	15.4428	9.55341	8.22651	9.47337	729.615	-0.550982	0.183226	-3.00712	0.00263736	0.0293842
gene15821	404533	GDF9	3.34207	3.13169	4.32652	2.41738	2.1732	1.55898	141.205	-0.802315	0.281681	-2.84831	0.00439519	0.0444984
gene15822	416336	UQCRQ	92.2944	80.1369	80.8868	59.8186	64.8793	76.0134	1610.01	-0.330134	0.107212	-3.07925	0.0020752	0.0244415
gene9920	423274	RDH12	372.505	365.531	378.334	331.967	329.01	336.248	25135.4	-0.157043	0.0355502	-4.4175	9.98504e-06	0.000284464
gene15827	416339	HSPA4	146.615	136.234	131.919	121.217	119.949	110.416	14120.3	-0.224216	0.05153	-4.35118	1.35407e-05	0.000374271
gene9937	373987	THBS1	322.883	316.675	321.673	402.068	402.434	353.05	63143.7	0.27343	0.0459687	5.94819	2.71131e-09	1.84412e-07
gene9992	423305	G2E3	2.21765	2.05103	2.56271	2.80653	3.39798	3.94051	425.965	0.435727	0.151448	2.87708	0.00401375	0.0413175
gene15257	416101	CNTN3	2.45123	2.18461	2.31338	3.45312	3.18325	2.71748	405.453	0.455029	0.158145	2.87729	0.00401111	0.0413175
gene15280	416108	BHLHE40	37.5451	37.3456	33.8017	46.4084	44.9459	43.1297	3343.27	0.31346	0.0688121	4.55531	5.2308e-06	0.000168201
gene10174	423420	CHGA	8.15547	8.48139	6.78285	4.18057	3.72862	5.08413	356.96	-0.84491	0.188812	-4.47488	7.64544e-06	0.000226763
gene15291	416113	LMCD1	167.095	167.966	186.985	129.865	127.552	116.13	21111	-0.467231	0.0509471	-9.17092	4.69019e-20	1.14963e-17
gene10164	423413	FBLN5	0.372757	0.698795	0.670412	1.6784	1.19527	1.15529	71.0942	1.21779	0.398731	3.05418	0.00225679	0.0260373
gene15308	416124	PLXND1	9.16628	9.53278	10.0268	7.83787	7.47233	8.71809	2204.29	-0.252747	0.0840087	-3.00858	0.00262469	0.0292701
gene15405	768990	TMEM173	7.05635	8.69064	9.46072	7.16746	4.16609	5.61792	484.039	-0.632327	0.204151	-3.09734	0.00195264	0.0232296
gene15416	769167	CYSTM1	117.708	114.291	117.466	98.6474	98.6256	95.9467	3607.53	-0.247313	0.0561596	-4.40376	1.06392e-05	0.000299165
gene15420	395654	HBEGF	20.2994	14.6739	21.4265	13.273	10.4542	12.377	375.459	-0.638578	0.191671	-3.33164	0.000863356	0.0119956
gene15422	416143	ANKHD1	12.9162	13.7607	13.7323	16.139	16.6523	14.4716	3733.92	0.240399	0.0583107	4.12273	3.74413e-05	0.000890842
gene15460	416187	PAIP2	109.058	104.995	102.233	95.1668	95.7253	90.0127	4619.91	-0.165071	0.0562867	-2.93268	0.00336052	0.0359313
gene10095	771996	RP11-463C8.4	8.17131	7.9135	9.95581	12.4329	13.9541	10.5223	704.558	0.521315	0.142731	3.65242	0.00025978	0.0045588
gene10093	429422	C14ORF4	35.7935	39.4137	41.686	47.4586	43.7875	44.8816	4366.43	0.225162	0.0683844	3.29259	0.000992685	0.0134333
gene15463	416184	CTNNA1	121.914	128.702	136.507	113.034	112.751	111.504	12644	-0.193142	0.0478293	-4.03816	5.38727e-05	0.00121715
gene10086	423368	GPATCH2L	2.97037	3.02146	3.31625	4.10868	3.98517	3.70658	1201.52	0.345083	0.0966051	3.5721	0.000354127	0.00581601
gene15505	416163	HMMR	1.01622	0.917875	1.10523	2.26991	2.20571	2.02234	151.893	1.07241	0.243612	4.40211	1.07205e-05	0.0003008
gene10063	423354	AREL1	7.06452	7.04007	8.00859	9.84765	9.36982	8.75407	1482.96	0.319227	0.0901237	3.54209	0.000396965	0.00643013
gene15540	416147	LOC416147	15.2587	14.2874	16.7502	8.26409	8.57849	10.1094	710.147	-0.775514	0.131929	-5.87825	4.14622e-09	2.73419e-07
gene15575	416363	CPEB4	14.1781	14.8575	15.0274	16.3955	17.7356	16.8292	3435.61	0.225853	0.0611096	3.69588	0.000219128	0.00396739
gene15587	416220	KIF20A	2.9728	2.73713	2.59652	4.18101	3.4254	5.50796	469.371	0.66161	0.18754	3.52784	0.000418973	0.00673623
gene10010	423316	EGLN3	10.0674	10.4432	10.0988	8.65825	8.71601	8.2343	1315.04	-0.250909	0.0868574	-2.88875	0.00386777	0.0402292
gene15590	431542	N4BP3	13.9993	15.5972	15.1251	17.724	16.2786	20.6506	1347.88	0.323204	0.103731	3.11579	0.00183455	0.0221287
gene15600	416362	PDLIM7	78.8718	81.8079	86.6209	99.2605	90.8335	92.9187	6020.34	0.238639	0.0638438	3.73786	0.000185592	0.00343451
gene9943	423288	EMC7	34.8205	31.3539	32.6026	29.5663	27.8109	27.9071	2685.9	-0.206252	0.0702781	-2.93479	0.00333771	0.0357462
gene1550	395534	MYH15	13.435	14.7273	16.386	10.6029	10.9183	8.93157	2230.05	-0.541879	0.0955429	-5.67158	1.41487e-08	8.47029e-07
gene9778	428865	ARHGAP1	29.0375	29.5343	30.382	35.9483	35.2179	35.8628	5658.12	0.273575	0.0496641	5.50851	3.61875e-08	2.0115e-06
gene9766	423184	MADD	46.1594	45.4037	46.7009	55.2022	55.6307	51.7065	9693.48	0.237492	0.04421	5.37192	7.79046e-08	4.03211e-06
gene16254	395416	ABCC1	38.5496	35.1651	37.1417	29.1088	28.9312	24.0893	6233.92	-0.406245	0.0645182	-6.2966	3.04247e-10	2.4703e-08
gene16265	416605	RP11-345J4.5	8.95504	9.31754	9.74484	10.8339	11.9371	10.7041	4137.53	0.250814	0.062501	4.01297	5.99606e-05	0.001327
gene9391	428602	RCN1	43.637	42.5753	42.4235	47.111	49.2091	49.1386	4204	0.183226	0.0556029	3.29526	0.000983323	0.0133344
gene9353	422977	NAV2	3.8931	3.33192	4.10264	4.77882	5.06906	5.03269	1434.35	0.400916	0.0979109	4.0947	4.22714e-05	0.000987676
gene16347	395786	AXIN1	9.44495	8.78378	7.67694	10.8927	10.1252	9.50193	956.046	0.356238	0.106424	3.34735	0.000815871	0.0114213
gene16357	416657	ECI1	87.1547	82.9249	92.3964	75.1957	72.9035	78.5914	3101.17	-0.206404	0.0684609	-3.01492	0.00257045	0.0288851
gene16364	416661	UBALD1	82.5058	78.7132	84.8133	69.2011	71.7544	70.3653	2910.36	-0.213841	0.0632839	-3.37908	0.000727299	0.0105215
gene16374	395339	ADCY9	58.4406	61.3419	59.7355	67.9733	65.0742	67.5169	9673.27	0.167158	0.049064	3.40694	0.000656954	0.00969828
gene9257	769492	NDUFS8	70.8871	70.5011	74.6009	54.1557	57.1327	57.9781	1775.97	-0.34633	0.078347	-4.42046	9.84893e-06	0.000281823
gene16450	416753	ATP6V0C	186.332	174.755	166.827	154.936	147.863	154.619	6369.55	-0.200991	0.0581115	-3.45872	0.000542748	0.00834418
gene16451	100859828	RP11-20I23.1	3.48136	3.31532	2.91518	3.58827	3.35631	4.7494	862.37	0.314803	0.107571	2.92648	0.00342825	0.0365652
gene8978	422945	C4H20ORF194	42.9123	42.095	37.1335	47.7961	50.2801	43.5818	9873.73	0.21988	0.0653439	3.36497	0.000765529	0.0108926
gene16610	395119	ARVCF	9.82386	10.0003	9.94367	12.0252	11.9044	10.8942	2743.2	0.254014	0.0758179	3.35031	0.000807204	0.0113366
gene8952	396035	CTNNA2	7.46627	7.50211	9.16655	11.7629	9.51762	12.2032	925.444	0.502697	0.123388	4.07411	4.61897e-05	0.00106204
gene8938	422926	LOC422926	1.4201	1.21171	0.75928	0.363106	0.448977	0.462151	82.7934	-1.3814	0.374336	-3.69027	0.000224012	0.0040213
gene8890	422904	CTBP1	68.3614	66.2153	78.4637	55.3284	56.0101	49.1893	4382.9	-0.40266	0.0737407	-5.46049	4.74834e-08	2.57539e-06
gene8882	422902	SLBP	7.56588	5.25993	7.19556	2.85535	2.74546	4.03768	266.86	-1.04827	0.230431	-4.54918	5.38549e-06	0.000171478
gene16685	416830	PITPNM2	17.0041	17.0102	15.5933	22.3229	20.7002	19.1889	2795.51	0.298739	0.0773198	3.86369	0.000111689	0.0022288
gene16691	416835	VPS37B	23.1814	22.663	26.6986	19.5053	21.1095	18.6032	3001.35	-0.287029	0.0785116	-3.65587	0.000256306	0.00451176
gene8825	422867	SH3TC1	1.28772	1.56025	1.67643	0.810167	1.05816	0.728222	172.872	-0.788302	0.251702	-3.13188	0.00173691	0.0211672
gene8811	422858	PPP2R2C	3.43776	3.94313	3.81084	1.79413	2.32748	1.34355	316.655	-0.889116	0.211321	-4.20742	2.58305e-05	0.000645316
gene8796	422845	TMEM128	12.7088	12.8271	10.7266	10.2784	8.88213	8.33416	694.775	-0.394398	0.136197	-2.89578	0.00378214	0.039656
gene8770	422830	RP11-690P14.4	2.34778	2.2137	2.75623	3.45313	3.60682	3.31335	489.459	0.507415	0.145848	3.47906	0.000503172	0.00782839
gene9410	421597	HIPK3	11.1466	11.0612	12.0069	13.1552	13.8758	12.0364	2706.91	0.198774	0.0709099	2.80319	0.00505995	0.0496104
gene9774	423189	LRP4	7.65977	8.00038	8.06186	10.2383	11.79	11.5253	2561.96	0.505965	0.0765492	6.60967	3.85171e-11	3.51278e-09
gene9418	423026	SYT9	2.77284	2.27366	2.98766	3.88602	4.36305	4.51424	577.711	0.407344	0.142187	2.86485	0.00417209	0.042741
gene9441	423034	GALNT18	38.8063	40.891	45.3001	27.578	29.8609	28.4149	2453.09	-0.534851	0.0760892	-7.02927	2.07619e-12	2.22907e-10
gene15849	416349	TCERG1	30.9153	30.062	30.6314	36.4241	34.1189	33.0109	3965.5	0.181435	0.0589286	3.07889	0.00207773	0.0244491
gene9705	395666	CD44	34.1543	32.1748	40.0353	24.4345	23.5367	19.2164	3812.15	-0.65614	0.0922261	-7.11447	1.12342e-12	1.25813e-10
gene9690	423148	CD59	200.923	185.037	191.608	158.438	162.364	160.802	11015.2	-0.256375	0.0451005	-5.68453	1.31169e-08	7.96271e-07
gene16013	416436	TECPR1	10.6573	11.2121	9.97882	12.4364	13.8183	12.1	1559.09	0.2621	0.0843063	3.1089	0.00187785	0.0225464
gene9666	423141	TPCN2	34.2198	35.3376	34.7724	46.7075	48.926	45.2271	5711.86	0.439191	0.0518463	8.47101	2.43267e-17	5.01632e-15
gene16020	416440	TRRAP	6.30737	6.56098	6.33451	7.40825	7.75701	7.109	2547.36	0.25343	0.0664247	3.8153	0.000136018	0.00262556
gene16045	425104	ZFAND2A	80.705	72.728	80.2792	58.9637	68.627	66.2054	1607.45	-0.264904	0.0916583	-2.89012	0.00385095	0.0400862
gene16069	395790	LFNG	43.4016	43.8513	47.9646	37.5223	34.2258	33.9618	3276.79	-0.349851	0.0694016	-5.04096	4.63206e-07	1.99917e-05
gene9606	423111	RNH1	133.695	133.694	140.203	123.718	117.18	118.933	8229.81	-0.173502	0.047127	-3.68157	0.000231801	0.00413076
gene9599	396229	HRAS	38.0919	35.7666	39.9025	23.1046	27.3835	26.4201	866.572	-0.558003	0.114767	-4.86204	1.16182e-06	4.47871e-05
gene9583	770704	POLR2L	238.849	213.469	232.689	187.235	199.433	195.935	3106.87	-0.227636	0.0673989	-3.37744	0.000731641	0.0105726
gene9539	374256	CD81	90.0309	92.5592	100.129	81.9069	80.3155	82.8087	7831.75	-0.200913	0.0525346	-3.82439	0.000131096	0.00254951
gene9534	101751827	LOC101751827	64.0545	65.4539	70.4847	41.042	43.5445	37.3149	2353.37	-0.707563	0.0785589	-9.00679	2.12184e-19	4.9223e-17
gene9526	770816	OSBPL5	14.8623	15.9651	16.556	12.8893	13.9271	12.5547	1859.35	-0.267165	0.0811967	-3.29034	0.00100066	0.0135271
gene9499	428846	KCNJ11	2.22494	3.13079	2.79074	5.26368	3.8046	4.64723	214.55	0.754142	0.235155	3.207	0.00134129	0.0171503
gene16151	416526	CACNA1H	16.6169	18.6608	17.6651	19.6886	20.5528	20.6302	4708.06	0.211882	0.0627793	3.37502	0.000738096	0.0106186
gene9495	423069	PLEKHA7	5.46511	5.8364	6.69138	4.67979	4.95541	4.13053	854.229	-0.391077	0.120311	-3.25055	0.00115184	0.0152534
gene16170	416531	CHTF18	13.364	12.8235	15.531	9.51364	9.28925	12.9097	1114.75	-0.390466	0.1375	-2.83976	0.00451477	0.0453055
gene16183	416543	NDUFB10	97.4487	86.1386	97.4496	74.1275	79.5767	79.6416	1849.15	-0.262845	0.0832692	-3.15658	0.00159633	0.0197317
gene9467	423055	ST5	19.5532	20.0254	20.0235	24.6745	26.3326	24.5163	2828.78	0.449104	0.0668032	6.72279	1.78276e-11	1.75454e-09
gene16211	416567	PRKCB	7.99799	9.46056	8.76657	6.52244	7.86036	5.49911	830.515	-0.41093	0.139076	-2.9547	0.0031297	0.033752
gene16216	416570	TNRC6A	11.0017	11.2097	11.9279	14.505	14.6744	13.6555	3191.9	0.323955	0.0632226	5.12404	2.99055e-07	1.35367e-05
gene9444	395905	EIF4G2	315.995	312.334	326.497	297.519	296.826	282.919	37725.5	-0.115775	0.0347846	-3.32833	0.000873679	0.0121131
gene16221	416575	PLK1	4.06654	3.41827	4.83113	6.33968	5.75531	6.69746	386.867	0.610682	0.176899	3.45215	0.000556129	0.00848136
gene1546	418408	CD47	109.044	106.202	107.413	97.7585	99.2777	98.1307	10166.4	-0.130348	0.0405891	-3.2114	0.00132088	0.0169394
gene12788	424647	PODN	6.21076	6.90522	6.15646	4.66621	4.7712	4.30375	1460.15	-0.413534	0.0912152	-4.53361	5.79847e-06	0.000182392
gene774	418021	SUN2	21.6873	24.3409	26.0603	20.3362	18.864	19.4254	2572.8	-0.303464	0.0845748	-3.58811	0.000333084	0.00556181
gene763	418013	MGAT3	59.0563	64.7327	64.0663	72.2014	75.0543	70.9699	13027.2	0.241797	0.0464054	5.21054	1.88293e-07	8.83073e-06
gene948	418123	CREB3L2	41.7581	42.8783	45.1471	47.2422	49.5602	47.7656	11261.5	0.161382	0.0452317	3.56789	0.000359866	0.00590281
gene29	426276	NCAPH2	4.97845	5.71262	5.68492	6.88709	7.46964	8.49001	442.574	0.45015	0.158537	2.83941	0.00451974	0.0453055
gene1130	418228	SCUBE1	3.07646	2.63366	2.71024	3.87584	4.4482	3.00743	961.448	0.429199	0.139113	3.08525	0.00203379	0.0240847
gene1128	418226	TSPO	68.6982	64.8287	60.1727	53.6415	55.8099	52.6123	2008.08	-0.250691	0.0808519	-3.10061	0.0019312	0.0230342
gene338	417770	ST7	14.445	13.1604	14.5927	17.7549	17.0683	17.1433	955.885	0.29552	0.103354	2.85931	0.00424561	0.0432925
gene960	418130	PKP2	38.8843	40.9734	43.3313	54.8414	55.6354	59.8597	5459.79	0.47303	0.0620534	7.62295	2.47942e-14	3.57891e-12
gene186	417730	CD36	5.33271	4.38057	5.34933	3.07384	2.6322	2.50771	436.326	-1.04052	0.167375	-6.21671	5.07694e-10	3.99724e-08
gene24988	100858752	LOC100858752	14.7773	16.6792	14.9806	18.6174	17.4453	18.5072	1865.51	0.238869	0.0851016	2.80687	0.0050026	0.0491595
gene969	418136	KIAA1551	19.1797	20.1178	20.2996	16.2745	16.4916	15.1725	2997.02	-0.246403	0.0729627	-3.3771	0.000732534	0.0105737
gene342	373996	CAV1	195.933	200.514	215.206	173.19	173.729	164.973	3362.15	-0.251303	0.0630727	-3.98433	6.76699e-05	0.0014603
gene1112	418217	STK38L	100.078	101.458	106.612	89.7554	89.5281	77.9743	13433.8	-0.270872	0.0625956	-4.32733	1.50928e-05	0.000411049
gene343	417772	CAV2	44.529	45.432	46.2569	34.5573	36.2692	32.9215	1623.76	-0.386194	0.0805576	-4.79402	1.63473e-06	6.00899e-05
gene582	417914	NTN4	54.0589	57.1332	62.9966	47.7855	48.8098	44.6225	5206.64	-0.294266	0.06463	-4.55309	5.28639e-06	0.000169227
gene587	417918	LTA4H	53.8311	52.6981	57.0975	49.0515	49.1037	44.1729	3426.37	-0.195244	0.0655011	-2.98077	0.00287523	0.0314147
gene174	395825	SEMA3A	37.9413	39.9399	40.0624	50.0963	53.6848	48.5762	7856.02	0.375195	0.051914	7.22724	4.9292e-13	5.92918e-11
gene803	100859397	TRIOBP	61.8034	63.2882	65.4822	73.6322	67.8593	74.6906	5430.52	0.190207	0.0586466	3.24327	0.00118167	0.0156007
gene973	418139	DENND5B	12.427	12.0489	12.0427	9.96767	10.6866	9.08838	2524.24	-0.29237	0.0747768	-3.90991	9.23315e-05	0.00188597
gene980	418143	TMTC1	15.7507	14.3994	15.2127	19.2317	19.6012	18.1769	4151.05	0.335521	0.0592018	5.66742	1.44968e-08	8.63887e-07
gene1322	418294	C1S	7.37112	7.73843	10.7626	4.56504	4.10155	5.86256	532.417	-0.827035	0.187486	-4.41118	1.02807e-05	0.000290588
gene23751	100859056	LOC100859056	47.7151	50.8074	47.4805	55.3436	55.5636	62.7646	7083.67	0.255476	0.0643308	3.97128	7.14865e-05	0.00152995
gene365	417779	DOCK4	4.81544	4.61923	4.59137	5.87667	6.299	5.21953	1355.29	0.312414	0.0968895	3.22444	0.0012622	0.0163156
gene990	418148	KDM5A	8.45321	9.45522	8.89927	10.7806	10.7194	10.196	2366.87	0.254601	0.0728281	3.49593	0.000472421	0.00739424
gene24516	107049861	TNS2	13.7743	17.074	16.8657	19.374	18.7318	21.3386	1727.13	0.322114	0.103173	3.12207	0.00179586	0.021763
gene618	417933	UTP20	4.83417	4.58658	4.58338	5.93241	5.97832	5.67671	1362.04	0.335369	0.0856118	3.91732	8.95376e-05	0.00184335
gene485	417862	GLIPR1L	32.9364	34.3803	36.5658	26.2615	27.1582	24.3934	1198.89	-0.408982	0.0944613	-4.32963	1.49361e-05	0.000408495
gene440	427863	GRIP1	4.77094	4.42943	4.19739	6.37636	5.98574	6.42992	908.554	0.492717	0.109006	4.52009	6.18121e-06	0.000191647
gene487	107052797	PHLDA1	169.925	170.467	175.317	146.977	135.771	129.242	18721.3	-0.318387	0.0477724	-6.66466	2.65277e-11	2.53398e-09
gene1298	418281	ING4	40.3332	38.2089	37.4496	31.3676	33.7297	29.6623	1671.9	-0.284339	0.0844803	-3.36575	0.00076336	0.0108856
gene23987	101749531	LOC101749531	0.776369	0.653756	0.878378	1.612	2.00886	1.43036	123.281	1.13161	0.287474	3.93639	8.2718e-05	0.00173042
gene1221	107054241	LOC107054241	68.5255	72.4206	70.458	101.911	99.1981	100.067	5163.59	0.516294	0.0531024	9.72261	2.41521e-22	6.97245e-20
gene745	418003	ST13	33.7353	34.9687	35.7242	38.9943	41.8362	39.715	3183.13	0.212937	0.0628379	3.38867	0.000702324	0.0102286
gene1219	428099	NTF3	7.46807	6.57087	6.16349	3.58274	3.89677	3.65052	149.36	-0.852989	0.248059	-3.43865	0.000584622	0.0088107
gene245	769652	SLC2A13	3.71545	3.59364	3.78351	4.41553	4.7168	4.98396	1013.84	0.352745	0.101833	3.46396	0.000532286	0.0082125
gene253	417692	KIF21A	5.46844	5.44307	5.43278	6.85917	7.05303	6.44394	1141.14	0.326127	0.0926192	3.52116	0.000429664	0.00686565
gene1212	107054264	LOC107054264	9.09356	6.47092	6.46846	2.95606	3.31744	4.22847	143.978	-1.03907	0.280717	-3.70148	0.000214344	0.00389446
gene222	427847	ATXN7L1	13.9802	13.8664	13.8304	18.1224	18.9302	16.6356	2192.32	0.436398	0.0773928	5.63875	1.71294e-08	1.01149e-06
gene894	427914	NT5DC3	5.10531	4.82659	4.10419	6.6404	6.69672	6.88966	759.311	0.53385	0.125425	4.25634	2.07797e-05	0.000534553
gene554	396295	BTG1	469.25	430.81	406.307	376.007	358.124	353.609	18294.3	-0.258626	0.0542502	-4.76727	1.86737e-06	6.73862e-05
gene26177	425117	LOC425117	6.54219	5.69013	6.11184	7.8576	8.95866	7.6755	661.431	0.423391	0.127372	3.32406	0.00088717	0.0122349
gene273	417734	ZBED4	9.60983	8.97526	9.21838	11.2122	11.226	10.6217	1390.49	0.243056	0.0844162	2.87925	0.00398616	0.0411967
gene1265	396044	M6PR	81.4989	79.7196	79.052	73.4564	72.5534	67.8759	8031.63	-0.165936	0.0473344	-3.50561	0.000455563	0.00718231
gene748	418005	MKL1	68.7837	73.2703	74.2382	83.8543	86.4433	79.1283	13973.3	0.212381	0.047501	4.4711	7.78197e-06	0.000230286
gene298	425938	PLXNB2	19.6907	19.0034	21.4741	23.6321	24.6174	23.507	5117.01	0.265087	0.0590224	4.4913	7.07886e-06	0.000212874
gene25975	107051021	TXNIP	205.919	209.257	218.598	265.407	259.95	261.132	6943.49	0.31684	0.0475981	6.65656	2.8031e-11	2.65804e-09
gene37	416676	FAM40B	21.6494	21.9632	22.0139	30.0046	28.4503	29.3687	3029.77	0.456055	0.0630127	7.23751	4.57009e-13	5.5486e-11
gene923	418106	TRIM24	42.9126	39.4422	45.7508	51.1827	51.2566	48.2586	5918.88	0.238702	0.0596801	3.99968	6.34273e-05	0.00139187
gene926	418107	AKR1D1	12.0138	11.4532	15.5793	8.55618	9.21486	7.5253	414.57	-0.619087	0.173686	-3.56441	0.000364674	0.0059593
gene1283	426340	TAPBPL	5.01948	5.14328	6.89786	4.21477	3.45271	3.66846	533.212	-0.581924	0.162689	-3.57691	0.000347682	0.00574649
gene502	417870	PAWR	33.6752	31.3102	32.9984	38.3335	40.0843	36.4994	6273.11	0.235116	0.053197	4.41973	9.88221e-06	0.000282153
gene855	396483	TIMP3	589.165	607.988	666.643	506.071	505.373	482.106	14718.2	-0.313786	0.0495269	-6.33566	2.36329e-10	1.94313e-08
gene25966	107051012	RPL28	371.997	369.653	407.105	318.103	322.377	355.414	7052.67	-0.197202	0.0614616	-3.20854	0.00133412	0.0170754
gene24154	107049607	LOC107049607	2.0009	2.25519	1.79836	3.40789	2.76826	2.95504	366.573	0.594395	0.175565	3.38561	0.000710206	0.0103318
gene23950	100858003	TTC31	57.8442	58.2068	65.3152	51.619	42.4302	51.0007	3234.56	-0.317172	0.0865316	-3.66539	0.000246965	0.00436506
gene1137	418235	PARVB	21.4743	20.6716	22.3836	14.9796	15.2761	12.247	2673.57	-0.596407	0.0847428	-7.03785	1.95232e-12	2.11355e-10
gene23826	777320	OTUB1	99.5998	102.157	110.275	92.4715	91.6299	90.1933	3853.77	-0.180489	0.0606122	-2.97776	0.00290364	0.0316719
gene341	396134	MET	3.92444	3.27925	3.51485	5.31136	6.64168	4.64441	917.136	0.629255	0.137782	4.56703	4.94674e-06	0.000160658
gene997	418153	ERC1	9.8949	10.1233	10.9239	11.4488	12.8185	11.5473	3397.54	0.208904	0.0703589	2.96912	0.00298656	0.0324673
gene25457	100859555	CLAPS2	125.679	121.771	128.731	100.108	99.8468	116.521	3468.45	-0.243895	0.0754521	-3.23244	0.00122737	0.0160426
gene431	417829	GNS	506.273	526.947	548.748	671.522	693.019	692.067	95456.9	0.384414	0.0379924	10.1182	4.58899e-24	1.7033e-21
gene389	417799	NELL2	918.311	921.579	869.564	1098.41	1079.87	1012.48	90332.1	0.240654	0.0414459	5.80645	6.38114e-09	4.08362e-07
gene149	426076	DHTKD1	7.37603	7.59291	7.60795	9.21518	9.88752	10.8419	881.213	0.412395	0.111942	3.68402	0.000229589	0.00410259
gene628	417940	TMEM140	24.0392	19.3997	23.9052	12.9612	11.4724	11.2484	905.838	-0.910291	0.122483	-7.43197	1.06991e-13	1.44784e-11
gene632	417941	ARHGDIB	68.9929	60.4894	57.2549	53.9863	48.7396	46.4969	2218.13	-0.31734	0.0913555	-3.47368	0.00051337	0.00795846
gene5	426868	GOLGB1	14.1655	14.9522	15.6241	16.9467	18.3312	17.4649	5463.67	0.242514	0.0575343	4.21512	2.49649e-05	0.00063097
gene785	418027	TMEM184B	42.4107	42.4565	41.0024	46.2554	46.1091	47.3782	4717.53	0.156921	0.0544442	2.88224	0.00394863	0.0408413
gene24339	107049732	LOC107049732	31.462	29.6902	32.6509	20.6675	19.9771	22.0802	600.159	-0.576033	0.127559	-4.5158	6.30783e-06	0.000194182
gene23585	107049350	LOC107049350	8.73233	8.49471	8.37637	12.253	11.7638	12.6877	709.552	0.524778	0.116051	4.52195	6.12714e-06	0.000190798
gene1514	418389	TMEM45A	2.36161	1.75847	2.40259	1.60641	1.2185	0.924187	239.368	-0.766704	0.241908	-3.16941	0.00152751	0.0190623
gene768	374128	PDGFB	11.1403	11.9369	12.6177	9.11217	8.97187	8.53595	732.799	-0.432078	0.119601	-3.61266	0.00030307	0.00512653
gene634	395912	MGP	49.4223	46.7216	45.7432	23.6365	22.1091	27.5621	721.607	-0.947916	0.129539	-7.31763	2.52398e-13	3.24644e-11
gene1045	418178	MGST1	56.3782	52.1401	54.6402	38.1429	41.5655	42.6178	1542.31	-0.398031	0.0891853	-4.46297	8.08315e-06	0.000237039
gene23563	107049332	LOC107049332	18.1543	19.1924	20.6938	26.6775	30.9969	29.3614	1036.58	0.589432	0.107184	5.49926	3.8139e-08	2.10836e-06
gene24462	101751023	LOC101751023	70.0469	68.6185	76.9814	58.9156	59.2395	60.6475	2754.15	-0.264877	0.0696253	-3.80433	0.000142191	0.00272047
gene25851	107050911	MYPOP	6.04974	6.89089	7.53962	9.49407	11.3848	8.87662	553.988	0.544798	0.151275	3.60138	0.000316529	0.00531957
gene1394	418325	TNFRSF1A	33.4555	35.195	35.003	31.2506	29.1596	28.1448	2591.07	-0.222312	0.0703687	-3.15925	0.00158177	0.0196076
gene117	395873	K123	3.93558	2.21017	3.16338	1.34002	1.69534	1.09422	153.616	-1.15246	0.278945	-4.13151	3.60392e-05	0.000865408
gene1032	395338	AKR1B10	7.54311	6.9019	7.65069	4.50743	3.40538	4.13094	252.701	-0.87135	0.201533	-4.32362	1.53489e-05	0.00041715
gene1028	425137	LOC425137	4.50716	3.11597	3.73564	1.68475	2.15741	1.66254	124.365	-1.03107	0.289502	-3.56152	0.000368709	0.00600238
gene1024	418169	AKR1B1	105.209	90.6211	98.5015	68.7193	66.6535	68.4674	3763.71	-0.524352	0.0672566	-7.79629	6.3756e-15	9.97896e-13
gene25837	107050898	NDUFB7	93.7151	97.047	105.767	77.2979	77.0824	73.001	1466.55	-0.377591	0.0875455	-4.31308	1.60996e-05	0.00043392
gene1365	769118	GABARAPL1	63.8908	63.2033	66.1035	54.1329	55.5073	53.312	6083.58	-0.239753	0.0478083	-5.01488	5.30657e-07	2.27517e-05
gene432	417830	TBC1D30	6.59577	6.3064	6.58673	7.93161	8.95477	8.63565	1036.85	0.395376	0.10008	3.9506	7.79542e-05	0.00164667
gene426	417823	RPL18A	417.419	381.533	406.456	350.525	364.772	358.62	7637.44	-0.160762	0.0496873	-3.23548	0.00121437	0.0159353
gene433	417831	WIF1	14.5296	16.0526	14.5976	19.251	19.6918	21.198	981.904	0.418392	0.106535	3.92727	8.59153e-05	0.0017858
gene13815	415344	LINGO1	5.60349	5.92121	7.39191	10.3544	10.1921	11.6896	628.659	0.770041	0.145784	5.28208	1.27723e-07	6.26133e-06
gene8870	422896	NELFA	12.8124	12.0432	13.8819	15.8119	16.862	15.2669	2578.36	0.312953	0.0749344	4.17636	2.96212e-05	0.000726054
gene8869	422895	LOC422895	7.20857	6.70856	5.94891	8.24644	9.85362	9.58068	590.38	0.485553	0.142079	3.4175	0.000632002	0.00941553
gene21850	420147	EPS15L1	15.5604	15.2338	14.3599	15.6097	15.7076	15.3267	2743.57	0.236462	0.0692499	3.41461	0.000638724	0.00948394
gene8852	422884	TNIP2	32.6049	35.5814	33.5768	26.7736	28.5163	23.4073	2098.2	-0.362562	0.0866092	-4.18619	2.8368e-05	0.000699295
gene10062	428888	LTBP2	18.8871	19.725	19.0825	16.5415	16.9686	17.4287	3351.55	-0.175129	0.0619047	-2.82901	0.00466916	0.0464094
gene11490	395545	FRZB	30.5855	27.8314	29.5399	22.6584	21.9888	21.1418	1534.4	-0.413063	0.0837557	-4.93176	8.14911e-07	3.32909e-05
gene18974	419316	APCDD1L	39.4895	38.773	39.5617	32.5192	30.4648	35.504	3384.28	-0.253486	0.0720699	-3.51722	0.000436088	0.00694267
gene11493	770045	RPE	65.3481	68.4136	78.735	55.1892	49.8856	52.5023	2126.17	-0.422141	0.0884888	-4.77056	1.83716e-06	6.64807e-05
gene23889	107049469	LOC107049469	35.2829	36.7645	38.9983	25.8024	28.3726	32.3897	955.499	-0.353918	0.117463	-3.01302	0.00258662	0.0289929
gene14167	395132	SMAD3	131.062	149.046	153.192	179.746	182.808	172.842	6151.6	0.310477	0.0633349	4.90215	9.47918e-07	3.75439e-05
gene11504	395309	IKZF2	2.8813	3.59464	2.76849	4.31644	3.77416	4.41276	805.856	0.477691	0.155061	3.08066	0.00206539	0.0243701
gene16707	416844	KDM2B	23.6469	23.3188	24.2278	27.5218	26.7365	29.7957	3739.61	0.251206	0.0654661	3.83718	0.000124453	0.00244596
gene3267	107055762	LOC107055762	115.596	109.716	117.056	140.138	154.226	137.387	7933.23	0.340446	0.0536811	6.34201	2.26792e-10	1.87659e-08
gene18958	768509	EDN3	3.92135	3.08111	3.55624	1.47827	2.33469	2.7621	302.305	-0.679688	0.232797	-2.91966	0.00350414	0.0371611
gene8816	422860	KIAA0232	7.76243	9.31782	7.84017	10.8624	10.6504	11.6044	1991.37	0.412092	0.0979192	4.20849	2.57082e-05	0.000644275
gene2392	107051871	KCTD12	89.5093	90.3829	91.688	106.191	106.416	105.684	12631.4	0.234675	0.0384848	6.09785	1.07503e-09	8.02627e-08
gene22436	416379	EPG5	4.71354	5.02348	5.88923	6.24332	6.97225	6.12737	1661.37	0.313126	0.0997458	3.13924	0.00169387	0.02074
gene13784	396052	CYP1A4	8.27261	12.0253	15.1063	2.97735	2.84686	4.31463	465.608	-1.79823	0.226919	-7.92454	2.28991e-15	3.81388e-13
gene17283	417284	RABL6	17.2909	19.976	19.3222	19.7697	23.2768	21.9397	2847.55	0.225499	0.079644	2.83133	0.00463543	0.0461801
gene22634	100857227	ITGA2	16.8277	15.534	16.2081	18.8837	20.6271	18.2839	3626.16	0.257049	0.065461	3.92675	8.61014e-05	0.00178681
gene13785	415294	EDC3	12.8827	13.745	13.9024	15.6947	17.1133	15.807	2359.93	0.317247	0.0777385	4.08095	4.48525e-05	0.0010399
gene11544	424026	ARL4C	29.6352	29.0235	30.4952	25.0354	25.1297	22.7012	2904.17	-0.285072	0.0662925	-4.30022	1.70632e-05	0.000455169
gene18944	428164	PLTP	422.98	430.225	454.925	400.972	400.837	394.452	17331	-0.123307	0.0402404	-3.06426	0.00218211	0.0253785
gene2633	418940	SPATA13	26.4165	26.4725	26.5486	30.2432	32.8412	30.436	5636.67	0.246078	0.0524202	4.69433	2.67479e-06	9.29097e-05
gene16734	416871	HVCN1	23.3888	21.6187	21.9582	31.0271	35.1307	30.2567	4846.09	0.536512	0.0655403	8.18599	2.70076e-16	5.15963e-14
gene16735	416872	PPP1CC	162.727	148.416	140.644	168.629	171.265	166.367	10772.4	0.170123	0.055893	3.04372	0.00233671	0.0267691
gene18342	404747	SLC6A4	11.1374	11.3556	10.9401	14.5063	14.9272	14.2494	2110.11	0.334023	0.077457	4.31237	1.61516e-05	0.00043442
gene22689	770670	ZSWIM6	6.42196	6.94249	7.57814	8.67681	9.01443	8.58563	1225.28	0.331798	0.0974093	3.40622	0.000658682	0.00971276
gene3406	395466	CSPG5	112.512	130.053	121.834	153.043	134.211	168.587	8048.75	0.328984	0.0797942	4.1229	3.7413e-05	0.000890842
gene13771	107049034	C10H15orf39	2.05137	1.9043	1.80609	3.60468	3.33579	3.08588	268.01	0.802827	0.187316	4.28596	1.81953e-05	0.000476564
gene14334	404754	UMOD	531.068	543.613	548.205	591.852	578.792	648.922	23135.8	0.171853	0.0499285	3.44198	0.000577467	0.00873327
gene800	693258	LOC693258	228.865	259.302	237.465	313.154	270.509	343.841	5923.22	0.360038	0.0834613	4.31383	1.60452e-05	0.000433353
gene14331	415630	KIFC3	74.0524	83.6206	79.7149	99.8731	92.4494	90.9704	9443.3	0.262705	0.0584292	4.49613	6.91999e-06	0.000209551
gene12250	395961	NR5A2	22.1731	21.2733	23.4264	34.0101	37.8843	37.8637	2984.68	0.717377	0.0719635	9.96862	2.09118e-23	7.14909e-21
gene8208	422546	SLC25A4	20.0521	17.9121	21.9236	12.2642	15.0563	16.6434	854.709	-0.440364	0.136497	-3.22618	0.00125453	0.0162912
gene14327	415629	MMP15	123.529	141.128	148.329	119.916	116.195	122.076	11360.5	-0.199653	0.06248	-3.19547	0.00139603	0.0176935
gene14322	768618	NDRG4	9.81074	9.42385	9.23933	6.74317	7.5379	6.9288	809.293	-0.416473	0.11083	-3.75777	0.000171435	0.00320449
gene21774	420109	GATAD2A	17.2249	16.6129	17.447	19.0654	20.1408	19.3891	2581.56	0.26792	0.0690904	3.87782	0.000105396	0.00211297
gene17330	417255	TUBB4B	251.957	245.347	256.034	226.365	221.098	236.397	10983.5	-0.133926	0.0462555	-2.89536	0.00378725	0.0396775
gene11309	423953	ZRANB1	33.6729	33.1043	34.2674	40.5416	43.4008	40.7572	5634.59	0.308837	0.0513113	6.01889	1.75622e-09	1.2605e-07
gene19064	426344	LOC426344	190.016	193.788	176.223	215.52	205.553	216.587	11664.7	0.193057	0.052693	3.6638	0.000248496	0.00438616
gene6788	101749651	LOC101749651	131.096	129.063	132.443	97.2513	74.8816	82.2557	5267.76	-0.620633	0.0804355	-7.71591	1.20123e-14	1.8359e-12
gene2568	395195	NBEA	7.6245	7.03793	7.40654	6.02608	5.63861	5.64568	2130.26	-0.351221	0.0729817	-4.81245	1.49089e-06	5.53377e-05
gene13735	414830	B2M	873.191	917.909	962.048	810.642	743.706	858.878	20671.6	-0.184023	0.0571364	-3.22077	0.00127848	0.0164769
gene18321	417577	TRAF4	39.3316	42.3388	44.3796	48.326	46.6265	53.7019	2849.2	0.243221	0.0799205	3.04329	0.00234008	0.0267841
gene6233	421507	GREM2	15.3003	15.495	17.6001	11.6227	11.2989	10.5884	2818.45	-0.524454	0.0751625	-6.9776	3.00272e-12	3.14583e-10
gene11352	769291	STK32C	3.25614	2.91785	2.44654	3.84078	4.31148	4.31935	427.943	0.540844	0.165613	3.2657	0.00109192	0.014534
gene873	418074	NUAK1	112.834	107.587	111.172	131.261	131.348	111.607	14611.6	0.179905	0.0569047	3.16151	0.00156952	0.0194884
gene12232	424337	SLC25A24	36.6301	35.3791	35.0079	40.5268	39.0682	39.2929	4333.49	0.157573	0.0552677	2.85108	0.00435709	0.0442902
gene16649	416811	AACS	52.4128	52.5292	56.9045	47.2409	49.182	48.2952	5070.6	-0.155799	0.0551984	-2.82253	0.00476471	0.0472506
gene3426	395329	VIPR1	15.355	16.1337	19.3674	11.8067	12.5823	9.72473	2719.6	-0.60803	0.101465	-5.99252	2.0662e-09	1.43523e-07
gene12220	414140	AMY2A	82.8471	75.9985	74.1574	51.7946	46.6422	51.9863	3628.6	-0.509242	0.0696265	-7.31392	2.59466e-13	3.30462e-11
gene3424	428397	GHRH-LR	1.21336	1.92218	1.69311	2.4348	3.28057	2.63224	247.185	0.796894	0.232207	3.43183	0.000599517	0.00901426
gene3423	420386	ADCYAP1R1	5.10444	4.8552	5.56968	7.36719	8.05892	9.88205	406.858	0.664736	0.16931	3.92615	8.63178e-05	0.00178844
gene13749	415320	RP11-106M3.2	43.7427	41.6601	44.6226	32.8355	29.947	30.3775	3013.05	-0.475708	0.0669436	-7.1061	1.19364e-12	1.31412e-10
gene2599	418922	SLC7A1	10.8023	12.9578	9.46226	11.5378	12.0014	11.6348	1730.23	0.32953	0.109922	2.99786	0.00271886	0.0299581
gene1256	396517	SLC2A3	147.35	148.583	163.4	120.109	123.821	120.868	6734.59	-0.326749	0.0535387	-6.10303	1.04074e-09	7.8152e-08
gene14105	395889	IGF1R	39.0461	42.2265	40.1659	47.7493	46.6655	51.465	6218.23	0.270205	0.0606195	4.4574	8.29606e-06	0.000241106
gene8763	422825	PROM1	9.47075	9.15049	9.32542	11.6159	12.9777	12.0063	1328.91	0.393788	0.089326	4.40844	1.04116e-05	0.0002934
gene13791	415298	SEMA7A	88.0634	94.2717	94.6347	102.364	102.53	98.5883	9229.12	0.136848	0.0483671	2.82936	0.00466417	0.0463953
gene12084	424306	ZEB2	42.1903	41.7929	44.9314	48.8297	51.1684	48.3339	7144.3	0.209565	0.0497991	4.20822	2.57393e-05	0.000644275
gene825	418049	TST	44.4585	43.3556	41.8484	36.6703	35.8792	31.1662	1303.3	-0.315425	0.0959449	-3.28757	0.00101056	0.0136468
gene786	395519	MAFF	64.5177	62.2018	69.3263	59.1751	54.0046	49.2315	3264.34	-0.261151	0.0769945	-3.39181	0.000694336	0.010135
gene18702	419180	DBNDD2	156.827	155.387	164.522	120.695	112.554	121.465	4199.38	-0.42102	0.0602112	-6.99238	2.70252e-12	2.85435e-10
gene18698	396442	SRC	47.9348	48.0826	48.5976	51.1515	50.9469	53.5148	5534.95	0.158774	0.0520414	3.05091	0.00228152	0.0262759
gene13895	374001	CHRNA7	22.3588	21.6756	22.461	18.4542	18.9663	18.6099	1705.29	-0.24096	0.0761146	-3.16575	0.00154682	0.0192663
gene18688	419175	PLCG1	13.048	13.6571	12.8127	18.6043	16.0653	17.3385	2163.09	0.4044	0.0812406	4.97781	6.43085e-07	2.71244e-05
gene2488	396118	LPAR6	17.6414	20.87	21.4029	15.6294	15.0528	14.939	752.34	-0.387642	0.123016	-3.15116	0.00162624	0.0200631
gene18687	396004	TOP1	133.169	135.019	133.509	122.296	121.163	119.015	14597.1	-0.142502	0.0380389	-3.74621	0.000179524	0.00334354
gene11270	396259	FGFR2	62.8299	62.6612	60.7933	71.3681	73.5902	67.3147	9362.88	0.19514	0.0468821	4.16234	3.14998e-05	0.000767756
gene12058	424293	UBXN4	126.587	121.522	129.271	111.589	116.696	104.897	7024.8	-0.173871	0.0519015	-3.35001	0.000808081	0.0113367
gene17075	693260	BF1	86.6049	94.5065	116.108	78.4441	73.6932	84.3064	3409.51	-0.321292	0.0965598	-3.32739	0.000876641	0.0121412
gene18719	419194	ADA	19.3908	20.8143	19.8335	24.4559	23.3366	24.4185	1749.4	0.271697	0.0800987	3.39202	0.000693782	0.010135
gene8460	422680	USP53	9.37002	7.81497	9.87446	10.7708	12.065	10.2358	1536.01	0.303419	0.106776	2.84165	0.0044881	0.0450927
gene16978	417012	HORMAD2	45.8479	37.1264	52.7878	34.1104	42.187	31.0357	2638.05	-0.487531	0.0992466	-4.91232	9.00067e-07	3.60888e-05
gene150	426369	SEC61A2	58.2727	55.0809	53.5083	66.8044	71.0482	69.0326	4768.51	0.316302	0.0583115	5.42434	5.81685e-08	3.10974e-06
gene16977	427718	LIF	95.4406	97.3605	103.927	57.0477	52.3388	44.9615	3587.16	-0.939426	0.082019	-11.4538	2.25166e-30	1.2718e-27
gene16975	770898	GATSL3	160.786	161.052	169.548	144.457	133.106	130.123	7070.57	-0.263893	0.0538151	-4.9037	9.40462e-07	3.73625e-05
gene173	396332	SEMA3D	2.30684	2.65953	3.18768	4.2911	3.75881	4.58214	313.635	0.729379	0.190316	3.83247	0.000126865	0.00248583
gene6678	421753	SLC16A10	96.9988	103.079	95.7099	123.745	121.763	119.707	22365.8	0.309776	0.0433374	7.14799	8.80549e-13	1.01837e-10
gene1316	771099	C12ORF57	62.438	59.9974	68.3819	52.107	54.4781	56.5549	1669.02	-0.245803	0.0808456	-3.0404	0.00236261	0.0269944
gene18617	419140	EIF6	67.0591	69.1817	72.2267	76.9772	76.3109	78.7856	5359.17	0.16009	0.05365	2.98397	0.00284531	0.0311928
gene13830	415356	UBE2Q2	47.5701	46.4845	42.6619	38.3611	38.5226	34.0119	2437.06	-0.288053	0.0794527	-3.62547	0.000288438	0.00494339
gene2678	418970	SLC35F2	36.2784	34.2443	34.1968	47.8216	47.9476	52.2216	3055.5	0.50477	0.0694257	7.27065	3.57774e-13	4.50166e-11
gene6831	421845	FAM46A	24.6849	25.2381	27.3577	31.1649	33.2578	34.3151	3577.53	0.29735	0.0643547	4.62048	3.82848e-06	0.000127202
gene17081	417048	TAPBP	124.703	135.6	167.723	107.314	98.6828	109.509	5071.71	-0.431699	0.0897326	-4.81095	1.50214e-06	5.55961e-05
gene11903	395801	IHH	3.15562	2.84251	3.24058	4.86415	5.20003	5.84163	242.516	0.786553	0.198582	3.96085	7.46821e-05	0.00158499
gene16973	417011	RP1-130H16.18	173.598	183.916	178.711	165.435	156.859	155.639	11996	-0.160386	0.0461666	-3.47407	0.000512619	0.00795632
gene22421	395247	SMAD2	233.903	252.997	250.468	382.166	402.739	427.306	16180.5	0.72304	0.0534471	13.5282	1.06662e-41	1.38565e-38
gene22595	427448	FYB	40.8682	40.385	40.0211	51.7168	52.6581	57.8079	6945.37	0.433767	0.0606802	7.14841	8.77918e-13	1.01837e-10
gene12102	424312	RND3	41.8272	39.052	42.6016	51.0147	56.1318	59.1908	4020.79	0.435318	0.0701624	6.20443	5.48943e-10	4.29598e-08
gene6381	421589	FNDC1	42.4932	42.6421	44.1697	54.7171	56.8357	48.3442	9389.47	0.311907	0.0568919	5.48245	4.19466e-08	2.29927e-06
gene14071	415502	AKAP13	13.2212	13.6891	12.9481	14.9346	15.9816	14.8307	5784.4	0.20603	0.0546125	3.77258	0.000161569	0.00305079
gene11615	424047	SDPR	146.161	142.239	146.76	126.185	129.166	129.38	22732.7	-0.171887	0.0357959	-4.80186	1.572e-06	5.80164e-05
gene6388	421610	UTRN	8.83512	7.83628	8.04255	9.82459	11.4761	10.2888	3591.65	0.364161	0.0751787	4.84394	1.27288e-06	4.86353e-05
gene11632	429007	MOB4	49.8713	45.3619	49.5831	40.1967	41.6383	39.464	3930.28	-0.249698	0.060213	-4.14691	3.36997e-05	0.000816777
gene209	427850	RELN	5.06593	5.16963	5.62741	4.74283	4.28561	3.96478	1648.4	-0.282591	0.091678	-3.08243	0.00205317	0.02427
gene14036	415483	ZFAND6	106.733	104.088	102.214	94.3675	94.1473	93.0297	4770.91	-0.149093	0.0525263	-2.83845	0.00453336	0.045407
gene18464	395807	NOS2	29.0344	29.1899	29.2118	41.7089	44.6369	44.5453	4769.31	0.587823	0.0554177	10.6071	2.76069e-26	1.12075e-23
gene22031	107055406	LMBR1L	33.9324	33.3836	33.2352	48.5668	45.4823	53.0161	2549.56	0.553781	0.0784255	7.06124	1.65027e-12	1.80157e-10
gene2927	396114	P2RY6	7.40027	7.86667	8.08088	11.0342	11.3578	15.4463	354.548	0.700236	0.188232	3.72008	0.000199161	0.00365612
gene22481	427401	KIAA1161	9.07761	9.78784	9.82798	12.4283	12.8314	13.6246	1857.32	0.443573	0.0817269	5.4275	5.71479e-08	3.0678e-06
gene6531	421696	SLC2A12	56.477	55.628	55.7458	43.5019	47.8779	45.5237	6545.03	-0.287968	0.0519119	-5.54724	2.90219e-08	1.63924e-06
gene13985	415445	RP11-96O20.4	42.4327	35.8845	37.065	26.1289	27.9246	24.1293	1897.42	-0.49762	0.0887604	-5.60633	2.0666e-08	1.19853e-06
gene16821	416920	KREMEN1	14.5203	14.0827	14.197	11.4157	11.4511	11.8357	1891.96	-0.296642	0.0742839	-3.99335	6.51455e-05	0.00142236
gene18767	419222	CDH4	4.86072	5.46779	4.80243	7.061	6.48943	7.07066	530.834	0.45821	0.138608	3.30579	0.000947076	0.0129647
gene8648	100857733	CORIN	10.4299	10.7858	11.1495	12.8786	14.0636	12.1504	2268.17	0.278554	0.0769814	3.61846	0.000296361	0.00505252
gene13793	414838	CYP11A1	234.06	249.037	258.209	285.242	267.653	304.437	13962.9	0.215726	0.0575545	3.7482	0.000178108	0.00332442
gene16847	396322	GSTT1	62.5551	56.8408	59.2961	43.1198	41.7868	42.2256	2528.18	-0.4857	0.0693011	-7.00855	2.40806e-12	2.56419e-10
gene199	768821	FGL2	197.38	185.66	190.512	228.167	236.251	237.163	19861.8	0.296587	0.0404136	7.33878	2.1555e-13	2.82849e-11
gene8396	428760	ADAMTS3	16.9393	15.3089	17.3357	13.512	13.4199	11.6314	2718.3	-0.356751	0.0786609	-4.53529	5.75233e-06	0.00018138
gene22596	427449	DAB2	534.022	523.912	510.848	594.967	608.723	589.217	62461.4	0.194696	0.0340797	5.71296	1.11025e-08	6.83566e-07
gene17072	425389	BF2	264.339	304.749	350.425	244.193	225.46	260.994	10295.5	-0.325448	0.0826337	-3.93844	8.20135e-05	0.00172122
gene11714	424116	PDE1A	18.1629	19.1642	19.1545	15.9986	17.1811	14.8342	4885.67	-0.226309	0.0623571	-3.62924	0.000284261	0.00489173
gene11716	424118	SSFA2	36.1494	35.1454	37.5786	29.1346	29.6022	25.806	4961.93	-0.358953	0.0616406	-5.82333	5.76882e-09	3.71003e-07
gene2826	419086	CAPN5	35.1626	34.8408	37.8343	45.1564	45.5009	42.6591	6654.11	0.311475	0.051744	6.01954	1.74911e-09	1.2605e-07
gene22064	107055401	APOF	20.15	25.1143	29.2663	16.0091	10.5483	14.9406	539.486	-0.841756	0.189134	-4.45058	8.56394e-06	0.000247782
gene6190	421479	QPCT	32.5578	29.4802	30.4698	25.2591	26.9668	24.5898	2943.52	-0.261879	0.0687033	-3.81174	0.000137994	0.00265583
gene3372	100858122	KCNH2	13.2307	15.8637	16.6664	18.9742	17.7252	19.7432	2197.3	0.307949	0.0951335	3.23702	0.00120786	0.0158691
gene14339	430610	DOK4	100.642	106.334	103.122	126.283	114.939	129.088	8035.92	0.239169	0.058232	4.10717	4.0053e-05	0.00094092
gene9822	395694	ITPKA	18.746	20.0077	23.5323	27.2096	26.7503	28.2078	1545.23	0.403883	0.0991835	4.07208	4.65959e-05	0.00106948
gene19943	419665	KIAA1522	58.4954	64.4456	61.5643	75.1521	71.4837	67.4911	8879.46	0.220148	0.0559872	3.93211	8.4203e-05	0.00175583
gene15764	100857609	LOC100857609	372.047	376.208	359.958	440.81	423.562	464.557	83841.5	0.267978	0.044573	6.01213	1.83099e-09	1.30694e-07
gene5163	420335	SQLE	55.8051	56.7396	59.4179	48.9195	52.7475	50.931	4145.79	-0.166535	0.0584306	-2.85013	0.00437014	0.0443882
gene19949	419669	RNF19B	15.219	14.7896	14.901	11.8266	11.7057	12.5137	1080.98	-0.311959	0.0946189	-3.297	0.000977218	0.0132932
gene15758	395679	SMAD5	180.058	182.437	189.367	227.965	243.3	236.273	25821.6	0.364149	0.0397035	9.1717	4.65602e-20	1.14963e-17
gene452	395609	MDM2	18.6614	19.5472	20.8784	26.3049	27.6437	26.7011	3589.36	0.470274	0.0641521	7.33061	2.29106e-13	2.97631e-11
gene4547	420996	NR4A3	3.01982	2.9103	3.04303	1.25495	1.564	1.01506	337.929	-1.22602	0.188448	-6.50587	7.7246e-11	6.73492e-09
gene10311	423494	CEP170B	57.0396	59.1853	61.5647	76.5468	77.3548	71.4819	19290.5	0.347922	0.0437557	7.95148	1.84296e-15	3.15025e-13
gene15731	426962	GFPT2	11.2581	11.1518	11.4545	15.8806	13.3387	14.7929	1169.94	0.382354	0.10154	3.76556	0.000166176	0.00311964
gene441	417837	CAND1	46.5633	48.6531	47.9445	57.2344	57.2661	58.6316	7118.69	0.279955	0.0482449	5.80278	6.5224e-09	4.15355e-07
gene15728	416291	ADAMTS2	23.4492	25.3216	28.0716	29.3849	30.1336	28.5704	3585.53	0.202364	0.0720764	2.80763	0.00499082	0.0490808
gene4574	421009	ZNF516	25.7315	27.425	27.0509	30.6648	30.5182	29.6351	5816.56	0.184481	0.0517793	3.56283	0.00036688	0.0059801
gene15720	416285	MGAT4B	80.3217	82.0883	80.0826	74.4966	70.7017	67.0592	6139.36	-0.186355	0.05402	-3.44973	0.000561137	0.00853599
gene19963	419679	MFSD2A	94.2737	96.2423	103.986	84.9984	84.2641	90.7221	5315.32	-0.174404	0.0602535	-2.89451	0.00379756	0.0397215
gene15805	395643	PDLIM4	321.442	327.373	304.303	378.304	367.406	394.919	12935.5	0.264908	0.0508075	5.21395	1.84859e-07	8.70111e-06
gene15104	416024	MGLL	152.31	166.148	175.288	197.01	195.171	195.438	19174.3	0.256296	0.0502577	5.09963	3.40316e-07	1.51406e-05
gene20716	421148	ADIPOR1	43.3701	43.0029	42.2581	37.1372	36.094	38.6547	2320.19	-0.201742	0.0699663	-2.88341	0.00393393	0.0407541
gene20804	419832	ELK4	10.0176	10.895	9.51155	11.5673	12.5033	11.5385	3148.08	0.233397	0.0737848	3.16322	0.00156036	0.0193977
gene4339	420881	SLC22A23	15.1842	19.0458	14.7864	21.6536	21.6982	21.893	3472.17	0.406755	0.091034	4.46817	7.8892e-06	0.0002324
gene20802	771736	CDK18	3.49617	4.14432	3.82612	5.18158	4.82015	5.30616	694.267	0.400588	0.126716	3.1613	0.00157065	0.0194884
gene15020	415970	RAB43	39.2944	35.2942	39.8773	51.944	51.9407	49.0974	5811.11	0.260167	0.0557942	4.66297	3.1168e-06	0.000105719
gene9740	423172	CD82	94.051	98.0562	120.057	84.4715	80.9782	78.0671	8141.16	-0.352322	0.075341	-4.67637	2.91998e-06	9.9825e-05
gene15053	395895	CACNA1D	1.39044	1.46847	1.5291	1.06201	0.891294	1.07037	392.253	-0.515261	0.160421	-3.21194	0.00131844	0.0169248
gene9768	395221	NR1H3	96.1397	98.5415	93.2478	106.431	106.031	102.501	9616.52	0.136025	0.0458734	2.96523	0.00302455	0.0328043
gene9771	423186	PACSIN3	271.079	257.297	246.005	221.517	227.636	215.814	12360.5	-0.21372	0.048422	-4.4137	1.0162e-05	0.000288463
gene10461	428925	MGAT2	32.6448	32.3272	34.7264	26.4987	23.3487	27.6491	1681.34	-0.358992	0.0917509	-3.91268	9.12783e-05	0.00187034
gene19880	419628	AGO3	21.5606	20.0595	20.8709	27.3815	27.6237	25.2773	4300.04	0.544607	0.0810793	6.71697	1.85545e-11	1.81234e-09
gene15076	378913	FLNB	508.588	527.187	513.258	578.42	577.453	574.702	153794	0.166548	0.0327136	5.09111	3.55982e-07	1.57835e-05
gene15080	770439	NCKIPSD	50.9485	55.7548	52.7483	48.9032	45.5117	47.2997	5526.65	-0.165347	0.0585253	-2.82523	0.00472471	0.0469256
gene10430	423555	DLGAP5	2.59642	2.58592	3.2698	4.62204	5.63974	6.60269	478.993	1.00017	0.176242	5.67496	1.38718e-08	8.34297e-07
gene20724	429496	KIAA1324	8.31667	10.3861	9.79626	11.9971	11.3829	11.9981	1252.35	0.317608	0.106548	2.9809	0.00287403	0.0314147
gene4434	420928	CMBL	8.14256	6.25381	6.70323	3.86568	4.5527	4.30009	198.52	-0.705881	0.225194	-3.13454	0.00172122	0.0209957
gene15717	770805	SQSTM1	162.277	167.897	167.244	154.58	148.33	138.783	7406.66	-0.166214	0.0515088	-3.2269	0.00125141	0.0162896
gene998	418154	WNT5B	6.1087	11.0854	14.1739	6.88592	4.64377	8.41538	392.08	-0.664219	0.177831	-3.73512	0.000187625	0.0034672
gene9893	423259	SUSD6	38.2797	35.6363	36.5811	43.9434	43.0363	39.5767	7591.13	0.220796	0.0493255	4.47631	7.59456e-06	0.000225769
gene10239	423456	SLC25A29	38.3005	37.5116	37.4528	43.0469	43.4444	45.3979	3163	0.225163	0.062303	3.614	0.000301515	0.00511355
gene4751	421098	GAREM	5.93857	6.01837	6.08508	7.48166	8.15407	7.34156	1354.55	0.352265	0.0878752	4.00869	6.10554e-05	0.00134893
gene20120	419748	UBASH3B	10.7875	11.9443	12.4108	9.36531	10.2099	9.94719	2140.13	-0.245846	0.0813454	-3.02224	0.0025091	0.0283688
gene4996	770964	TMEM64	16.9017	17.6761	17.1921	20.6477	19.4138	19.3099	2263.39	0.203549	0.0713876	2.85132	0.00435378	0.0442902
gene4991	420217	OSGIN2	9.13012	9.78887	9.28433	11.1282	12.5292	13.2492	1510.99	0.384229	0.0953789	4.02845	5.61454e-05	0.00125973
gene4979	396257	CA2	5.94181	3.98249	7.259	2.38521	2.33449	1.37073	167.235	-1.48732	0.303198	-4.90545	9.32116e-07	3.71574e-05
gene10087	771938	ESRRB	2.8495	3.39644	2.8723	5.14795	5.73529	4.76448	226.116	0.782698	0.208014	3.76273	0.000168071	0.00315064
gene413	107052719	LOC107052719	176.306	186.93	182.677	199.323	200.816	190.799	16902.1	0.119821	0.0418805	2.86103	0.00422263	0.0431559
gene15469	416181	FBXW11	29.3018	28.7883	27.8388	33.0202	33.4798	33.2261	3888.69	0.219218	0.0580525	3.7762	0.00015924	0.00301557
gene10081	423366	C14ORF1	70.9062	76.7863	81.7504	57.2058	44.8203	69.1409	1869.33	-0.417162	0.129306	-3.22615	0.00125467	0.0162912
gene24392	100857932	LOC100857932	53.6614	49.2422	54.55	42.0392	37.1781	43.5694	2533.09	-0.353888	0.0822136	-4.3045	1.67366e-05	0.000447376
gene20248	770939	C11ORF52	24.0275	24.375	25.5227	19.1536	18.0599	20.378	1664.13	-0.360975	0.0849565	-4.24895	2.14779e-05	0.000550333
gene4858	420164	CYP7B1	0.982512	1.16437	0.850917	1.64092	1.71346	1.58783	239.486	0.730136	0.208381	3.50385	0.000458591	0.00721254
gene4890	428359	VCPIP1	11.0363	11.2922	12.7561	14.6127	15.4298	16.2765	1941.45	0.405251	0.0864611	4.68709	2.77117e-06	9.60006e-05
gene10069	771832	PGF	12.7856	13.281	12.3967	16.7766	14.122	19.2583	965.107	0.387374	0.128879	3.00572	0.00264956	0.0294191
gene10066	101749071	PROX2	3.60849	4.68485	3.87771	6.02763	5.58109	6.04466	1005.66	0.551898	0.120632	4.57505	4.76108e-06	0.000155796
gene10134	423394	GALC	50.7157	52.4048	55.4221	61.1611	65.0307	64.5447	7960.74	0.272283	0.0517457	5.26195	1.42536e-07	6.96122e-06
gene9733	770209	C5H11ORF96	56.7785	54.8669	55.0112	72.0806	60.7182	68.4479	1800.99	0.277132	0.0886335	3.12671	0.00176772	0.0214745
gene399	417806	SLC38A1	20.0984	20.0374	20.3407	23.847	25.5471	20.684	4849.92	0.211038	0.0679847	3.10419	0.00190799	0.0228239
gene4701	421068	ABHD3	42.0644	38.4219	37.2344	44.6714	46.9958	43.028	3972.5	0.197965	0.0666555	2.96997	0.00297832	0.0324049
gene10235	423453	EVL	117.339	108.753	114.029	95.9159	95.4558	95.5885	6296.37	-0.239918	0.0497551	-4.82199	1.42136e-06	5.33666e-05
gene4648	430750	RAB31	18.5689	18.7221	19.5254	21.5887	22.4717	20.8644	2954.3	0.198994	0.0631836	3.14946	0.00163573	0.0201351
gene10228	423447	CCDC85C	35.0622	35.8892	33.9772	43.5207	44.1511	39.7405	6051.85	0.286248	0.0563369	5.08101	3.75436e-07	1.65894e-05
gene9915	423270	PLEKHH1	8.48436	8.79612	9.06322	12.8868	13.1277	14.4896	2445.83	0.622557	0.0784212	7.93863	2.04434e-15	3.4491e-13
gene4656	426050	SOGA2	23.8444	24.0752	25.954	21.252	21.9743	21.2744	6370.39	-0.190257	0.0515579	-3.69016	0.000224111	0.0040213
gene1077	395860	ST8SIA1	8.28944	8.39762	9.82381	12.5503	11.2562	14.6799	395.465	0.539737	0.171956	3.13881	0.00169635	0.0207508
gene15248	416094	GPR27	27.1052	26.1866	33.8014	22.9336	20.4821	19.7066	1711.28	-0.458814	0.107027	-4.28691	1.81175e-05	0.000475484
gene15249	771674	PROK2	40.8716	36.2843	54.1551	12.7203	14.266	11.467	929.798	-1.76306	0.149872	-11.7637	6.00134e-32	3.54379e-29
gene10204	100858625	CLMN	1.32787	1.88851	1.44922	0.966232	0.858019	0.697284	214.542	-0.876087	0.237164	-3.69401	0.000220746	0.00397741
gene20492	425061	FDPS	131.357	145.075	143.886	101.443	105.811	122.359	4862.45	-0.345145	0.0772144	-4.46995	7.8237e-06	0.000230995
gene5039	770893	LAPTM4B	127.229	131.041	133.003	157.176	166.386	168.576	12041.9	0.335153	0.0462541	7.24592	4.29507e-13	5.26389e-11
gene5038	101751823	LOC101751823	52.5984	50.2416	51.811	60.237	63.7708	59.4743	7534.42	0.250054	0.048916	5.11191	3.18916e-07	1.42863e-05
gene430	417828	RASSF3	86.6199	89.3027	96.9712	69.4466	75.4935	72.4737	8283.08	-0.321966	0.0551104	-5.84221	5.15119e-09	3.34596e-07
gene10171	423418	LGMN	397.535	367.855	396.568	307.608	309.215	309.209	20741.6	-0.309191	0.0398329	-7.76221	8.34644e-15	1.29082e-12
gene5033	374102	SDC2	304.478	303.051	306.27	244.245	240.777	233.78	24045.9	-0.340594	0.0347812	-9.79249	1.21277e-22	3.75121e-20
gene25817	100857622	LOC100857622	129.893	140.688	144.781	101.894	103.772	123.016	4047.78	-0.332048	0.0811472	-4.09193	4.27806e-05	0.00099778
gene20822	419846	DYRK3	5.45268	4.96547	4.81259	7.05341	7.9539	5.83524	1154.55	0.445569	0.11936	3.73297	0.000189237	0.00349202
gene4289	395736	NEDD9	45.2487	46.0563	48.8748	41.3122	42.3735	35.7399	5980.75	-0.225427	0.0649583	-3.47033	0.000519818	0.00804881
gene4261	420841	MYLIP	62.0716	55.1206	53.8331	65.8371	65.2583	63.9445	5021.13	0.195512	0.0639743	3.0561	0.00224238	0.0259402
gene14583	415776	PEPD	92.2088	96.9112	106.399	85.2069	87.2184	86.0661	5478.1	-0.187648	0.0605522	-3.09895	0.00194208	0.0231252
gene5933	421340	DUSP10	88.4086	88.7383	91.5061	82.6171	77.7358	72.7369	9103.63	-0.199237	0.051819	-3.84486	0.000120621	0.00238506
gene11022	425224	PLCE1	3.4841	3.49274	3.45434	4.38862	4.61059	3.88486	1308.8	0.31148	0.0945098	3.29574	0.000981617	0.0133252
gene5930	421339	HHIPL2	132.249	131.844	129.04	180.462	187.307	185.911	12391.1	0.499909	0.0416585	12.0002	3.54569e-33	2.70953e-30
gene19398	419488	CLCN6	6.13861	6.40901	5.94691	8.95863	9.02389	8.86166	1429.64	0.543686	0.0852449	6.37793	1.79497e-10	1.49477e-08
gene19399	419489	MTHFR	16.1163	16.021	16.9925	22.7304	21.1876	21.8555	1593.52	0.425296	0.0816687	5.20758	1.91317e-07	8.94028e-06
gene14598	769704	LOC769704	59.9583	53.4215	57.4905	36.3665	31.7568	32.9744	3377.44	-0.76881	0.0700623	-10.9732	5.14037e-28	2.47328e-25
gene14599	769339	LOC769339	126.471	121.126	129.346	77.9639	78.7351	66.5897	7460.71	-0.751305	0.0619958	-12.1187	8.41333e-34	7.26762e-31
gene14600	415786	CES1	65.8647	59.6733	65.8743	39.8751	38.0666	34.9225	3934.07	-0.752017	0.0675394	-11.1345	8.52158e-29	4.25784e-26
gene16298	416630	SOCS1	128.441	120.479	163.602	108.596	102.008	106.209	2757.97	-0.37694	0.0984588	-3.8284	0.000128978	0.00252137
gene9368	426933	FIBIN	151.121	161.567	176.991	123.719	110.515	116.921	7100.7	-0.474214	0.0656862	-7.21938	5.22249e-13	6.22434e-11
gene14644	425886	CDYL2	5.43721	4.68495	5.22773	6.38619	6.40146	6.04212	1075.4	0.300729	0.100288	2.99864	0.00271184	0.0299062
gene5884	421312	CHGB	1889.37	1777.18	1649.7	1560.82	1565.74	1389.92	117408	-0.23017	0.0538353	-4.27544	1.90757e-05	0.000497616
gene10951	395706	SCD	104.309	113.574	119.098	92.9359	94.5554	98.5623	4398.85	-0.231	0.0651827	-3.54389	0.000394276	0.00639455
gene918	107053489	LOC107053489	3.99465	4.52454	3.24529	2.54867	2.7939	3.14346	547.162	-0.465792	0.164544	-2.83081	0.00464305	0.0462205
gene22733	416371	BHMT	143.827	138.336	149.002	127.188	118.694	121.445	6002.28	-0.225748	0.0532282	-4.24113	2.22393e-05	0.000567604
gene19500	419520	SLC23A2	7.82974	7.53723	10.0505	5.36884	5.5051	4.81846	1357.68	-0.532312	0.0995104	-5.34931	8.8289e-08	4.49789e-06
gene3754	420574	ASNS	63.4976	55.5511	51.0803	71.7393	66.851	59.1487	4590.28	0.258321	0.0853806	3.02553	0.00248199	0.0281112
gene19337	419470	EMC1	73.4919	75.5835	82.9012	65.7647	68.6279	71.0381	7676.35	-0.169671	0.0576914	-2.94101	0.0032714	0.035065
gene16597	374028	CLDN5	35.5778	36.5572	42.7172	49.6698	46.3016	46.5518	2243.89	0.31607	0.084978	3.71943	0.000199671	0.00365857
gene3558	420459	IDI1	143.475	138.411	151.51	113.443	114.215	119.325	7232.14	-0.321845	0.0532885	-6.03967	1.5443e-09	1.13344e-07
gene19217	428181	SKI	7.3989	8.36948	6.46647	8.54246	10.4402	10.0539	1145.21	0.428217	0.118807	3.6043	0.000312999	0.00527976
gene3576	378903	CREM	43.3127	39.6805	39.1683	28.6283	28.5107	28.6106	1763.1	-0.511397	0.0836883	-6.11074	9.91719e-10	7.53417e-08
gene6143	421449	GTPBP2	14.6486	15.5822	13.2988	18.4393	17.6378	17.3964	1892.33	0.303457	0.0865721	3.50525	0.000456178	0.00718328
gene3578	420468	PARD3	31.9972	30.4498	31.3444	32.8167	38.64	36.0975	5038.42	0.203845	0.0669453	3.04496	0.00232715	0.0266832
gene6136	395909	VEGFA	23.8258	26.3818	25.2242	35.8344	36.4175	42.5027	1124.52	0.610602	0.109255	5.58877	2.28689e-08	1.31456e-06
gene6126	421441	LOC421441	16.553	19.7365	18.7455	22.8769	21.5816	22.8286	3851.25	0.295448	0.0745613	3.96248	7.41748e-05	0.00157709
gene11168	423885	SORCS1	5.99844	6.56163	7.12133	2.7494	2.69269	2.44378	793.012	-1.31222	0.120892	-10.8545	1.89895e-27	8.2231e-25
gene3633	420501	KIAA1217	35.4973	39.3838	35.4336	45.5105	43.3364	44.7589	6914.11	0.28558	0.0604913	4.72101	2.34678e-06	8.19544e-05
gene14454	415698	GNAO1	16.5519	20.1676	16.8774	12.9901	11.9048	11.7751	1680.08	-0.477596	0.0967691	-4.93542	7.99804e-07	3.27768e-05
gene24018	100857815	BCAP31	152.275	157.006	155.005	130.609	131.967	142.434	4676.57	-0.191386	0.0596042	-3.21095	0.00132295	0.0169492
gene21645	395746	OAZ1	872.82	803.136	831.319	638.544	632.76	694.41	22237.7	-0.344971	0.0501241	-6.88234	5.88781e-12	6.02272e-10
gene19271	419429	LOC419429	7.6741	7.61321	9.34497	12.0185	10.8694	10.6513	956.027	0.440977	0.116367	3.78953	0.000150933	0.00286245
gene16392	416410	XPO6	69.678	72.9349	73.7342	102.962	101.949	102.656	11164.3	0.513217	0.0431694	11.8885	1.35879e-32	9.80672e-30
gene5981	421369	ATF3	39.0509	39.6263	36.0711	33.4186	34.3223	31.1827	2808.01	-0.216312	0.0718248	-3.01165	0.00259828	0.0290864
gene14338	427528	CCDC102A	67.9132	70.6218	69.7458	82.8936	73.2366	80.3497	5576.95	0.188672	0.061401	3.07279	0.00212069	0.0247974
gene10930	423758	GBF1	16.9481	18.0395	18.5008	20.5291	21.0496	20.4095	4008.85	0.210014	0.0567765	3.69897	0.000216477	0.00392772
gene5827	416724	SEC23B	101.173	95.9514	105.016	86.4536	83.7867	79.1057	7685.4	-0.274693	0.0543841	-5.05098	4.39545e-07	1.90338e-05
gene16098	416487	SMURF1	58.4544	57.9533	59.0662	62.8519	69.0144	62.7542	10853.8	0.155169	0.0473578	3.27653	0.00105091	0.0141037
gene14845	415891	DUSP7	15.794	15.5117	14.9288	12.7218	12.0808	10.1095	1380.66	-0.393291	0.101312	-3.88198	0.000103608	0.00208833
gene9591	396330	IRF7	62.8236	67.9725	82.0622	61.2263	54.1037	61.6473	3874.04	-0.260634	0.0916855	-2.84269	0.0044734	0.0450147
gene14885	100859653	LOC100859653	44.202	50.2823	46.6065	41.1045	40.4546	36.6836	5338.91	-0.248523	0.0647424	-3.83864	0.000123716	0.00244255
gene19741	395465	CITED4	131.586	136.391	136.035	147.067	149.852	150.112	8240.29	0.151678	0.0451255	3.36126	0.000775886	0.0110159
gene336	417768	ASZ1	5.86694	5.14801	4.86084	7.04914	7.80138	6.84062	640.955	0.45715	0.132407	3.45262	0.00055518	0.00848136
gene14900	395335	CISH	230.72	262.37	278.133	313.721	294.478	302.877	10558.3	0.246048	0.0632844	3.88797	0.000101085	0.002049
gene14908	415922	LOC415922	56.6378	66.7107	78.9084	51.7356	45.8991	57.1738	3831.16	-0.379707	0.105998	-3.58221	0.000340694	0.00565979
gene5637	101752029	THBD	315.324	345.176	389.293	236.33	221.632	203.869	21975.4	-0.659891	0.0666475	-9.90121	4.11257e-23	1.36991e-20
gene16036	416451	ADAP1	13.5137	15.5871	12.801	17.2465	18.2522	16.3597	1406.33	0.314293	0.102215	3.07481	0.00210634	0.0246517
gene4218	420822	NRSN1	38.1953	36.9695	39.4959	26.521	27.6549	27.32	1958.95	-0.486932	0.0736219	-6.61396	3.74181e-11	3.47214e-09
gene19786	100858796	LOC100858796	82.6805	91.7293	88.4849	116.982	112.415	121.377	9155.54	0.421839	0.0561719	7.50979	5.92244e-14	8.27295e-12
gene20885	419880	HIPK1	12.5557	13.4769	12.7384	14.9247	14.4507	14.774	3245.52	0.190881	0.0636433	2.99923	0.00270664	0.0299062
gene4248	771221	RNF182	5.54507	6.40258	5.79987	7.62027	7.42151	7.3487	1241.25	0.359155	0.102356	3.50888	0.000449999	0.00712051
gene14953	552895	ALAS1	502.269	482.999	496.454	374.634	361.205	360.913	26953	-0.428322	0.0361649	-11.8436	2.3235e-32	1.58866e-29
gene5703	421301	LBH	1166.27	1181.84	1107.54	1034.88	1010.29	1000.92	87540.6	-0.176499	0.0386068	-4.5717	4.83792e-06	0.000157913
gene21311	420004	MED1	13.7871	14.4415	14.3437	17.4191	17.5254	16.579	3584.6	0.281355	0.0590388	4.76559	1.88299e-06	6.77615e-05
gene10757	423667	SLC16A9	3.72573	3.02685	4.46941	5.04714	6.57935	6.05403	360.305	0.648166	0.192163	3.373	0.000743549	0.0106734
gene5739	373900	UGP2	144.312	139.402	149.999	122.769	128.608	128.262	10682.5	-0.19215	0.0456179	-4.21216	2.52942e-05	0.000636815
gene19568	426774	ASH2L	118.184	112.554	118.943	83.8309	86.2766	81.6494	7288.17	-0.468008	0.0468664	-9.986	1.75516e-23	6.16251e-21
gene19569	395421	STAR	429.868	437.3	494.172	268.64	257.146	241.165	18609.9	-0.821966	0.0554545	-14.8223	1.05056e-49	2.27463e-46
gene10869	423724	ZMIZ1	20.2038	21.577	21.0596	24.7325	26.2773	25.4036	5420.21	0.288893	0.054223	5.32787	9.93733e-08	5.02318e-06
gene10868	423723	PPIF	14.7708	14.5129	15.5001	18.9933	18.8487	20.9566	1092.37	0.396589	0.099788	3.97432	7.05816e-05	0.00151558
gene19570	426775	LSM1	63.5373	63.9896	66.7754	46.7321	49.2207	51.2777	1387.45	-0.394667	0.0878218	-4.49396	6.99119e-06	0.000211215
gene10860	395602	PSAP	1019.34	858.253	856.676	913.189	759.083	720.119	84208	-0.197236	0.0345583	-5.70734	1.14758e-08	7.03216e-07
gene14728	415845	ANKRD11	42.1614	44.7747	40.2705	52.9986	57.2751	55.1226	13282.5	0.384519	0.0528936	7.26966	3.60382e-13	4.50166e-11
gene16171	771031	RPUSD1	8.40547	8.2547	7.79032	6.00514	4.57382	5.63385	480.37	-0.587835	0.156241	-3.76237	0.000168312	0.00315064
gene9500	423072	ABCC8	7.45754	7.35315	7.05283	11.7235	11.8399	10.8304	1499.74	0.660872	0.0844614	7.82454	5.09515e-15	8.17173e-13
gene16141	416520	SHMT1	18.7194	19.8067	22.3609	24.8986	26.7697	28.7944	1751.07	0.407241	0.0954263	4.2676	1.97586e-05	0.000511322
gene16140	416519	SMCR8	7.06519	7.47428	7.50135	8.24581	9.1848	8.89535	1290.16	0.261874	0.0919867	2.84687	0.00441514	0.0445665
gene14766	101750188	LOC101750188	80.4472	84.0698	85.5239	71.1889	70.9762	73.3057	4286.57	-0.209132	0.0568755	-3.67702	0.000235973	0.0041936
gene5747	769612	SLC1A4	12.2828	11.8265	11.0426	14.9353	15.5647	12.7347	4335.4	0.305197	0.0762945	4.00025	6.32754e-05	0.00139187
gene21180	419951	TANC2	5.92872	5.99074	5.89171	6.69696	7.1045	7.15057	2163.23	0.241644	0.0712664	3.39071	0.000697118	0.0101641
gene9514	396221	LDHA	168.213	156.156	157.284	132.123	135.115	136.942	6971.39	-0.246332	0.0513989	-4.79256	1.64668e-06	6.00899e-05
gene9536	423090	KCNQ1	6.19896	6.77513	8.16325	4.93214	4.76696	4.68563	800.064	-0.557015	0.12901	-4.3176	1.57732e-05	0.000427787
gene11058	423824	KNDC1	1.16509	1.36027	1.19107	1.71785	1.73021	1.75468	368.235	0.48376	0.160926	3.0061	0.00264624	0.0294074
gene10059	423351	SYNDIG1L	5.38301	4.7172	5.15189	3.45188	4.00001	3.58631	481.143	-0.458769	0.143977	-3.18641	0.00144053	0.0181567
gene17471	417170	SETX	11.7622	11.6589	13.2576	15.5037	17.3951	17.7255	4151.73	0.505676	0.0806985	6.26624	3.6987e-10	2.96604e-08
gene22804	100858556	DMRT2	56.6799	58.4352	55.4237	76.8935	75.3033	79.0484	6386.66	0.437115	0.0531646	8.22191	2.00286e-16	3.88346e-14
gene12565	424516	LRRC8B	12.9689	12.403	12.4608	15.2793	15.9821	14.7816	2286.38	0.29004	0.0699922	4.14389	3.41464e-05	0.000826062
gene1631	768950	CD80	4.06207	3.28463	4.77306	2.9669	2.68239	2.53703	388.068	-0.559447	0.180086	-3.10655	0.00189285	0.0226719
gene22899	427237	PLIN2	87.344	82.2737	86.8701	74.0166	75.6548	66.5051	12717.7	-0.241379	0.0520469	-4.63772	3.52277e-06	0.000118254
gene1629	418451	IGSF3	21.5096	22.9298	27.3031	19.2174	19.1179	18.639	4211.72	-0.333484	0.0780145	-4.27464	1.91448e-05	0.000498418
gene23424	427387	SEMA6A	2.69011	2.6806	2.89203	3.88241	4.09157	3.60649	639.684	0.495746	0.120684	4.10779	3.99465e-05	0.000940788
gene17599	395960	NR5A1	84.3804	88.7037	87.8097	111.429	104.501	113.888	8975.64	0.341913	0.0527423	6.48272	9.00821e-11	7.75005e-09
gene7889	422375	LONRF3	26.8385	26.5313	27.6578	24.6421	24.2795	21.6249	5539.53	-0.194029	0.05845	-3.31957	0.000901574	0.0124072
gene23431	427391	CDO1	178.302	172.865	191.448	114.416	127.875	105.205	6890.36	-0.636881	0.0667302	-9.54412	1.37269e-21	3.56651e-19
gene7635	422232	RAP2C	92.9809	94.0226	97.5348	79.939	83.4285	77.6945	2816.74	-0.233105	0.0640974	-3.63674	0.000276115	0.00478907
gene18253	417545	ASL2	9.92158	10.5383	11.948	7.32898	6.70649	8.41662	413.63	-0.550534	0.168402	-3.26916	0.00107865	0.0143887
gene12665	424576	SLC6A9	19.2458	20.5175	18.8378	29.6456	30.4551	26.2828	2500.22	0.516673	0.08253	6.26043	3.83922e-10	3.05983e-08
gene17598	100858563	ADGRD2	2.5694	2.70352	3.26117	4.54249	4.57387	4.22647	520.349	0.712976	0.136738	5.21417	1.84647e-07	8.70111e-06
gene7830	422345	ACSL4	88.1739	87.47	90.4456	73.3332	76.3579	69.7548	10098.2	-0.271623	0.045117	-6.02042	1.73962e-09	1.2605e-07
gene12556	374251	TGFBR3	7.38306	6.62185	6.96724	9.49263	10.0871	9.24187	827.41	0.464449	0.109643	4.23603	2.27507e-05	0.000578384
gene17459	771980	FAM78A	19.2475	21.2594	22.1975	25.4841	25.6827	26.0305	3361.65	0.305183	0.0689799	4.42424	9.67832e-06	0.000277552
gene23315	427334	SUSD1	29.6839	27.8602	29.2644	33.2414	35.3284	31.8234	3065.83	0.206412	0.0652102	3.16534	0.00154904	0.0192755
gene23029	395344	SPINZ	31.4109	32.42	33.3915	41.5101	43.3485	39.9541	5131.97	0.371683	0.0556704	6.67649	2.44738e-11	2.35511e-09
gene1417	396530	ATP1A1	694.509	728.797	740.724	790.875	809.245	767.069	79374.4	0.135041	0.0366225	3.68736	0.000226591	0.00406021
gene23083	415611	MAN2A1	19.3998	18.339	20.3105	23.151	25.3786	23.6643	4029.63	0.320228	0.0625548	5.11917	3.06887e-07	1.38429e-05
gene8159	422515	FAM13A	115.712	121.231	107.609	140.186	150.46	130.153	17319.8	0.287333	0.0443887	6.47312	9.60011e-11	8.20493e-09
gene23600	101747821	LOC101747821	27.7097	26.789	27.6024	32.1392	30.5115	33.6	3683.52	0.190179	0.0587948	3.23463	0.00121801	0.0159549
gene13285	424883	PLSCR1	17.389	16.3696	17.6584	11.2148	11.269	10.4229	658.819	-0.63751	0.119528	-5.33355	9.63137e-08	4.88754e-06
gene13284	424882	PLOD2	56.3512	58.4519	63.389	49.7151	50.7216	43.3814	6004.35	-0.303653	0.0663052	-4.57962	4.65829e-06	0.000152818
gene7187	422024	HMBOX1	15.6096	15.1164	16.7687	18.185	21.2336	17.529	1740.79	0.25726	0.0893701	2.87859	0.00399459	0.0412232
gene2053	418640	FRMPD4	7.47783	7.76277	8.50905	5.98557	6.80175	5.12152	1106.63	-0.481418	0.1211	-3.97538	7.0267e-05	0.00151132
gene7063	421960	SDC1	199.151	203.281	220.345	174.694	173.895	171.055	18580.8	-0.255458	0.0440879	-5.7943	6.8608e-09	4.34774e-07
gene12655	424568	PTPRF	31.7699	33.3923	32.3666	34.5016	36.8024	36.594	7761.18	0.15056	0.0508959	2.9582	0.00309445	0.0334721
gene17457	417179	C9ORF58	147.887	147.327	147.214	173.216	174.323	173.779	12456.8	0.242459	0.038647	6.27369	3.5259e-10	2.84503e-08
gene7202	422034	TDH	51.146	50.588	52.4722	62.6274	67.1611	59.3453	7213.09	0.299065	0.0529694	5.64599	1.64233e-08	9.74224e-07
gene13218	424810	ACSL3	101.057	103.991	116.016	95.4121	97.5142	96.1881	18151.7	-0.170676	0.0468237	-3.64507	0.00026732	0.00466769
gene1963	374006	SAT1	479.3	454.523	478.013	364.293	362.747	381.583	12805.4	-0.343086	0.0446483	-7.68419	1.53964e-14	2.29902e-12
gene1687	395489	C1H21ORF91	28.8398	22.7686	24.2873	15.6701	18.9595	12.9115	1099.62	-0.669206	0.138328	-4.83783	1.31263e-06	5.00071e-05
gene7119	100857231	SLC5A6	38.5126	44.3236	46.0788	57.899	55.0432	60.6918	3365.48	0.434862	0.0791651	5.4931	3.94934e-08	2.17398e-06
gene23379	431645	MOB3B	6.21027	5.90254	5.65172	6.79025	8.0057	7.55397	1097.52	0.30893	0.0986595	3.13128	0.00174046	0.0211906
gene17747	417350	SEC14L1	32.9695	34.3357	35.258	41.1037	42.459	39.1608	5639.76	0.265151	0.053682	4.93929	7.84075e-07	3.23362e-05
gene23385	427373	CORO2A	15.2364	16.0345	16.9339	12.0007	12.8159	10.9613	1902.14	-0.418526	0.0855767	-4.89065	1.00504e-06	3.95652e-05
gene1989	418611	GPR64	10.3101	10.1598	10.8906	17.1071	18.402	19.7382	2601.53	0.820485	0.0761159	10.7794	4.30603e-27	1.8045e-24
gene13069	424763	KLHL24	8.87829	10.3591	10.3732	11.8734	13.4583	11.4573	1356.27	0.319349	0.102989	3.10081	0.00192995	0.0230342
gene22851	427223	RLN1	1154.98	1132.73	1093.72	887.697	861.266	951.13	25612	-0.318714	0.0486848	-6.54648	5.89101e-11	5.17652e-09
gene23184	427123	SLC12A2	13.2955	12.37	12.8024	17.6725	19.5261	17.7761	2946.14	0.521275	0.0681814	7.64541	2.08278e-14	3.04015e-12
gene7610	422213	SLC7A3	16.9476	18.2055	17.3815	22.1885	20.9944	19.408	1802.15	0.258084	0.0834463	3.09282	0.00198266	0.0235436
gene765	418015	SYNGR1	52.8936	58.3817	56.1667	67.5281	64.7966	65.5319	8806.18	0.233702	0.0500238	4.67181	2.98553e-06	0.000101532
gene8139	422503	PARM1	39.2262	38.7871	39.0099	30.0752	27.9796	30.7377	3238.87	-0.393414	0.0654946	-6.00683	1.89191e-09	1.32853e-07
gene12369	424409	RGS16	196.738	196.296	233.795	115.899	109.586	106.199	8177.99	-0.911862	0.0665705	-13.6977	1.04821e-42	1.51303e-39
gene7209	396329	CTSB	1531.65	1553.09	1572.26	1432.84	1362.38	1478.47	55197.4	-0.11793	0.0413291	-2.85343	0.00432498	0.0440328
gene12459	396451	PTGS2	288.927	269.121	272.63	228.779	246.546	214.674	31578.2	-0.261548	0.0487902	-5.36066	8.29199e-08	4.25775e-06
gene23177	396223	LMNB1	16.4561	18.4992	19.1718	26.4407	23.5263	24.4101	1214.91	0.463066	0.101735	4.55168	5.32184e-06	0.000169868
gene17870	100859655	LOC100859655	8.7831	12.0965	10.6001	14.1069	15.9379	14.0062	1131.43	0.415741	0.0973858	4.269	1.96347e-05	0.000510073
gene23199	427113	MCTP1	32.4986	31.8817	31.2176	50.8426	55.4131	56.1688	5664.44	0.756176	0.0592915	12.7535	2.97934e-37	3.5186e-34
gene7481	422165	AR	83.2682	92.6768	86.355	119.614	113.138	118.189	15118.9	0.425599	0.0516657	8.23755	1.75769e-16	3.45972e-14
gene12332	424391	MYOC	7.34491	7.14111	8.31889	4.45987	4.41742	4.05421	417.377	-0.794422	0.150316	-5.28502	1.25693e-07	6.18514e-06
gene17890	417437	WIPI1	111.873	100.421	101.242	91.8548	83.5215	74.3522	5417.58	-0.316701	0.0739638	-4.28184	1.85357e-05	0.0004845
gene1845	418549	PDXK	146.008	147.539	155.487	172.272	189.966	174.723	34939.5	0.267095	0.0436607	6.11753	9.50395e-10	7.26269e-08
gene22814	431643	GLIS3	1.65117	2.00406	2.31047	2.7075	2.96668	2.81367	475.657	0.514236	0.161474	3.18464	0.00144935	0.018227
gene7480	101749492	LOC101749492	20.8321	17.6641	18.2068	22.4224	24.0901	21.519	1803.26	0.26938	0.089611	3.00611	0.00264616	0.0294074
gene23336	427342	TOPORS	7.01024	7.19084	7.80562	10.0587	9.34691	9.53492	1002.99	0.399057	0.101807	3.91972	8.86518e-05	0.00183388
gene1976	427997	CNKSR2	2.59472	2.14894	2.12649	3.36123	4.27529	2.44543	513.397	0.594008	0.164834	3.60367	0.000313753	0.00527976
gene1971	418602	SMS	18.8779	17.8594	19.2634	15.0992	14.9537	14.5055	1212.94	-0.323626	0.0897775	-3.60476	0.000312441	0.00527818
gene2132	418685	ATP10A	14.7082	16.2191	15.026	19.055	19.1141	19.4592	2715.08	0.332361	0.0701782	4.73596	2.18023e-06	7.71755e-05
gene7992	422423	MSMO1	249.599	238.38	252.285	197.963	213.164	219.979	11965.4	-0.224255	0.0506387	-4.42853	9.48764e-06	0.000272686
gene22931	427245	FAM189A2	242.187	230.727	222.025	274.825	273.248	307.85	21602.1	0.30668	0.0561671	5.46013	4.75786e-08	2.57539e-06
gene23487	426813	GRAMD3	119.808	110.064	109.994	128.682	124.064	130.614	9148.75	0.175969	0.0525078	3.3513	0.000804328	0.0113207
gene23440	427394	BDP1L	78.2324	78.4539	76.9483	88.2066	98.7798	84.0285	23209.4	0.208528	0.0526022	3.96424	7.36303e-05	0.00156808
gene17937	422076	AATK	6.54143	7.21926	6.71004	8.5347	8.15392	9.36748	1491.14	0.364188	0.0944921	3.85417	0.000116125	0.00230317
gene22969	427050	VPS13A	5.56432	5.18612	5.17794	7.52777	7.21047	6.85701	2180.42	0.403808	0.0703792	5.73761	9.60191e-09	6.05526e-07
gene13242	424797	COL4A3	41.2809	39.4185	38.1411	53.4186	54.2632	53.7193	11445.6	0.447476	0.0457506	9.78076	1.36179e-22	4.1142e-20
gene22750	427212	F2R	4.3568	4.69459	4.16724	3.32525	3.44875	3.05709	478.219	-0.421689	0.143835	-2.93177	0.00337041	0.0360074
gene18282	417561	SERPINF1	82.0751	75.1673	78.0966	52.4356	58.1325	61.2814	3079.11	-0.451195	0.0759973	-5.93699	2.90301e-09	1.95404e-07
gene1908	427991	XK	5.65997	7.21881	8.07647	4.40699	4.9393	4.57694	361.184	-0.584658	0.183507	-3.18602	0.00144246	0.0181579
gene690	417967	PLBD1	818.652	818.934	816.879	881.771	874.444	995.176	73894.6	0.171004	0.05095	3.3563	0.000789914	0.0111784
gene2287	107050476	LOC107050476	28.2744	29.2854	29.2584	36.2988	36.637	32.4002	3838.63	0.28487	0.0638965	4.45829	8.26146e-06	0.000240638
gene22752	427211	IQGAP2	377.612	361.271	349.27	441.027	478.599	423.051	61964.7	0.284477	0.049653	5.7293	1.00847e-08	6.29856e-07
gene12798	424652	GLIS1	18.3459	18.3476	17.4721	24.7932	25.8667	24.3105	2011.49	0.475466	0.0740633	6.41973	1.36516e-10	1.15914e-08
gene1769	396152	RUNX1	11.7782	12.5346	11.5637	14.0366	15.3182	16.3847	2906.01	0.359463	0.0786877	4.56822	4.91892e-06	0.000160155
gene12279	378912	RGS2	68.2582	60.4292	56.1125	43.4465	44.1692	46.9514	2312.23	-0.451565	0.088015	-5.13054	2.88906e-07	1.3169e-05
gene1474	396529	ATP1B1	187.322	181.614	192.888	150.441	144.942	144.947	9788.76	-0.345979	0.043939	-7.87408	3.4325e-15	5.57394e-13
gene12815	424661	DHCR24	192.807	208.005	199.637	238.906	241.7	248.594	24972.9	0.285984	0.0436862	6.54632	5.89735e-11	5.17652e-09
gene769	101752246	CBX7	11.2099	9.89417	10.7834	13.8424	14.8734	13.4408	982.032	0.403975	0.106046	3.80941	0.000139298	0.002673
gene18023	769635	FDXR	47.2298	47.3545	39.8752	54.9792	51.7341	52.0961	3095.22	0.27285	0.0782918	3.48504	0.000492069	0.00768325
gene17826	417397	MMD	152.506	146.587	154.701	113.659	115.228	117.629	11821.3	-0.381344	0.0424117	-8.99147	2.43946e-19	5.55982e-17
gene1743	395663	AP000295.9	15.1282	15.4665	17.1306	8.8766	8.60113	7.59394	637.866	-0.921137	0.129033	-7.13876	9.41736e-13	1.07317e-10
gene17820	417391	TOM1L1	41.144	38.5194	34.3732	28.6545	30.2879	29.8647	2615.45	-0.35419	0.081639	-4.33849	1.43467e-05	0.000394033
gene2109	418673	PLCXD1	6.90809	5.04271	5.80512	8.53207	8.57016	8.72682	571.489	0.547744	0.144525	3.78995	0.000150675	0.00286173
gene18022	431090	GRIN2C	5.94537	6.37098	6.18062	8.03437	8.17724	8.51998	1370.69	0.452803	0.0864123	5.24003	1.60549e-07	7.69627e-06
gene23126	100857745	LOC100857745	0.505908	0.361083	0.676618	0.823842	0.923384	1.21162	127.659	0.938992	0.315919	2.97226	0.00295616	0.0321907
gene12773	424639	ZFYVE9	15.8022	17.9938	17.4112	21.1271	21.9153	22.7684	2916.32	0.367563	0.0737658	4.98284	6.26584e-07	2.65145e-05
gene7711	422273	RPS6KA6	31.3439	32.1589	31.1309	40.2823	45.6917	41.0918	8219.52	0.431254	0.055953	7.70744	1.28371e-14	1.93915e-12
gene17465	417173	RAPGEF1	12.2338	12.8161	12.1262	14.461	14.3881	14.1813	2670.03	0.211233	0.0659082	3.20496	0.00135083	0.0172383
gene23105	427277	RGMB	20.9757	19.2608	18.4355	26.3987	26.437	26.8801	3621.94	0.44836	0.0668717	6.70477	2.01723e-11	1.95566e-09
gene18000	422099	ABCC3	45.6375	44.8077	49.4404	36.3626	38.294	36.5593	5867.07	-0.24947	0.0552089	-4.51865	6.22337e-06	0.000192495
gene23108	427279	LNPEP	18.3102	19.6197	19.2583	21.8626	24.8905	23.2341	5031.51	0.296248	0.0628838	4.71104	2.46456e-06	8.58366e-05
gene16122	416506	MED9	64.4484	62.4556	64.4002	60.2744	63.6608	62.7668	1885.72	-0.0291685	0.0741832	-0.393196	0.694175	0.900362
gene16132	416512	GID4	9.87696	10.9683	9.41773	10.3868	9.36848	9.58196	1023.53	-0.0388212	0.108808	-0.356787	0.721251	0.911872
gene25696	107050777	TSFM	2.3	3.08257	3.01587	3.29619	2.75447	2.99027	100.956	0.11797	0.304382	0.387572	0.698333	0.901363
gene16119	416503	RP11-45M22.4	31.0846	31.2005	32.7666	30.0413	29.4293	31.658	3197.31	-0.0214531	0.0607259	-0.353277	0.723881	0.913062
gene16131	416511	ATPAF2	9.72412	8.24226	9.24619	10.2907	7.85565	8.13247	398.944	-0.0469799	0.170274	-0.275907	0.78262	0.934308
gene16033	416447	DNAAF5	4.5245	4.76552	4.21104	4.06685	5.11354	4.80179	433.118	0.0589714	0.15847	0.372129	0.709797	0.907219
gene16032	416446	PRKAR1B	4.80952	5.13761	4.26561	4.63149	4.37687	4.62663	525.78	-0.0398199	0.141509	-0.281396	0.778407	0.933728
gene25692	100858808	DNAJB1	19.7386	27.323	23.9366	23.3359	24.516	23.2626	819.216	0.00871957	0.134527	0.0648167	0.94832	0.986218
gene16034	416449	SUN1	32.7081	29.3968	30.0563	29.8353	32.0652	31.1727	3997.18	0.0326243	0.0647666	0.503721	0.614457	0.863115
gene16126	101750260	LOC101750260	0.475944	0.448341	0.153207	0.302452	0.259108	0.535295	166.876	0.0331112	0.394965	0.0838332	0.933189	0.982679
gene17678	417311	TMEM220	2.48532	2.18352	5.15683	1.4035	2.67029	3.26496	136.901	-0.368298	0.411199	-0.895668	0.37043	0.704473
gene17677	768578	ADPRM	7.14552	6.69063	5.55661	7.45462	6.68317	5.41255	464.501	0.0181174	0.171084	0.105898	0.915664	0.975795
gene17627	776031	ANGPTL2	71.7556	65.2799	69.7238	78.5687	71.7532	63.965	5025.84	0.0572058	0.0719836	0.794706	0.426784	0.749805
gene16124	416508	PEMT	16.3833	15.8671	17.5835	14.8398	16.8045	14.848	1063.55	-0.0947339	0.101818	-0.930421	0.352153	0.690041
gene16130	416510	LRRC48	1.78591	1.19216	2.07858	1.42446	1.43474	1.27624	89.4869	-0.287126	0.338043	-0.849378	0.395671	0.727967
gene16065	416469	CHST12	11.9655	13.873	14.5789	15.4273	12.7104	13.8674	916.15	-0.00573564	0.106047	-0.0540858	0.956867	0.989093
gene16136	100858027	LLGL1	13.4445	14.8335	14.7283	13.6768	14.6304	14.839	1934.05	0.0104877	0.0811823	0.129187	0.89721	0.970585
gene16135	770703	ALKBH5	10.0021	10.0885	11.436	11.6598	10.9844	9.72121	1796.13	0.0433034	0.0925024	0.468132	0.63969	0.875597
gene16016	107054575	LOC107054575	0.263333	0.206302	0.183525	0.177121	0.232085	0.369831	112.327	0.255837	0.34638	0.738603	0.460148	0.776608
gene25681	107050767	LOC107050767	33.4538	17.2232	43.1761	28.2677	37.7964	13.1473	422.134	-0.313189	0.537748	-0.582407	0.560292	0.837049
gene16152	107054612	LOC107054612	1.70695	1.59591	0.806081	0.858512	1.10355	1.88509	76.7669	-0.124859	0.442421	-0.282218	0.777776	0.933696
gene25682	107050768	LOC107050768	5.60518	6.00749	6.06792	7.001	7.04249	8.42421	589.107	0.350443	0.138054	2.53845	0.0111345	0.0882
gene16149	416525	B9D1	2.12483	2.03117	2.02136	2.20937	2.24063	1.78948	487.199	-0.000509883	0.145622	-0.00350142	0.997206	0.999688
gene25689	107050771	LOC107050771	8.36164	11.83	9.38868	10.9074	9.45617	11.7	245.851	0.11892	0.217039	0.547922	0.583746	0.847596
gene25712	107050790	LOC107050790	8.07958	10.9366	8.79912	9.10338	11.5903	11.4182	364.833	0.216527	0.187146	1.157	0.247273	0.59148
gene25341	101750377	LOC101750377	7.31684	7.08668	6.62608	5.44881	9.13429	5.98727	568.037	-0.024355	0.183682	-0.132594	0.894515	0.970004
gene16147	416524	EPN2	29.2223	29.9722	32.2258	29.4937	31.7177	27.5864	5262.41	-0.0440831	0.0650179	-0.678015	0.497762	0.800451
gene16143	416521	PRPSAP2	43.1534	37.8779	41.1049	33.4761	37.7114	36.8375	2185.54	-0.174651	0.0810663	-2.15442	0.0312074	0.181151
gene17615	395627	MAPKAP1	9.77271	9.12287	9.61706	10.2789	9.7596	9.41645	692.891	-0.0455149	0.11951	-0.380847	0.703317	0.904154
gene16139	416517	TOP3A	5.26522	3.96673	4.61235	3.76432	4.68933	3.97851	308.424	-0.0149401	0.176336	-0.0847248	0.93248	0.982679
gene16133	416513	DRG2	20.4905	19.7252	19.8601	19.0316	22.2754	21.0014	1506.74	0.0589197	0.0900697	0.654156	0.513011	0.809686
gene16017	416438	NPTX2	1.49762	1.50701	1.78759	1.19091	1.27376	1.26263	120.11	-0.359864	0.27168	-1.32459	0.185307	0.515157
gene25333	107050499	LOC107050499	3.83969	5.16017	3.8343	3.71181	4.48072	4.13481	159.876	-0.0497917	0.253502	-0.196415	0.844285	0.955535
gene17625	417090	ZBTB34	1.75141	2.9122	2.0834	3.08371	3.1178	3.21276	305.966	0.23214	0.238504	0.973319	0.330395	0.673739
gene16138	416516	MIEF2	3.38166	3.89799	3.05655	2.45185	3.03851	4.15876	277.305	-0.0950253	0.228569	-0.41574	0.6776	0.892745
gene16137	416515	FLII	25.0249	24.3041	26.4816	25.0334	24.3494	24.1416	2914.66	-0.0390455	0.064216	-0.608034	0.543165	0.828754
gene16018	416439	TMEM130	7.72003	8.03735	8.16382	8.89024	7.81917	6.30115	385.257	-0.0497641	0.172069	-0.28921	0.772421	0.931894
gene17679	417312	MAP2K4	12.5483	12.9237	12.0852	13.6782	12.9177	10.9833	844.509	0.0116212	0.118048	0.0984444	0.921579	0.978776
gene25335	107050501	LOC107050501	4.61565	3.88975	4.08894	4.78474	4.03128	3.81543	150.569	0.0133499	0.248898	0.0536358	0.957225	0.989093
gene16035	416450	GET4	36.9732	33.7456	36.7023	38.9401	38.3785	32.7571	2456.63	0.03862	0.0834233	0.46294	0.643407	0.877687
gene25711	107050787	MEPCE	21.0883	20.8236	26.8498	24.0601	23.0947	18.4308	279.742	-0.0625318	0.200702	-0.311566	0.75537	0.924796
gene16023	416445	FAM20C	0.483051	0.465738	0.54447	0.755072	1.01319	0.618926	67.7364	0.672706	0.377471	1.78214	0.0747262	0.312546
gene16028	107054598	LOC107054598	0.294183	0.272897	0.33813	0.392066	0.425641	0.489943	60.8246	0.530013	0.380603	1.39256	0.163752	0.483159
gene17626	417089	RALGPS1	1.8414	2.13632	1.36439	2.24816	2.78778	1.98103	474.886	0.408763	0.20111	2.03253	0.0420999	0.221248
gene17624	417091	ZBTB43	5.6298	5.07883	5.23273	5.87022	5.91793	5.58278	1152.78	0.130276	0.0943827	1.3803	0.167494	0.48941
gene16118	107054610	PLD6	3.3723	3.06506	3.06959	3.14431	3.14626	2.64254	387.297	-0.0831058	0.159416	-0.521314	0.602148	0.858003
gene16042	416455	C7ORF50	4.08683	3.53759	3.28414	3.6886	3.93338	3.91423	388.213	0.0886011	0.162229	0.546148	0.584964	0.848236
gene25697	101751319	LOC101751319	2.70107	3.47069	2.49389	3.99978	3.13689	2.64537	158.965	0.182303	0.269117	0.677411	0.498145	0.800455
gene16097	101747873	LOC101747873	0.609329	0.649036	0.212487	0.2682	0.219936	0.307234	46.1297	-0.875294	0.530214	-1.65083	0.0987731	0.366199
gene16096	416486	RNF216	9.73171	9.75242	10.6685	10.9172	9.96771	15.3391	1543.37	0.121693	0.0976467	1.24626	0.212671	0.551999
gene16093	396526	ACTB	3623.98	3723.14	3217.77	3738.88	3354.43	3896.28	184850	0.0626476	0.0622153	1.00695	0.313959	0.658377
gene16062	416467	NUDT1	12.687	11.3525	10.6627	11.482	10.6028	13.5797	369.38	0.0428744	0.174672	0.245457	0.806103	0.942199
gene17661	417305	GAS7	19.6616	19.6123	19.9662	19.426	19.6089	17.1734	5472.6	-0.0647714	0.0574868	-1.12672	0.259862	0.605428
gene16092	416484	FBXL18	10.4895	12.1316	9.01988	12.0832	11.038	5.90023	1210.62	-0.272713	0.394268	-0.691696	0.489128	0.796074
gene16090	416482	TNRC18	28.5017	31.5846	28.6054	31.2141	29.1851	32.8332	10191.6	0.0777096	0.0618889	1.25563	0.209249	0.547755
gene16063	416468	SNX8	10.6692	11.0071	12.0541	10.6103	12.0418	11.2648	1969.85	0.0133414	0.0829893	0.160761	0.872282	0.962611
gene17657	417303	ZNF302	4.89103	4.84969	4.27365	5.16551	5.62368	5.58518	638.167	0.197345	0.129744	1.52103	0.128251	0.424704
gene16089	425593	SLC29A4	5.51231	5.9014	6.45961	3.69107	4.87788	5.29503	579.17	-0.2961	0.136412	-2.17064	0.0299586	0.176265
gene17640	107057137	LOC107057137	15.097	19.2765	18.6146	17.226	0	16.88	856.744	-0.624461	2.01319	-0.310185	0.75642	0.925297
gene16088	416481	WIPI2	24.7372	25.4724	27.1831	24.4706	22.1	21.9982	1501.34	-0.169644	0.0887248	-1.91203	0.0558729	0.262602
gene16061	416466	FTSJ2	7.6389	8.46289	8.75432	7.77752	8.52685	8.14456	294.705	-0.0313202	0.176359	-0.177594	0.859042	0.959447
gene16085	416478	AP5Z1	6.22249	6.0719	7.16324	5.83455	5.58476	5.60996	531.042	-0.186483	0.136905	-1.36213	0.173157	0.496903
gene16082	395463	FOXK1	3.95651	4.37002	3.87461	5.0278	5.3669	4.99817	461.292	0.344207	0.143964	2.39093	0.0168057	0.118461
gene16080	416477	CYP3A4	0.551043	0.832021	0.689676	0.52717	0.956853	0.490135	56.0714	-0.0533939	0.442436	-0.120682	0.903943	0.971734
gene17642	107057139	LOC107057139	2.94067	3.43037	2.16367	1.82092	3.60373	1.32885	154.143	-0.324307	0.353505	-0.917403	0.358931	0.695952
gene16077	769924	GNA12	10.3156	10.3603	10.5612	11.2003	11.836	10.2518	2614.95	0.0983549	0.0715193	1.37522	0.169063	0.491068
gene16074	769893	BRAT1	1.34003	1.09572	1.54245	1.64235	0.45501	0.963764	107.118	-0.371021	0.412277	-0.899931	0.368157	0.702206
gene16072	416473	IQCE	19.0384	18.788	18.2306	19.4515	20.2052	19.322	3182.03	0.0794088	0.0611536	1.29852	0.19411	0.52755
gene25709	107050789	LOC107050789	2.7241	6.0012	6.31482	5.42113	6.00979	6.72068	117.954	0.274111	0.346727	0.790565	0.429198	0.752153
gene17646	107057143	LOC107057143	15.6016	15.1132	13.4158	14.8815	14.5856	0	544.045	-0.585134	1.8992	-0.308094	0.758011	0.926112
gene16071	107054605	LOC107054605	1.18835	1.32688	0.390364	1.16011	0.444317	0.58171	100.812	-0.399354	0.472424	-0.84533	0.397926	0.728915
gene17650	107057148	LOC107057148	9.4119	10.3213	12.4254	12.0332	0	9.0051	512.489	-0.601212	1.94726	-0.308747	0.757514	0.92585
gene16064	769783	EIF3B	51.8419	51.6185	54.0991	53.1331	54.0838	52.5063	4836.59	0.0252632	0.0513959	0.491541	0.623044	0.868085
gene17656	100859497	ZNF606	18.0762	18.2695	19.1262	18.7902	21.339	18.6771	1220.27	0.093084	0.0980121	0.949719	0.342255	0.683525
gene16084	107054580	LOC107054580	3.81535	2.1333	3.72155	3.98988	3.64257	4.92947	169.882	0.381479	0.281799	1.35373	0.175823	0.500363
gene17636	107057134	LOC107057134	1.78566	2.04619	0	2.23371	0	0	96.2615	-0.781838	3.72709	-0.209772	0.833846	0.952307
gene16060	427658	MAD1L1	5.75493	7.55094	6.81853	5.5652	6.15098	6.33267	594.876	-0.148532	0.145572	-1.02034	0.307569	0.652668
gene25699	107050779	LOC107050779	16.3876	14.582	18.5686	12.5631	10.1519	13.4107	277.562	-0.452672	0.200962	-2.25253	0.0242889	0.152928
gene17676	426060	SCO1	33.4528	33.5964	35.2262	30.4469	30.884	30.0611	546.477	-0.156684	0.127758	-1.22641	0.220044	0.560838
gene16037	416452	COX19	24.789	24.0176	22.705	18.4575	20.0799	25.7649	1007.1	-0.160582	0.130763	-1.22804	0.219433	0.56038
gene16117	416502	MPRIP	21.5619	21.9129	20.3625	21.7674	22.8198	23.7915	3482.45	0.0772898	0.0667872	1.15725	0.247168	0.59148
gene16115	416501	USP22	34.1718	29.8143	32.9076	32.931	35.6653	30.3563	2048.56	0.0362604	0.085317	0.425008	0.670831	0.890226
gene16114	416500	LOC416500	3.19194	2.73498	2.82859	2.84431	2.10576	2.74267	234.059	-0.172679	0.207288	-0.833037	0.404824	0.734722
gene16113	416499	DHRS7B	14.9516	12.7648	14.3418	12.8857	13.4092	9.92014	918.386	-0.203723	0.126092	-1.61567	0.106165	0.381857
gene16043	416456	GPR146	7.74386	5.96521	6.00092	7.16919	5.91334	7.33232	510.036	0.127154	0.142583	0.891789	0.372506	0.706981
gene25710	107050788	LOC107050788	20.173	18.6558	21.7838	18.2946	16.5459	16.8054	997.956	-0.212023	0.107539	-1.97159	0.0486566	0.242183
gene16112	427663	TMEM11	30.6399	26.8606	32.1443	27.6967	28.7603	28.924	863.5	-0.065482	0.112453	-0.582307	0.56036	0.837049
gene16050	416460	MICALL2	7.61014	8.47786	7.63475	8.94484	8.57654	7.55105	945.883	0.0879253	0.111701	0.787145	0.431197	0.753168
gene16111	416497	C14H17ORF103	19.3479	20.9972	21.1386	22.184	20.5331	21.3018	2031.32	0.0635642	0.0780832	0.814056	0.415613	0.743291
gene16051	416461	INTS1	8.53804	8.34886	9.26008	9.34188	9.52058	9.45555	1934.45	0.120146	0.0761548	1.57765	0.114646	0.398276
gene16106	416495	ATP5J2	125.165	92.0086	112.678	88.9062	109.251	100.592	1337.57	-0.136746	0.121451	-1.12594	0.260193	0.605586
gene16052	416462	GAA	11.6318	12.3522	12.0515	11.6955	12.186	13.44	1601.13	0.108175	0.0821269	1.31717	0.187781	0.519234
gene16053	395518	MAFK	15.5494	19.0799	13.689	17.5979	17.5602	15.6943	2067.23	0.0666732	0.137485	0.484947	0.627714	0.870576
gene16054	769655	TMEM184A	0.940719	0.95433	0.822429	0.913758	0.818427	0.558829	92.8203	-0.235754	0.328401	-0.717884	0.472829	0.784224
gene16105	416494	CPSF4	14.7793	13.8956	15.2667	14.9362	15.7189	13.7249	810.337	0.0204065	0.111764	0.182585	0.855124	0.958455
gene16055	416463	PSMG3	14.3021	12.5248	12.6013	14.0059	9.94535	10.3595	398.856	-0.194856	0.179297	-1.08678	0.277135	0.622559
gene16057	416465	ELFN1	0.490318	0.576804	0.541396	0.611681	0.537642	0.475616	227.58	0.0303655	0.209231	0.145129	0.884609	0.965792
gene17630	378802	SLC2A8	28.846	23.5854	24.8753	24.8079	25.8432	23.1656	1168.64	-0.050936	0.104983	-0.485182	0.627547	0.870576
gene16104	416492	BUD31	78.9565	62.3616	67.2444	63.1072	58.8989	63.6698	1583.89	-0.167463	0.101383	-1.65179	0.0985775	0.365772
gene16059	107054602	LOC107054602	0.181652	0.131292	0.119179	0.152036	0.144237	0.161349	126.85	0.0913761	0.28538	0.32019	0.748824	0.922151
gene16103	416491	PDAP1	63.0239	59.3798	60.4158	63.508	57.7295	62.3187	4090.22	0.0111086	0.0628218	0.176827	0.859644	0.959781
gene16102	416490	ARPC1B	27.5327	25.7745	32.9935	25.3595	24.668	23.8384	1203.45	-0.219156	0.108914	-2.0122	0.0441987	0.228395
gene17662	107054722	LOC107054722	0.912273	1.27919	0.751769	0.675051	0.818669	0.787677	127.554	-0.358136	0.29992	-1.19411	0.232436	0.574828
gene16100	107054608	LOC107054608	6.10012	6.9636	6.33347	6.68457	7.83496	6.29626	483.832	0.167093	0.140291	1.19104	0.233637	0.576504
gene17631	417087	GARNL3	11.8972	11.3402	11.8433	11.1528	12.5429	10.8493	1493.79	-0.00716196	0.0877954	-0.0815756	0.934984	0.982679
gene17629	417088	FBXW2	17.5888	16.2789	16.3592	17.1254	18.3018	16.878	1642.24	0.0790265	0.0809793	0.975885	0.329122	0.671739
gene16163	395483	SOX8	2.02858	2.15348	2.7066	2.98965	2.31615	2.3888	117.471	0.163176	0.288745	0.565121	0.571991	0.842201
gene16194	416552	TSC2	4.8814	5.77846	5.39128	5.6095	6.25921	5.98644	1517.19	0.166665	0.0931542	1.78913	0.0735931	0.309902
gene16168	416530	LOC416530	2.55957	1.72542	2.37024	2.6341	2.29254	2.693	317.685	0.201338	0.198606	1.01376	0.310698	0.656092
gene17583	417109	RC3H2	10.7222	10.7481	11.047	12.3	12.5644	11.7255	2921.34	0.15198	0.0653713	2.32487	0.0200788	0.133645
gene17585	417108	ZBTB6	8.33964	11.6418	10.0582	9.71153	11.2158	8.81588	458.282	-0.00596044	0.17191	-0.0346719	0.972341	0.993561
gene16302	416633	LOC416633	0.350487	0.27976	0.319199	0.259705	0.299213	0.214804	76.2586	-0.281583	0.3455	-0.815	0.415072	0.743035
gene17586	417107	ZBTB26	6.75249	6.51647	6.23595	7.39108	8.00164	7.24472	755.715	0.222223	0.114113	1.94739	0.0514883	0.2515
gene17587	417106	RABGAP1	11.7907	12.7121	12.8629	12.6102	13.9667	12.859	2057.6	0.0559268	0.0837782	0.667557	0.504416	0.80392
gene25638	107050736	LOC107050736	10.2303	9.30657	10.1717	11.0085	10.48	11.8031	505.334	0.16842	0.138525	1.21581	0.224059	0.565962
gene17589	417105	STRBP	11.9415	13.0613	12.0559	12.308	12.1538	11.7407	1282.05	0.069625	0.0903295	0.770789	0.440832	0.760437
gene17592	417104	CRB2	0.472637	0.667957	0.592239	0.574636	0.451284	0.668025	131.918	-0.098157	0.304654	-0.322191	0.747308	0.921788
gene16299	416632	CLEC16A	8.37622	7.92989	9.03302	7.6341	9.37663	8.27173	812.84	-0.0233876	0.125365	-0.186555	0.852009	0.957742
gene16297	416628	RMI2	40.7646	39.8831	36.9857	36.6105	34.8221	36.2544	1877.09	-0.109612	0.0789153	-1.38899	0.164837	0.485111
gene16295	416626	CYTH3	9.5439	9.51534	11.5746	10.5655	10.5429	9.86816	1425.65	0.0218334	0.0997078	0.218974	0.82667	0.949202
gene16294	100859904	LOC100859904	2.88914	2.91082	3.1066	3.37358	3.38688	3.26752	1283.45	0.179113	0.0882997	2.02846	0.042513	0.222606
gene16293	107054629	LOC107054629	0.779948	1.57309	0.87724	1.19506	1.26896	1.08958	114.15	0.149778	0.335736	0.446119	0.655511	0.882735
gene16292	395871	RAC1	191.086	179.345	171.575	187.007	176.194	185.402	8738.18	0.0418889	0.0660137	0.634548	0.525723	0.817901
gene17593	107052169	LOC107052169	5.27356	5.29629	5.01003	5.4935	6.05282	5.47865	601.878	0.135901	0.125866	1.07973	0.280264	0.62638
gene16291	416625	DAGLB	3.18648	3.10805	3.31401	3.2393	3.71067	2.97919	313.702	0.0583653	0.174139	0.335166	0.7375	0.917952
gene16290	771927	KDELR2	60.1687	59.733	63.599	63.0985	62.019	62.7628	3573.61	0.0392074	0.0585175	0.670011	0.502851	0.803069
gene25358	107050513	LOC107050513	34.1245	38.9013	43.9799	38.064	35.2493	37.8015	756.824	-0.0708494	0.128789	-0.550119	0.582237	0.846731
gene25644	395763	URP	98.8744	111.261	113.513	116.822	109.436	120.033	5914.57	0.10314	0.0663396	1.55473	0.120011	0.408666
gene16267	416608	SYT17	9.68502	7.91393	8.12947	9.12789	8.36271	9.50181	680.117	0.0783574	0.136194	0.575335	0.565065	0.838622
gene25641	107050739	GPKOW	6.22591	6.07408	6.22302	5.65262	5.59031	6.44097	273.124	-0.0595072	0.183164	-0.324885	0.745268	0.920934
gene16269	416609	COQ7	28.3341	28.1343	25.5276	22.2078	27.1051	23.1777	973.159	-0.0781223	0.112847	-0.692283	0.48876	0.795774
gene16272	416612	GDE1	16.5517	17.4528	16.746	18.383	18.6561	10.5877	1042.9	-0.149502	0.339162	-0.440798	0.659359	0.884982
gene17582	772371	PDCL	24.574	25.3546	28.6597	25.1707	24.8968	21.3542	3010.74	-0.132169	0.0820945	-1.60996	0.107406	0.383875
gene16273	416613	CCP110	5.993	5.9673	5.55409	7.35695	6.48828	6.3568	1043.78	0.215965	0.104639	2.06391	0.0390262	0.210195
gene16281	416619	EEF2K	4.25173	4.52897	4.19415	3.85739	3.9202	3.59164	609.827	-0.183678	0.124755	-1.47232	0.140936	0.44831
gene16282	416620	POLR3E	15.1677	14.7331	14.7107	14.5903	15.8468	16.5345	1764.95	0.0685307	0.0785318	0.872649	0.382854	0.71631
gene16284	416621	CDR2	11.0464	11.7292	12.2824	11.4807	11.9399	11.341	1095.3	-0.0119917	0.0961777	-0.124683	0.900774	0.971198
gene16285	416622	LOC416622	12.5293	11.6311	11.1425	10.8502	11.8845	11.1296	1040.12	-0.0494732	0.101044	-0.489618	0.624404	0.868669
gene16287	416623	METTL9	15.6523	12.3484	13.3	9.98586	12.0153	12.8789	611.529	-0.235941	0.14923	-1.58105	0.113866	0.396843
gene16289	416624	OTOA	0.371394	0.141803	0.091243	0.196478	0.297192	0.216714	45.4099	0.18584	0.531613	0.349578	0.726656	0.914201
gene16275	416615	C14H16ORF52	3.25649	3.66459	3.29041	4.51629	3.61589	2.6846	487.354	0.185341	0.141684	1.30813	0.190829	0.523443
gene16303	771988	TVP23A	1.2528	1.29096	0.913025	1.39114	0.75995	1.336	45.5098	0.00999733	0.471609	0.0211983	0.983087	0.996434
gene16304	416634	NUBP1	22.0847	18.685	19.2768	17.6092	17.4987	17.229	611.893	-0.200256	0.128991	-1.55249	0.120546	0.409628
gene16305	416635	TEKT5	0.492687	0.728272	0.726232	0.611815	0.602306	0.640727	59.0578	-0.070051	0.394264	-0.177675	0.858978	0.959447
gene25634	425698	WDR73	5.80555	3.95507	5.17331	4.85099	4.14672	5.82605	211.229	-0.00353604	0.239811	-0.0147451	0.988236	0.996907
gene16348	100857897	LOC100857897	1.46875	1.20035	0.694135	0.802072	0.961271	0.592381	48.1508	-0.49345	0.477587	-1.03321	0.301503	0.647876
gene16349	100858938	ARHGDIG	32.7262	33.8191	34.2446	35.9944	34.2865	30.0508	1073.61	-0.00865437	0.102908	-0.0840982	0.932978	0.982679
gene16354	416654	LUC7L	29.5484	29.2665	27.9623	29.2109	24.7366	29.9536	1208.13	-0.0347357	0.104827	-0.33136	0.740372	0.919224
gene16355	416655	LOC416655	0.751533	0.610415	0.582017	1.16062	0.704848	0.891149	76.2469	0.476483	0.365315	1.30431	0.192129	0.524478
gene16356	416656	CLCN7	21.8443	19.1817	20.3118	21.7546	19.5335	21.3176	2235.59	0.0345774	0.0811466	0.42611	0.670027	0.890013
gene16345	426121	MRPL28	38.5964	46.5458	45.0664	41.5012	38.8484	40.6137	1383.14	-0.101137	0.0998872	-1.01251	0.311292	0.656508
gene25632	101747712	LOC101747712	19.446	21.458	21.9842	23.7428	21.2249	30.8457	561.358	0.274319	0.16421	1.67053	0.094814	0.357773
gene17578	417111	RBM18	14.7465	13.4422	15.8827	15.9628	12.7808	15.8582	1042.95	0.0215329	0.120833	0.178204	0.858563	0.959447
gene16359	416658	C7ORF26	11.1064	9.55552	10.0267	9.84335	10.2054	9.8276	599.431	-0.032729	0.127839	-0.256016	0.797938	0.939391
gene16360	416659	NAA60	9.96424	10.9169	10.7164	10.4705	9.97804	11.1345	1185	0.00822127	0.0983145	0.0836221	0.933357	0.982679
gene16361	395557	NUDT16L1	148.703	147.398	154.138	144.456	134.186	138.444	5045.87	-0.104985	0.0547255	-1.9184	0.0550605	0.260675
gene16362	416660	MGRN1	42.5691	44.9659	40.7329	42.1299	41.4456	43.1738	2575.49	0.0069321	0.070983	0.0976585	0.922203	0.978828
gene25628	101748630	LOC101748630	4.49999	4.6051	5.30853	5.65043	5.50381	6.00059	318.514	0.254357	0.172873	1.47135	0.141197	0.448626
gene16358	395725	DNASE1	0.977005	0.649199	0.891659	0.423963	0.451309	0.5293	48.6945	-0.81956	0.435826	-1.88047	0.0600434	0.274869
gene16264	416604	RP11-1035H13.3	61.5036	54.0239	57.579	53.4525	55.6635	56.2147	2667.41	-0.0605151	0.0720889	-0.83945	0.401217	0.731435
gene16340	416649	NPRL3	4.18183	4.85671	6.41206	4.73475	5.69845	4.53782	347.553	-0.0412954	0.200262	-0.206207	0.83663	0.953145
gene16338	416647	RHBDF1	8.67256	7.66146	9.19151	7.19943	7.17047	8.53274	820.975	-0.153764	0.112748	-1.36378	0.172637	0.496177
gene16307	416636	EMP2	6.98152	7.07624	7.63923	6.13301	7.28529	7.40385	657.2	-0.0536777	0.129992	-0.412932	0.679656	0.893394
gene16308	427678	GRIN2A	0.109275	0.061523	0.101101	0.103552	0.101702	0.101512	45.0225	0.163489	0.452278	0.361479	0.717741	0.910653
gene17581	427752	PTGS1	3.59415	3.72646	3.3853	3.90316	3.64095	3.29272	408.478	0.0372108	0.151748	0.245215	0.80629	0.942199
gene16313	416639	C16ORF72	33.576	36.2268	35.1242	33.6714	36.7252	33.2882	4316.2	-0.0110391	0.0621038	-0.177753	0.858917	0.959447
gene16315	395126	USP7	23.993	23.4338	21.2719	24.8221	24.4927	25.5203	2845.2	0.129421	0.0728658	1.77616	0.0757064	0.314419
gene16317	416640	CARHSP1	21.1222	20.4283	22.379	22.5218	23.4391	22.7157	1481.47	0.108397	0.0833465	1.30055	0.193411	0.526699
gene16339	416648	MPG	12.5975	11.4536	10.0875	10.1399	11.498	9.50428	376.5	-0.123297	0.169644	-0.726796	0.467351	0.780842
gene16318	427679	PMM2	28.2314	24.6565	25.9672	26.609	30.3571	24.5769	1607.87	0.0547703	0.0978111	0.55996	0.575507	0.843414
gene16321	107054636	LOC107054636	2.18522	1.34263	1.97733	2.62348	2.44022	2.79158	65.9001	0.519497	0.38	1.3671	0.171594	0.495055
gene16323	425865	METTL22	5.58447	4.92987	6.00864	6.20585	5.02562	6.33658	437.123	0.0953167	0.162699	0.585845	0.557979	0.835883
gene16335	426427	KIAA0556	2.30772	2.09733	1.70413	2.45335	2.29427	2.33311	370.312	0.277221	0.186961	1.48278	0.138134	0.443415
gene16336	416646	GTF3C1	6.01245	5.59845	6.44517	7.2168	7.179	6.22568	1253.38	0.199473	0.099492	2.00492	0.0449719	0.230738
gene16337	425933	SNRNP25	31.5969	27.5841	36.7527	27.6122	28.8399	27.0074	910.689	-0.195131	0.122568	-1.59201	0.111382	0.391493
gene17579	417110	MRRF	13.9817	14.5799	13.2143	13.1727	11.7481	11.6438	693.701	-0.171288	0.119765	-1.43021	0.152658	0.464855
gene16319	416641	TMEM186	6.24003	6.40402	5.9329	7.56238	2.94529	5.82373	339.091	-0.204926	0.28422	-0.721013	0.470902	0.783323
gene16164	416528	LMF1	8.0792	6.99644	7.49692	8.20389	7.73407	7.29222	692.337	0.0525228	0.122619	0.42834	0.668403	0.890013
gene16263	427675	RPS15A	447.807	386.22	397.863	352.907	376.717	406.528	6406.18	-0.096309	0.069173	-1.39229	0.163834	0.48317
gene25355	395587	DCTN2	45.6346	45.6641	46.5683	39.953	38.9091	48.4161	1518.4	-0.11034	0.102309	-1.0785	0.28081	0.626483
gene16207	771073	C14H7ORF62	2.23447	2.25196	2.24579	1.49229	2.27462	1.65114	126.302	-0.304324	0.28226	-1.07817	0.280959	0.626492
gene16205	427671	GRID2IP	1.56533	1.67465	1.36393	0.988077	1.36939	1.62192	348.92	-0.205671	0.207043	-0.993371	0.320529	0.663691
gene16204	416561	ZDHHC4	4.10849	5.67858	4.93862	4.63005	3.51897	3.58826	264.183	-0.320479	0.214877	-1.49146	0.135842	0.439305
gene16203	416560	E4F1	8.32068	7.99577	7.62294	8.97327	7.74373	7.40446	783.976	0.0169266	0.121007	0.139881	0.888754	0.967295
gene16201	107054618	BRICD5	0.980437	0.913941	0.772655	0.708111	0.985898	1.04495	71.8986	0.0527625	0.363029	0.145339	0.884443	0.965792
gene16200	416558	MLST8	26.5375	28.0923	30.8265	29.3076	29.3623	25.1734	1182.25	-0.0215494	0.104202	-0.206804	0.836163	0.952963
gene16199	770994	HEXDC	0.91035	0.75401	1.03016	0.693659	1.03699	0.891486	96.056	-0.0203252	0.321802	-0.0631608	0.949638	0.986542
gene17607	374133	RPL35	529.714	502.282	523.269	439.012	466.694	521.533	6822.54	-0.117879	0.0659458	-1.78752	0.0738537	0.310597
gene17608	427751	SCAI	3.22508	1.91615	3.02312	3.70824	2.90291	3.42104	667.811	0.29383	0.180144	1.63108	0.102873	0.375189
gene25345	107050507	LOC107050507	4.28611	4.52559	4.83945	5.64482	5.19007	3.9666	356.16	0.121046	0.180931	0.66902	0.503483	0.803516
gene17610	101752218	ARPC5L	17.5692	14.173	15.2679	15.3745	13.6524	14.0832	495.122	-0.089109	0.143342	-0.621652	0.534171	0.822672
gene16198	416556	CASKIN1	0.701256	0.718925	0.642595	1.08252	0.937779	0.924176	155.816	0.519697	0.240994	2.15647	0.0310469	0.180704
gene16195	416553	PKD1	4.4883	4.56179	4.33076	4.04982	4.27574	4.70793	1832.36	-0.0325106	0.0866057	-0.375386	0.707373	0.90635
gene17611	772354	PPP6C	27.7437	25.4202	27.9532	30.3236	24.5742	25.2141	1107.53	-0.0126185	0.110957	-0.113724	0.909457	0.973446
gene16015	416437	BAIAP2L1	19.3879	18.5168	17.1364	17.4275	17.8521	18.135	1110.85	-0.0369822	0.0990513	-0.373364	0.708878	0.907033
gene16193	416551	NTHL1	9.44538	7.69135	8.76885	7.30878	7.86251	5.87177	282.918	-0.290695	0.195222	-1.48905	0.136474	0.439933
gene16190	416549	ZNF598	17.331	16.6402	16.2418	18.1566	16.6155	16.9573	1873.65	0.0498998	0.0791229	0.630662	0.528262	0.818834
gene25678	107050766	NCKAP5L	1.59235	1.83935	1.82917	1.55044	1.33921	1.71998	124.568	-0.186443	0.273299	-0.682195	0.495115	0.798714
gene17613	396487	HSPA5	377.217	392.078	413.151	383.308	384.424	425.889	27460.8	0.0197456	0.0524234	0.376655	0.70643	0.906125
gene16174	416535	NARFL	15.4058	11.9061	12.9316	11.1789	12.8507	12.6112	665.847	-0.141246	0.139724	-1.0109	0.312065	0.657375
gene16176	416537	HAGH	31.778	29.4486	34.5998	28.2294	25.827	26.8815	1572.84	-0.175655	0.0846735	-2.0745	0.0380328	0.207337
gene16177	416538	FAHD1	10.4147	9.94884	10.3585	10.6103	8.79754	10.791	361.095	-0.020261	0.167219	-0.121165	0.903561	0.971734
gene16180	416540	MSRB1	18.1388	16.2194	15.223	16.5135	18.6529	15.8114	726.955	0.0467956	0.127495	0.367038	0.713591	0.908403
gene16208	416564	ARHGAP17	49.6465	52.0341	55.8742	48.5922	50.2504	47.9585	5226.35	-0.0919949	0.0583945	-1.5754	0.115163	0.399281
gene16181	416541	TEX2L	0.526273	0.280802	0.371318	0.28111	0.600863	0.289826	44.544	0.0372808	0.508359	0.0733354	0.941539	0.984033
gene16184	416544	RPS2	548.867	538.625	531.016	546.051	510.541	555.754	14958.7	0.000267627	0.0475178	0.00563213	0.995506	0.999212
gene25676	107050765	PRPF31	24.2876	24.2892	27.6615	23.1107	23.2441	22.7102	566.662	-0.138374	0.130326	-1.06175	0.288349	0.634046
gene16185	416545	TBL3	12.971	11.3442	12.9672	14.2324	13.3575	12.9669	1187.95	0.126733	0.0982082	1.29046	0.196893	0.531221
gene16186	416546	NOXO1	8.9313	8.37511	8.41329	7.87682	8.56424	6.59954	680.423	-0.151054	0.131595	-1.14788	0.25102	0.596378
gene17612	772357	RABEPK	22.4787	18.6261	18.3373	20.4613	17.2808	19.7994	749.902	-0.0412206	0.133098	-0.309701	0.756789	0.925486
gene16187	416547	GFER	4.74186	4.17271	4.47726	4.41321	5.44705	4.37061	587.037	0.0942847	0.140501	0.671058	0.502183	0.802443
gene25677	101747546	LOC101747546	7.20162	9.10602	11.5585	9.54275	9.28731	8.07065	216.355	-0.0479512	0.235208	-0.203867	0.838457	0.953474
gene16209	416565	LCMT1	10.5318	9.4859	9.80331	9.57225	8.81602	10.1305	549.438	-0.0593478	0.135658	-0.43748	0.661763	0.886142
gene16215	416569	RBBP6	11.389	11.0289	10.3433	11.2686	11.5784	10.9563	2049.48	0.0516912	0.0762826	0.677628	0.498008	0.800455
gene25675	107050764	TFPT	14.348	16.9365	14.2408	12.622	10.2448	11.3222	293.994	-0.406568	0.188593	-2.15579	0.0310999	0.180801
gene16245	416591	GNPTG	30.1477	30.8015	31.0025	30.4527	28.9689	27.8043	1560.6	-0.0576323	0.0815753	-0.706492	0.479882	0.789433
gene16246	416593	UNKL	7.88165	7.62099	6.12171	8.41022	9.20623	7.68258	936.573	0.133412	0.125549	1.06263	0.28795	0.63349
gene17597	378915	PSMB7	178.049	166.912	173.6	158.081	159.561	160.019	4626.44	-0.112792	0.0535321	-2.10699	0.0351186	0.196734
gene25667	107049190	LOC107049190	2.16931	1.81591	2.06701	2.13829	2.02003	0	54.7348	-0.546085	1.49106	-0.366239	0.714187	0.908461
gene16247	416594	C16ORF45	10.4794	7.68298	9.44862	8.7508	9.64071	7.45613	211.313	-0.0753301	0.223146	-0.337581	0.735679	0.916934
gene16248	416595	KIAA0430	8.23316	6.94108	8.11236	7.56489	8.22336	7.13892	1703.95	-0.00947688	0.0919048	-0.103116	0.917871	0.976661
gene16244	416590	TSR3	7.4634	5.9949	7.39089	6.60234	6.13053	6.76332	248.44	-0.0929327	0.19722	-0.471212	0.637489	0.875597
gene16249	416597	NDE1	21.238	20.5928	19.0182	20.1191	19.9095	20.681	912.116	0.00292313	0.106439	0.0274629	0.978091	0.995557
gene25654	107050750	LOC107050750	7.79195	9.31041	9.04786	8.44677	8.42118	9.58483	163.459	0.0223283	0.237278	0.0941019	0.925028	0.979482
gene16251	107054623	LOC107054623	1.17281	0.494714	0.724516	1.09918	1.10236	1.38087	76.3293	0.580009	0.397563	1.45891	0.14459	0.454813
gene16253	416598	FOPNL	22.2406	18.1041	18.3426	15.5349	15.2069	15.4863	504.438	-0.337182	0.145983	-2.30973	0.0209029	0.137716
gene25651	107050747	LOC107050747	2.15386	2.75835	3.24363	1.41176	3.12974	1.98189	99.7858	-0.35039	0.342909	-1.02182	0.306868	0.651712
gene25352	107050510	LOC107050510	31.7302	40.5414	38.0375	32.0451	36.1091	36.6091	640.107	-0.0687333	0.140175	-0.49034	0.623894	0.868509
gene16255	416600	ABCC6	2.00599	1.90043	1.74637	2.51193	2.76535	2.22812	419.606	0.374037	0.15541	2.40677	0.0160942	0.115132
gene16250	396211	MYH11	1.39016	1.47432	1.39513	1.15715	1.73332	1.33659	283.442	7.64355e-05	0.203494	0.000375616	0.9997	0.999777
gene17594	417102	DENND1A	6.36556	5.2468	6.16902	6.2727	7.0528	6.65039	328.118	0.173122	0.172119	1.00583	0.314497	0.658802
gene16243	374123	UBE2I	92.077	80.3147	80.9661	86.2503	71.528	84.8841	2950.87	-0.0713205	0.0809217	-0.881353	0.378127	0.712079
gene16241	416589	KCTD5	11.1484	10.5042	12.0495	13.3827	9.13881	9.01159	690.074	-0.069392	0.161338	-0.430103	0.66712	0.889426
gene25672	107050762	LOC107050762	16.5005	14.279	17.4136	15.3869	16.1459	16.7458	704.794	0.00607552	0.125148	0.0485468	0.96128	0.990122
gene16218	416571	NDUFAB1	42.0663	30.7742	24.5393	30.4709	25.0962	26.1371	609.406	-0.246891	0.185116	-1.33371	0.1823	0.509521
gene17606	107052229	LOC107052229	0.903845	0.634838	0.53461	0.677664	0.609194	0.699279	106.898	-0.0623822	0.318441	-0.195899	0.844689	0.955704
gene16219	416572	PALB2	3.66367	3.23135	3.38443	3.85234	4.19246	5.00881	374.879	0.19763	0.162649	1.21508	0.224337	0.566292
gene25671	107050761	LOC107050761	12.9743	13.31	12.9706	12.4909	15.4853	15.0619	686.765	0.138415	0.129278	1.07067	0.284316	0.630139
gene16220	416574	DCTN5	31.6243	30.5068	30.1719	32.2777	27.3201	30.2533	858.311	-0.0319434	0.113428	-0.281619	0.778235	0.933696
gene16242	101750544	LOC101750544	3.50026	3.05842	3.35986	3.07997	3.03514	3.5264	625.904	-0.0373605	0.132071	-0.282882	0.777268	0.933655
gene25668	396467	ATP1A3	4.50072	5.42518	4.90504	5.02957	3.54163	5.54526	92.6219	-0.0621897	0.329359	-0.188821	0.850233	0.957293
gene16225	416577	GGA2	4.60422	3.72743	4.67272	4.73025	4.81663	4.74285	304.311	0.138888	0.176619	0.786369	0.431651	0.753201
gene16229	416580	USP31	4.7893	4.55607	5.05861	4.95417	5.55345	4.9289	1365.48	0.106597	0.0920997	1.15741	0.247106	0.59148
gene16234	416583	KDM8	7.92791	6.9593	8.43701	8.30079	7.25167	7.84799	329.283	0.00787612	0.172373	0.0456924	0.963555	0.990885
gene16235	416584	NSMCE1	14.932	11.4429	13.3919	11.7777	11.4997	10.4334	419.493	-0.231675	0.161252	-1.43672	0.150797	0.463288
gene25346	107050508	NUDT18	15.3515	15.2024	19.7364	15.0724	17.1108	20.4387	703.353	0.0742932	0.152418	0.48743	0.625953	0.869893
gene16240	416588	PDPK1	21.0274	23.4734	23.5918	22.1132	23.5425	19.5346	4171.95	-0.0571153	0.0743235	-0.768468	0.442209	0.761261
gene16224	427672	EARS2	4.70686	4.15393	4.80197	4.98726	5.32978	4.80273	286.413	0.150472	0.178597	0.842523	0.399495	0.730039
gene16014	427655	BHLHA15	52.5354	45.4703	43.3801	49.7792	46.5533	48.8275	1709.05	0.0441634	0.0941267	0.469191	0.638933	0.875597
gene17373	417231	COL27A1	1.3266	1.53269	1.59786	2.07742	2.10906	1.95481	375.852	0.439566	0.164183	2.6773	0.00742191	0.0663835
gene17683	417313	ELAC2	11.5358	11.3659	12.191	12.2761	11.3948	12.8509	1145.27	0.062177	0.0983367	0.632287	0.5272	0.818751
gene25301	107050467	ZBTB9	3.49168	4.04525	5.55003	4.97764	5.61811	3.9558	144.019	0.160213	0.283339	0.565446	0.57177	0.842099
gene15671	416262	FAM114A2	10.3859	8.97646	8.3997	9.20188	9.74511	7.7584	674.948	-0.0486221	0.139259	-0.349149	0.726977	0.914201
gene15670	416261	MFAP3	28.8953	29.5225	29.5226	33.0138	36.2486	29.6975	4242.8	0.176647	0.0703082	2.51246	0.0119892	0.0927645
gene17771	417361	EXOC7	22.1978	20.9508	18.7702	22.1042	21.9244	21.3292	1435.73	0.0862162	0.0914636	0.942628	0.345871	0.686615
gene17773	417363	SRP68	34.1575	30.8196	34.7618	34.3353	34.5853	34.8019	2714.49	0.061884	0.0694572	0.890966	0.372947	0.706997
gene17774	427805	EVPL	0.952113	0.502321	0.49365	0.760425	0.745787	0.719507	136.925	0.197586	0.314013	0.629228	0.5292	0.81959
gene15663	416256	FAXDC2	0.29709	0.432597	0.616725	0.544397	0.468803	0.518949	45.7991	0.276119	0.455973	0.605559	0.544808	0.829315
gene15662	416255	CNOT8	25.3245	24.404	23.0991	25.3009	23.6511	23.1736	1467.88	-0.00638856	0.0878629	-0.0727106	0.942036	0.984187
gene15661	416254	GEMIN5	6.69247	6.84333	7.56159	8.05549	7.51629	7.78397	1153.01	0.151027	0.0974013	1.55057	0.121005	0.410758
gene17780	770159	RP11-552F3.12	7.21436	7.48555	7.25479	6.95004	8.07793	8.40224	860.932	0.099966	0.11612	0.860889	0.389299	0.722324
gene17786	417371	UNK	4.56067	4.60286	4.09991	5.04918	4.63904	4.80691	814.296	0.133209	0.11453	1.1631	0.244791	0.588576
gene15660	416253	MRPL22	13.3006	11.7841	11.396	11.5967	11.654	12.5067	969.444	-0.0228369	0.109605	-0.208356	0.834951	0.952659
gene15657	416251	SGCD	1.93168	2.07044	2.39918	1.79194	1.3236	1.15576	431.954	-0.587411	0.228495	-2.57079	0.0101468	0.0824886
gene15654	100857575	MED7	17.8187	15.6107	16.354	14.8673	14.5534	16.7629	763	-0.0838999	0.121181	-0.692351	0.488717	0.795774
gene15649	416244	ADAM19	0.575791	0.832686	0.886624	0.269364	0.58259	0.5417	50.0445	-0.704246	0.470218	-1.4977	0.134211	0.435786
gene17787	396233	H3F3B	222.537	200.547	200.226	191.731	186.025	189.194	6421.35	-0.130891	0.0569454	-2.29853	0.0215318	0.14021
gene15647	416242	THG1L	12.0018	11.1677	11.2342	10.5811	11.1872	10.0006	493.406	-0.10309	0.136489	-0.755301	0.450068	0.76831
gene15621	416225	FAF2	50.5249	50.496	55.0254	48.7924	45.9319	48.3473	2888.35	-0.120413	0.0682104	-1.76532	0.0775101	0.319054
gene17793	770371	SMIM5	1.75252	1.88141	1.22952	1.25281	2.28484	1.5785	85.9982	0.126279	0.361211	0.349599	0.72664	0.914201
gene15622	416226	CLTB	116.1	120.303	128.787	124.523	116.603	121.362	9430.49	-0.00521445	0.0523805	-0.0995494	0.920702	0.978291
gene15623	416227	HIGD2A	48.0576	37.2213	47.1179	35.691	38.2647	31.8301	563.592	-0.318041	0.148502	-2.14166	0.0322205	0.184977
gene17792	373891	RECQL5	4.50479	3.85243	3.73589	4.33833	4.6515	4.29222	553.158	0.136977	0.137136	0.998839	0.317873	0.66099
gene15627	416231	SIMC1	8.69721	8.61907	6.71543	9.00915	8.00579	5.98542	547.87	-0.0547147	0.175338	-0.312053	0.755	0.924721
gene17769	429219	RNF157	1.1731	1.08869	1.48336	1.3666	1.07491	1.10188	120.55	-0.0770526	0.285093	-0.270272	0.786951	0.935338
gene17791	417375	SAP30BP	18.9045	15.8529	19.7279	15.1905	16.9041	17.4534	1008.13	-0.132638	0.116233	-1.14113	0.253814	0.59995
gene15628	416232	THOC3	14.1191	12.9346	12.1675	11.6622	11.0814	14.4356	595.06	-0.0714852	0.148827	-0.480323	0.630998	0.871681
gene17789	417373	GALK1	10.9361	10.3465	9.9202	10.9072	8.96495	9.77328	455.902	-0.0704412	0.151007	-0.466475	0.640875	0.876491
gene15629	100857281	CPLX2	1.75763	0.910468	1.17022	1.72022	1.5247	1.74608	83.735	0.361816	0.358862	1.00823	0.313343	0.658163
gene15638	416237	UBLCP1	34.1438	30.779	32.1163	33.3893	33.5026	31.9267	1967	0.0208823	0.0763197	0.273616	0.78438	0.935085
gene15644	416240	CLINT1	42.317	42.8657	41.8863	42.594	43.9133	41.3977	4371.35	0.0156057	0.0542869	0.287466	0.773755	0.932385
gene15646	416241	LSM11	3.96198	4.52663	4.068	5.0354	4.86895	3.93814	1061.4	0.147376	0.118259	1.24621	0.212686	0.551999
gene17790	417374	ITGB4	0.401466	0.459388	0.402956	0.506317	0.439526	0.320856	93.256	0.00658595	0.32385	0.0203364	0.983775	0.996664
gene15673	416263	LOC416263	2.0415	2.9643	2.22172	1.53055	2.14623	2.10524	230.281	-0.312273	0.237097	-1.31707	0.187816	0.519234
gene17768	107054745	UBALD2	40.5541	45.1091	58.4255	51.7057	54.1184	45.1426	894.895	0.0724479	0.141743	0.511123	0.609265	0.860789
gene15674	414893	GRIA1	0.335015	0.219738	0.293063	0.175211	0.152981	0.181687	75.5969	-0.715358	0.355818	-2.01046	0.0443826	0.22889
gene25795	107050861	LOC107050861	5.81538	0	4.58372	0	6.70514	0	237.392	-0.63404	3.7258	-0.170176	0.864872	0.961794
gene25794	107050860	LOC107050860	7.0803	8.67499	7.16161	7.4444	7.8921	8.02968	307.623	0.0351884	0.180672	0.194764	0.845578	0.955704
gene15701	414741	CD74	24.3289	26.84	28.5015	22.1622	20.3326	21.7388	917.792	-0.300269	0.111553	-2.69172	0.00710855	0.0643983
gene15702	416276	TCOF1	16.1961	17.8698	16.4355	18.0866	19.0333	18.7311	2056.69	0.13958	0.0731259	1.90877	0.0562923	0.263439
gene15704	427639	ARSI	0.566575	0.354233	0.425553	0.788547	0.863895	0.650508	83.8233	0.774832	0.345496	2.24266	0.0249186	0.155093
gene15708	770488	PDGFRB	3.58129	4.03627	3.52942	3.24201	3.36192	3.26839	772.234	-0.169651	0.116625	-1.45467	0.14576	0.45628
gene15697	416271	MYOZ3	1.14149	1.42438	0.574628	0.914197	1.02915	0.669059	72.6613	-0.254184	0.424622	-0.598614	0.549431	0.831526
gene15710	416278	HMGXB3	5.5638	4.9779	5.02305	5.5939	5.19314	5.27664	887.579	0.0512692	0.108284	0.473469	0.635879	0.87472
gene15713	395742	FLT4	0.495428	0.673424	0.836162	0.846069	0.923979	0.919512	186.3	0.424315	0.251419	1.68768	0.0914719	0.350328
gene15715	416282	TBC1D9B	44.5837	42.3443	47.4895	42.1871	43.9816	38.5537	6971.56	-0.102417	0.0593937	-1.72438	0.0846401	0.334925
gene15716	416283	C13H5ORF45	3.82314	2.72898	3.88554	3.49819	3.84782	3.84692	133.104	0.0930701	0.270046	0.344645	0.730361	0.915047
gene17758	107054741	LOC107054741	6.09761	7.29824	9.48099	11.2217	8.49482	9.73531	121.972	0.36908	0.295601	1.24857	0.211821	0.551345
gene15722	416286	MAML1	8.90485	11.0374	12.4045	10.8893	12.0743	11.9708	2364.72	0.117098	0.106	1.10469	0.269292	0.615044
gene15725	395157	HNRNPH1	186.458	184.681	181.52	193.207	191.795	194.063	13581	0.0701493	0.0397304	1.76563	0.0774579	0.31894
gene15712	427640	TRIM69	8.43904	6.71511	7.97993	7.81833	7.40765	8.49659	628.576	0.0417047	0.13757	0.303152	0.761774	0.927306
gene15620	107054522	LOC107054522	2.4517	3.09357	2.28804	2.53074	2.97244	3.64644	400.425	0.230341	0.193186	1.19233	0.233132	0.575926
gene25797	107050863	LOC107050863	1.59142	2.32346	3.46541	2.37156	1.43274	2.32464	52.0219	-0.192178	0.454191	-0.423122	0.672206	0.89063
gene15694	770379	SMIM3	7.52915	6.74625	7.40821	5.3746	5.87166	5.73625	165.146	-0.322092	0.230667	-1.39635	0.162608	0.481085
gene15682	416265	G3BP1	73.1917	80.293	83.0324	80.9698	77.5639	75.367	5925.3	0.00136553	0.05956	0.022927	0.981709	0.996069
gene17767	101748865	QRICH2	0.542297	0.420553	0.246328	0.464598	0.422494	0.509039	55.1353	0.21691	0.441634	0.491154	0.623317	0.868219
gene15683	770231	ATOX1	86.638	76.7753	91.3634	66.9972	73.9918	82.4895	1136.82	-0.183704	0.113375	-1.62032	0.105163	0.379597
gene25816	107050880	LOC107050880	34.9583	36.5475	37.252	39.8371	38.5121	37.279	1324.84	0.0936679	0.0873332	1.07254	0.28348	0.629141
gene15684	107054531	LOC107054531	2.85365	2.48807	2.10644	1.7325	2.21853	2.22179	387.243	-0.263939	0.183902	-1.43522	0.151226	0.463772
gene15685	386571	SPARC	2429.2	2461.63	2349.35	2567.07	2376.39	2700.49	74475	0.0843376	0.0499574	1.68819	0.0913745	0.350265
gene15695	416269	DCTN4	22.1998	24.5553	26.6227	23.6787	22.206	24.9007	2465.94	-0.0458869	0.0868662	-0.528248	0.597327	0.855467
gene15687	770250	SLC36A1	18.8044	21.5896	22.1175	20.3535	20.4928	21.0228	1700.16	-0.0113506	0.0898263	-0.126361	0.899446	0.971141
gene15688	100857973	GM2A	87.0462	103.682	97.9105	99.8826	88.5131	100.231	5309.23	0.00539364	0.0762493	0.0707369	0.943607	0.984531
gene15691	395481	ANXA6	364.628	361.036	361.097	342.47	328.885	339.143	25495.2	-0.0990553	0.0371014	-2.66985	0.00758846	0.0674363
gene17765	427803	SPHK1	12.0196	10.6929	11.4615	11.3946	9.14729	9.9293	674.742	-0.156919	0.133414	-1.17618	0.239522	0.582694
gene25812	374263	PC	14.0789	15.7316	14.5721	13.4617	14.9033	15.3245	533.05	-0.0151608	0.137695	-0.110104	0.912327	0.973954
gene25806	107050873	LOC107050873	9.2319	11.1921	12.3904	7.89358	12.3333	12.415	174.952	-0.00114473	0.263945	-0.00433702	0.99654	0.999463
gene17762	417358	RHBDF2	7.69173	8.2311	7.3155	9.61561	7.00888	7.3864	887.174	0.0532541	0.136006	0.391557	0.695386	0.900442
gene17766	417360	PRPSAP1	9.06581	10.493	8.97484	10.7795	10.3035	9.85537	694.287	0.130044	0.125594	1.03543	0.300469	0.646686
gene15619	416224	RNF44	8.66731	10.9122	9.66281	11.709	12.3304	10.5124	1238.01	0.241873	0.110865	2.18169	0.0291324	0.173049
gene15617	416223	CDHR2	1.0632	0.781951	1.14217	1.17462	0.944037	0.877319	122.799	0.00624462	0.289529	0.0215682	0.982792	0.996434
gene15616	101748622	GPRIN1	3.1164	3.33781	3.53565	4.85738	3.56807	4.79001	208.752	0.40555	0.224759	1.80438	0.0711724	0.303709
gene15549	107054510	LOC107054510	0.112766	1.17536	1.18623	0.624565	0.202097	0.527741	64.6372	-0.854978	0.655545	-1.30423	0.192157	0.524478
gene17806	101751277	STRA13	19.4697	15.6117	23.6768	14.6303	20.2353	21.3172	418.758	-0.0683869	0.181068	-0.377685	0.705664	0.90559
gene15550	768554	GRPEL2	22.6207	23.967	24.4358	21.809	21.851	19.3638	2986.36	-0.166562	0.0706255	-2.35838	0.0183547	0.125895
gene15551	427621	AFAP1L1	1.10035	0.881298	0.916872	0.768941	1.00145	1.23404	109.214	0.0554887	0.308983	0.179585	0.857478	0.959367
gene25296	101749950	LOC101749950	5.62617	6.04553	6.04396	6.01789	5.96218	6.4439	760.351	0.0618505	0.114193	0.541633	0.588071	0.850442
gene17805	770573	LRRC45	6.56061	6.39896	5.47724	6.10797	5.80757	5.8994	569.543	-0.0416742	0.136907	-0.304398	0.760825	0.927142
gene15548	416200	PCYOX1L	30.0708	31.8891	35.296	30.6349	29.8989	34.9303	1682.32	-0.0222976	0.0974916	-0.228713	0.819092	0.946608
gene17804	395870	RAC3	22.7491	20.5158	25.9375	23.0202	20.1502	20.874	415.775	-0.107045	0.159877	-0.669549	0.503145	0.803289
gene15557	416202	UBTD2	7.47317	8.0081	8.54677	7.47454	8.11433	7.39688	1478.21	-0.0584198	0.0902499	-0.647311	0.517431	0.813497
gene15558	416204	STK10	5.28546	5.10105	5.75999	5.3303	5.95016	5.53147	912.106	0.06429	0.107562	0.597702	0.550039	0.831749
gene15560	427626	NEURL1B	10.9685	12.4648	13.7063	11.3617	11.5139	10.9139	1667.63	-0.140984	0.0914972	-1.54085	0.123353	0.414829
gene25298	107050464	LOC107050464	0.846396	1.47151	0.947922	1.32512	1.18665	0.790894	65.3259	0.0249969	0.410351	0.0609158	0.951426	0.987426
gene15565	416205	ERGIC1	47.3028	44.1383	46.5683	48.7479	48.4495	44.1469	5926.93	0.0400698	0.0553035	0.724543	0.468732	0.781882
gene15566	396400	RP11-849F2.7	490.206	426.664	408.22	381.266	405.964	406.531	6904.67	-0.147169	0.0655301	-2.24582	0.0247154	0.154587
gene15552	416201	ABLIM3	1.03978	0.709804	0.685461	1.27901	0.711192	1.32307	71.1037	0.491822	0.400712	1.22737	0.219683	0.560698
gene15567	768854	ATP6V0E1	84.7123	77.5938	75.6895	66.9217	70.4695	73.1444	3078	-0.170939	0.0720834	-2.37141	0.0177204	0.122515
gene25295	107050461	LOC107050461	84.2766	94.6265	91.6136	103.184	94.0853	107.343	4526.23	0.176694	0.0714309	2.47363	0.0133748	0.100725
gene15544	416149	ARHGEF37	0.447795	0.518887	0.201983	0.166687	0.225298	0.514836	46.3255	-0.404759	0.554511	-0.729939	0.465427	0.77955
gene15513	414890	GABRB2	4.18158	2.94748	3.89682	3.23919	5.34068	3.94045	914.2	0.314581	0.176822	1.77908	0.0752272	0.313531
gene15514	107054504	LOC107054504	1.46113	1.12368	1.70822	1.57397	1.11195	1.02786	109.679	-0.205672	0.317378	-0.648035	0.516962	0.813156
gene15519	416158	PTTG1	12.316	9.62201	11.1761	14.3105	11.8263	18.6786	350.968	0.439374	0.205613	2.1369	0.0326062	0.186274
gene15520	416157	SLU7	19.9492	18.6193	18.5263	20.9978	20.8034	20.0177	1537.85	0.120903	0.08263	1.46319	0.143416	0.45287
gene17811	417386	LOC417386	13.7105	12.3544	10.8241	10.7258	11.9392	11.8469	256.468	-0.0863324	0.196435	-0.439497	0.660301	0.885455
gene15522	416155	CCNJL	3.9358	3.74408	3.27958	4.30747	4.36738	4.74071	442.5	0.309339	0.150075	2.06122	0.0392817	0.210958
gene17807	417384	ASPSCR1	13.2689	11.4709	12.3855	11.9618	13.7888	11.0305	997.112	-0.0401709	0.122592	-0.32768	0.743154	0.919634
gene15524	416153	PWWP2A	13.7813	14.0564	14.2298	15.4343	15.3684	13.8211	1868.74	0.100477	0.0805788	1.24695	0.212418	0.551847
gene25294	107050460	LOC107050460	4.23635	5.47516	3.39069	4.56954	4.42834	3.25383	147.919	-0.0848987	0.284041	-0.298896	0.765019	0.928307
gene17809	417385	NOTUM	2.41103	1.7411	2.08469	2.00705	2.02119	1.44766	227.723	-0.179204	0.227619	-0.787296	0.431109	0.753168
gene15532	426699	LOC426699	12.9883	14.0552	13.9776	14.6651	16.2718	12.5428	1698.84	0.0903509	0.0986678	0.915708	0.35982	0.696703
gene15533	416150	HTR4	0.391445	0.624136	0.481091	0.328007	0.346992	0.206239	47.0353	-0.716522	0.457946	-1.56464	0.117667	0.403687
gene15539	427611	SLC26A2	1.52734	1.34941	1.57025	1.41502	1.88176	1.77632	248.91	0.201421	0.19654	1.02483	0.305442	0.650715
gene25834	426450	ETHE1	29.3657	23.1868	30.4278	33.1019	26.3425	33.7164	359.635	0.169178	0.184835	0.915292	0.360039	0.696703
gene15525	416152	TTC1	26.2819	24.2348	25.6416	24.5868	24.0702	22.8897	1059.5	-0.0836604	0.0961674	-0.869945	0.38433	0.717448
gene15726	770922	DGUOK	7.31765	6.4843	4.11963	9.29812	7.88908	10.0925	238.792	0.612754	0.248382	2.46699	0.0136256	0.101964
gene15568	416206	CREBRF	6.71036	7.19956	6.38404	7.91675	7.25387	6.46212	1633.15	0.130541	0.0805066	1.62149	0.104912	0.378797
gene15573	416210	BOD1	19.3652	17.6906	15.8607	14.618	16.1149	17.5367	882.998	-0.126744	0.124329	-1.01942	0.308005	0.653212
gene17797	417379	CCDC57	3.9009	4.521	2.04478	3.42402	3.70819	2.53062	273.94	-0.0363711	0.25297	-0.143776	0.885677	0.966325
gene15602	416216	FAM193B	11.2042	12.9296	11.8242	13.2011	12.5824	12.0243	1198.58	0.0828165	0.100338	0.825379	0.409157	0.738706
gene25300	107050465	LOC107050465	0.940466	0	3.95751	0	0.803108	0.218406	44.6632	-2.24556	2.59949	-0.86385	0.38767	0.72049
gene15603	427629	MXD3	4.87062	4.01283	5.37294	5.92415	4.31465	5.08658	428.95	0.10817	0.178374	0.606419	0.544237	0.829158
gene25818	107050881	LOC107050881	6.15663	9.57447	7.11418	8.15849	5.15839	4.55485	49.2371	-0.334625	0.455397	-0.734798	0.462462	0.778001
gene15604	101751218	MXD3	3.16786	2.55265	2.4704	3.07961	1.71891	3.04484	115.18	-0.0540861	0.323449	-0.167217	0.867199	0.961986
gene15599	396496	DBN1	47.3115	52.9669	50.932	56.5428	44.7501	52.6619	3158.98	0.0313684	0.0891706	0.35178	0.725004	0.913212
gene15605	395819	PRELID1	262.541	248.372	271.152	227.123	240.813	236.679	6563.04	-0.14477	0.0520238	-2.78276	0.00538992	0.0522931
gene15607	416214	NSD1	5.87688	6.67399	6.24278	6.83766	7.15151	7.56134	2498.39	0.203208	0.0790312	2.57124	0.0101334	0.0824315
gene15608	395603	FGFR4	1.40714	1.45674	1.68582	1.72141	1.71411	1.7056	139.82	0.102517	0.252621	0.405813	0.68488	0.894739
gene15609	416144	ZNF346	4.41673	3.27676	4.24347	3.10774	3.91016	4.02516	358.146	-0.10479	0.185686	-0.564342	0.572522	0.8426
gene15610	416145	UIMC1	7.01168	9.01573	8.78289	8.99469	8.28167	8.46238	647.975	0.0442018	0.131631	0.3358	0.737022	0.917822
gene17795	417378	CSNK1D	31.1846	30.7458	30.3188	31.3158	33.3748	28.8914	4310.74	0.0259626	0.0628678	0.412971	0.679628	0.893394
gene15615	395391	SNCB	2.6013	2.55651	2.66018	3.02402	2.96537	2.96704	105.151	0.20173	0.28349	0.711593	0.476717	0.786768
gene15606	427627	RAB24	33.2692	31.9966	36.2435	31.6931	27.5579	27.8963	925.55	-0.215721	0.110778	-1.94732	0.0514964	0.2515
gene15569	416207	BNIP1	18.6198	19.9882	20.3861	17.9084	18.4748	16.3922	649.376	-0.154816	0.122852	-1.26019	0.2076	0.545718
gene15598	107054513	PRR7	15.4758	17.6893	18.5947	13.7837	16.0291	17.0488	305.14	-0.136338	0.184067	-0.740697	0.458877	0.775838
gene17798	107054748	LOC107054748	0.558492	0.655731	0.640625	0.94629	0.446955	0.607003	90.9127	0.105017	0.362987	0.289314	0.772341	0.931894
gene17803	374066	DCXR	19.9168	20.6534	17.669	17.6076	18.5333	18.1153	521.77	-0.0933476	0.13881	-0.672485	0.501275	0.802426
gene25833	101747528	LOC101747528	6.34424	9.20193	9.23028	9.04951	7.0654	6.27557	247.489	-0.143229	0.232413	-0.616267	0.537718	0.824831
gene15586	416221	SFXN1	29.5166	25.9708	28.5158	26.347	26.9094	29.6886	1027.95	-0.0892392	0.100223	-0.890403	0.373249	0.70735
gene25830	107050893	LOC107050893	4.593	4.7421	4.93561	4.03294	6.3341	5.49832	92.1306	0.165398	0.324147	0.510256	0.609872	0.861211
gene17802	395789	RFNG	9.84114	8.36338	9.0581	9.31059	9.14705	9.13973	1016.51	0.0229634	0.103302	0.222294	0.824085	0.948414
gene15588	416219	BRD8	11.0454	10.7629	12.0716	10.4635	11.5112	10.2484	1049.93	-0.0662919	0.102002	-0.649906	0.515753	0.812139
gene15597	416361	GRK6	6.05562	6.65228	5.68007	4.44997	5.29517	4.856	528.531	-0.275665	0.142379	-1.93613	0.0528515	0.255429
gene25823	107050886	LOC107050886	2.05695	2.37197	1.95594	1.64242	2.19175	1.79552	79.7514	-0.169301	0.337689	-0.501353	0.616123	0.863995
gene15589	416218	NHP2	66.035	68.1205	62.6452	52.9952	44.8734	62.1192	983.636	-0.294946	0.130291	-2.26375	0.0235898	0.149636
gene25821	107050884	LOC107050884	8.42568	8.73794	7.38416	7.84672	7.404	9.06948	812.53	-0.00747725	0.129516	-0.0577323	0.953962	0.98793
gene15591	416359	B4GALT7	31.8655	37.146	36.4458	34.6867	32.105	36.8477	1372.05	-0.0200762	0.101732	-0.197344	0.843559	0.955337
gene17801	417382	GPS1	20.0938	21.1488	21.8513	20.1422	20.9835	19.884	1223.73	-0.0364043	0.0913677	-0.398438	0.690308	0.898651
gene17800	417381	DUS1L	4.21102	4.67344	5.22994	5.02869	4.5797	4.0579	982.253	-0.0413221	0.121169	-0.341029	0.733082	0.916402
gene15594	769193	RGS14	20.9311	21.2387	22.4464	20.6874	19.8012	19.4306	1664.21	-0.103712	0.0797481	-1.30049	0.193432	0.526699
gene25299	107050463	LOC107050463	1.17239	0.520214	0.716612	1.34047	1.23716	0.522758	114.118	0.375067	0.401095	0.935108	0.349733	0.68936
gene17756	396168	ST6GALNAC1	1.25821	0.967819	0.830303	1.36115	0.889292	1.08623	86.2111	0.139958	0.350041	0.399832	0.68928	0.897958
gene25309	107050474	LOC107050474	5.83565	5.95587	5.77576	5.5399	6.02259	8.42817	498.369	0.192762	0.175872	1.09604	0.273063	0.619302
gene17753	100859394	RP11-318A15.7	2.04107	1.8977	2.27837	2.59608	4.32132	1.78217	113.616	0.487754	0.349158	1.39694	0.162431	0.480778
gene15862	771891	REEP2	3.71451	3.41206	3.52013	3.88701	4.14921	3.82776	1402.24	0.160513	0.0865529	1.85451	0.0636667	0.284323
gene15863	373931	EGR1	108.802	104.581	100.406	105.304	108.522	100.519	7751.9	0.00857829	0.0518196	0.165541	0.868518	0.962362
gene15864	416357	LOC416357	5.02747	4.66519	4.26098	4.66393	5.05413	4.96424	168.499	0.127661	0.230627	0.55354	0.579894	0.845388
gene17713	101750482	LOC101750482	0.567303	0.459102	0.320395	0.441939	0.677554	0.430132	74.0391	0.259448	0.351302	0.738534	0.46019	0.776608
gene15865	107054544	LOC107054544	0.820761	0.970574	0.641318	1.04076	0.75832	1.03816	95.1724	0.226282	0.331596	0.682405	0.494983	0.7986
gene15916	107056945	LOC107056945	0	15.4645	11.3982	13.7434	0	0	184.407	-0.967259	3.72612	-0.259589	0.795181	0.938341
gene15860	100859412	KDM3B	11.4041	11.9497	11.8773	11.8283	13.9794	11.4628	2369.14	0.0855002	0.0851124	1.00456	0.31511	0.65962
gene25325	107050492	LOC107050492	293.312	285.588	299.6	261.191	260.541	276.28	7243.88	-0.133116	0.0502035	-2.65152	0.008013	0.0700046
gene25329	101749825	LOC101749825	0.943012	0.871857	1.1087	0.964603	1.30422	1.08215	71.0546	0.197531	0.357386	0.55271	0.580462	0.84544
gene15936	107056966	LOC107056966	2.34427	1.84903	1.7804	2.85894	2.8163	1.62744	78.6295	0.303657	0.367372	0.826565	0.408484	0.738142
gene17711	769421	LOC769421	58.9311	60.0524	55.125	73.2231	39.7805	77.829	7271.87	0.12702	0.326816	0.38866	0.697528	0.901112
gene17709	417327	PMP22	12.8906	12.1432	15.069	11.4091	12.4656	11.7381	742.673	-0.16493	0.124706	-1.32255	0.185986	0.516382
gene17707	417324	FAM18B1	58.6502	57.0245	54.0019	51.1899	49.5346	48.9458	3432.65	-0.173789	0.0639134	-2.71914	0.00654523	0.0601355
gene17705	427797	ARHGAP44	1.1679	0.699236	0.687078	0.34029	0.644788	0.532776	64.6517	-0.611063	0.456746	-1.33786	0.180942	0.507939
gene17712	417329	COX10	8.49161	7.8245	7.55973	9.37385	10.2725	9.39369	749.898	0.289273	0.116796	2.47673	0.0132593	0.0999718
gene15949	107056978	LOC107056978	7.91337	8.69419	7.17037	6.81183	7.91806	7.38357	329.305	-0.0963676	0.175438	-0.549296	0.582802	0.846984
gene15859	416354	LOC416354	17.6028	17.4296	18.8256	19.4809	21.4785	20.3565	2668.1	0.190431	0.071396	2.66725	0.00764757	0.0678008
gene15856	771857	CDC23	12.3206	9.69572	11.9902	12.4743	12.2395	10.8406	822.226	0.0704422	0.12623	0.558048	0.576812	0.843847
gene25745	107050820	LOC107050820	6.87061	7.00106	7.04093	8.12424	7.66717	7.12549	545.692	0.138176	0.130914	1.05547	0.29121	0.637638
gene15830	416342	NDFIP1	110.537	100.142	103.91	99.4892	101.752	105.74	5470.77	-0.0295751	0.0577057	-0.512517	0.608289	0.860217
gene15831	427643	SPRY4	2.3734	2.3312	2.27348	2.20874	1.82648	1.14467	150.962	-0.238079	0.329083	-0.723463	0.469395	0.782386
gene17719	417333	B3GNTL1	1.00402	1.25015	0.780575	2.08758	0.868226	1.21349	76.1367	0.542101	0.375258	1.44461	0.148568	0.460632
gene15834	396113	ARHGAP26	4.37499	4.41847	4.48837	4.60039	4.70407	2.41003	520.249	-0.0925053	0.15952	-0.579898	0.561983	0.837527
gene15835	416343	NR3C1	6.92917	7.57829	7.13667	6.81526	7.28531	8.90955	1035.11	0.0683658	0.128908	0.530345	0.595873	0.854494
gene15858	107054546	LOC107054546	0.197316	0.275501	0.294112	0.32617	0.38111	0.249883	68.4993	0.328871	0.380858	0.863501	0.387862	0.72052
gene25317	107050483	LOC107050483	5.0324	3.99069	5.10187	1.41306	5.16215	4.737	142.109	-0.310718	0.38781	-0.801213	0.423008	0.747724
gene15845	416347	LARS	17.4897	14.7896	16.44	16.5361	19.1003	17.8264	1935.59	0.17142	0.0974247	1.75951	0.0784908	0.32136
gene15846	416348	RP11-449H3.3	8.88829	8.85854	9.22299	10.9632	9.49629	10.1127	1633.63	0.0806554	0.0843009	0.956756	0.33869	0.681295
gene25319	107050485	LOC107050485	0.74018	1.60947	0.65929	1.12074	1.27795	1.3727	88.8342	0.330282	0.399404	0.826938	0.408272	0.738142
gene25720	107050797	LOC107050797	0.93039	0.612357	1.93002	2.27717	0.519136	1.92865	48.2638	0.437352	0.605249	0.722599	0.469926	0.782487
gene15853	395154	DPYSL3	3.01749	3.1104	3.35478	2.25803	2.59082	2.40732	193.665	-0.295915	0.21507	-1.3759	0.168852	0.491068
gene15855	416352	JAKMIP2	0.904121	1.62287	0.950508	1.53774	2.02857	2.14107	241.478	0.328118	0.221096	1.48405	0.137795	0.442898
gene25725	107050801	LOC107050801	15.7501	15.6755	17.5425	18.4234	18.1671	19.5019	766.912	0.200235	0.115144	1.739	0.0820342	0.329125
gene15829	416341	GNPDA1	37.574	35.6481	37.4465	37.1373	34.7329	38.7093	2316.5	0.00387244	0.0750812	0.0515768	0.958866	0.989667
gene15956	107056985	LOC107056985	1.09796	1.70543	2.25532	1.23727	1.97438	1.18687	44.8396	-0.181837	0.488224	-0.372447	0.70956	0.907033
gene17704	101751148	USP43	3.61963	3.28366	4.07832	3.33592	3.7363	3.78501	433.552	-0.0130915	0.155776	-0.0840401	0.933025	0.982679
gene15995	107054574	LOC107054574	2.04581	1.88798	2.54523	2.19447	2.34175	1.74563	114.598	-0.0394073	0.291186	-0.135334	0.892348	0.969029
gene15996	416426	ZC3H7A	13.7824	15.848	13.7224	15.3747	16.278	14.4131	2015.56	0.098091	0.0773314	1.26845	0.204637	0.541846
gene15997	416428	TXNDC11	15.7336	15.3367	16.2721	14.692	16.6069	13.3627	1569.98	-0.0774364	0.0942294	-0.821785	0.411199	0.739771
gene25714	101748617	LOC101748617	1.11016	0.579659	0.996459	1.12269	1.17721	1.44151	72.8286	0.481433	0.382628	1.25823	0.20831	0.546795
gene16001	416431	USP42	4.46654	4.38999	4.78534	5.33057	5.16227	5.14481	797.527	0.218123	0.108387	2.01244	0.0441731	0.228354
gene16002	395360	EIF2AK1	16.7482	14.9917	14.1656	14.4421	13.112	14.9297	1002.99	-0.107662	0.114761	-0.938138	0.348173	0.68866
gene15994	416425	PLA2G10	1.47257	1.32341	1.3533	1.64096	1.83979	1.19615	257.931	0.158584	0.225656	0.70277	0.482199	0.79094
gene17696	101749287	LOC101749287	1.29202	1.22967	1.68359	1.19084	0.679483	0.873383	96.7747	-0.611669	0.339595	-1.80117	0.0716753	0.305211
gene16005	101752182	PMS2	6.56481	6.1159	6.67286	6.30094	6.50584	5.39956	580.788	-0.0818138	0.132962	-0.615317	0.538345	0.825277
gene16007	416433	CCZ1	22.6532	22.7327	22.3676	20.8056	21.5757	21.8021	1190.84	-0.072135	0.0902684	-0.799117	0.424223	0.748274
gene25332	107050496	LOC107050496	1.14757	1.08027	0.789824	1.37303	1.27587	1.16085	64.7023	0.341657	0.377508	0.905034	0.365447	0.700385
gene16011	769200	LMTK2	5.96493	5.80459	6.28872	7.0165	7.08967	6.55567	1504.36	0.199943	0.0835166	2.39405	0.0166635	0.117866
gene17693	417317	NDEL1	18.3123	19.7041	18.4281	21.4691	19.2522	17.652	1296.03	0.0549055	0.100528	0.54617	0.584949	0.848236
gene25713	107050791	LOC107050791	5.97554	6.31154	6.99641	4.82278	4.30373	5.85173	136.035	-0.365097	0.266522	-1.36985	0.170733	0.493874
gene16004	769030	AIMP2	21.4174	22.607	21.0287	16.7322	16.7748	23.0448	684.74	-0.192407	0.151745	-1.26796	0.20481	0.541846
gene15958	107056986	LOC107056986	5.67821	5.28096	6.02566	6.31795	0	7.17609	121.566	-0.320004	1.73837	-0.184083	0.853949	0.958071
gene15993	416424	BFAR	21.2518	20.6147	22.0352	19.7195	22.3919	19.2026	1329.16	-0.0710692	0.0903365	-0.786717	0.431448	0.753201
gene15991	107054579	LOC107054579	0.198423	0.105534	0.097119	0.229544	0.147975	0.165209	46.7992	0.441672	0.481833	0.916649	0.359327	0.696199
gene15961	107056989	LOC107056989	128.831	107.708	127.506	114.506	128.392	118.077	2674.43	-0.00615404	0.0827409	-0.0743773	0.94071	0.983563
gene15967	416413	PDXDC1	11.6509	13.7991	10.9008	15.0021	16.6904	11.0462	1637.49	0.261422	0.142204	1.83836	0.066009	0.290096
gene15969	768445	NTAN1	9.60411	8.8014	9.66235	9.84211	9.04149	8.67134	481.755	-0.0486814	0.139369	-0.349299	0.726865	0.914201
gene15970	416414	RRN3	4.59216	3.61089	5.06793	4.77061	4.47893	4.2851	524.317	-0.0200045	0.147768	-0.135378	0.892313	0.969029
gene15972	416416	RSL1D1	21.9341	21.4231	20.1497	17.2796	19.6543	22.9664	944.032	-0.0792114	0.125575	-0.630789	0.528179	0.818834
gene15973	768522	GSPT1	31.3182	29.3225	33.5681	31.6291	33.4117	33.0803	3370.99	0.0118182	0.0627184	0.188432	0.850538	0.957403
gene15992	416423	PARN	10.2831	9.51343	9.09071	9.55354	9.63799	9.01497	813.314	-0.02764	0.111789	-0.247252	0.804713	0.941721
gene15975	416417	SNX29	2.52992	1.8276	2.34413	2.90854	2.05145	1.58615	272.598	-0.0160606	0.198246	-0.0810135	0.935431	0.9829
gene15977	416418	CPPED1	2.85771	3.28735	3.00456	3.72293	3.80186	3.16475	234.934	-0.174263	0.198918	-0.876055	0.381	0.714473
gene17701	417321	STX8	32.9764	28.8537	32.9044	27.0361	26.8556	26.2251	1144.25	-0.236432	0.0972303	-2.43167	0.0150292	0.109688
gene15978	416419	SHISA9	0.104891	0.049523	0.140621	0.10303	0.12469	0.166029	44.4262	0.413917	0.502161	0.824271	0.409785	0.738968
gene25715	107050792	PORCN	8.24518	7.21632	8.2461	6.31375	8.2388	11.6692	204.477	0.153296	0.258885	0.592138	0.553758	0.833272
gene15981	416420	ERCC4	3.87403	4.47551	4.79187	5.25789	5.08521	4.42545	671.036	0.174	0.134354	1.29509	0.19529	0.528898
gene15983	416421	MKL2	5.13009	4.5126	4.8981	5.77611	5.96402	4.96499	1292.95	0.211079	0.101071	2.08843	0.0367592	0.202284
gene16365	768955	C14H16ORF96	0.311134	0.808754	0.428185	0.788982	0.435154	0.790764	60.9789	0.384916	0.471928	0.815624	0.414715	0.74276
gene17682	107054728	LOC107054728	1.481	1.30169	1.36654	1.53316	1.47866	1.96627	78.0342	0.260331	0.340907	0.763643	0.44508	0.763709
gene15828	416340	RNF14	13.7099	14.4578	13.1115	15.0919	15.8852	14.7968	1284.39	0.156156	0.0918642	1.69985	0.0891585	0.345542
gene25748	107050825	LOC107050825	5.97525	8.08986	4.90798	4.33762	5.71264	5.90424	47.8537	-0.224045	0.446821	-0.501419	0.616076	0.863995
gene15762	416306	FBXL21	14.0341	13.179	12.945	14.9543	14.7302	14.1022	1405.75	0.157163	0.0852929	1.84263	0.0653827	0.289005
gene17743	417347	2021-09-09	23.0782	22.1316	24.9038	22.557	22.4786	22.8626	2601.78	-0.0287782	0.0672306	-0.428052	0.668613	0.890013
gene25310	107050475	LOC107050475	15.0677	13.0288	16.2633	12.8777	14.9829	15.282	543.209	-0.0352877	0.146385	-0.241061	0.809508	0.943815
gene25777	395260	FLNC	17.1166	20.2409	18.3015	16.5613	16.759	26.5901	251.049	0.111405	0.236764	0.470529	0.637977	0.875597
gene25775	107050843	LOC107050843	12.8057	19.405	16.5774	18.6083	18.2537	19.7751	333.172	0.22155	0.194715	1.13782	0.255196	0.601569
gene15765	416308	SLC25A48	0.809489	0.851766	0.68238	1.00424	1.08359	0.882464	85.2709	0.327741	0.323184	1.0141	0.310534	0.656065
gene15760	107054540	LOC107054540	0.308386	0.099999	0.198033	0.193386	0.238881	0.248061	64.7062	0.391633	0.413924	0.946148	0.344073	0.685035
gene15771	395858	H2AFY	11.3714	10.8043	12.7396	10.7058	11.5893	11.2942	609.578	-0.0504127	0.129091	-0.39052	0.696152	0.900442
gene15775	374030	PCBD2	27.7342	26.3741	30.7154	28.8022	27.8874	34.1927	467.484	0.101331	0.153972	0.658116	0.510464	0.807716
gene25774	101748916	LOC101748916	2.3646	3.49535	4.52689	5.91574	4.16061	2.90238	79.4863	0.323151	0.398885	0.810135	0.417862	0.74492
gene15778	416311	C13H5ORF24	39.4712	33.1531	33.0005	33.7251	39.6337	32.5779	3685.92	0.0333334	0.0628771	0.530135	0.596018	0.854494
gene15779	416312	DDX46	14.3232	14.7966	14.8433	14.8473	16.5749	16.1634	2375.32	0.120254	0.0732848	1.64092	0.100815	0.370282
gene15781	416313	SEC24A	26.4878	26.0691	26.7792	28.0161	27.8302	26.6038	5006.12	0.0705299	0.0519466	1.35774	0.174547	0.4989
gene17738	769717	OGFOD3	17.8876	19.3155	17.1272	20.1263	19.0418	22.7356	1831.28	0.191073	0.0995821	1.91874	0.0550167	0.260562
gene15774	374201	PITX1	10.234	15.6269	12.6812	14.6074	13.4614	12.4733	423.616	0.121769	0.17904	0.680122	0.496427	0.79961
gene17737	417343	HEXDC	5.02438	4.79583	5.16685	4.35797	5.06635	4.77705	277.177	-0.0793258	0.180071	-0.440525	0.659557	0.885064
gene17745	417348	TNRC6C	5.97849	6.46096	6.21894	6.70022	6.7129	7.88062	1612.28	0.159241	0.105194	1.51379	0.130079	0.428022
gene15756	101749758	LOC101749758	0.21496	0.141525	0.122073	0.226265	0.177364	0.205934	97.1218	0.334462	0.336931	0.992673	0.320869	0.664077
gene15729	416292	C10ORF10	0.550587	0.786784	0.890757	0.554026	0.545966	0.605442	87.9252	-0.396939	0.33636	-1.1801	0.23796	0.580751
gene17752	396195	SRSF2	34.7044	29.5546	31.7182	38.6829	31.6409	33.0233	2694.27	0.105758	0.0874313	1.20961	0.226428	0.568656
gene15730	416293	CNOT6	18.7536	19.302	19.6825	19.8363	22.0765	18.9683	3391.73	0.0826739	0.068918	1.1996	0.230295	0.572969
gene15732	395983	MAPK9	9.73504	9.67513	10.3804	12.4601	10.6339	9.41571	488.27	0.131528	0.151528	0.86801	0.385389	0.718234
gene25786	107050853	LOC107050853	2.17665	2.90003	2.99267	2.87896	3.71846	2.64855	146.933	0.205876	0.269756	0.763194	0.445347	0.764066
gene15738	425481	COL23A1	1.05658	1.23212	1.15265	1.1482	0.75682	1.10496	61.0506	-0.191236	0.391715	-0.488201	0.625407	0.869413
gene25781	107050848	SYDE1	3.45183	4.59951	4.86874	4.72065	4.54956	4.46313	388.224	0.0930134	0.175955	0.528622	0.597068	0.855372
gene17751	417352	MFSD11	20.646	21.293	23.0722	23.9897	25.4456	20.9439	3262.91	0.123491	0.0781433	1.58032	0.114034	0.396843
gene15740	416374	AGXT2L2	4.13295	3.78119	3.70277	4.29022	3.87134	4.18695	888.244	0.0937679	0.11048	0.848733	0.39603	0.728076
gene17750	427801	MGAT5B	4.37648	4.06622	4.95327	4.69772	4.74372	4.51664	712.053	0.0579052	0.123351	0.469436	0.638758	0.875597
gene15746	416298	PKD2L2	0.84932	0.720118	1.21071	0.885503	1.1499	0.65443	63.1983	-0.0383005	0.409928	-0.0934323	0.92556	0.979482
gene15747	416299	MYOT	2.16	1.71666	1.55069	1.01203	0.966881	0.776056	81.4518	-0.962095	0.343932	-2.79734	0.00515254	0.0504041
gene15748	416303	KLHL3	0.626171	0.935499	0.5963	0.630497	0.557126	0.829851	60.1665	-0.182221	0.389306	-0.468067	0.639737	0.875597
gene15751	416302	HNRNPA0	35.9132	41.7432	38.8151	41.7333	37.8943	43.1124	2583.59	0.0810271	0.0842277	0.962001	0.336049	0.678839
gene15739	396268	HNRNPAB	104.508	92.9338	91.562	98.9983	93.8925	90.9489	5955.44	-0.0383848	0.0586081	-0.65494	0.512506	0.809432
gene17721	417334	TBCD	9.02624	10.1354	10.1083	8.81315	11.2529	10.2405	1257.08	0.0571208	0.110776	0.515644	0.606103	0.859338
gene15784	416315	JADE2	14.7316	16.6987	16.1138	15.589	16.5784	15.5087	2639.11	0.0091152	0.0748967	0.121704	0.903134	0.971734
gene15786	100857678	UBE2B	77.8363	67.7627	68.0432	63.2616	65.0368	61.7022	2840.34	-0.16267	0.0743257	-2.18862	0.0286248	0.170822
gene15813	416329	RAD50	10.418	10.0538	10.7261	9.59233	10.3315	9.74391	1406.38	-0.0658653	0.0851669	-0.773367	0.439305	0.759619
gene15816	416332	KIF3A	8.17649	7.0537	7.25283	7.59089	8.93585	6.69295	1194.27	0.0541692	0.1177	0.460233	0.645349	0.878061
gene15817	771567	CCNI2	3.29699	2.66782	3.09567	3.21332	3.23151	3.19339	355.931	0.0932234	0.164491	0.56674	0.570891	0.842099
gene15819	416334	SOWAHA	0.269561	0.122135	0.209344	0.234007	0.253303	0.202941	68.6132	0.195814	0.400447	0.488987	0.624851	0.868852
gene17730	107049008	FOXK2	17.1009	18.8358	23.1686	19.6857	18.0335	19.5933	1199.77	-0.0400987	0.119546	-0.335423	0.737306	0.917905
gene17729	417339	WDR45B	42.4782	43.4148	44.1658	43.3863	43.0816	38.6585	3285.93	-0.0504251	0.06576	-0.766806	0.443197	0.762194
gene15812	474360	IL5	7.0915	7.25598	8.1504	5.10494	5.26166	5.14466	136.627	-0.536276	0.253103	-2.11881	0.0341066	0.192727
gene15820	416335	SHROOM1	2.54306	3.1328	2.72964	2.26422	2.49169	2.53656	355.425	-0.197736	0.177854	-1.11179	0.26623	0.611815
gene25752	100859759	LOC100859759	6.19855	6.76253	6.81564	7.40141	8.12561	6.57754	327.476	0.167765	0.172044	0.975132	0.329495	0.67229
gene15824	416337	AFF4	16.0093	16.7806	16.4216	16.8396	16.6265	15.6388	4571.16	0.00357038	0.0559388	0.0638265	0.949108	0.986352
gene17724	417336	FN3KRP	15.754	13.3603	13.6253	13.9062	15.0378	13.6055	1043.5	-0.000202408	0.107443	-0.00188387	0.998497	0.999688
gene15825	416338	ZCCHC10	23.1464	19.7862	21.4057	19.501	18.7437	20.3467	1333.21	-0.130148	0.0959149	-1.35691	0.174809	0.499128
gene25750	107050824	LOC107050824	0.623489	1.1148	0.751654	0.892316	0.973558	0.766715	46.1188	0.0815228	0.456694	0.178506	0.858325	0.959447
gene17723	417335	FN3K	0.870164	0.925044	1.06096	0.814712	0.718144	1.16448	115.009	-0.346376	0.292803	-1.18297	0.236823	0.579154
gene25753	107050828	LOC107050828	12.674	13.7902	13.2606	17.4077	13.0456	13.7292	370.96	0.231709	0.164223	1.41094	0.158262	0.474385
gene15785	107054560	LOC107054560	0.596348	1.16068	0.622072	0.842481	0.847864	0.949657	118.721	0.152225	0.332259	0.458153	0.646843	0.878524
gene15811	107054554	LOC107054554	1.34875	0.986848	1.28083	1.12201	1.45703	1.18052	139.815	0.0618237	0.268511	0.230246	0.8179	0.94641
gene25756	107050830	LOC107050830	3.19832	3.92536	3.1415	3.58134	4.428	3.54671	248.164	0.180149	0.207706	0.867324	0.385764	0.718387
gene17736	417342	C18H17ORF62	14.5507	14.008	14.4392	14.3209	14.4118	13.6155	1542.27	-0.0175046	0.0799903	-0.218834	0.826779	0.949226
gene15788	416318	PPP2CA	80.6581	74.3348	76.4684	70.4439	71.6524	68.6718	3990.61	-0.12899	0.0580418	-2.22237	0.0262581	0.160905
gene25766	429892	SYDE1	2.60119	3.11702	3.07451	2.65915	3.41579	3.23055	233.504	0.0867651	0.209513	0.414128	0.67878	0.893327
gene15789	107054556	LOC107054556	1.56001	1.48654	1.26717	1.32743	1.20668	1.48766	198.424	-0.0951076	0.223441	-0.425649	0.670364	0.890096
gene25316	107050484	LOC107050484	8.78653	9.0143	0	0	0	0	118.028	-10.2386	3.90712	-2.62049	0.00878022	0.0746003
gene15791	395229	TCF7	0.413353	0.429188	0.462265	0.434622	0.406987	0.322802	63.7663	-0.109865	0.370092	-0.296859	0.766574	0.929153
gene25755	107050829	LOC107050829	2.72761	3.05164	0	0	3.42048	3.97	56.2962	0.365189	2.65801	0.137392	0.890721	0.96799
gene15794	416321	C13H5ORF15	93.6361	92.0605	92.8269	84.1738	84.4234	84.9364	6038.04	-0.129273	0.0472372	-2.73668	0.00620618	0.0579199
gene17735	417341	NARF	9.04719	8.3295	9.1529	10.0813	9.75663	10.88	1414.68	0.216112	0.0915505	2.36058	0.0182465	0.125285
gene15806	416327	SLC22A4	10.2394	10.6753	10.4282	12.5916	12.5185	11.5778	562.648	0.234729	0.127647	1.83889	0.0659315	0.290075
gene15807	416328	SLC22A5	10.5963	10.9978	10.1127	11.1784	10.0284	10.3182	533.824	-0.00113452	0.134487	-0.00843589	0.993269	0.998883
gene25761	107050834	UBE2S	68.6834	71.7253	75.6634	74.6215	71.9005	73.5296	1989.02	0.0313741	0.0758706	0.413521	0.679225	0.893358
gene25757	107050831	LOC107050831	6.67504	10.8878	13.91	5.78142	0	0	67.7698	-2.43436	2.43963	-0.997839	0.318358	0.661237
gene17731	427798	FOXK2	4.19539	3.9839	4.01976	5.60184	4.27451	3.71444	133.404	0.161201	0.273548	0.589297	0.555662	0.834328
gene15799	771537	LOC771537	2.36352	2.44369	2.08346	1.32197	1.99782	1.61423	201.441	-0.0684519	0.217752	-0.314358	0.753249	0.924203
gene16366	416662	CDIP1	10.1279	9.28743	9.54524	16.6766	8.44683	12.3609	674.765	0.374334	0.214152	1.74798	0.0804676	0.326261
gene16404	426918	STUB1	45.9873	45.9533	41.8807	42.3463	40.0824	44.6096	2454.64	-0.070062	0.0791717	-0.884937	0.376191	0.710237
gene16369	416664	ZKSCAN7	6.25493	5.70138	5.79129	6.88832	5.54617	7.64622	337.844	0.175517	0.170144	1.03158	0.302268	0.648302
gene16939	416996	INPP5J	15.7521	15.0971	16.5094	15.7016	13.2209	15.4251	1384.42	-0.0907052	0.0991936	-0.914426	0.360493	0.697148
gene25497	374263	PC	16.6733	15.7878	16.9603	19.6035	16.1163	17.4168	571.095	0.10971	0.135919	0.807177	0.419564	0.745423
gene16942	416997	POLE	0.688091	0.741477	0.686486	0.998181	1.05715	1.13514	188.524	0.598822	0.218372	2.74221	0.00610268	0.0571017
gene16943	416998	CARD8	7.4763	6.29234	7.88148	7.93361	7.88572	6.82014	521.322	0.0691239	0.146474	0.471918	0.636985	0.875391
gene16947	427063	C14ORF166B	1.03089	0.750602	0.853574	1.38364	1.1842	0.99205	59.5929	0.424301	0.3933	1.07882	0.280666	0.62638
gene17442	417190	TOR1A	34.4497	33.535	32.958	33.4363	28.9156	30.7531	2107.74	-0.111305	0.0805925	-1.38108	0.167255	0.488931
gene16938	101410532	SELM	91.2119	92.5001	97.9539	91.5029	84.8313	79.8832	3770.38	-0.13114	0.0661051	-1.98381	0.0472774	0.238239
gene17441	417191	TOR1B	39.2464	45.1747	49.0014	47.7907	43.9658	39.5794	4563.35	-0.0174597	0.0844226	-0.206814	0.836156	0.952963
gene16949	772263	SCARF2	0.498279	0.73182	0.315291	0.558146	0.228744	0.496462	52.1453	-0.27032	0.506078	-0.534146	0.593241	0.853843
gene25494	107050621	LOC107050621	2.67895	2.73003	2.32083	3.49252	2.93167	3.11092	187.62	0.307624	0.224232	1.3719	0.170094	0.493105
gene16950	770734	PRODH	17.2668	18.6658	17.5265	19.3575	16.0699	17.3267	1197.51	-0.0135306	0.104209	-0.12984	0.896693	0.970585
gene25492	107050620	LOC107050620	4.35111	6.13162	6.75918	6.21253	5.12553	4.91791	132.698	-0.0825218	0.285045	-0.289505	0.772195	0.931894
gene16959	417003	IQCD	1.62503	1.10996	1.92109	1.40055	1.41513	1.09583	100.589	-0.205783	0.321207	-0.640654	0.521748	0.815941
gene25413	107050556	LOC107050556	8.30619	8.41489	9.77258	11.3203	10.3312	9.81567	181.893	0.254289	0.224025	1.13509	0.256336	0.602746
gene16948	395907	DGCR6	21.3599	22.4857	24.0648	19.5905	19.5031	18.4524	751.22	-0.233969	0.114315	-2.0467	0.0406875	0.216241
gene16964	770808	PES1	33.703	34.9245	34.9832	35.7918	33.2997	34.5852	2537.16	0.00623494	0.0685884	0.0909037	0.927569	0.980476
gene25500	107050624	KRI1	8.09597	7.96086	8.95339	8.60456	8.50195	8.84016	612.725	0.0574755	0.125015	0.459747	0.645698	0.87811
gene16935	416995	LOC416995	11.7724	11.9641	10.7093	14.9498	12.6616	11.5354	1168.57	0.191741	0.114288	1.67771	0.0934041	0.354799
gene16921	101748111	TMEM233	0.342936	0.422078	0.318591	0.257301	0.478897	0.295041	60.6509	-0.0484989	0.414328	-0.117054	0.906817	0.972788
gene25517	107050638	LOC107050638	5.63136	4.86089	6.27261	8.69095	6.30167	7.03519	333.202	0.3973	0.191891	2.07045	0.0384101	0.208511
gene16925	101748428	LOC101748428	0.157999	0.165568	0.133393	0.236005	0.188261	0.337904	57.9447	0.641224	0.421359	1.5218	0.128059	0.424704
gene16926	427713	SUDS3	18.3384	16.7915	16.9691	17.2343	18.9307	17.874	1497.99	0.0557738	0.0865071	0.644731	0.519101	0.81445
gene25512	497269	MBD2	17.3666	12.7087	17.6037	15.7689	12.069	13.1023	123.142	-0.218483	0.285529	-0.765187	0.44416	0.763239
gene25501	107050625	PCOLCE	64.7531	66.9283	68.1277	66.8048	62.3888	74.9626	2747.17	0.0362171	0.0815466	0.444127	0.656951	0.883534
gene17443	417189	C17H9ORF78	26.2129	22.844	25.8027	23.4484	21.9524	25.2823	834.965	-0.0784195	0.11715	-0.669397	0.503242	0.803345
gene16927	395499	TAOK3	34.9031	38.8401	38.0684	41.9408	40.8581	42.3653	3628.26	0.175263	0.065646	2.66982	0.00758924	0.0674363
gene16929	416991	VSIG10	7.60109	9.44508	7.37799	8.99815	6.79998	8.32778	437.334	-0.00683489	0.176583	-0.0387065	0.969124	0.99284
gene16931	416992	DDX54	11.5862	13.7257	12.5494	14.0093	14.3571	14.7356	1039.38	0.192938	0.106138	1.81781	0.0690938	0.298801
gene17446	417186	GPR107	20.5781	19.7471	23.2263	20.2136	22.1286	21.694	2358.37	0.0504821	0.0791345	0.637928	0.523521	0.817133
gene16934	100858829	MORC2	33.1322	31.6832	29.3695	35.4358	35.1763	35.6507	3295.27	0.157831	0.0660398	2.38994	0.0168513	0.118659
gene25412	426401	KANSL2	16.3827	20.807	19.4817	20.5485	18.7728	17.7728	697.285	0.0154062	0.134626	0.114437	0.908891	0.973226
gene17444	417188	USP20	17.768	17.7996	18.1351	17.6335	19.8295	17.6318	2538	0.0806272	0.0679286	1.18694	0.235251	0.578376
gene16928	416990	PEBP1	151.689	156.867	158.734	147.134	139.026	145.843	3282.48	-0.108009	0.0624006	-1.7309	0.0834698	0.331837
gene16967	417007	MTFP1	15.0973	19.0461	18.891	15.4086	15.7736	15.4602	354.797	-0.188242	0.170968	-1.10103	0.270882	0.616616
gene16970	417009	RNF215	24.6133	25.7497	20.8671	20.7778	20.1645	19.352	1132.82	-0.237022	0.111104	-2.13334	0.032897	0.187277
gene17439	417193	PTGES	2.3287	3.22475	3.02255	1.86315	2.1372	2.31577	93.9898	-0.444251	0.318368	-1.3954	0.162896	0.481607
gene25482	107050614	LOC107050614	39.7277	35.8288	34.5169	29.6958	40.159	45.3386	383.596	0.0715529	0.189163	0.37826	0.705238	0.905131
gene17425	417197	SH3GLB2	9.68226	9.8297	9.62496	10.8806	9.94758	9.91427	779.857	0.0732967	0.110908	0.660876	0.508692	0.806396
gene17424	417198	RP11-101E3.5	8.8393	9.99818	9.0779	11.0794	10.9031	10.4507	1773.5	0.22268	0.0840333	2.6499	0.00805145	0.0701518
gene16991	417021	AP1B1	16.4768	17.4787	17.3694	19.8505	17.066	17.1432	1900.04	0.0798723	0.0864162	0.924275	0.355343	0.692161
gene16992	100859584	LOC100859584	4.98088	6.75339	6.98869	5.58699	6.71695	4.55529	362.607	-0.143617	0.200828	-0.715122	0.474534	0.784908
gene16993	417022	EWSR1	31.3949	35.4322	31.4884	36.1501	33.6731	33.2194	2383.62	0.0532354	0.0767221	0.693873	0.487762	0.795246
gene16989	417019	THOC5	23.1376	25.5173	23.082	21.7926	21.338	21.6246	1532.58	-0.141725	0.0868622	-1.6316	0.102763	0.375
gene25473	107050606	QTRT1	6.87656	7.43471	5.03437	7.76379	6.51852	6.62631	201.109	0.119686	0.238278	0.502297	0.615459	0.863437
gene16997	417023	WSB2	58.4222	60.7854	61.1117	59.6134	60.131	61.6034	3280.73	0.0138154	0.0609295	0.226744	0.820623	0.947374
gene16998	100859719	RFC5	12.4119	12.6279	15.0104	11.1221	12.4931	13.7582	450.333	-0.0963093	0.158874	-0.606198	0.544383	0.829158
gene17001	427722	FBXO21	8.78733	8.83723	9.05028	8.27109	8.2275	8.519	832.427	-0.0891292	0.1056	-0.844022	0.398657	0.729327
gene17423	417199	DOLK	4.69214	4.93897	4.40885	5.14394	4.24065	4.25507	269.975	-0.029081	0.190593	-0.152581	0.878729	0.963339
gene25471	107050604	LOC107050604	12.069	13.6115	13.3776	12.9288	13.1597	12.5471	214.981	-0.0103462	0.202713	-0.0510386	0.959295	0.989774
gene17003	417024	FBXW8	6.66238	7.46912	5.54802	6.55945	6.25081	6.4789	482.075	-0.0140464	0.157796	-0.0890161	0.929069	0.981288
gene25472	107050605	LOC107050605	5.80894	4.47381	6.75345	4.99892	4.96889	5.48539	177.608	-0.137966	0.243578	-0.566416	0.571111	0.842099
gene16987	107054668	LOC107054668	13.4472	0	13.483	13.0693	11.6786	11.46	223.214	0.438913	1.79033	0.245157	0.806335	0.942199
gene17427	427765	FAM73B	3.41236	3.37023	3.54038	3.17435	3.59043	3.18273	567.207	-0.0460687	0.129602	-0.355462	0.722244	0.912145
gene17428	417196	DOLPP1	12.4116	10.158	11.9738	10.5607	11.0636	10.5607	494.771	-0.114903	0.144469	-0.795342	0.426414	0.749599
gene17436	417194	ASB6	8.7677	10.5667	8.86784	8.07878	8.1398	8.25746	749.35	-0.191451	0.124652	-1.53588	0.124567	0.418045
gene17435	425539	NTMT1	63.9292	61.1259	63.6679	55.3291	52.217	59.4013	1860.78	-0.173304	0.0824332	-2.10235	0.0355224	0.198142
gene17433	107052204	LOC107052204	0.479485	0.444458	0.447282	0.373457	0.561898	0.540279	62.0455	0.102516	0.385316	0.266056	0.790196	0.936656
gene25490	107050619	GABARAP	38.072	36.396	35.8188	31.9953	33.9043	36.0423	623.174	-0.108121	0.125348	-0.862564	0.388377	0.720979
gene25421	107050563	LOC107050563	14.7145	16.5383	17.3188	14.7673	16.8302	17.0457	860.106	0.00796542	0.11863	0.0671451	0.946466	0.985615
gene16980	417015	MTMR3	38.207	37.9096	38.0317	37.7152	36.1398	32.6695	6484.23	-0.10001	0.0566734	-1.76467	0.0776197	0.3191
gene16981	417016	ASCC2	27.7434	27.2331	28.2459	23.9095	24.2741	24.7496	2193.69	-0.181715	0.0697022	-2.60701	0.00913355	0.0766498
gene25489	107050618	CTDNEP1	28.0144	32.9651	31.2463	27.5171	26.5569	28.6348	1200.97	-0.151653	0.101827	-1.48932	0.136404	0.439818
gene17432	107052203	IER5L	25.0886	28.0575	29.2612	24.7236	22.8046	23.9348	1315.73	-0.200567	0.0969807	-2.06811	0.0386299	0.208839
gene25487	430113	TYK2	9.51678	9.08226	9.57517	10.9368	8.52097	8.64733	667.859	0.0012389	0.136203	0.00909597	0.992743	0.998883
gene17430	426329	PPP2R4	26.0719	26.421	27.9824	27.6757	28.2297	27.7435	2695.84	0.061201	0.0649943	0.941637	0.346379	0.687183
gene16983	417017	ZMAT5	38.3649	43.3335	38.7475	28.662	22.3876	34.1033	1067.86	-0.100003	0.100544	-0.99462	0.319921	0.663172
gene16985	395158	NF2	31.4509	33.8019	33.4163	32.959	29.5969	30.6543	2310.28	-0.0215114	0.0800263	-0.268804	0.788081	0.935914
gene17429	417195	CRAT	11.5099	12.3614	11.297	12.5751	12.2223	11.7784	1699.81	0.0855828	0.0781413	1.09523	0.273415	0.619575
gene16986	417018	NIPSNAP1	43.8397	42.1314	49.298	36.741	36.9926	38.2189	1151.38	-0.268234	0.0984689	-2.72405	0.0064487	0.0595975
gene16920	416986	PRKAB1	19.3356	20.3932	21.3352	22.5006	22.0496	20.2962	1554	0.0970157	0.0855962	1.13341	0.257041	0.60351
gene17005	107054677	LOC107054677	2.17625	1.7701	2.10927	2.06684	1.95263	1.52714	267.365	-0.120255	0.201538	-0.596689	0.550715	0.831809
gene16919	416984	CIT	0.429025	0.43173	0.494852	0.857175	0.63622	0.654649	148.692	0.663743	0.258374	2.56892	0.0102015	0.0828298
gene25524	107050645	LOC107050645	18.0164	18.977	20.3999	18.9498	15.9488	18.06	233.045	-0.114589	0.200112	-0.572623	0.5669	0.839432
gene25541	101750560	LOC101750560	20.9357	23.8407	24.5081	25.8579	20.9976	22.2303	1050.35	0.000621952	0.116797	0.00532505	0.995751	0.999212
gene25407	107050552	TMEM107	1.54072	2.43003	1.78161	2.10443	0.926437	1.1397	74.7945	-0.480458	0.407868	-1.17798	0.238806	0.581724
gene16849	416938	CABIN1	2.96151	3.0511	3.17047	3.36696	3.75603	3.3122	785.73	0.189038	0.112725	1.67698	0.0935463	0.355028
gene16850	395792	TBX6	0.352105	0.317672	0.283748	0.507043	0.119029	0.474104	82.1593	0.22167	0.474308	0.467356	0.640245	0.87598
gene16852	107051588	LOC107051588	1.03167	0.909627	1.05484	0.929719	1.38084	0.680211	55.2561	0.305558	0.443393	0.689136	0.490738	0.796395
gene16853	416940	KLHL22	5.70943	5.37563	5.58809	4.78006	5.18064	4.90226	464.613	-0.159689	0.139381	-1.14571	0.251917	0.597308
gene17466	417172	MED27	22.408	17.2014	19.8908	22.2043	20.8962	24.0642	840.007	0.179719	0.128291	1.40086	0.161255	0.478935
gene16855	416941	MED15	7.58381	7.3932	8.29231	8.84835	7.82637	7.2645	1324.02	0.0459932	0.10102	0.455286	0.648903	0.879397
gene16857	416943	GGT5	0.223558	0.513877	0.398804	0.473208	0.52278	0.633763	62.1415	0.577505	0.416779	1.38564	0.165857	0.486595
gene16861	416947	SNRPD3	71.4607	61.8674	64.3159	58.7263	62.2994	61.8509	2980.04	-0.105809	0.0729991	-1.44946	0.14721	0.458402
gene17462	417175	POMT1	7.38258	7.83039	7.74315	8.43925	8.02883	8.02748	731.657	0.125242	0.123131	1.01714	0.309088	0.654714
gene16862	416948	GUCD1	6.88075	6.70619	6.56497	5.8642	5.91279	6.72227	671.168	-0.118546	0.124219	-0.954327	0.339918	0.681778
gene25540	107050660	LOC107050660	8.29775	8.53399	8.54957	5.00693	6.21589	6.02867	138.141	-0.544957	0.255945	-2.12919	0.0332383	0.188456
gene16868	416952	BCR	7.79702	7.99382	8.37107	8.92347	9.45971	8.75985	2945.83	0.170093	0.065389	2.60125	0.00928856	0.0776498
gene16856	416942	SMPD4	4.64707	4.63186	4.47353	5.18849	5.08099	4.56694	390.094	0.111761	0.153241	0.729314	0.46581	0.77959
gene16869	416953	RAB36	0.734805	0.848138	0.862668	1.11441	1.19333	0.814753	119.151	0.353934	0.286136	1.23694	0.216108	0.556374
gene25544	107050664	LOC107050664	2.6032	2.94155	3.47826	2.86893	2.67544	3.26181	133.166	-0.0172479	0.269058	-0.0641047	0.948887	0.986238
gene16844	100857237	MIF	330.178	356.305	328.113	274.616	256.748	342.008	5907.55	-0.210146	0.0902595	-2.32824	0.0198994	0.132843
gene25545	107050667	LOC107050667	42.8983	1.59943	12.6771	16.8324	39.5185	5.17065	292.067	0.108894	1.27182	0.0856206	0.931768	0.982596
gene17476	427759	DDX31	6.38801	7.15679	6.41782	7.27602	6.89623	6.92659	506.585	0.0858238	0.137863	0.622528	0.533595	0.822293
gene16820	416919	ZNRF3	2.00183	1.78385	2.19285	2.08905	1.98182	2.15521	448.507	0.0633245	0.150418	0.420991	0.673762	0.89115
gene16824	101750445	LOC101750445	4.53312	6.10282	5.43201	7.31122	5.91565	4.73168	208.26	0.165724	0.240479	0.68914	0.490735	0.796395
gene16825	416924	LOC416924	3.87883	3.70543	3.47063	3.75204	3.8563	3.48509	655.806	-0.0317335	0.122545	-0.258954	0.79567	0.938634
gene16827	416925	DGCR14	8.72093	9.02324	11.992	11.6728	10.3699	9.31699	577.231	0.0816313	0.159921	0.510446	0.609739	0.861211
gene16845	416936	DDX51	8.88106	9.39352	10.0323	10.4141	8.53461	9.6412	836.494	0.0192217	0.120749	0.159188	0.873521	0.962611
gene16828	416926	DGCR2	13.1564	13.4509	13.9876	12.7938	13.4628	13.6391	1796.12	-0.00511066	0.076338	-0.0669478	0.946623	0.985669
gene16835	416933	CHCHD10	36.0973	28.2048	28.2211	26.0527	21.0609	23.9946	555.346	-0.372692	0.156242	-2.38535	0.0170629	0.119622
gene16838	769489	SMARCB1	40.9341	36.9382	38.1836	35.1938	36.355	39.2263	1764.47	-0.0621616	0.0852536	-0.729137	0.465918	0.77959
gene25403	107050548	LOC107050548	0.908324	1.28283	1.13813	1.8754	0.849051	0.762201	47.8028	0.0766615	0.495282	0.154783	0.876992	0.963287
gene16839	416934	DERL3	28.5721	26.8219	28.3538	28.925	30.7666	30.8637	1121.94	0.113345	0.0942081	1.20313	0.228924	0.571255
gene16840	427704	AP000350.10	1.66219	1.27106	1.66264	1.54136	1.47006	1.67726	212.946	0.0335332	0.217287	0.154327	0.877352	0.963287
gene17468	101751924	LOC101751924	0.57018	0.407192	0.619485	0.732925	0.751587	0.572332	83.9206	0.367907	0.341203	1.07826	0.280916	0.626492
gene16832	416931	VPS29L	1.8008	1.79677	2.49348	1.82674	1.27796	2.35436	50.8347	-0.15484	0.444366	-0.348452	0.7275	0.914284
gene16871	770226	GNAZ	3.36069	3.47044	3.20755	3.35611	3.71652	2.94311	355.044	0.00154521	0.167289	0.00923676	0.99263	0.998883
gene16873	416955	YWHAH	76.9477	76.3983	76.4402	72.5734	73.8872	74.2738	4137.8	-0.0522064	0.0540292	-0.966263	0.333913	0.677156
gene16875	416956	DEPDC5	8.5529	7.65865	8.13393	9.80472	10.6564	8.47117	1312.72	0.201965	0.102183	1.9765	0.0480985	0.240538
gene17449	417184	FUBP3	18.4727	20.1365	16.9688	19.4346	18.8365	19.3498	1753	0.0577543	0.0822025	0.702586	0.482314	0.791029
gene16899	416974	RNF10	39.6092	41.3022	41.0331	42.5774	44.0245	42.769	5912.59	0.0911482	0.0495767	1.83853	0.0659847	0.290087
gene16901	100858984	LOC100858984	4.87879	5.39901	5.23885	5.89992	5.71424	7.53238	103.076	0.30204	0.299856	1.00728	0.3138	0.658377
gene16902	427708	DYL1	216.456	194.262	195.631	184.012	180.449	201.747	5201.38	-0.0930177	0.0673373	-1.38137	0.167165	0.488778
gene16903	416975	COQ5	17.8777	16.529	15.0652	15.085	14.3448	16.286	696.052	-0.104899	0.129044	-0.8129	0.416276	0.743727
gene16905	416976	AL021546.6	23.707	18.1394	20.0953	19.1222	20.7869	21.3185	931.21	-0.0112162	0.123051	-0.0911507	0.927373	0.980428
gene16898	416973	POP5	17.2153	14.9068	14.533	15.5949	12.6981	16.5453	343.618	-0.0559876	0.181007	-0.309312	0.757084	0.925587
gene17447	396336	NCS1	6.01917	7.1734	5.98717	5.86903	5.49274	5.4127	628.976	-0.191312	0.135214	-1.41488	0.157103	0.472328
gene16907	416978	COX6A1	279.089	254.741	264.952	211.402	234.769	248.354	3858.56	-0.195791	0.0727522	-2.6912	0.00711953	0.0644528
gene25538	107050659	LOC107050659	2.37265	3.36047	3.32543	3.79284	4.35054	5.35224	49.0944	0.571801	0.434556	1.31583	0.188232	0.519493
gene16908	416979	MSI1	31.2506	31.939	33.2157	31.8705	31.2581	31.4948	3124.42	-0.0219979	0.0612772	-0.35899	0.719603	0.911413
gene16913	416981	SIRT4	2.91641	2.30037	3.35085	2.63059	2.87548	3.20287	161.726	0.0245841	0.252595	0.097326	0.922468	0.978828
gene25528	107050649	LOC107050649	2.70952	3.94565	3.94811	2.23985	1.92617	5.3392	44.9156	-0.147392	0.522851	-0.281901	0.778019	0.933696
gene16915	395835	RPLP0	612.77	603.163	623.273	583.073	558.038	600.784	18999.7	-0.0726328	0.0431803	-1.68208	0.0925534	0.353301
gene16906	416977	TRIAP1	16.9712	13.8408	15.0631	14.6549	15.72	14.2759	1095.64	-0.0329277	0.107177	-0.307228	0.75867	0.926479
gene17452	417182	EXOSC2	27.1221	28.2722	23.9222	25.3696	26.2506	23.9186	1250.17	-0.0633088	0.10153	-0.623545	0.532926	0.822043
gene17453	417181	ABL1	36.9713	38.9424	41.8056	40.3522	41.0099	40.6531	5994.19	0.0345269	0.0543637	0.635109	0.525357	0.817453
gene16895	416970	UNC119B	11.514	11.0366	11.3169	12.9342	11.7394	10.8867	1470.09	0.076081	0.0912246	0.833997	0.404283	0.734556
gene16877	416957	PRR14L	4.46913	4.74898	4.75327	4.50523	5.1618	5.02729	1426.36	0.0519405	0.0895568	0.579973	0.561933	0.837527
gene16878	416959	LOC416959	11.1338	11.7223	11.5606	10.1866	11.8582	13.0149	1680.49	0.195957	0.111347	1.75987	0.0784297	0.32136
gene16880	427706	SFI1	4.94145	5.00809	5.11004	5.49514	6.02503	5.21669	609.821	0.159243	0.125668	1.26718	0.205092	0.541846
gene16881	416961	EIF4ENIF1	6.57215	3.95074	7.09468	6.89753	7.17704	7.09877	913.43	0.26992	0.170421	1.58384	0.113231	0.395639
gene16882	416962	DRG1	33.2489	27.8426	27.2151	29.2706	27.7824	32.218	1116.1	0.0212305	0.115132	0.184401	0.853699	0.958071
gene16883	416963	PATZ1	2.25765	1.8555	2.11143	1.89215	2.58941	2.38033	524.723	0.144017	0.158914	0.906256	0.3648	0.700315
gene16884	416964	PIK3IP1	20.5116	17.7446	18.8241	17.3002	19.1217	16.0728	1410.5	-0.114098	0.0981377	-1.16263	0.244978	0.588809
gene16885	396010	LIMK2	3.4184	3.83212	2.90047	4.2513	3.64213	3.3298	411.368	0.165731	0.175531	0.94417	0.345083	0.685889
gene16887	416965	RNF185	20.9548	20.4025	20.9683	20.8328	21.8593	19.9575	1708.8	-0.0505493	0.0756045	-0.668601	0.50375	0.803516
gene25409	100859302	LOC100859302	17.0994	18.3719	13.9878	11.631	14.9449	19.1717	431.094	-0.105406	0.200613	-0.525418	0.599293	0.855963
gene16889	416966	C12ORF43	1.10006	1.55733	1.7077	1.4774	1.58695	1.68246	258.629	0.117389	0.217329	0.540145	0.589097	0.850863
gene16891	107051583	LOC107051583	1.11363	1.34973	1.54091	1.51133	1.46975	0.991666	65.0514	-0.00238978	0.38501	-0.00620707	0.995048	0.999212
gene16892	416968	SPPL3	22.0848	24.7053	21.9445	24.5172	22.1592	23.2337	1825.9	0.0303681	0.0874189	0.347386	0.728301	0.914495
gene16893	107051586	LOC107051586	0.733971	0.973435	0.450126	0.721835	0.452822	0.806286	366.318	-0.117657	0.27247	-0.431816	0.665875	0.888542
gene16894	416969	ACADS	15.0538	16.2078	15.7485	18.0531	18.5437	15.9965	1144.37	0.157895	0.100027	1.57853	0.114445	0.39774
gene16917	416983	RAB35	14.0326	13.5383	14.9676	14.2369	15.903	16.0879	1407.97	0.125715	0.0924904	1.35922	0.174077	0.497887
gene17006	427723	RNFT2	3.97403	4.37822	4.20373	4.53661	4.13061	4.26685	472.689	0.0481932	0.141269	0.341145	0.732994	0.916402
gene25470	425607	LOC425607	36.9968	41.3788	45.0497	39.0003	35.3018	39.6879	1936.51	-0.110082	0.0935453	-1.17678	0.239285	0.582244
gene17422	100858951	LOC100858951	1.38855	1.21486	1.25379	0.786909	0.738863	1.23782	82.5682	-0.456566	0.356109	-1.2821	0.199808	0.535088
gene25456	431512	FKRP	5.42807	5.49448	5.315	3.97834	4.73084	3.88663	307.488	-0.357423	0.176351	-2.02677	0.0426858	0.223064
gene17286	417283	EXD3	4.59328	3.89777	5.28836	3.79311	3.95012	4.50529	404.238	-0.074205	0.163376	-0.454197	0.649687	0.879634
gene25455	107050592	LOC107050592	3.00898	2.09141	3.47776	3.32079	3.00383	2.77779	67.9417	0.0929705	0.375519	0.247579	0.80446	0.941721
gene25440	107050579	LOC107050579	8.40207	7.9983	8.66397	7.03442	6.57102	7.00786	319.612	-0.27721	0.167169	-1.65826	0.0972647	0.362885
gene17287	417282	NOXA1	0.631866	1.31159	0.654463	0.532462	0.401244	0.574552	54.0248	-0.540518	0.422875	-1.2782	0.201179	0.536547
gene17288	374095	ENTPD8	0.450247	0.410771	0.376237	0.935893	0.483016	0.375383	55.9607	0.303276	0.399627	0.758897	0.447914	0.766165
gene17285	431400	NRARP	7.61075	10.0049	8.35259	7.2405	8.69002	7.5905	253.852	-0.134441	0.203919	-0.659283	0.509714	0.807099
gene17291	417280	NDOR1	15.6749	16.8006	15.7933	15.1026	13.202	14.8656	1212.03	-0.15565	0.0998062	-1.55952	0.118873	0.406566
[truncated: 11,009 more rows]
